# Supplementary material for: N6-methyladenosine reader YTH N6-methyladenosine RNA binding protein 3 or insulin like growth factor 2 mRNA binding protein 2 knockdown protects human bronchial epithelial cells from hypoxia/reoxygenation injury by inactivating p38 MAPK, AKT, ERK1/2, and NF-κB pathways
Source: Bioengineered. 2022 May 19;13(5):11973–86. doi: 10.1080/21655979.2021.1999550 (PMC9211071; doi:10.1080/21655979.2021.1999550)
Supplement: Supplemental Material [file KBIE_A_1999550_SM1832.zip]

Archive with 10 entries (9 files):
- supplementary/
- supplementary/Supplementary Figure 1 (3).tif
- supplementary/Supplementary Table 1.xlsx
- supplementary/Supplementary Table 2.xlsx
- supplementary/Supplementary Table 3.xlsx
- supplementary/Supplementary Table 4.xlsx.ov1342z.partial
- supplementary/Supplementary Table 5 (1).xlsx
- supplementary/Supplementary Table 5.xlsx
- supplementary/Supplementary Table 6.xlsx
- supplementary/Supplementary Table 7.xlsx
