# Supplementary material for: N6-methyladenosine reader YTH N6-methyladenosine RNA binding protein 3 or insulin like growth factor 2 mRNA binding protein 2 knockdown protects human bronchial epithelial cells from hypoxia/reoxygenation injury by inactivating p38 MAPK, AKT, ERK1/2, and NF-κB pathways
Source: Bioengineered. 2022 May 19;13(5):11973–86. doi: 10.1080/21655979.2021.1999550 (PMC9211071; doi:10.1080/21655979.2021.1999550)
Supplement: Supplemental Material [file KBIE_A_1999550_SM1832.zip › supplementary/Supplementary Table 1.xlsx]

## Sheet: Sheet1
gene_name	log2FoldChange	pvalue	padj
FMO2	19.5587	1.68591e-16	1.69638e-11			METTL3	#N/A
RGD1565355	-18.4405	5.6288e-15	2.27782e-10			METTL14	#N/A
RPS19L2	-18.307	6.79128e-15	2.27782e-10			METTL16	#N/A
RPL29	18.0133	1.53785e-14	3.8685e-10			WTAP	#N/A
PDLIM5	18.0142	2.06725e-14	4.16018e-10			KIAA1429	#N/A
DPYSL2	17.9712	3.49158e-14	5.85543e-10			RBM15	#N/A
PDLIM5	17.695	6.31252e-14	9.07389e-10			RBM15B	#N/A
HUWE1	-15.9855	1.41734e-13	1.78268e-09			FTO	#N/A
GASK1B	-17.7512	1.63584e-13	1.82889e-09			ALKBH5	#N/A
UBR1	17.2277	3.08364e-13	2.82071e-09			YTHDF1	#N/A
EIF4G3	17.215	3.47389e-13	2.91288e-09			YTHDF2	#N/A
RGD1565355	17.0016	5.68009e-13	4.39643e-09			YTHDF3	12.178
RPL3	17.7389	7.05892e-13	4.76293e-09			YTHDC1	#N/A
TTC7A	-16.9115	7.2581e-13	4.76293e-09			YTHDC2	#N/A
EIF2S3	16.818	9.67834e-13	5.72849e-09			HNRNPA2B1	#N/A
COPG2	-17.0466	1.24235e-12	6.94481e-09			HNRNPC	#N/A
PIK3CB	-16.6851	1.96739e-12	1.0419e-08			FMR1	#N/A
UBR1	17.0699	3.254e-12	1.6371e-08			eIF3	#N/A
DUSP16	16.9438	4.48116e-12	2.07096e-08			IGF2BP2	-15.1401
CLIP2	16.5426	4.528e-12	2.07096e-08			IGF2BP3	#N/A
STK24	-16.3974	6.66984e-12	2.91794e-08
MYL12B	-16.3742	1.11318e-11	4.66707e-08
GPR146	16.1967	1.19402e-11	4.80575e-08
AABR07001068.1	-16.356	1.38616e-11	5.36449e-08
RAPGEF4	16.3315	3.74215e-11	1.34478e-07
CAMK2B	15.847	4.21156e-11	1.46128e-07
PDE4DIP	15.8562	5.05426e-11	1.69522e-07
RGD1565355	15.9338	5.29288e-11	1.71798e-07
RAP1A	-16.1444	6.79758e-11	2.13744e-07
GRIA3	15.7486	8.79593e-11	2.68198e-07
NCDN	15.7336	1.02461e-10	3.03227e-07
AKT2	17.0017	1.24366e-10	3.47606e-07
TMCC3	15.5913	1.32822e-10	3.61207e-07
NRCAM	-15.8963	1.46177e-10	3.87066e-07
TOX	15.7953	2.39691e-10	6.18409e-07
SLCO1A2	15.9774	2.65124e-10	6.57854e-07
IFIT1	-16.1827	2.83505e-10	6.79203e-07
NEWGENE_1308171	15.3954	3.24738e-10	7.42625e-07
PTPRE	15.4701	3.64605e-10	8.15264e-07
EHBP1	13.1966	4.57222e-10	1.00013e-06
RGD1565355	-16.4146	5.47481e-10	1.16069e-06
PHTF2	15.2646	5.54142e-10	1.16069e-06
ABCC1	15.2436	6.23712e-10	1.25517e-06
HLTF	15.3193	9.34282e-10	1.8433e-06
NT5DC3	15.2752	1.22724e-09	2.28677e-06
DNAH5	15.1713	1.51e-09	2.66558e-06
CHDH	14.9401	1.95401e-09	3.33245e-06
AABR07027567.1	-14.911	2.4196e-09	3.99119e-06
RT1-CE7	-16.6936	2.58573e-09	4.19643e-06
ZDHHC3	14.9212	2.81853e-09	4.50165e-06
MMRN1	-16.6512	3.06541e-09	4.81945e-06
HIF1A	14.8182	3.20923e-09	4.96793e-06
ACOX3	14.8387	3.41853e-09	5.21175e-06
SLC23A2	-15.4456	4.01771e-09	5.94509e-06
FHAD1	14.8046	4.27815e-09	6.23872e-06
UBR5	15.0198	5.48903e-09	7.89017e-06
PTPN13	14.7166	5.83281e-09	8.23964e-06
ANGPT2	-14.8303	5.89593e-09	8.23964e-06
NEWGENE_1310139	15.3361	6.0736e-09	8.37167e-06
TPD52L1	14.771	6.41226e-09	8.71903e-06
RGD1565355	-16.2548	7.49815e-09	9.92726e-06
ZBTB46	-14.83	8.26574e-09	1.07934e-05
MAP7	-14.9065	8.36687e-09	1.07934e-05
FLNB	15.2146	8.61262e-09	1.09698e-05
MAATS1	14.672	1.03112e-08	1.29691e-05
INPP4B	15.0696	1.23899e-08	1.53911e-05
ABCA17	14.39	1.27355e-08	1.56275e-05
TIMP3	14.5053	1.62551e-08	1.92424e-05
SDF4	14.3	1.7546e-08	2.0529e-05
ZC2HC1C	14.2967	1.82518e-08	2.08527e-05
GPR89B	14.3579	1.84444e-08	2.08527e-05
CEP57L1	14.2761	1.91182e-08	2.13744e-05
WNK2	14.3019	1.98629e-08	2.19629e-05
PHF21A	14.2094	2.34533e-08	2.5651e-05
KANK1	14.3898	2.68886e-08	2.87825e-05
CENPJ	-14.1706	3.00309e-08	3.1152e-05
NAIP2	-14.4581	3.21649e-08	3.30252e-05
RT1-N3	14.2174	3.32007e-08	3.34069e-05
LOC100912262	-14.2909	3.58067e-08	3.56723e-05
TST	14.118	3.69213e-08	3.64221e-05
OSBPL9	-14.0633	3.82599e-08	3.73762e-05
44081	14.0308	4.02135e-08	3.85364e-05
ZFP646	12.4217	4.62142e-08	4.3869e-05
PSD3	14.1169	4.6763e-08	4.39752e-05
KIF13B	-16.9185	5.02417e-08	4.68089e-05
CLCN3	12.8858	5.19673e-08	4.78311e-05
KLF7	14.6168	5.22894e-08	4.78311e-05
GPR89B	13.9695	5.55504e-08	5.03561e-05
GPR89B	13.9313	5.73022e-08	5.10286e-05
MSH2	13.916	5.78136e-08	5.10286e-05
ANO1	18.1145	5.85245e-08	5.12069e-05
PLEKHA5	14.0645	6.40797e-08	5.55842e-05
ASXL1	-13.8261	6.81531e-08	5.86122e-05
IL16	-13.8391	7.34645e-08	6.26446e-05
PGLYRP4	-15.8435	7.96927e-08	6.73845e-05
EGFL7	13.8693	8.47237e-08	7.10415e-05
PLXNB1	14.2451	8.87935e-08	7.38387e-05
LOC100911769	14.651	9.29328e-08	7.66475e-05
TNPO2	14.0073	9.64915e-08	7.82989e-05
SLC4A7	12.2477	1.02708e-07	8.18999e-05
ATP2C1	14.0681	1.03371e-07	8.18999e-05
SYBU	13.605	1.246e-07	9.57052e-05
BCOR	8.42874	1.40084e-07	0.00010519
LOC361016	13.8562	1.50473e-07	0.000112153
TTYH2	13.5219	1.54385e-07	0.000114224
SLC23A2	15.8293	1.93212e-07	0.000141906
BNIP2	8.06741	2.19061e-07	0.000156157
MTCL1	13.5535	2.20374e-07	0.000156157
ZMYND8	-13.3688	2.29666e-07	0.000160407
CLCN3	13.6595	2.30904e-07	0.000160407
SPEN	13.5657	2.31155e-07	0.000160407
AABR07044925.1	13.3282	2.65822e-07	0.000181954
IL16	-13.3057	2.71298e-07	0.000184448
CASP8AP2	13.5245	2.76563e-07	0.000185768
REV1	13.3012	2.90765e-07	0.000193755
ZFAND4	13.3393	3.03837e-07	0.000201134
ZFP52	13.3302	3.41005e-07	0.00022418
HTR2C	14.4943	3.46871e-07	0.00022418
DOCK1	-20.7972	3.55509e-07	0.00022683
IL16	-13.2028	3.57971e-07	0.00022683
LOC108348064	13.7046	3.58434e-07	0.00022683
KDM5C	-15.2738	3.67889e-07	0.000230882
ERGIC1	13.3303	3.69426e-07	0.000230882
GIPC1	-13.2946	3.92219e-07	0.000243614
THRAP3	14.3952	4.01502e-07	0.000246339
MBTPS2	13.1899	4.0625e-07	0.000247741
GNAO1	13.1813	4.42284e-07	0.000263199
FLYWCH1	13.2371	4.51124e-07	0.00026409
DOCK4	20.1926	4.51432e-07	0.00026409
FAM53C	13.1573	4.60119e-07	0.000267617
PPM1K	13.4279	5.00637e-07	0.000286092
SLC3A2	19.9269	5.13733e-07	0.000289752
PPM1A	13.4355	5.18335e-07	0.000289752
ACSBG1	14.6932	5.21319e-07	0.00028981
XLOC_041224	14.3286	5.26246e-07	0.000290942
HDX	-13.7457	5.78185e-07	0.000315453
SYTL2	14.9183	5.79986e-07	0.000315453
B3GNTL1	-13.1684	5.91417e-07	0.00031994
UBR3	13.0146	6.02594e-07	0.000324244
MSANTD2	13.2574	6.06366e-07	0.000324538
TTBK2	9.62058	6.15404e-07	0.000327632
NIT2	13.8494	6.72092e-07	0.000355929
SYDE2	13.4641	7.57335e-07	0.000398973
ADGRL3	19.1651	7.6662e-07	0.000401761
GPS1	-13.452	7.80789e-07	0.000407066
SORBS3	12.944	7.90955e-07	0.000410241
SNCAIP	13.7199	7.95189e-07	0.000410322
IL16	-12.9337	8.09304e-07	0.000415475
TOGARAM2	13.0179	8.49287e-07	0.000432209
SIAH1	12.9323	8.72291e-07	0.000441059
APLP2	18.8871	9.33101e-07	0.0004648
TPMT	13.5084	9.66005e-07	0.000477014
SLC38A6	-12.9392	9.67104e-07	0.000477014
WASHC4	14.9986	9.86787e-07	0.000484349
ERMP1	13.2002	9.93066e-07	0.000485065
EIF4G3	12.9995	1.00122e-06	0.000486687
XLOC_003802	-12.8431	1.02136e-06	0.00049278
MYCBP2	15.3027	1.02355e-06	0.00049278
IQCB1	11.4736	1.06712e-06	0.000508883
UHRF1BP1L	-10.7099	1.23183e-06	0.000579195
ANKRD49	12.7623	1.31285e-06	0.000608758
FBRSL1	12.7143	1.42818e-06	0.000653206
TTC3	-13.2405	1.43682e-06	0.000654182
DNASE2B	-12.9778	1.46975e-06	0.000666161
TRAF3IP2	12.8487	1.52432e-06	0.000687799
WDFY3	-17.9242	1.54178e-06	0.00068949
NEWGENE_1562416	12.6785	1.55565e-06	0.000692615
AFF4	17.9299	1.57938e-06	0.000700084
CAPSL	11.1688	1.59637e-06	0.000704511
RHOT1	13.0562	1.67074e-06	0.000731329
CACNA2D1	-17.9956	1.67168e-06	0.000731329
LOC102551606	12.6455	1.68859e-06	0.000735529
B3GNTL1	-12.649	1.73751e-06	0.000752212
RT1-N3	12.6459	1.74184e-06	0.000752212
TACC1	17.6361	1.86911e-06	0.000800304
EIF4G3	17.6401	1.91977e-06	0.000818516
PDCD6IP	18.2069	1.96392e-06	0.000833805
MPDZ	17.49	2.10007e-06	0.000876647
ZFP219	12.5733	2.10839e-06	0.000876647
ZC3H13	12.5701	2.18991e-06	0.000906792
MOB3B	-17.3057	2.25958e-06	0.000931807
BTBD9	17.2673	2.37798e-06	0.000968723
XLOC_115720	17.2643	2.39359e-06	0.000971152
SYDE2	12.7136	2.41894e-06	0.000977497
DPP4	16.9648	2.43515e-06	0.00098011
BTBD9	-17.1406	2.46147e-06	0.000986755
TNFRSF21	17.2153	2.49305e-06	0.000995448
NEWGENE_1562416	12.4781	2.54629e-06	0.00101269
MVP	17.1574	2.5813e-06	0.00102257
AABR07002848.1	12.7263	2.60937e-06	0.00102562
DENND1B	-17.2242	2.69343e-06	0.00105454
MYCBP2	-17.0696	2.74011e-06	0.00106865
LOC103693323	17.1817	2.86532e-06	0.00111282
DST	17.0965	2.88015e-06	0.00111282
KANSL1	14.3895	2.89759e-06	0.00111282
CES1D	18.5531	2.97865e-06	0.00113863
ARHGAP1	16.9916	2.98742e-06	0.00113863
MT2A	6.71641	3.01083e-06	0.00114023
NR4A3	17.0101	3.0143e-06	0.00114023
ZMYM4	16.9245	3.08407e-06	0.00115361
KDM1A	12.4243	3.10218e-06	0.00115609
DGKH	16.9076	3.12516e-06	0.00116036
ABCB4	17.0895	3.13778e-06	0.00116061
BEST3	12.5934	3.24465e-06	0.00118338
AC130232.2	12.4742	3.24597e-06	0.00118338
ELL2	10.4902	3.30396e-06	0.00119586
HSPA9	-16.7643	3.37081e-06	0.00121568
BOD1L1	12.5093	3.42771e-06	0.00123178
BCL2L1	16.7185	3.62343e-06	0.00128885
MGAM	-14.7594	3.62492e-06	0.00128885
FRY	-16.6695	3.74727e-06	0.00132765
ZC3H13	12.3585	3.78135e-06	0.00133503
RT1-S3	16.6577	3.93497e-06	0.00138441
HAS1	12.5557	4.04008e-06	0.00141644
ZBTB46	-12.8041	4.07341e-06	0.00142106
TRPS1	-15.8945	4.10766e-06	0.00142334
IQGAP2	16.8276	4.11636e-06	0.00142334
RT1-A1	16.6596	4.19429e-06	0.00144532
AABR07060394.1	12.6196	4.37733e-06	0.00150325
MAP3K1	-16.4456	4.4309e-06	0.00151229
PRICKLE2	14.7558	4.43371e-06	0.00151229
AABR07006724.1	16.4619	4.48505e-06	0.00151783
CPT1A	17.1426	4.49049e-06	0.00151783
COBL	16.4656	4.51699e-06	0.00152008
AABR07001905.1	12.2974	4.57242e-06	0.0015336
HORMAD2	-12.5842	4.61195e-06	0.00153662
ALG9	12.3776	4.67149e-06	0.00155132
HLCS	16.416	4.68937e-06	0.00155213
SECISBP2	12.2948	4.7511e-06	0.00155719
IL1R1	-16.356	4.76654e-06	0.00155719
TEAD4	-16.3362	4.8582e-06	0.00157728
COPG2	-16.3816	4.85939e-06	0.00157728
CTTNBP2NL	12.2619	4.88887e-06	0.00158175
MORF4L2	16.6999	5.11502e-06	0.00164961
ELOC	12.2409	5.17834e-06	0.00166469
ITGAM	-9.52979	5.24273e-06	0.0016673
EVA1C	12.2106	5.25272e-06	0.0016673
PPP2R5C	-16.2074	5.38282e-06	0.00168814
NUTF2	12.3355	5.39351e-06	0.00168814
MMS22L	-13.3624	5.40225e-06	0.00168814
RGD1305110	13.1262	5.44898e-06	0.00169223
KDM1A	12.1893	5.58744e-06	0.00172488
GYG1	16.2122	5.5884e-06	0.00172488
CAMK2D	12.8927	5.80979e-06	0.00178773
AABR07006724.1	16.2789	5.828e-06	0.00178786
ENPP5	12.1718	5.88783e-06	0.00179681
LOC103690302	16.1189	5.89375e-06	0.00179681
KLF3	-16.1138	5.91075e-06	0.00179681
YTHDF3	12.178	6.08876e-06	0.00182664
STARD9	16.0845	6.12631e-06	0.00182664
ARNT	-16.2817	6.13582e-06	0.00182664
ROBO1	16.618	6.17225e-06	0.00182664
SLC41A2	16.3051	6.41314e-06	0.00188683
GTF2IRD1	13.5185	6.46869e-06	0.00189663
ANP32B	16.0401	6.48415e-06	0.00189663
DYSF	12.4953	6.63172e-06	0.00192858
SLC17A2	16.0041	6.72293e-06	0.00194337
IQSEC1	15.9933	6.83169e-06	0.00196129
LOC103689971	12.5845	7.24351e-06	0.00207059
ALG9	12.1378	7.27786e-06	0.00207279
CENPN	12.2128	7.30217e-06	0.00207279
EFR3A	15.9485	7.32286e-06	0.00207279
PCDHGA8	12.4461	7.57566e-06	0.00213116
RNF181	15.9114	7.58246e-06	0.00213116
SEMA4C	12.448	7.64786e-06	0.00213911
AABR07028902.1	-15.9009	7.698e-06	0.00214565
TMEM39A	12.2339	7.73344e-06	0.00214958
HIF3A	12.2243	7.87552e-06	0.00217108
PTK2	16.2562	8.22871e-06	0.00225608
ATP6V0A4	15.9184	8.30158e-06	0.00226987
RGD1563349	16.4894	8.36685e-06	0.00227939
RGD1309748	-12.2415	8.40436e-06	0.00227939
ACBD4	12.1612	8.83048e-06	0.00238646
LDLRAD4	8.95221	8.84656e-06	0.00238646
KCND3	15.8221	8.91927e-06	0.00239964
PEAK1	15.7928	9.08618e-06	0.00243803
HUWE1	5.77643	9.11899e-06	0.00244032
ZFP84	8.32583	9.17945e-06	0.00244999
LDLRAD4	15.7666	9.23258e-06	0.00245765
EPB41L5	13.4667	9.42473e-06	0.00249559
NEWGENE_1562416	12.0206	9.47722e-06	0.00250291
GSTM4	16.415	9.57349e-06	0.00252171
XLOC_042278	12.0329	9.75838e-06	0.00255703
VPS54	15.7564	9.82935e-06	0.00256893
ZSCAN29	-12.0314	9.89538e-06	0.00257291
RAPGEF1	-15.8974	9.8957e-06	0.00257291
ZBTB10	11.9861	1.01167e-05	0.00261684
TMEM123	15.8801	1.03254e-05	0.00266397
IQGAP2	15.6671	1.04743e-05	0.00268178
NRP1	-15.7913	1.05526e-05	0.00269466
AABR07059663.1	-15.6579	1.0778e-05	0.00273862
REV1	11.9063	1.10286e-05	0.00279525
SLTM	11.9036	1.11214e-05	0.00280468
GNA14	-15.6053	1.11216e-05	0.00280468
SPECC1	15.8654	1.13371e-05	0.00285188
MOB3B	-15.7351	1.15613e-05	0.00290101
UQCRB	11.9216	1.18e-05	0.00295356
RGD1562218	11.9999	1.19678e-05	0.00298117
FRY	-15.5523	1.21694e-05	0.003016
SMURF1	-15.5708	1.22355e-05	0.00301753
HMG1L1	15.5116	1.26992e-05	0.00310902
WDFY3	15.5083	1.28095e-05	0.00312842
PRRC1	14.5028	1.30026e-05	0.00316789
TRAK2	-7.0052	1.30733e-05	0.00317742
YTHDF3	11.9689	1.31892e-05	0.00319785
IMMT	-15.4065	1.32235e-05	0.00319847
SLC15A4	-11.8369	1.3393e-05	0.00321627
AAK1	15.4595	1.34856e-05	0.0032308
LOC103689968	15.7889	1.3644e-05	0.00325325
COBL	15.4295	1.38401e-05	0.00328446
LDLRAD3	-15.3991	1.41342e-05	0.00333543
TRAF3IP2	-14.2127	1.41544e-05	0.00333543
AABR07039806.1	-12.0087	1.42148e-05	0.00333967
CYP1A1	-9.44056	1.45155e-05	0.00339666
RAB3GAP2	7.97401	1.50296e-05	0.00348917
CAPNS1	9.96471	1.51767e-05	0.00350838
BRD9	11.8398	1.53747e-05	0.00353199
AABR07066752.1	-15.469	1.54278e-05	0.00353614
POFUT1	15.3391	1.57327e-05	0.00358965
UACA	10.2592	1.60057e-05	0.00364258
AAR2	15.3196	1.61012e-05	0.00364712
SCAMP1	15.3088	1.61437e-05	0.00364712
AABR07044404.1	-18.9744	1.61658e-05	0.00364712
MYCBP2	-15.281	1.63868e-05	0.0036836
ST3GAL5	-15.2456	1.64007e-05	0.0036836
AABR07051731.1	15.2991	1.64812e-05	0.00369343
CD72	11.8034	1.65273e-05	0.00369553
PPM1G	15.4875	1.68085e-05	0.00374282
CHM	-10.7691	1.68131e-05	0.00374282
TJAP1	11.7548	1.69056e-05	0.0037551
GTF2IRD1	15.2761	1.69471e-05	0.00375603
AABR07006724.1	15.2467	1.72122e-05	0.0038008
PLSCR1	-9.61012	1.72622e-05	0.0038008
COL5A2	-15.2288	1.72743e-05	0.0038008
CDYL	-15.2916	1.73002e-05	0.0038008
PFDN2	11.6956	1.73629e-05	0.00380626
PHTF2	12.3024	1.79778e-05	0.00390576
PRDM2	15.2032	1.82359e-05	0.00393758
SIX4	11.8656	1.83785e-05	0.00395988
ACSF3	-11.7772	1.84404e-05	0.00396472
NCOA3	-15.184	1.86875e-05	0.00400929
STK24	15.789	1.88896e-05	0.00403176
AABR07026893.1	-11.836	1.89125e-05	0.00403176
SMG6	-17.6943	1.93895e-05	0.00412269
FNDC1	-15.2321	1.94441e-05	0.00412269
DDX52	-15.1314	1.94619e-05	0.00412269
PSMB1	-17.69	1.95512e-05	0.00413291
SRCIN1	-12.1068	1.99328e-05	0.00420474
CASZ1	15.3866	2.00875e-05	0.0042285
TJAP1	11.6746	2.02773e-05	0.00425954
KCNH1	12.5399	2.03902e-05	0.00427434
SSH1	-8.41825	2.07697e-05	0.00432975
FBRSL1	9.56459	2.07715e-05	0.00432975
GGA2	11.4198	2.14984e-05	0.00444892
RASGEF1A	9.43603	2.16218e-05	0.0044567
VPS53	-15.1202	2.16588e-05	0.0044567
KCTD18	11.7003	2.1885e-05	0.00449406
ULK4	-15.1168	2.21059e-05	0.00453017
DAB2IP	15.0727	2.22161e-05	0.00454351
CACNA2D2	15.0509	2.231e-05	0.00455346
FAM171A1	-15.0184	2.24779e-05	0.00456918
FKBP5	7.18971	2.29858e-05	0.00466302
FAM111A	-12.7405	2.34242e-05	0.00471738
GORASP2	8.63809	2.34413e-05	0.00471738
SGMS2	15.2987	2.44802e-05	0.00486803
RNASEL	-15.0005	2.47056e-05	0.00489351
SH2D7	11.6466	2.48671e-05	0.00489651
SPG11	-14.9617	2.49043e-05	0.00489651
BNIP2	11.6456	2.49069e-05	0.00489651
RAPGEF4	14.9499	2.49154e-05	0.00489651
NPEPO	14.9893	2.51829e-05	0.00492389
NCOA3	-14.937	2.52015e-05	0.00492389
WDFY4	-14.9503	2.54283e-05	0.00495857
ASXL1	14.9705	2.55185e-05	0.00496654
HDAC5	-14.9054	2.5925e-05	0.00502357
HLTF	15.6392	2.59442e-05	0.00502357
PIGC	14.2911	2.59613e-05	0.00502357
SLTM	11.5553	2.66991e-05	0.00514654
MRGPRX3	11.6475	2.7025e-05	0.00519939
AABR07051592.1	14.9148	2.72562e-05	0.00522389
MYH9L1	20.2289	2.73441e-05	0.00523078
DCTN1	-14.8973	2.76588e-05	0.00528094
RAPGEF1	14.9175	2.79123e-05	0.00529561
GTF3C4	11.6511	2.8041e-05	0.00529561
WBP1	-11.5548	2.80844e-05	0.00529561
RBM33	-9.03119	2.81016e-05	0.00529561
RHOT1	-11.5403	2.81252e-05	0.00529561
TNRC6B	-14.9261	2.81567e-05	0.00529561
SIRT4	11.6368	2.83279e-05	0.00531789
GTF2IRD1	-8.1806	2.86779e-05	0.00537356
SLCO2B1	11.6059	2.88026e-05	0.00538689
SLCO2B1	11.6216	2.92729e-05	0.0054647
ZBTB1	8.47532	2.9994e-05	0.00558895
KPNA6	14.7813	3.10911e-05	0.0057661
FARS2	-14.8204	3.1174e-05	0.0057661
CCDC170	-13.4017	3.17932e-05	0.00585909
NCOA3	-14.7368	3.20314e-05	0.0058922
SORBS3	14.7478	3.22341e-05	0.00591866
PAQR8	-14.7203	3.27311e-05	0.00599897
DENND6B	11.4707	3.28275e-05	0.0060057
MYO19	11.5534	3.36444e-05	0.00613285
TYW1	15.2461	3.38165e-05	0.00614404
MED6	14.8534	3.3889e-05	0.00614404
CSMD2	15.6119	3.46021e-05	0.00626204
CTSA	-5.74262	3.46903e-05	0.00626474
RINT1	-14.647	3.47475e-05	0.00626474
SNX14	14.6762	3.48038e-05	0.00626474
PDE3A	17.2031	3.49524e-05	0.00628027
XPO7	14.6629	3.50973e-05	0.00629506
FARP2	-14.7902	3.52429e-05	0.00630992
CD99L2	9.67926	3.60297e-05	0.00642792
RRAS	12.0275	3.63734e-05	0.0064774
ZSWIM6	14.9283	3.648e-05	0.0064774
PLCB4	14.6491	3.65002e-05	0.0064774
LUZP1	14.6098	3.68396e-05	0.00651466
TEX11	-11.5078	3.71067e-05	0.00655037
CASZ1	14.6516	3.7223e-05	0.0065594
PTPN13	14.7281	3.83349e-05	0.00673176
SH2D3C	-11.4668	3.85789e-05	0.00676281
AABR07007032.1	15.1482	3.93419e-05	0.00687261
LOC103690114	-11.3687	3.95828e-05	0.00690271
DCAF6	14.7578	3.97833e-05	0.0069137
CUEDC1	14.7635	4.01433e-05	0.00695567
HECW2	14.5894	4.0163e-05	0.00695567
PTAFR	15.0864	4.02984e-05	0.00696712
PRR13	-8.18731	4.04642e-05	0.00698378
AABR07028970.2	14.5719	4.10082e-05	0.00704114
LOC361646	14.5744	4.10764e-05	0.00704114
LRRC32	14.5064	4.1415e-05	0.00707508
NCAPD3	-14.8736	4.18725e-05	0.00712903
GFOD2	14.5446	4.19723e-05	0.00712907
ARHGAP31	15.2261	4.20145e-05	0.00712907
EIF5B	10.4055	4.2369e-05	0.00715303
ATP11C	14.4848	4.28821e-05	0.00722754
RNO-MIR-3542-1	11.6188	4.33893e-05	0.00728982
APOLD1	9.29536	4.33965e-05	0.00728982
ARHGAP29	5.49412	4.34971e-05	0.00729286
MAP3K1	12.3828	4.35596e-05	0.00729286
SDF4	14.449	4.37061e-05	0.00729311
CES1C	-14.3978	4.48566e-05	0.00746035
GLI3	-14.3848	4.54138e-05	0.00754057
NAALAD2	-14.379	4.55949e-05	0.00755037
RALGAPA2	14.4021	4.56229e-05	0.00755037
HARBI1	11.3055	4.57616e-05	0.00756089
RTTN	14.5289	4.61763e-05	0.00760443
SPAG1	11.3041	4.69223e-05	0.00771465
LOC108348080	11.3497	4.75407e-05	0.00780358
TTC13	11.7665	4.79546e-05	0.0078587
PTPRH	11.3006	4.85506e-05	0.00793054
FOSL2	15.0184	4.87119e-05	0.00794398
PLCH1	14.7402	4.93242e-05	0.00801786
MTSS1L	-9.33447	5.03431e-05	0.00817029
DPP9	14.3091	5.13162e-05	0.00830233
MRTFA	8.43043	5.13218e-05	0.00830233
SGMS2	14.2945	5.15028e-05	0.00831823
MFSD8	14.2921	5.16302e-05	0.00832546
STXBP5L	11.406	5.31028e-05	0.00854922
ATP2C2	9.48066	5.35646e-05	0.0086021
EFNA2	11.309	5.36023e-05	0.0086021
LOC102552166	-14.1872	5.46315e-05	0.00872551
TCF7L2	-14.2268	5.53958e-05	0.00882692
UBR3	11.4673	5.55806e-05	0.00883503
MSH6	14.2244	5.65005e-05	0.00895759
GSAP	14.2058	5.7057e-05	0.00900657
TMEM100	-14.237	5.71818e-05	0.00900657
DNM3	14.2009	5.72018e-05	0.00900657
PCDHB9	10.3509	5.72863e-05	0.00900657
HIVEP2	14.2107	5.75073e-05	0.00902721
TPD52L1	-14.3385	5.76195e-05	0.00903073
NEDD4L	-8.87605	5.77309e-05	0.00903412
SLC9A8	-14.1924	5.85554e-05	0.00914892
PTPN2	-14.5233	5.92626e-05	0.00921758
AABR07068161.1	14.2331	5.92697e-05	0.00921758
NCOR1	14.1702	6.00021e-05	0.00930273
PRPF3	11.171	6.08713e-05	0.00940699
TSC22D3	9.31712	6.09551e-05	0.00940699
KCNE2	-11.2794	6.11155e-05	0.0094173
PTGER1	14.1459	6.13872e-05	0.00943029
MIER1	12.7008	6.2046e-05	0.00949776
AABR07006724.1	12.9465	6.21913e-05	0.00949776
GXYLT2	14.3585	6.22039e-05	0.00949776
RACGAP1	-11.6069	6.30084e-05	0.00959148
LOC108348064	14.1348	6.34234e-05	0.00963938
SPRED1	12.9317	6.39557e-05	0.00966766
SNCAIP	-14.0656	6.40887e-05	0.00966766
UNC5C	14.263	6.41814e-05	0.00966766
SOCS7	14.1242	6.49376e-05	0.00972335
RGD1308147	11.1676	6.56686e-05	0.00978145
SLC10A6	14.1877	6.57467e-05	0.00978145
DNM2	-8.02186	6.58616e-05	0.00978145
DAAM1	14.0763	6.58981e-05	0.00978145
ERLIN1	14.0826	6.59543e-05	0.00978145
AABR07029651.1	13.119	6.59736e-05	0.00978145
VRK1	11.2972	6.60144e-05	0.00978145
ATP7B	11.596	6.61034e-05	0.00978145
LOC103689943	14.2917	6.78193e-05	0.0100059
NLRP1A	-14.053	6.79297e-05	0.0100075
SLTM	11.1083	6.84713e-05	0.0100726
ATXN2	14.0392	6.89058e-05	0.0101217
PGLYRP4	11.4847	7.007e-05	0.0102777
TGFB1I1	-12.4654	7.15204e-05	0.0104541
CYP2J10	11.0876	7.37356e-05	0.0107061
XPO7	-14.0015	7.41787e-05	0.0107362
KANSL1	12.7686	7.42695e-05	0.0107362
HERC4	8.55937	7.45204e-05	0.0107426
LOC299282	7.56562	7.52913e-05	0.0108382
GAN	-13.8882	7.62195e-05	0.0109561
TLR4	7.86478	7.6395e-05	0.0109657
AABR07007642.1	12.7338	7.7068e-05	0.0110465
ZDHHC5	14.4073	7.84494e-05	0.0111967
LOC103692716	7.68849	7.88868e-05	0.0112388
NLK	-14.3332	7.8968e-05	0.0112388
LPIN2	15.3995	7.93495e-05	0.0112772
ETNK2	11.3389	7.96862e-05	0.0112989
SORBS2	13.9827	7.99592e-05	0.0113126
ERAL1	13.9413	8.00484e-05	0.0113126
ZDHHC5	14.0028	8.06618e-05	0.0113833
SLC4A1AP	11.0927	8.11031e-05	0.0114201
SENP1	13.8773	8.23349e-05	0.0115385
RDM1	-11.0175	8.27888e-05	0.0115859
TCAIM	11.222	8.29994e-05	0.0115993
EDNRA	13.9122	8.3188e-05	0.0116095
MSANTD2	11.0323	8.36429e-05	0.0116568
LOC103690018	13.8914	8.39433e-05	0.0116825
KHNYN	13.9849	8.45813e-05	0.0117388
KIF18B	-11.0225	8.56714e-05	0.0118532
ZDHHC18	13.8962	8.65444e-05	0.0119454
ARID4A	13.8148	8.70117e-05	0.0119934
ABCC1	13.81	8.7362e-05	0.0120252
EAF2	10.9814	8.81151e-05	0.0120958
BNIP2	10.9805	8.8918e-05	0.0121812
ADARB1	-13.8238	8.89793e-05	0.0121812
LOC103693999	10.9735	8.9647e-05	0.0122393
ZRSR1	7.29347	9.02094e-05	0.0122994
IL16	-13.7585	9.06421e-05	0.012325
CD72	10.992	9.09886e-05	0.012331
DDR2	-13.758	9.13654e-05	0.0123566
ATP1B1	-13.8665	9.20151e-05	0.0124111
CNGB3	-13.8587	9.30154e-05	0.0125124
PLCB2	12.4395	9.32254e-05	0.0125239
LIN7A	13.7585	9.38204e-05	0.0125871
UCHL3	-13.7739	9.41626e-05	0.0125994
SPN	-14.1649	9.50594e-05	0.0127025
CES1D	16.1954	9.52401e-05	0.0127097
ANKRD27	-14.6952	9.56917e-05	0.0127391
VGLL4	15.6729	9.63426e-05	0.0127722
TFPI2	10.9631	9.69531e-05	0.0127921
ZSWIM6	-13.7136	9.70572e-05	0.0127921
FAM13C	-13.8992	9.71285e-05	0.0127921
STOML2	13.6619	9.76247e-05	0.0128264
TTC3	-11.193	9.76438e-05	0.0128264
AEBP2	10.9137	9.78515e-05	0.0128304
IMMT	-13.8572	9.79294e-05	0.0128304
CYP2B2	10.9513	9.8507e-05	0.0128893
FLOT2	-11.7752	9.86412e-05	0.0128901
ARHGAP23	7.65478	9.95769e-05	0.0129742
AABR07005821.1	10.9775	0.000100288	0.0130095
POLDIP3	17.3721	0.000101371	0.0130937
OTULIN	13.6894	0.000101996	0.0131577
IL17RB	11.0256	0.000102652	0.0131967
ST18	11.5844	0.000102692	0.0131967
PDIA5	13.714	0.000103436	0.0132753
AABR07030521.1	13.6304	0.000104246	0.0133282
LRAT	-13.7291	0.000105057	0.0134149
PPP1R3B	-13.8894	0.000106107	0.0135147
HIF3A	10.904	0.000106603	0.0135436
BCL6	13.6124	0.000107405	0.0136111
AABR07060872.1	16.2053	0.00010812	0.0136672
RSPO4	-11.237	0.000109164	0.013782
LOC103690114	10.8931	0.000110461	0.0138878
RTTN	13.609	0.000110555	0.0138878
CUL3	14.0204	0.000111581	0.0139983
AABR07028615.1	13.5569	0.000111712	0.0139983
KIF18B	10.8552	0.000112948	0.0141179
STK33	12.1994	0.000113192	0.0141212
HIST1H2BCL1	14.618	0.000114573	0.0142443
EEF1AKMT2	13.5491	0.000114667	0.0142443
TPST2	-13.5842	0.000116028	0.0143956
CD226	-10.2922	0.000117145	0.0145163
NCOR1	-13.4971	0.000117596	0.0145543
CES1C	13.5219	0.000117968	0.0145824
WNK2	11.09	0.00012007	0.0147696
LILRB2	-13.466	0.000121042	0.014871
ZBTB16	8.46173	0.000122118	0.0149661
AABR07060872.1	-21.4965	0.000122411	0.0149661
PDCD1LG2	11.306	0.000123674	0.0150657
BRCA2	13.4665	0.000123933	0.0150789
MYH9L1	-21.3921	0.000124215	0.0150949
CDKN1B	10.7558	0.00012519	0.0151768
IFT20	10.8391	0.000126499	0.015317
TSGA10	11.8784	0.000127936	0.0154725
SLC43A1	12.2871	0.000128627	0.0155373
INPP5B	-13.3697	0.000130279	0.0156991
ATP11C	-13.4591	0.000133753	0.0160601
INPP5B	-13.3391	0.000134559	0.0161184
FILIP1L	13.5365	0.000135152	0.0161701
XLOC_019246	8.45975	0.000136279	0.0162668
RABGAP1L	13.3725	0.00013641	0.0162668
TST	13.5123	0.000136991	0.0162934
RPL3	-20.8013	0.000137543	0.0163397
NDUFV2	15.7567	0.000137866	0.0163587
FGFRL1	10.7463	0.000138285	0.016379
ARNT	13.4664	0.000138486	0.016379
CBFA2T3	-13.3482	0.000139269	0.0164457
MYO19	10.8268	0.000139762	0.0164479
B3GNTL1	-6.69164	0.000140143	0.0164543
PEX5L	13.5074	0.00014057	0.016466
NANP	-13.2861	0.000141375	0.0165218
LOC103689965	21.2288	0.000144253	0.0167997
FIGN	-13.3134	0.000145801	0.0169211
RBPMS2	13.3461	0.00014653	0.0169862
SLCO1A2	13.3242	0.000147355	0.0170561
CYTH1	-7.40393	0.000147524	0.0170561
CLPB	11.2901	0.000147642	0.0170561
CNIH2	-13.4284	0.000148028	0.0170811
ACOT2	10.634	0.000148912	0.0171438
EPN3	10.64	0.000149896	0.0172177
TMEM176B	13.2952	0.000150195	0.0172323
DDHD1	13.2952	0.000151497	0.0173453
TREML1	-10.702	0.000151524	0.0173453
INPP1	-6.31297	0.000151987	0.0173531
ARAP1	12.2706	0.000152221	0.0173531
DNM2	-7.22088	0.000152552	0.0173531
BEND3	13.2799	0.000152598	0.0173531
HBA-A2	-20.6303	0.000152627	0.0173531
ZBTB34	-13.31	0.000153085	0.0173855
TPM4	-20.1233	0.000154565	0.0175338
EXOC4	13.2633	0.000156898	0.0177584
GOLGA3	13.2652	0.000157266	0.0177601
RGD1310429	13.3483	0.000157778	0.0177783
PHC3	-13.223	0.000157781	0.0177783
LOC103694328	13.2583	0.000158058	0.0177896
TANK	13.2381	0.000159286	0.0178503
MTF2	13.4049	0.000159322	0.0178503
TSPAN7	-19.9059	0.000161508	0.018002
PSMD9	-6.40443	0.00016204	0.0180172
EPS15L1	-13.2009	0.000162049	0.0180172
CNIH2	-13.151	0.000162552	0.0180531
CLOCK	13.2118	0.000163223	0.0180877
ELF2	13.378	0.000163726	0.0181236
THOC5	13.254	0.000164295	0.0181665
44085	-13.3049	0.000166345	0.018373
LOC103689943	14.8039	0.00016684	0.0184074
GTF2IRD1	13.1944	0.000167795	0.0184925
DOCK1	20.3407	0.000168206	0.0185175
SLCO1A2	13.1888	0.000168797	0.0185623
LOC362863	10.8179	0.000169676	0.0186119
SLC6A11	10.6876	0.000170076	0.0186119
MYH9L1	20.252	0.000170129	0.0186119
GCC1	13.1599	0.000170314	0.0186119
ELL2	7.56995	0.000170358	0.0186119
HAS1	7.28011	0.000170902	0.0186511
AABR07034750.1	-13.1984	0.000171275	0.0186716
LOC100912571	-13.5444	0.000172469	0.01878
LOC108348298	13.1508	0.000172643	0.01878
DNAJA4	13.2378	0.000173673	0.0187844
INPP5B	-13.0949	0.000173853	0.0187844
ILF3	13.1441	0.000173892	0.0187844
ZFP52	13.1536	0.000173896	0.0187844
DYNC1H1	20.132	0.00017399	0.0187844
AKT1	14.8589	0.000174716	0.0188426
EAF2	7.43442	0.000175515	0.0188882
USP2	13.2128	0.000176635	0.0189761
IWS1	13.2077	0.000176709	0.0189761
CD9	19.9934	0.000178823	0.0191827
MIER1	11.8283	0.00017934	0.0192004
SMAD2	14.6153	0.000180333	0.0192546
STK4	-7.61827	0.000180451	0.0192546
IWS1	10.8697	0.000181332	0.0193281
STAM	11.7794	0.000181986	0.01936
AABR07053185.1	13.1373	0.000182587	0.019388
SPATA48	-10.6023	0.000182664	0.019388
PDE8A	13.1025	0.000183072	0.0194109
EFHB	13.0955	0.000184564	0.0195279
AABR07019403.1	13.7075	0.000185285	0.019581
ZMIZ2	10.9923	0.000185455	0.019581
PEAK1	6.16965	0.000185742	0.0195907
MED12L	-13.5302	0.000186252	0.019624
IFT43	11.3335	0.000186956	0.0196775
SRSF1	13.0367	0.000188847	0.0198248
BMI1	13.0832	0.000188946	0.0198248
MBD1	13.1238	0.000190064	0.0199006
PTPN12	8.0167	0.000190739	0.0199504
MYH9L1	19.6408	0.000191169	0.0199747
CNIH2	-13.0073	0.000191389	0.019977
LOC100359687	13.5977	0.000191923	0.0200119
RGD1561149	13.0617	0.000193415	0.0201466
LRRC63	-10.6449	0.000193847	0.0201707
AABR07060872.1	-19.0839	0.000194137	0.02018
ACTA2	-19.0349	0.000195589	0.0202884
GPR89B	13.0248	0.000197058	0.0203784
SNCAIP	-14.1558	0.000198987	0.0205357
UCHL3	-13.0944	0.000199659	0.0205727
AMER1	13.9222	0.000199755	0.0205727
ZFP707L1	-11.2585	0.000200748	0.0206439
ADAM8	-13.004	0.000200856	0.0206439
BCL2L13	13.0238	0.000203101	0.020832
MIER1	8.61242	0.000203358	0.0208372
PRUNE2	-13.0807	0.000205738	0.0210169
USP9X	-18.7988	0.000205974	0.0210196
ZFP18	10.9845	0.000207483	0.0211368
ZDHHC21	12.987	0.000209915	0.0213352
IGHM	6.53399	0.000211307	0.0214334
ADARB1	-5.63031	0.000211941	0.0214545
LOC497796	11.7726	0.000212242	0.0214584
RECQL	12.9768	0.000212406	0.0214584
CDC16	13.289	0.000212923	0.0214785
CYB561A3	12.984	0.000213032	0.0214785
DYNC1H1	-18.6508	0.000213285	0.0214824
ACER2	5.15732	0.000214052	0.0215132
DGKH	13.2026	0.000215235	0.0215924
TIMP1	8.89198	0.000215732	0.0216207
CAMK2G	12.1594	0.000216745	0.021682
LOC103689965	-18.575	0.000217045	0.0216875
STMN1	-10.6589	0.000218111	0.0217724
LNX2	12.9536	0.000218782	0.0218177
LOC103689965	19.0301	0.000219282	0.0218244
EIF3C	-18.8115	0.000219554	0.0218298
CSNK2A2	12.9821	0.000221797	0.022031
HBA-A2	-18.4856	0.000222227	0.022052
SLCO1A2	13.0665	0.000223858	0.0221701
RGD1561958	10.3845	0.000225868	0.0223033
CHTF18	10.6867	0.00022747	0.0224355
ENPP6	13.1186	0.00022766	0.0224355
VOM2R44	12.935	0.000228336	0.0224564
ZFP451	12.9103	0.000229473	0.0225266
AABR07044925.1	12.9098	0.000230535	0.0225789
NCKAP1	18.7941	0.000230678	0.0225789
ZFP458	13.0315	0.000231124	0.0226005
INPP5B	-9.50162	0.000231652	0.0226301
MED13L	18.7494	0.00023447	0.0228832
WT1	12.8944	0.000235342	0.0229239
ITGA9	18.6813	0.00023689	0.0230186
PKD1	-10.4243	0.000237089	0.0230186
VIPR2	-9.52929	0.00023723	0.0230186
XLOC_086478	13.2668	0.000238359	0.0230457
LCP1	-18.4801	0.000238425	0.0230457
NISCH	-12.8589	0.000240259	0.0231562
DPP8	12.883	0.000240866	0.0231808
CARNMT1	12.9269	0.000240975	0.0231808
TLN1	18.5982	0.000241736	0.0232096
AABR07029272.1	-4.5492	0.000242579	0.0232684
XPO7	13.6188	0.000243104	0.0232819
RABEPK	8.84033	0.000243414	0.0232819
TSPAN7	18.5605	0.0002438	0.0232967
FGFR3	-18.1141	0.000244856	0.0233753
UBR1	10.2614	0.000245742	0.0234377
CAV1	-4.99465	0.00024698	0.0235178
NRP1	-12.9516	0.000249835	0.0237157
PLEKHG1	4.75877	0.000250835	0.0237882
AABR07065705.2	10.8605	0.000251595	0.0238154
USP9X	18.425	0.000252366	0.0238659
STMN1	-8.4908	0.000252815	0.0238859
SMG6	-17.9578	0.000255057	0.0240751
TBC1D31	12.874	0.000255966	0.0241383
ZBTB16	18.3479	0.000256999	0.024213
TNIP3	10.9329	0.000258192	0.024263
USP54	13.0693	0.00025884	0.024263
AABR07017902.1	10.8296	0.000258994	0.024263
SMCHD1	-17.9085	0.000259196	0.024263
RAD52	8.45227	0.000259684	0.024263
CD9	18.2959	0.000259766	0.024263
NFE2L1	-17.8941	0.000260096	0.024263
TNS1	-17.8968	0.000260097	0.024263
ICAM2	-12.9411	0.000260104	0.024263
XLOC_132945	-12.8008	0.00026039	0.024263
WDFY3	18.285	0.000260423	0.024263
SCD2	-17.8574	0.000262382	0.0243914
DNMBP	-12.9502	0.00026277	0.0243914
PRKAG1	-12.7932	0.000264243	0.0244684
CES5A	10.6001	0.000266615	0.0246572
SZT2	12.8214	0.000267158	0.0246753
FECH	-12.8071	0.0002673	0.0246753
DNAJC2	-13.1486	0.000271693	0.0250578
ZFP449	12.7775	0.000272131	0.0250752
EI24	9.10811	0.000273566	0.0251632
RPL32	18.1063	0.000273931	0.0251719
EFCC1	-8.88169	0.000274424	0.0251942
RAPH1	-13.0152	0.00027509	0.0252093
UBE2H	18.0804	0.000275591	0.0252322
CSMD2	18.0646	0.000276613	0.0252827
ASCC1	18.0633	0.000276645	0.0252827
STMN1	-9.09754	0.00027834	0.0254146
RNF14	12.7585	0.000280037	0.0254889
HAMP	10.9074	0.000280412	0.0254889
ARHGEF28	-17.8499	0.00028042	0.0254889
SKI	-17.8356	0.000280984	0.025517
AFDN	17.9818	0.000281415	0.0255332
BCKDK	12.7971	0.000281714	0.0255348
LHFPL2	-12.7921	0.000284089	0.0256141
KLHL24	-14.8391	0.000285377	0.0256653
GBP4	12.7381	0.000285423	0.0256653
ENTPD1	-17.5505	0.000288197	0.0258384
ZBTB16	4.39281	0.000288375	0.0258384
IP6K2	12.7291	0.000289324	0.0258828
SLC28A2	17.8934	0.0002897	0.0258828
BAHD1	-12.6087	0.000290224	0.0258828
UNC5A	-12.7134	0.000290275	0.0258828
HSP90AA1	17.8828	0.000290414	0.0258828
HLCS	14.0694	0.000291689	0.0259362
H3F3B	-17.694	0.000292176	0.0259362
TRIM63	11.9777	0.000292432	0.0259362
EDNRA	13.5547	0.000292823	0.0259362
AP5M1	12.706	0.000292826	0.0259362
EXOC8	-5.96303	0.000293074	0.0259362
GPATCH4	12.7102	0.00029417	0.0259875
MBNL1	-17.4602	0.000296556	0.0261504
NXPE5L1	-10.0713	0.000297057	0.0261504
SMCHD1	17.7776	0.000297471	0.0261504
FAM208B	5.80045	0.000297575	0.0261504
PDE4B	17.7368	0.000302036	0.0264962
TEAD3	-12.6883	0.00030328	0.0265822
HIF3A	8.29395	0.000304431	0.0266599
SLC38A2	17.6893	0.000305577	0.0267369
RHBDF2	12.7321	0.00030609	0.0267585
RESF1	-13.5758	0.000306644	0.0267837
NUDT2	12.6872	0.000307617	0.0268454
ZFP869	-11.9254	0.000309028	0.0269284
ZSWIM6	12.7072	0.000309104	0.0269284
KHNYN	13.1375	0.000310024	0.0269852
AABR07028902.1	-17.5146	0.000310298	0.0269858
KIF27	13.0848	0.0003108	0.027006
RAVER2	17.6457	0.000311409	0.0270356
CDK14	17.6341	0.000313131	0.027119
USP9X	17.6304	0.000313178	0.027119
ASL	-12.62	0.000317846	0.0274288
ECE1	-17.2211	0.000318466	0.0274353
NAT1	9.9959	0.000325167	0.0279359
YY1	12.6151	0.000325388	0.0279359
ALG9	9.30134	0.00032703	0.028029
KCNG4	10.1227	0.000327313	0.0280294
NDST1	14.5705	0.000329364	0.0281674
TAF1C	9.97182	0.000329484	0.0281674
ANK2	17.4064	0.000333706	0.0284558
RBM33	-7.29106	0.000335005	0.0284953
MMP2	-17.0596	0.000337652	0.028695
LOC103689974	12.5863	0.000338173	0.0287126
DICER1	12.6261	0.000340032	0.0288
TMEM50A	17.3177	0.000341003	0.0288552
ARRB1	-17.1811	0.000342053	0.0288552
CDC42	17.3018	0.000342118	0.0288552
KIF24	12.5819	0.000343261	0.0289031
NUP155	12.5607	0.000345714	0.0290083
CEP57L1	-7.10545	0.000345749	0.0290083
TBC1D5	17.277	0.000346229	0.0290083
FANCL	12.6922	0.000346829	0.0290083
VWA8	8.65528	0.000347074	0.0290083
SLC9A3R2	-16.9731	0.000347102	0.0290083
KIF13B	17.2608	0.000348248	0.0290477
CEP97	12.5533	0.000348819	0.029055
XLOC_041224	12.7143	0.000349897	0.0291208
GRIK5	-12.5498	0.000351151	0.0291919
TCF25	12.5627	0.000351428	0.0291919
TACC1	12.6666	0.000352211	0.0292037
MFN2	12.588	0.000352345	0.0292037
AGO4	-12.5634	0.000354982	0.0293507
TNFSF11	12.532	0.000355048	0.0293507
TDP1	-13.3108	0.000355257	0.0293507
GPATCH11	-12.4685	0.000357295	0.0294402
NUDT4	-16.8736	0.00035756	0.0294402
ZYG11B	-16.8732	0.000357667	0.0294402
RGD1560289	7.23695	0.000357831	0.0294402
PPM1K	12.5188	0.000358692	0.0294628
ALAD	-12.9647	0.000360429	0.0295573
KALRN	10.5986	0.000360776	0.0295616
MYO3A	-12.6822	0.00036147	0.0295781
EVI5	-17.0425	0.000362014	0.0295781
ALAS2	-16.8213	0.000363449	0.0296416
ADGRL3	-16.8207	0.000363519	0.0296416
TCP1	11.6045	0.000364176	0.0296631
AFDN	-16.8017	0.000364373	0.0296631
AABR07017634.1	-9.77268	0.000366171	0.0297613
ESRP1	12.4942	0.000366988	0.0298002
ARID1B	17.1209	0.000367242	0.0298002
VWA8	-12.5231	0.000368892	0.0298468
TRIP4	-16.7663	0.000369163	0.0298468
TCEA1	17.1036	0.000369299	0.0298468
LOC103690064	12.5259	0.00037139	0.0299676
GLB1	-12.7498	0.000372367	0.0299843
RBPJ	5.5508	0.000372491	0.0299843
CLIC3	12.4824	0.000373032	0.0300039
UBR3	12.5755	0.000374303	0.0300155
ARAF	8.31485	0.00037437	0.0300155
AC134204.1	-16.9158	0.000375635	0.0300629
DPP4	-16.9072	0.000375858	0.0300629
MT-CO3	9.4581	0.000376196	0.0300661
ZYG11A	10.1326	0.000377645	0.0301407
AABR07057495.1	17.0264	0.000377728	0.0301407
MAP3K3	17.0175	0.000378356	0.0301668
SIRT4	8.09268	0.000379712	0.030251
CFAP44	12.4652	0.000380562	0.0302947
NEWGENE_1308171	9.97324	0.000381967	0.0303349
AABR07060872.1	16.9919	0.000381973	0.0303349
FRYL	16.9939	0.000382072	0.0303349
HIF3A	12.4655	0.000382273	0.0303349
WNK2	5.25713	0.000382613	0.030338
RNMT	-12.4606	0.000383063	0.0303497
GPATCH4	12.4536	0.000385631	0.0304999
AABR07025272.1	-12.4198	0.000385868	0.0304999
EPS15	-16.7988	0.000387506	0.0305814
PDIA5	12.5131	0.000388164	0.0306093
SASH1	16.9284	0.000389058	0.0306558
ASL	13.3616	0.000390219	0.0306847
EXOC4	-16.6334	0.000390618	0.0306847
RNF31	9.9482	0.000391209	0.0306847
ABLIM3	16.9126	0.000391255	0.0306847
PCDHA6	12.8471	0.00039171	0.0306965
HIPK3	16.8943	0.000392461	0.0307258
FUS	12.4559	0.000393032	0.0307258
ZXDC	12.4818	0.000395085	0.0307842
UBR3	10.5677	0.000395583	0.0307842
ARNT	11.196	0.000396209	0.0308091
KIF13B	16.8561	0.000396914	0.0308401
TRNT1	-12.4711	0.000398177	0.0309143
AABR07019403.1	-8.60734	0.000399317	0.0309789
FABP12	9.9971	0.000399723	0.0309866
SLC38A8	9.87865	0.000400197	0.0309994
FUS	12.4797	0.000403253	0.0311577
LY9	12.4255	0.0004035	0.0311577
DEGS1	16.7982	0.000403789	0.0311577
AABR07030590.1	-12.5139	0.000407018	0.0313828
XLOC_102404	-16.6627	0.000409653	0.031486
TJP2	-16.6586	0.000410109	0.031486
NAT1	-12.3911	0.000412083	0.0315684
WSB2	16.7398	0.000412507	0.0315684
AUTS2	-16.4853	0.000413324	0.0316027
SOX7	12.6324	0.000414989	0.0316971
MIER1	11.5811	0.000415189	0.0316971
MED13L	16.7144	0.000418379	0.0319164
PIK3C2B	-12.3635	0.000419418	0.0319714
ADGRL3	-16.4293	0.000420708	0.0320454
MACF1	16.6944	0.000422094	0.0321267
MKLN1	-16.577	0.000423565	0.03219
COX10	-16.4082	0.00042436	0.032226
GFOD1	-16.3937	0.000425331	0.0322599
CADPS2	16.663	0.000426941	0.0323245
AFAP1L1	8.66767	0.000430499	0.0325694
PCGF2	-12.3516	0.000431275	0.0326036
NRDE2	-12.3106	0.000431613	0.0326046
TBCEL	12.3649	0.00043382	0.0327467
RGD1559482	-10.735	0.000435573	0.0328544
AABR07025140.1	-12.3933	0.000438626	0.0330352
FAM168A	-13.628	0.000440927	0.0331837
LFNG	-16.3192	0.00044127	0.0331847
AABR07011057.1	-12.3929	0.000442912	0.033267
RPL24	-16.3072	0.000443027	0.033267
HBA-A2	-14.8851	0.000444377	0.0333435
CREB3L2	16.5524	0.00044646	0.0334749
MGAT5	16.5494	0.0004474	0.0335053
MAMDC2	-16.2768	0.000449108	0.0335184
SEC24D	16.5345	0.000449326	0.0335184
NHSL1	9.99309	0.000449373	0.0335184
ITFG2	-12.5182	0.000449804	0.0335257
RRBP1	16.5146	0.000451741	0.0336219
ILKAP	12.3155	0.000451763	0.0336219
ANKRD17	16.4938	0.000455444	0.0338015
PTPRG	16.4922	0.000455885	0.0338015
RPS5	-16.2233	0.000455979	0.0338015
HSP90AA1	-16.3702	0.000456784	0.0338065
INPP5K	-16.3692	0.00045693	0.0338065
MGAT5	-16.2019	0.000461143	0.0340931
AABR07006724.1	-16.3514	0.000461989	0.0341055
TSHZ1	12.8936	0.00046319	0.034145
ACBD4	12.8819	0.000463297	0.034145
FRYL	16.4366	0.000463576	0.034145
ZC3HAV1	16.4292	0.000464968	0.0341999
GANAB	-16.1799	0.000466155	0.0342622
AABR07040839.1	-12.2535	0.000467095	0.0342813
CACNA1D	12.2952	0.000467613	0.0342943
RGS12	9.16842	0.000468087	0.034304
CDH5	-16.1351	0.000471852	0.0345296
FOPNL	12.296	0.000474461	0.0346953
SASH1	16.3736	0.000475136	0.0347194
PITPNM2	16.3671	0.000476054	0.0347612
FOXP1	16.3589	0.000478323	0.0348927
MAPK1IP1L	10.5454	0.000479165	0.0348927
GNG4	9.9293	0.00047939	0.0348927
FBXO11	-16.0883	0.000480244	0.0348927
GGPS1	12.3704	0.000480281	0.0348927
MYO1F	16.341	0.000482982	0.0350324
LOC108348078	16.3391	0.000483249	0.0350324
XLOC_187051	13.0493	0.000484477	0.0350834
TSPAN7	16.3301	0.00048566	0.0350834
MYLIP	16.3246	0.000485861	0.0350834
CLUAP1	11.1379	0.00048602	0.0350834
AABR07027306.1	16.3292	0.000486045	0.0350834
PARP9	12.2918	0.00048716	0.0351387
DLAT	14.5899	0.000488968	0.0351887
BCR	16.31	0.000488974	0.0351887
METTL27	-12.2593	0.000489946	0.0352135
ZFAT	14.8402	0.000490672	0.0352405
DDX19B	-11.1293	0.000496373	0.0355166
INPP4B	16.2761	0.000496635	0.0355166
EHD2	-16.1606	0.000497484	0.0355409
LOC100911860	7.95073	0.000497681	0.0355409
KLF7	-13.6677	0.000499725	0.0356438
XPO4	16.2381	0.00050017	0.0356438
ANKFY1	-16.0234	0.000500538	0.0356438
MIER1	10.081	0.000504633	0.03591
XLOC_046189	-10.0503	0.000505029	0.0359128
ESYT2	-15.9985	0.000506778	0.0359922
CASZ1	12.6553	0.00050746	0.0359922
NOSTRIN	12.2348	0.000507839	0.0359922
AABR07056636.1	-12.8778	0.000507935	0.0359922
MAPK8IP3	-15.9781	0.000510593	0.0361551
ARHGAP23	7.65349	0.000512867	0.0362905
CDC14B	-12.214	0.000514578	0.0363861
LOC103693999	9.5943	0.000515552	0.036395
STK24	16.1688	0.00051579	0.036395
USP25	-15.9517	0.000517211	0.0364442
FHAD1	6.81931	0.000517889	0.0364472
DCP2	12.238	0.000519381	0.0364472
ADGRD1	12.7364	0.000519789	0.0364472
LOC100909750	14.7459	0.000520487	0.0364707
BTF3	16.1297	0.000521444	0.0365123
FARP2	12.2044	0.000522699	0.0365305
UPF2	12.2916	0.000522793	0.0365305
KLHL24	10.9736	0.000523211	0.0365344
ZFP532	-13.2116	0.000525546	0.0366051
CMSS1	16.1064	0.000525679	0.0366051
HIVEP2	16.0938	0.000528978	0.0367993
FUK	9.63918	0.000529817	0.0367993
SDHAF2	6.69792	0.000530049	0.0367993
MOCS1	12.193	0.000530297	0.0367993
GSTA6	12.2163	0.000533202	0.036912
SLCO1C1	9.5324	0.000533725	0.036912
ZSWIM6	16.0794	0.000534103	0.036912
PTBP3	16.0801	0.000534497	0.036912
BCR	16.0764	0.000535222	0.036912
GPKOW	-15.9136	0.000535889	0.0369326
AABR07060872.1	10.5558	0.000540748	0.0372165
CRNKL1	-12.9442	0.000543202	0.0373249
NOSTRIN	12.1744	0.000543435	0.0373249
TSHZ2	16.0508	0.000544243	0.0373549
FAM102B	16.0528	0.000544701	0.0373608
AFDN	16.0428	0.000546889	0.0374722
WNT4	12.7827	0.000547229	0.0374722
IL17RA	-15.8802	0.000547442	0.0374722
TCF7L2	12.1672	0.000548182	0.0374736
RAB27B	-15.8786	0.000548208	0.0374736
TRIM30C	12.1986	0.000551686	0.0376347
ARHGDIB	16.0193	0.000552543	0.0376434
ANKRD17	16.0169	0.000552562	0.0376434
LOC100912399	16.0113	0.000554112	0.037698
AMPD3	12.2117	0.000557666	0.0378669
LOC100910882	-15.8532	0.000557723	0.0378669
SERBP1	-12.1643	0.000558209	0.0378743
PHACTR4	15.9908	0.000561184	0.0380505
ZFP277	15.9809	0.000562244	0.0380967
PHIP	-13.6634	0.000562823	0.0381102
FOXP2	15.9747	0.000564169	0.0381757
FEZ2	15.9691	0.000565642	0.038247
LOC100910990	12.6206	0.000565982	0.038247
SMOX	12.2199	0.000567122	0.0382982
FLI1	-15.8257	0.000568622	0.0383646
USP22	-15.8216	0.000568951	0.0383646
CDKL3	-12.3472	0.000570032	0.0383646
CNIH2	-12.3265	0.000570097	0.0383646
WDR43	-12.0961	0.000570393	0.0383646
FBXW4	12.1328	0.000571403	0.0384069
DAB2IP	12.1387	0.000572705	0.0384174
LOC103690064	-15.893	0.000574578	0.0384917
SLC35D2	12.1534	0.000575581	0.0385105
WDR62	12.151	0.000575624	0.0385105
DOCK7	15.9386	0.000576618	0.0385257
ITGB3	15.936	0.000577382	0.0385257
UBE3C	-15.8838	0.000579486	0.0386149
MFN2	15.9304	0.000580072	0.0386283
SMAD2	-12.0915	0.000581417	0.0386923
CDS2	-15.7846	0.000583085	0.0387265
AABR07013464.1	-15.7807	0.000584603	0.0388017
AHR	12.1249	0.000585671	0.0388347
MFSD12	12.1556	0.000585873	0.0388347
MMP15	-15.8626	0.000587331	0.0388742
ADRA1A	13.083	0.000587906	0.0388742
XLOC_152816	7.71599	0.000588643	0.0388742
RGD1565355	15.917	0.000588781	0.0388742
GUCY1A2	8.26741	0.000589279	0.0388742
RGD1565355	10.9242	0.000589559	0.0388742
PFKFB1	12.1086	0.00059081	0.0389312
BAZ2A	12.9789	0.000592233	0.0389994
ELF2	7.07765	0.00059466	0.0390825
RNF111	12.1398	0.000599255	0.0392818
DKK3	-15.7306	0.000602603	0.039446
ARID5B	15.8813	0.000603025	0.039446
COL26A1	-12.1185	0.000603327	0.039446
UBE3C	-15.7243	0.000604258	0.0394812
ZFP423	-6.4563	0.000605147	0.0395122
GLB1L	7.45553	0.000605744	0.0395122
CPT1A	15.8712	0.000606153	0.0395122
ZFP827	13.4869	0.000606321	0.0395122
EPB41L3	-8.5412	0.000607696	0.0395122
PLXNB1	9.71343	0.000607874	0.0395122
GUCY1A1	15.8673	0.000609086	0.0395654
LOC103690050	-13.0778	0.000609483	0.0395657
AIMP2	-12.0142	0.000610804	0.0396259
APOLD1	14.239	0.000611589	0.0396512
PTK2	-8.8233	0.000614966	0.0397771
NOSTRIN	12.0693	0.000615112	0.0397771
HNRNPH3	8.27325	0.000616581	0.0398209
RAPGEF5	15.8468	0.000617462	0.0398522
BTNL8	9.50577	0.000620489	0.0399508
MBTD1	12.0735	0.000620623	0.0399508
LOC100909830	-10.7425	0.000621026	0.0399508
FOXP1	15.8383	0.000621372	0.0399508
STK32B	-12.0453	0.000624876	0.0400665
SOCS2	12.061	0.000625104	0.0400665
XLOC_074828	15.8322	0.000625161	0.0400665
IL6	7.86731	0.000625639	0.0400683
AABR07066180.1	-14.0111	0.000625987	0.0400683
BPIFA1	9.48917	0.000628992	0.0402095
SMC2	-12.2357	0.000629581	0.0402216
GNB1	-9.75139	0.000631052	0.0402456
CELF2	15.8095	0.000631156	0.0402456
RALGAPA2	12.8204	0.0006326	0.0402932
PUM2	-15.6455	0.000632703	0.0402932
LDLRAD4	-15.7391	0.00063405	0.0403413
LOC108348175	15.8045	0.000634943	0.0403413
RGD1561149	12.0296	0.000634989	0.0403413
MYZAP	-6.80971	0.000635062	0.0403413
CCM2	12.0359	0.000635739	0.0403588
LOC100910882	15.7908	0.000638724	0.0404861
TRHDE	15.7902	0.000638951	0.0404861
AHR	12.0354	0.00064009	0.0405143
IQCD	-9.96047	0.000640419	0.0405143
TOB1	-12.0495	0.000640605	0.0405143
ZSCAN21	12.0599	0.000641243	0.0405173
RHOX5	-9.43917	0.000641457	0.0405173
CDH5	15.7826	0.000643004	0.0405895
STRAP	15.7798	0.000644098	0.0406061
OTUD6B	10.0208	0.000646689	0.0406945
BTD	-12.0354	0.000648358	0.0407485
PCNX3	7.39036	0.000649419	0.0407718
DMAP1	15.7658	0.000649538	0.0407718
TSPAN18	-15.608	0.000651062	0.0407909
AABR07028615.1	-12.9665	0.000651438	0.0407909
USP15	12.0172	0.000651464	0.0407909
AGL	-15.6026	0.000652974	0.0408325
RASA2	-15.6922	0.000653383	0.0408325
ATE1	-11.9975	0.000653411	0.0408325
ZFAT	15.7533	0.000654787	0.040855
ITSN2	15.7514	0.000655329	0.040855
LOC680227	-12.0674	0.000658607	0.0410085
PRKD3	-15.6733	0.000660371	0.0410929
CD48	-15.6634	0.000663291	0.0412491
PLEKHH1	-7.1125	0.000665364	0.0413525
POLR2G	-15.6561	0.000665972	0.0413629
FNBP1	-10.7159	0.000666354	0.0413629
ELFN1	11.6643	0.000668785	0.0414447
IQCB1	12.002	0.000669157	0.0414447
MAB21L4	11.9882	0.000669507	0.0414447
HMG20A	15.7158	0.000669732	0.0414447
XLOC_040395	-12.3374	0.00067327	0.041638
KIF13A	15.7013	0.00067508	0.0417243
LOC103690141	15.6928	0.000678819	0.041904
CCDC9	-11.9754	0.000679855	0.0419276
DOCK9	-15.5412	0.000680079	0.0419276
NRXN1	-12.0595	0.000680821	0.0419276
ZFYVE9	15.6832	0.00068094	0.0419276
WASL	15.6836	0.000681286	0.0419276
CTTN	-15.6198	0.000682441	0.0419686
SNRK	11.9964	0.000682785	0.0419686
AASDHPPT	-11.9447	0.000685323	0.0420475
ZFP423	15.6724	0.000686991	0.0420955
GPN3	15.6706	0.000687361	0.0420955
PTPN13	15.6649	0.000688912	0.0421649
KMO	11.97	0.000689999	0.0422027
AABR07006724.1	-15.5011	0.000690369	0.0422027
SREK1	11.9702	0.000691362	0.0422336
AABR07048474.1	12.0152	0.000691833	0.0422336
UBR2	15.6453	0.000696154	0.0423824
FRYL	15.6421	0.000696258	0.0423824
AP4M1	11.9414	0.000697429	0.042428
PRELP	-8.1631	0.000699718	0.0425159
COL6A5	-15.5798	0.000702097	0.0426147
MVD	-10.383	0.00070219	0.0426147
PCK1	6.35649	0.000704827	0.0427489
DEPP1	5.44461	0.000711663	0.0430856
RAPGEF1	-15.5629	0.000713152	0.0431298
PRPF8	-15.4394	0.000716193	0.0432817
RPL29	9.17848	0.000718249	0.0433314
AABR07044570.1	-11.9843	0.000718308	0.0433314
STARD9	15.5953	0.000720028	0.0433744
ATP6V0A2	15.5968	0.000720313	0.0433744
PCBP3	-15.4224	0.000722726	0.043484
ITGA6	-15.4208	0.00072384	0.0435087
PDSS2	-15.4082	0.000727796	0.0436942
FIGN	-11.9085	0.00072936	0.0437621
CES1D	13.2391	0.000730156	0.0437837
CXXC5	-12.1507	0.000736012	0.0440823
NCOA3	-5.93569	0.00073898	0.0442074
LOC108348081	15.5652	0.000739737	0.0442264
LOC103690064	-15.3846	0.000741675	0.0442634
NEK1	-11.8871	0.000742695	0.044273
ASH2L	11.8942	0.000742715	0.044273
CUL4A	11.8928	0.00074417	0.0443224
GON4L	-12.1576	0.000744425	0.0443224
LOC100910882	15.551	0.000745136	0.0443384
SUPT6H	13.3846	0.000745917	0.0443441
ETV3	-7.53735	0.000746112	0.0443441
FRAS1	-15.4671	0.000747794	0.0444102
NPLOC4	15.5454	0.00074859	0.0444102
TMPRSS11D	9.14137	0.000748938	0.0444102
GATA2	15.5327	0.000749856	0.0444354
TEAD1	15.5248	0.000752002	0.0445363
PLA2G4A	-15.3544	0.000753338	0.0445892
FKBP15	15.5174	0.000754016	0.0446031
MED12L	-12.9023	0.000759585	0.0449061
ENTPD7	4.96905	0.000761268	0.0449792
LOC103693780	15.4965	0.0007622	0.0450078
MAST4	4.99702	0.000764025	0.0450399
PITPNM3	11.8815	0.000764221	0.0450399
ITSN2	15.4926	0.000764533	0.0450399
NCK2	9.28105	0.000766306	0.0451179
SENP1	-15.4164	0.000767645	0.04516
PROM1	-6.02285	0.000770915	0.0453097
STARD9	-15.3126	0.000771562	0.0453213
ZFP1	11.9211	0.000772627	0.0453573
BAHD1	-12.0609	0.000774561	0.0454444
ARID4B	-15.3042	0.000775317	0.0454622
SPP1	12.0546	0.000776434	0.0455008
OSER1	12.119	0.000777086	0.0455008
UNKL	7.98604	0.00077818	0.0455008
GFOD1	15.4605	0.000778458	0.0455008
CUL3	15.4571	0.000780115	0.0455269
SERINC1	15.4571	0.000780131	0.0455269
TCF12	6.89728	0.000785521	0.0457317
RF00100	15.4437	0.000786057	0.0457317
ARNT	11.8393	0.00078833	0.0458247
PTGFRN	15.4324	0.000789517	0.0458672
AABR07046707.1	15.428	0.000791037	0.045929
ZFP653	11.8338	0.000791866	0.0459506
EPB41L3	-12.2836	0.000793392	0.0459861
MAP4K4	15.4118	0.000798649	0.0462639
RNF144B	15.4115	0.000799317	0.0462639
EPHX1	-5.5954	0.000799564	0.0462639
HPGD	-14.557	0.000800591	0.0462806
LY49SI2	-15.2483	0.000801233	0.0462806
MALT1	-9.98111	0.000803231	0.0463694
CTIF	-15.2401	0.000804658	0.0463872
ROS1	-15.2376	0.000804923	0.0463872
LOC100911485	-15.2357	0.000805956	0.046417
LOC103690141	15.3962	0.000806362	0.046417
RPS5	-15.3314	0.000807496	0.0464292
TMEM154	-11.7981	0.000810106	0.0464604
AABR07064804.1	-11.9089	0.000810238	0.0464604
RT1-A1	-12.2639	0.000810238	0.0464604
WDR86	-9.8244	0.000810348	0.0464604
TBC1D2B	6.78925	0.000814247	0.0466574
TJP1	15.3779	0.000816719	0.0467724
MIEF1	11.808	0.000820098	0.0469214
AABR07037356.1	7.77649	0.000821047	0.0469401
JAKMIP1	-10.1258	0.00082341	0.0470098
LOC108348069	13.9901	0.000823811	0.0470098
RNMT	11.8052	0.000824381	0.0470098
RUNX1	6.23159	0.00082533	0.0470098
LOC103693999	8.20833	0.000825898	0.0470098
EHMT1	-15.285	0.000826393	0.0470098
CPEB3	10.4391	0.000826606	0.0470098
SGMS1	7.07202	0.000827164	0.0470098
FUS	11.8201	0.000828163	0.0470098
AABR07034729.1	15.3504	0.000828202	0.0470098
POT1B	11.7931	0.00082834	0.0470098
TRIM39	11.7971	0.000828934	0.047017
TEAD1	-15.1903	0.000832657	0.0472015
HIF3A	11.7848	0.000834997	0.0472809
ZFHX2	11.7831	0.000835634	0.0472816
ZFHX3	-15.2691	0.000838297	0.0473612
TCF7L2	12.5498	0.00083881	0.0473614
NBAS	15.3302	0.000839241	0.0473614
CTNNA2	-11.7237	0.000839969	0.0473758
ZSCAN21	11.7744	0.000842909	0.0475116
KPNA2	-11.7889	0.000843338	0.0475116
AP1M1	-15.161	0.000847766	0.0476553
HNF4A	-9.29026	0.000848266	0.0476568
AMPH	15.3042	0.000851734	0.0477972
LHX4	9.16616	0.000858722	0.0480832
IGF2BP2	-15.1401	0.000859658	0.0481088
CTU1	11.7762	0.000860234	0.0481143
PDIA5	7.37943	0.000861933	0.0481628
UBE2Q2	-13.0451	0.000862058	0.0481628
SASH1	15.2747	0.000865706	0.0483398
AHNAK	12.8433	0.000870051	0.0484914
CELF1	-8.0649	0.000870149	0.0484914
AABR07013464.1	-15.1261	0.000870843	0.0484914
AABR07028615.1	-15.2006	0.000871277	0.0484914
RNF111	11.747	0.000871314	0.0484914
MLLT10	-15.1193	0.000873245	0.0485283
PRKD3	-15.1204	0.000873326	0.0485283
CLVS2	11.7579	0.000873424	0.0485283
ZSWIM6	11.7431	0.000875342	0.048608
SLFN5	5.75555	0.000879168	0.0487667
RB1	15.2481	0.000879836	0.0487769
SPRED1	15.243	0.000881961	0.0488408
IGTP	-15.1005	0.000882779	0.04885
SLC43A1	9.24352	0.000885055	0.0489005
MSANTD2	-11.8328	0.000885555	0.0489005
CHST15	-15.1838	0.000886295	0.0489005
FOXA1	12.5183	0.000886468	0.0489005
RBM4	11.7366	0.000887917	0.0489005
PITPNA	-15.1822	0.000888412	0.0489005
KLF11	11.7403	0.000888991	0.0489005
TEAD2	-11.7154	0.000889062	0.0489005
FCRL1	11.7991	0.000889356	0.0489005
CSF2RB	-15.1798	0.000889992	0.0489088
CD2AP	-12.8547	0.000891456	0.0489408
TLL1	15.2209	0.00089684	0.0492044
LOC100911860	11.7298	0.000899418	0.0492784
ITCH	15.2142	0.000901033	0.0492784
GLYR1	15.214	0.000901237	0.0492784
NRCAM	15.2136	0.000902158	0.0492784
UNKL	11.7111	0.000902595	0.0492784
ADARB1	-5.3809	0.000904547	0.0493047
COL6A5	-15.143	0.00090606	0.0493604
MLLT1	11.7016	0.000909567	0.0494979
RGD1311575	-11.7462	0.000911423	0.0495721
TTC23	12.0145	0.000913417	0.0496269
ZFP592	15.1864	0.000917688	0.0497374
MATN2	-15.1303	0.000917922	0.0497374
RNASEL	-15.0289	0.00092154	0.0499065
LOC108348064	15.1778	0.000923467	0.049984
