# Supplementary material for: N6-methyladenosine reader YTH N6-methyladenosine RNA binding protein 3 or insulin like growth factor 2 mRNA binding protein 2 knockdown protects human bronchial epithelial cells from hypoxia/reoxygenation injury by inactivating p38 MAPK, AKT, ERK1/2, and NF-κB pathways
Source: Bioengineered. 2022 May 19;13(5):11973–86. doi: 10.1080/21655979.2021.1999550 (PMC9211071; doi:10.1080/21655979.2021.1999550)
Supplement: Supplemental Material [file KBIE_A_1999550_SM1832.zip › supplementary/Supplementary Table 2.xlsx]

## Sheet: Sheet1
#Term	Database	ID	Group	Input number	Background number	P-Value	Corrected P-Value	Input	Hyperlink
cytosol	Gene Ontology	GO:0005829	cellular_component	240	3240	1.88e-12	8.04e-09	ENSRNOG00000020751|ENSRNOG00000004345|ENSRNOG00000019438|ENSRNOG00000005209|ENSRNOG00000011933|ENSRNOG00000018487|ENSRNOG00000008830|ENSRNOG00000013773|ENSRNOG00000011077|ENSRNOG00000010048|ENSRNOG00000025528|ENSRNOG00000003983|ENSRNOG00000043381|ENSRNOG00000012868|ENSRNOG00000030391|ENSRNOG00000001044|ENSRNOG00000001706|ENSRNOG00000004342|ENSRNOG00000049708|ENSRNOG00000010299|ENSRNOG00000029876|…	http://amigo.geneontology.org/amigo/term/GO:0005829
protein binding	Gene Ontology	GO:0005515	molecular_function	140	1641	5.06e-11	1.08e-07	ENSRNOG00000004342|ENSRNOG00000007946|ENSRNOG00000011077|ENSRNOG00000011076|ENSRNOG00000008258|ENSRNOG00000022741|ENSRNOG00000010208|ENSRNOG00000010299|ENSRNOG00000029876|ENSRNOG00000022372|ENSRNOG00000014686|ENSRNOG00000011589|ENSRNOG00000002997|ENSRNOG00000013074|ENSRNOG00000061262|ENSRNOG00000007249|ENSRNOG00000019525|ENSRNOG00000060793|ENSRNOG00000016695|ENSRNOG00000001227|ENSRNOG00000004737|…	http://amigo.geneontology.org/amigo/term/GO:0005515
cytoplasm	Gene Ontology	GO:0005737	cellular_component	308	4739	1.21e-09	1.72e-06	ENSRNOG00000036964|ENSRNOG00000012563|ENSRNOG00000007250|ENSRNOG00000011933|ENSRNOG00000033372|ENSRNOG00000016543|ENSRNOG00000055226|ENSRNOG00000016468|ENSRNOG00000021262|ENSRNOG00000011077|ENSRNOG00000011076|ENSRNOG00000010048|ENSRNOG00000003983|ENSRNOG00000016262|ENSRNOG00000043381|ENSRNOG00000022597|ENSRNOG00000032215|ENSRNOG00000004342|ENSRNOG00000010299|ENSRNOG00000018317|ENSRNOG00000007946|…	http://amigo.geneontology.org/amigo/term/GO:0005737
nucleoplasm	Gene Ontology	GO:0005654	cellular_component	194	2672	2.46e-09	2.63e-06	ENSRNOG00000019439|ENSRNOG00000005209|ENSRNOG00000018487|ENSRNOG00000005616|ENSRNOG00000008331|ENSRNOG00000042094|ENSRNOG00000047356|ENSRNOG00000022597|ENSRNOG00000001706|ENSRNOG00000022372|ENSRNOG00000002389|ENSRNOG00000049033|ENSRNOG00000006628|ENSRNOG00000009977|ENSRNOG00000007125|ENSRNOG00000003508|ENSRNOG00000000127|ENSRNOG00000055340|ENSRNOG00000010379|ENSRNOG00000012602|ENSRNOG00000010137|…	http://amigo.geneontology.org/amigo/term/GO:0005654
nucleus	Gene Ontology	GO:0005634	cellular_component	292	4492	4.28e-09	3.66e-06	ENSRNOG00000003981|ENSRNOG00000019439|ENSRNOG00000003983|ENSRNOG00000007250|ENSRNOG00000011933|ENSRNOG00000016543|ENSRNOG00000013773|ENSRNOG00000011077|ENSRNOG00000033556|ENSRNOG00000010048|ENSRNOG00000018623|ENSRNOG00000047356|ENSRNOG00000022597|ENSRNOG00000009470|ENSRNOG00000001044|ENSRNOG00000032215|ENSRNOG00000022939|ENSRNOG00000049708|ENSRNOG00000022372|ENSRNOG00000049814|ENSRNOG00000049033|…	http://amigo.geneontology.org/amigo/term/GO:0005634
positive regulation of GTPase activity	Gene Ontology	GO:0043547	biological_process	32	270	7.58e-06	0.00539688	ENSRNOG00000012563|ENSRNOG00000001518|ENSRNOG00000053200|ENSRNOG00000029510|ENSRNOG00000022771|ENSRNOG00000019555|ENSRNOG00000004823|ENSRNOG00000016610|ENSRNOG00000060350|ENSRNOG00000018683|ENSRNOG00000055226|ENSRNOG00000002353|ENSRNOG00000011909|ENSRNOG00000011063|ENSRNOG00000012490|ENSRNOG00000010744|ENSRNOG00000019482|ENSRNOG00000013166|ENSRNOG00000001706|ENSRNOG00000032463|ENSRNOG00000049033|…	http://amigo.geneontology.org/amigo/term/GO:0043547
protein-containing complex	Gene Ontology	GO:0032991	cellular_component	68	805	9.12e-06	0.00556705	ENSRNOG00000008830|ENSRNOG00000012563|ENSRNOG00000025629|ENSRNOG00000004342|ENSRNOG00000021798|ENSRNOG00000027183|ENSRNOG00000001516|ENSRNOG00000011077|ENSRNOG00000028629|ENSRNOG00000056836|ENSRNOG00000010048|ENSRNOG00000006816|ENSRNOG00000017181|ENSRNOG00000007649|ENSRNOG00000046023|ENSRNOG00000001278|ENSRNOG00000060825|ENSRNOG00000047356|ENSRNOG00000001304|ENSRNOG00000013529|ENSRNOG00000018140|…	http://amigo.geneontology.org/amigo/term/GO:0032991
positive regulation of transcription, DNA-templated	Gene Ontology	GO:0045893	biological_process	54	601	1.65e-05	0.00880025	ENSRNOG00000008830|ENSRNOG00000007250|ENSRNOG00000004342|ENSRNOG00000005964|ENSRNOG00000056954|ENSRNOG00000028629|ENSRNOG00000033556|ENSRNOG00000046242|ENSRNOG00000022323|ENSRNOG00000012826|ENSRNOG00000012049|ENSRNOG00000009233|ENSRNOG00000018140|ENSRNOG00000032492|ENSRNOG00000005916|ENSRNOG00000031174|ENSRNOG00000002350|ENSRNOG00000023463|ENSRNOG00000049814|ENSRNOG00000014452|ENSRNOG00000013074|…	http://amigo.geneontology.org/amigo/term/GO:0045893
RNA binding	Gene Ontology	GO:0003723	molecular_function	52	576	2.1e-05	0.00995406	ENSRNOG00000018033|ENSRNOG00000022939|ENSRNOG00000016544|ENSRNOG00000015438|ENSRNOG00000001256|ENSRNOG00000013773|ENSRNOG00000020751|ENSRNOG00000019453|ENSRNOG00000050323|ENSRNOG00000016334|ENSRNOG00000006816|ENSRNOG00000008184|ENSRNOG00000018342|ENSRNOG00000019050|ENSRNOG00000023812|ENSRNOG00000004998|ENSRNOG00000033556|ENSRNOG00000010711|ENSRNOG00000007134|ENSRNOG00000045785|ENSRNOG00000013074|…	http://amigo.geneontology.org/amigo/term/GO:0003723
Golgi apparatus	Gene Ontology	GO:0005794	cellular_component	76	964	2.54e-05	0.0108594	ENSRNOG00000002657|ENSRNOG00000011284|ENSRNOG00000004344|ENSRNOG00000007637|ENSRNOG00000002736|ENSRNOG00000033593|ENSRNOG00000001256|ENSRNOG00000011014|ENSRNOG00000046023|ENSRNOG00000018382|ENSRNOG00000032788|ENSRNOG00000019981|ENSRNOG00000056836|ENSRNOG00000023386|ENSRNOG00000019555|ENSRNOG00000007649|ENSRNOG00000016134|ENSRNOG00000019154|ENSRNOG00000030763|ENSRNOG00000030391|ENSRNOG00000029811|…	http://amigo.geneontology.org/amigo/term/GO:0005794
cell leading edge	Gene Ontology	GO:0031252	cellular_component	13	70	8.61e-05	0.0334551	ENSRNOG00000050748|ENSRNOG00000018317|ENSRNOG00000016610|ENSRNOG00000019766|ENSRNOG00000012207|ENSRNOG00000002538|ENSRNOG00000011987|ENSRNOG00000010048|ENSRNOG00000046023|ENSRNOG00000047356|ENSRNOG00000000695|ENSRNOG00000014722|ENSRNOG00000006975	http://amigo.geneontology.org/amigo/term/GO:0031252
small GTPase mediated signal transduction	Gene Ontology	GO:0007264	biological_process	14	84	0.000129911	0.046259	ENSRNOG00000018683|ENSRNOG00000001304|ENSRNOG00000004823|ENSRNOG00000016610|ENSRNOG00000003088|ENSRNOG00000001516|ENSRNOG00000008298|ENSRNOG00000011969|ENSRNOG00000054560|ENSRNOG00000013536|ENSRNOG00000000161|ENSRNOG00000032463|ENSRNOG00000031671|ENSRNOG00000005271	http://amigo.geneontology.org/amigo/term/GO:0007264
ATP binding	Gene Ontology	GO:0005524	molecular_function	94	1337	0.000163142	0.05067	ENSRNOG00000031397|ENSRNOG00000011933|ENSRNOG00000011077|ENSRNOG00000002852|ENSRNOG00000013177|ENSRNOG00000016818|ENSRNOG00000018317|ENSRNOG00000011589|ENSRNOG00000013376|ENSRNOG00000002612|ENSRNOG00000049489|ENSRNOG00000019525|ENSRNOG00000000082|ENSRNOG00000052080|ENSRNOG00000001704|ENSRNOG00000001706|ENSRNOG00000059485|ENSRNOG00000018033|ENSRNOG00000005289|ENSRNOG00000007151|ENSRNOG00000021713|…	http://amigo.geneontology.org/amigo/term/GO:0005524
ubiquitin-dependent protein catabolic process	Gene Ontology	GO:0006511	biological_process	27	251	0.000167376	0.05067	ENSRNOG00000017579|ENSRNOG00000016396|ENSRNOG00000001573|ENSRNOG00000048205|ENSRNOG00000049962|ENSRNOG00000008616|ENSRNOG00000017610|ENSRNOG00000032492|ENSRNOG00000010702|ENSRNOG00000013257|ENSRNOG00000061262|ENSRNOG00000000999|ENSRNOG00000013177|ENSRNOG00000006663|ENSRNOG00000015813|ENSRNOG00000019649|ENSRNOG00000001682|ENSRNOG00000016123|ENSRNOG00000059043|ENSRNOG00000031730|ENSRNOG00000045637|…	http://amigo.geneontology.org/amigo/term/GO:0006511
negative regulation of transcription by RNA polymerase II	Gene Ontology	GO:0000122	biological_process	63	810	0.000177873	0.05067	ENSRNOG00000004342|ENSRNOG00000008830|ENSRNOG00000054259|ENSRNOG00000006063|ENSRNOG00000010711|ENSRNOG00000001478|ENSRNOG00000014723|ENSRNOG00000016029|ENSRNOG00000056836|ENSRNOG00000046242|ENSRNOG00000011544|ENSRNOG00000006200|ENSRNOG00000007134|ENSRNOG00000012705|ENSRNOG00000018140|ENSRNOG00000020905|ENSRNOG00000029980|ENSRNOG00000022372|ENSRNOG00000023463|ENSRNOG00000016905|ENSRNOG00000017453|…	http://amigo.geneontology.org/amigo/term/GO:0000122
GTPase activator activity	Gene Ontology	GO:0005096	molecular_function	24	212	0.000189772	0.0506809	ENSRNOG00000012563|ENSRNOG00000002736|ENSRNOG00000010637|ENSRNOG00000022771|ENSRNOG00000019555|ENSRNOG00000001304|ENSRNOG00000004823|ENSRNOG00000016610|ENSRNOG00000030568|ENSRNOG00000014543|ENSRNOG00000055226|ENSRNOG00000002353|ENSRNOG00000011909|ENSRNOG00000010744|ENSRNOG00000049033|ENSRNOG00000018683|ENSRNOG00000002039|ENSRNOG00000025406|ENSRNOG00000036964|ENSRNOG00000030404|ENSRNOG00000003088|…	http://amigo.geneontology.org/amigo/term/GO:0005096
perinuclear region of cytoplasm	Gene Ontology	GO:0048471	cellular_component	55	689	0.000251057	0.0623813	ENSRNOG00000002657|ENSRNOG00000052704|ENSRNOG00000001256|ENSRNOG00000004281|ENSRNOG00000005616|ENSRNOG00000011076|ENSRNOG00000056836|ENSRNOG00000050741|ENSRNOG00000007649|ENSRNOG00000018342|ENSRNOG00000012868|ENSRNOG00000006816|ENSRNOG00000001706|ENSRNOG00000025608|ENSRNOG00000011987|ENSRNOG00000047356|ENSRNOG00000016610|ENSRNOG00000019766|ENSRNOG00000059714|ENSRNOG00000003284|ENSRNOG00000049334|…	http://amigo.geneontology.org/amigo/term/GO:0048471
in utero embryonic development	Gene Ontology	GO:0001701	biological_process	28	273	0.000262781	0.0623813	ENSRNOG00000012705|ENSRNOG00000007946|ENSRNOG00000056954|ENSRNOG00000061499|ENSRNOG00000010771|ENSRNOG00000008616|ENSRNOG00000018140|ENSRNOG00000028368|ENSRNOG00000048506|ENSRNOG00000033568|ENSRNOG00000060825|ENSRNOG00000012721|ENSRNOG00000005608|ENSRNOG00000002434|ENSRNOG00000019649|ENSRNOG00000014076|ENSRNOG00000015796|ENSRNOG00000014872|ENSRNOG00000016912|ENSRNOG00000002538|ENSRNOG00000007518|…	http://amigo.geneontology.org/amigo/term/GO:0001701
cytoplasmic vesicle	Gene Ontology	GO:0031410	cellular_component	31	318	0.000286799	0.0644997	ENSRNOG00000005209|ENSRNOG00000005957|ENSRNOG00000011077|ENSRNOG00000056836|ENSRNOG00000019555|ENSRNOG00000007649|ENSRNOG00000006611|ENSRNOG00000049334|ENSRNOG00000033568|ENSRNOG00000014454|ENSRNOG00000021954|ENSRNOG00000032788|ENSRNOG00000010584|ENSRNOG00000014241|ENSRNOG00000026490|ENSRNOG00000000237|ENSRNOG00000011381|ENSRNOG00000012207|ENSRNOG00000007636|ENSRNOG00000028768|ENSRNOG00000001353|…	http://amigo.geneontology.org/amigo/term/GO:0031410
ATPase activity	Gene Ontology	GO:0016887	molecular_function	24	222	0.000352645	0.0753427	ENSRNOG00000001455|ENSRNOG00000016134|ENSRNOG00000002934|ENSRNOG00000002852|ENSRNOG00000007219|ENSRNOG00000053145|ENSRNOG00000004679|ENSRNOG00000019257|ENSRNOG00000059714|ENSRNOG00000049334|ENSRNOG00000008012|ENSRNOG00000014574|ENSRNOG00000019525|ENSRNOG00000015796|ENSRNOG00000013089|ENSRNOG00000016047|ENSRNOG00000010050|ENSRNOG00000022305|ENSRNOG00000014319|ENSRNOG00000019693|ENSRNOG00000047618|…	http://amigo.geneontology.org/amigo/term/GO:0016887
protein ubiquitination	Gene Ontology	GO:0016567	biological_process	34	373	0.000463609	0.0943334	ENSRNOG00000017579|ENSRNOG00000019438|ENSRNOG00000013536|ENSRNOG00000000785|ENSRNOG00000016396|ENSRNOG00000016543|ENSRNOG00000028629|ENSRNOG00000017181|ENSRNOG00000012671|ENSRNOG00000008616|ENSRNOG00000017610|ENSRNOG00000033372|ENSRNOG00000061040|ENSRNOG00000013257|ENSRNOG00000045637|ENSRNOG00000006816|ENSRNOG00000000999|ENSRNOG00000015813|ENSRNOG00000019649|ENSRNOG00000000082|ENSRNOG00000017536|…	http://amigo.geneontology.org/amigo/term/GO:0016567
focal adhesion	Gene Ontology	GO:0005925	cellular_component	20	174	0.000528593	0.0995135	ENSRNOG00000003078|ENSRNOG00000008829|ENSRNOG00000010319|ENSRNOG00000054259|ENSRNOG00000016630|ENSRNOG00000012207|ENSRNOG00000050994|ENSRNOG00000000075|ENSRNOG00000010744|ENSRNOG00000002538|ENSRNOG00000007916|ENSRNOG00000056836|ENSRNOG00000022260|ENSRNOG00000009470|ENSRNOG00000042519|ENSRNOG00000019965|ENSRNOG00000013391|ENSRNOG00000014013|ENSRNOG00000011475|ENSRNOG00000014182	http://amigo.geneontology.org/amigo/term/GO:0005925
protein dephosphorylation	Gene Ontology	GO:0006470	biological_process	17	135	0.000535645	0.0995135	ENSRNOG00000009419|ENSRNOG00000018999|ENSRNOG00000011474|ENSRNOG00000017453|ENSRNOG00000013135|ENSRNOG00000058906|ENSRNOG00000020115|ENSRNOG00000002061|ENSRNOG00000020646|ENSRNOG00000004973|ENSRNOG00000006893|ENSRNOG00000026905|ENSRNOG00000015717|ENSRNOG00000005916|ENSRNOG00000000695|ENSRNOG00000014479|ENSRNOG00000006628	http://amigo.geneontology.org/amigo/term/GO:0006470
actin cytoskeleton organization	Gene Ontology	GO:0030036	biological_process	19	162	0.000577008	0.102731	ENSRNOG00000004345|ENSRNOG00000046922|ENSRNOG00000001304|ENSRNOG00000060350|ENSRNOG00000018803|ENSRNOG00000008917|ENSRNOG00000016023|ENSRNOG00000004281|ENSRNOG00000018823|ENSRNOG00000002538|ENSRNOG00000002903|ENSRNOG00000001843|ENSRNOG00000013536|ENSRNOG00000016419|ENSRNOG00000009470|ENSRNOG00000047356|ENSRNOG00000000695|ENSRNOG00000019365|ENSRNOG00000006975	http://amigo.geneontology.org/amigo/term/GO:0030036
nuclear body	Gene Ontology	GO:0016604	cellular_component	29	304	0.000611021	0.103305	ENSRNOG00000054259|ENSRNOG00000007984|ENSRNOG00000014722|ENSRNOG00000011358|ENSRNOG00000008184|ENSRNOG00000047356|ENSRNOG00000027249|ENSRNOG00000013529|ENSRNOG00000012705|ENSRNOG00000020905|ENSRNOG00000031174|ENSRNOG00000014452|ENSRNOG00000008904|ENSRNOG00000010815|ENSRNOG00000058593|ENSRNOG00000055340|ENSRNOG00000005271|ENSRNOG00000015184|ENSRNOG00000007242|ENSRNOG00000008292|ENSRNOG00000016121|…	http://amigo.geneontology.org/amigo/term/GO:0016604
ubiquitin-protein transferase activity	Gene Ontology	GO:0004842	molecular_function	22	204	0.000628584	0.103305	ENSRNOG00000016396|ENSRNOG00000019438|ENSRNOG00000017579|ENSRNOG00000016543|ENSRNOG00000017181|ENSRNOG00000027249|ENSRNOG00000013177|ENSRNOG00000017610|ENSRNOG00000061040|ENSRNOG00000008616|ENSRNOG00000000999|ENSRNOG00000019649|ENSRNOG00000016123|ENSRNOG00000012035|ENSRNOG00000034240|ENSRNOG00000001682|ENSRNOG00000059043|ENSRNOG00000031730|ENSRNOG00000061262|ENSRNOG00000048205|ENSRNOG00000015633|…	http://amigo.geneontology.org/amigo/term/GO:0004842
guanyl-nucleotide exchange factor activity	Gene Ontology	GO:0005085	molecular_function	14	101	0.000697294	0.104624	ENSRNOG00000046741|ENSRNOG00000018683|ENSRNOG00000005271|ENSRNOG00000016544|ENSRNOG00000014316|ENSRNOG00000001516|ENSRNOG00000053200|ENSRNOG00000011969|ENSRNOG00000054560|ENSRNOG00000052814|ENSRNOG00000010479|ENSRNOG00000001706|ENSRNOG00000001304|ENSRNOG00000008298	http://amigo.geneontology.org/amigo/term/GO:0005085
negative regulation of macrophage differentiation	Gene Ontology	GO:0045650	biological_process	4	6	0.000703428	0.104624	ENSRNOG00000017453|ENSRNOG00000014592|ENSRNOG00000008456|ENSRNOG00000012347	http://amigo.geneontology.org/amigo/term/GO:0045650
filamentous actin	Gene Ontology	GO:0031941	cellular_component	8	36	0.000710064	0.104624	ENSRNOG00000018478|ENSRNOG00000008409|ENSRNOG00000008917|ENSRNOG00000011987|ENSRNOG00000002903|ENSRNOG00000007518|ENSRNOG00000016419|ENSRNOG00000013177	http://amigo.geneontology.org/amigo/term/GO:0031941
postsynaptic density	Gene Ontology	GO:0014069	cellular_component	30	325	0.000810509	0.115444	ENSRNOG00000001516|ENSRNOG00000011076|ENSRNOG00000007649|ENSRNOG00000020247|ENSRNOG00000001304|ENSRNOG00000001706|ENSRNOG00000016724|ENSRNOG00000008747|ENSRNOG00000014686|ENSRNOG00000007682|ENSRNOG00000012207|ENSRNOG00000026490|ENSRNOG00000046023|ENSRNOG00000016254|ENSRNOG00000020310|ENSRNOG00000006003|ENSRNOG00000033119|ENSRNOG00000007894|ENSRNOG00000052080|ENSRNOG00000014574|ENSRNOG00000016047|…	http://amigo.geneontology.org/amigo/term/GO:0014069
metal ion binding	Gene Ontology	GO:0046872	molecular_function	87	1286	0.000887218	0.115723	ENSRNOG00000042503|ENSRNOG00000003981|ENSRNOG00000019438|ENSRNOG00000012563|ENSRNOG00000009660|ENSRNOG00000014686|ENSRNOG00000010915|ENSRNOG00000016212|ENSRNOG00000054508|ENSRNOG00000017986|ENSRNOG00000001227|ENSRNOG00000014076|ENSRNOG00000015835|ENSRNOG00000001706|ENSRNOG00000009184|ENSRNOG00000045637|ENSRNOG00000005289|ENSRNOG00000017579|ENSRNOG00000011015|ENSRNOG00000046305|ENSRNOG00000001250|…	http://amigo.geneontology.org/amigo/term/GO:0046872
stress fiber	Gene Ontology	GO:0001725	cellular_component	12	80	0.000891236	0.115723	ENSRNOG00000002182|ENSRNOG00000004345|ENSRNOG00000015733|ENSRNOG00000010319|ENSRNOG00000058039|ENSRNOG00000012207|ENSRNOG00000015496|ENSRNOG00000007916|ENSRNOG00000016419|ENSRNOG00000006545|ENSRNOG00000009470|ENSRNOG00000019365	http://amigo.geneontology.org/amigo/term/GO:0001725
response to arsenic-containing substance	Gene Ontology	GO:0046685	biological_process	6	20	0.000893715	0.115723	ENSRNOG00000050741|ENSRNOG00000008012|ENSRNOG00000019500|ENSRNOG00000018053|ENSRNOG00000015206|ENSRNOG00000007916	http://amigo.geneontology.org/amigo/term/GO:0046685
protein polyubiquitination	Gene Ontology	GO:0000209	biological_process	17	143	0.00096034	0.119279	ENSRNOG00000017610|ENSRNOG00000060750|ENSRNOG00000019438|ENSRNOG00000000999|ENSRNOG00000013160|ENSRNOG00000045637|ENSRNOG00000016123|ENSRNOG00000010702|ENSRNOG00000015633|ENSRNOG00000006816|ENSRNOG00000031202|ENSRNOG00000013257|ENSRNOG00000048205|ENSRNOG00000008830|ENSRNOG00000059043|ENSRNOG00000013177|ENSRNOG00000061262	http://amigo.geneontology.org/amigo/term/GO:0000209
lamellipodium	Gene Ontology	GO:0030027	cellular_component	19	170	0.000977014	0.119279	ENSRNOG00000032788|ENSRNOG00000025406|ENSRNOG00000058039|ENSRNOG00000050994|ENSRNOG00000003088|ENSRNOG00000007518|ENSRNOG00000006003|ENSRNOG00000013391|ENSRNOG00000002061|ENSRNOG00000009681|ENSRNOG00000019365|ENSRNOG00000007649|ENSRNOG00000030763|ENSRNOG00000017500|ENSRNOG00000011475|ENSRNOG00000046922|ENSRNOG00000007916|ENSRNOG00000029071|ENSRNOG00000006975	http://amigo.geneontology.org/amigo/term/GO:0030027
protein kinase binding	Gene Ontology	GO:0019901	molecular_function	41	503	0.00102699	0.121897	ENSRNOG00000005209|ENSRNOG00000007946|ENSRNOG00000011076|ENSRNOG00000002934|ENSRNOG00000028629|ENSRNOG00000056836|ENSRNOG00000010048|ENSRNOG00000060266|ENSRNOG00000007649|ENSRNOG00000022597|ENSRNOG00000047356|ENSRNOG00000010771|ENSRNOG00000013177|ENSRNOG00000020905|ENSRNOG00000058039|ENSRNOG00000017453|ENSRNOG00000038197|ENSRNOG00000060350|ENSRNOG00000008292|ENSRNOG00000005274|ENSRNOG00000055340|…	http://amigo.geneontology.org/amigo/term/GO:0019901
positive regulation of transcription by RNA polymerase II	Gene Ontology	GO:0045944	biological_process	79	1153	0.00109342	0.124312	ENSRNOG00000003078|ENSRNOG00000008830|ENSRNOG00000019365|ENSRNOG00000002175|ENSRNOG00000054513|ENSRNOG00000001518|ENSRNOG00000005608|ENSRNOG00000011015|ENSRNOG00000005616|ENSRNOG00000010771|ENSRNOG00000061499|ENSRNOG00000016029|ENSRNOG00000046242|ENSRNOG00000007250|ENSRNOG00000022323|ENSRNOG00000011544|ENSRNOG00000006200|ENSRNOG00000020695|ENSRNOG00000026239|ENSRNOG00000054259|ENSRNOG00000018140|…	http://amigo.geneontology.org/amigo/term/GO:0045944
transcription elongation factor complex	Gene Ontology	GO:0008023	cellular_component	6	21	0.00110551	0.124312	ENSRNOG00000012240|ENSRNOG00000002350|ENSRNOG00000052572|ENSRNOG00000048736|ENSRNOG00000027089|ENSRNOG00000006965	http://amigo.geneontology.org/amigo/term/GO:0008023
ubiquitin protein ligase activity	Gene Ontology	GO:0061630	molecular_function	25	258	0.00115264	0.126287	ENSRNOG00000017579|ENSRNOG00000000785|ENSRNOG00000016543|ENSRNOG00000027249|ENSRNOG00000008616|ENSRNOG00000017610|ENSRNOG00000013257|ENSRNOG00000061262|ENSRNOG00000006816|ENSRNOG00000000999|ENSRNOG00000010702|ENSRNOG00000015813|ENSRNOG00000000082|ENSRNOG00000016123|ENSRNOG00000012035|ENSRNOG00000013536|ENSRNOG00000031202|ENSRNOG00000010479|ENSRNOG00000059043|ENSRNOG00000045637|ENSRNOG00000060750|…	http://amigo.geneontology.org/amigo/term/GO:0061630
positive regulation of filopodium assembly	Gene Ontology	GO:0051491	biological_process	7	31	0.00140378	0.149959	ENSRNOG00000018478|ENSRNOG00000026490|ENSRNOG00000010744|ENSRNOG00000019555|ENSRNOG00000013536|ENSRNOG00000019154|ENSRNOG00000006975	http://amigo.geneontology.org/amigo/term/GO:0051491
positive regulation of RIG-I signaling pathway	Gene Ontology	GO:1900246	biological_process	4	8	0.00154181	0.160687	ENSRNOG00000006180|ENSRNOG00000002940|ENSRNOG00000013948|ENSRNOG00000023202	http://amigo.geneontology.org/amigo/term/GO:1900246
transcription repressor complex	Gene Ontology	GO:0017053	cellular_component	9	52	0.00160264	0.160813	ENSRNOG00000007175|ENSRNOG00000055340|ENSRNOG00000033556|ENSRNOG00000029980|ENSRNOG00000046327|ENSRNOG00000055246|ENSRNOG00000043095|ENSRNOG00000014395|ENSRNOG00000026239	http://amigo.geneontology.org/amigo/term/GO:0017053
cell morphogenesis	Gene Ontology	GO:0000902	biological_process	13	99	0.00166027	0.160813	ENSRNOG00000012701|ENSRNOG00000008456|ENSRNOG00000016544|ENSRNOG00000017897|ENSRNOG00000002248|ENSRNOG00000000894|ENSRNOG00000015633|ENSRNOG00000001843|ENSRNOG00000013324|ENSRNOG00000007518|ENSRNOG00000000695|ENSRNOG00000013529|ENSRNOG00000004342	http://amigo.geneontology.org/amigo/term/GO:0000902
cellular response to cAMP	Gene Ontology	GO:0071320	biological_process	11	75	0.00169211	0.160813	ENSRNOG00000022372|ENSRNOG00000007946|ENSRNOG00000000903|ENSRNOG00000014316|ENSRNOG00000028616|ENSRNOG00000056954|ENSRNOG00000013074|ENSRNOG00000010478|ENSRNOG00000013231|ENSRNOG00000032463|ENSRNOG00000004342	http://amigo.geneontology.org/amigo/term/GO:0071320
regulation of RNA splicing	Gene Ontology	GO:0043484	biological_process	8	42	0.00169356	0.160813	ENSRNOG00000010379|ENSRNOG00000052572|ENSRNOG00000048193|ENSRNOG00000014076|ENSRNOG00000016334|ENSRNOG00000023360|ENSRNOG00000008184|ENSRNOG00000057569	http://amigo.geneontology.org/amigo/term/GO:0043484
zinc ion binding	Gene Ontology	GO:0008270	molecular_function	51	686	0.00177954	0.165304	ENSRNOG00000016396|ENSRNOG00000054513|ENSRNOG00000000785|ENSRNOG00000021798|ENSRNOG00000017897|ENSRNOG00000009491|ENSRNOG00000006816|ENSRNOG00000024104|ENSRNOG00000019154|ENSRNOG00000022323|ENSRNOG00000006200|ENSRNOG00000008616|ENSRNOG00000032492|ENSRNOG00000025634|ENSRNOG00000043098|ENSRNOG00000014452|ENSRNOG00000024998|ENSRNOG00000013074|ENSRNOG00000014241|ENSRNOG00000010589|ENSRNOG00000004303|…	http://amigo.geneontology.org/amigo/term/GO:0008270
neuron projection morphogenesis	Gene Ontology	GO:0048812	biological_process	11	76	0.00185952	0.169058	ENSRNOG00000055226|ENSRNOG00000001256|ENSRNOG00000050994|ENSRNOG00000029510|ENSRNOG00000010711|ENSRNOG00000007649|ENSRNOG00000007518|ENSRNOG00000052814|ENSRNOG00000014013|ENSRNOG00000014528|ENSRNOG00000016724	http://amigo.geneontology.org/amigo/term/GO:0048812
protein autophosphorylation	Gene Ontology	GO:0046777	biological_process	19	182	0.00200987	0.178921	ENSRNOG00000005274|ENSRNOG00000018478|ENSRNOG00000052080|ENSRNOG00000047356|ENSRNOG00000019525|ENSRNOG00000002881|ENSRNOG00000016684|ENSRNOG00000011511|ENSRNOG00000016818|ENSRNOG00000018317|ENSRNOG00000009783|ENSRNOG00000011589|ENSRNOG00000014590|ENSRNOG00000042519|ENSRNOG00000061424|ENSRNOG00000001304|ENSRNOG00000007916|ENSRNOG00000013529|ENSRNOG00000013177	http://amigo.geneontology.org/amigo/term/GO:0046777
negative regulation of transforming growth factor beta receptor signaling pathway	Gene Ontology	GO:0030512	biological_process	10	66	0.00218622	0.187369	ENSRNOG00000055340|ENSRNOG00000019965|ENSRNOG00000000999|ENSRNOG00000016879|ENSRNOG00000012718|ENSRNOG00000056836|ENSRNOG00000007649|ENSRNOG00000005209|ENSRNOG00000005916|ENSRNOG00000007134	http://amigo.geneontology.org/amigo/term/GO:0030512
Rho guanyl-nucleotide exchange factor activity	Gene Ontology	GO:0005089	molecular_function	8	44	0.00219248	0.187369	ENSRNOG00000050742|ENSRNOG00000016544|ENSRNOG00000016011|ENSRNOG00000053200|ENSRNOG00000011969|ENSRNOG00000018051|ENSRNOG00000001706|ENSRNOG00000001304	http://amigo.geneontology.org/amigo/term/GO:0005089
clathrin-coated pit	Gene Ontology	GO:0005905	cellular_component	9	55	0.0022562	0.189034	ENSRNOG00000046741|ENSRNOG00000010299|ENSRNOG00000018317|ENSRNOG00000050994|ENSRNOG00000007946|ENSRNOG00000003284|ENSRNOG00000030404|ENSRNOG00000007649|ENSRNOG00000008258	http://amigo.geneontology.org/amigo/term/GO:0005905
microtubule binding	Gene Ontology	GO:0008017	molecular_function	23	245	0.00257764	0.209633	ENSRNOG00000024280|ENSRNOG00000001455|ENSRNOG00000000303|ENSRNOG00000010048|ENSRNOG00000007649|ENSRNOG00000025527|ENSRNOG00000019257|ENSRNOG00000004998|ENSRNOG00000004200|ENSRNOG00000032788|ENSRNOG00000026490|ENSRNOG00000012207|ENSRNOG00000026344|ENSRNOG00000013089|ENSRNOG00000016047|ENSRNOG00000010050|ENSRNOG00000049033|ENSRNOG00000009625|ENSRNOG00000047618|ENSRNOG00000021713|ENSRNOG00000021611|…	http://amigo.geneontology.org/amigo/term/GO:0008017
regulation of axon extension	Gene Ontology	GO:0030516	biological_process	5	17	0.00260017	0.209633	ENSRNOG00000050994|ENSRNOG00000009625|ENSRNOG00000047356|ENSRNOG00000007649|ENSRNOG00000000999	http://amigo.geneontology.org/amigo/term/GO:0030516
cell cortex	Gene Ontology	GO:0005938	cellular_component	16	145	0.00266666	0.211012	ENSRNOG00000050994|ENSRNOG00000003284|ENSRNOG00000018677|ENSRNOG00000006178|ENSRNOG00000004281|ENSRNOG00000002248|ENSRNOG00000000894|ENSRNOG00000056836|ENSRNOG00000010048|ENSRNOG00000003864|ENSRNOG00000054514|ENSRNOG00000007649|ENSRNOG00000006663|ENSRNOG00000008258|ENSRNOG00000006545|ENSRNOG00000059043	http://amigo.geneontology.org/amigo/term/GO:0005938
identical protein binding	Gene Ontology	GO:0042802	molecular_function	108	1728	0.00275618	0.21413	ENSRNOG00000004345|ENSRNOG00000019438|ENSRNOG00000017553|ENSRNOG00000007946|ENSRNOG00000010610|ENSRNOG00000010048|ENSRNOG00000010994|ENSRNOG00000022597|ENSRNOG00000009470|ENSRNOG00000032215|ENSRNOG00000004342|ENSRNOG00000010299|ENSRNOG00000011589|ENSRNOG00000055340|ENSRNOG00000054508|ENSRNOG00000007713|ENSRNOG00000018823|ENSRNOG00000052080|ENSRNOG00000009994|ENSRNOG00000014574|ENSRNOG00000010479|…	http://amigo.geneontology.org/amigo/term/GO:0042802
axon	Gene Ontology	GO:0030424	cellular_component	35	435	0.00281517	0.214807	ENSRNOG00000012701|ENSRNOG00000004577|ENSRNOG00000033372|ENSRNOG00000002182|ENSRNOG00000010711|ENSRNOG00000001516|ENSRNOG00000006003|ENSRNOG00000011751|ENSRNOG00000010048|ENSRNOG00000007649|ENSRNOG00000001304|ENSRNOG00000024663|ENSRNOG00000000999|ENSRNOG00000033568|ENSRNOG00000029614|ENSRNOG00000021954|ENSRNOG00000006178|ENSRNOG00000004067|ENSRNOG00000023753|ENSRNOG00000004281|ENSRNOG00000055226|…	http://amigo.geneontology.org/amigo/term/GO:0030424
positive regulation of stem cell population maintenance	Gene Ontology	GO:1902459	biological_process	4	10	0.00289994	0.217394	ENSRNOG00000005608|ENSRNOG00000005616|ENSRNOG00000015488|ENSRNOG00000000506	http://amigo.geneontology.org/amigo/term/GO:1902459
negative regulation of cell population proliferation	Gene Ontology	GO:0008285	biological_process	32	388	0.00295416	0.21764	ENSRNOG00000054259|ENSRNOG00000016684|ENSRNOG00000014723|ENSRNOG00000056836|ENSRNOG00000019556|ENSRNOG00000002828|ENSRNOG00000012049|ENSRNOG00000001044|ENSRNOG00000006200|ENSRNOG00000013529|ENSRNOG00000024207|ENSRNOG00000018140|ENSRNOG00000004973|ENSRNOG00000017453|ENSRNOG00000013074|ENSRNOG00000029614|ENSRNOG00000001843|ENSRNOG00000016029|ENSRNOG00000055340|ENSRNOG00000007249|ENSRNOG00000055226|…	http://amigo.geneontology.org/amigo/term/GO:0008285
ruffle	Gene Ontology	GO:0001726	cellular_component	12	94	0.00304133	0.220264	ENSRNOG00000050994|ENSRNOG00000010319|ENSRNOG00000016610|ENSRNOG00000016630|ENSRNOG00000004281|ENSRNOG00000056954|ENSRNOG00000011987|ENSRNOG00000054514|ENSRNOG00000010522|ENSRNOG00000007518|ENSRNOG00000017500|ENSRNOG00000047356	http://amigo.geneontology.org/amigo/term/GO:0001726
phosphatidylinositol-mediated signaling	Gene Ontology	GO:0048015	biological_process	8	47	0.00314928	0.224171	ENSRNOG00000016384|ENSRNOG00000029260|ENSRNOG00000029938|ENSRNOG00000003841|ENSRNOG00000009955|ENSRNOG00000033119|ENSRNOG00000013231|ENSRNOG00000058337	http://amigo.geneontology.org/amigo/term/GO:0048015
hippo signaling	Gene Ontology	GO:0035329	biological_process	5	18	0.00320019	0.224171	ENSRNOG00000005608|ENSRNOG00000020695|ENSRNOG00000015488|ENSRNOG00000013529|ENSRNOG00000000506	http://amigo.geneontology.org/amigo/term/GO:0035329
RNA polymerase II cis-regulatory region sequence-specific DNA binding	Gene Ontology	GO:0000978	molecular_function	45	606	0.00328639	0.226496	ENSRNOG00000008830|ENSRNOG00000007250|ENSRNOG00000005608|ENSRNOG00000011015|ENSRNOG00000001478|ENSRNOG00000005964|ENSRNOG00000046242|ENSRNOG00000020695|ENSRNOG00000012826|ENSRNOG00000006200|ENSRNOG00000018140|ENSRNOG00000020905|ENSRNOG00000011544|ENSRNOG00000031174|ENSRNOG00000014452|ENSRNOG00000008929|ENSRNOG00000029980|ENSRNOG00000008292|ENSRNOG00000009977|ENSRNOG00000001843|ENSRNOG00000000506|…	http://amigo.geneontology.org/amigo/term/GO:0000978
negative regulation of cell migration	Gene Ontology	GO:0030336	biological_process	14	122	0.00348365	0.230234	ENSRNOG00000023753|ENSRNOG00000008895|ENSRNOG00000016879|ENSRNOG00000018823|ENSRNOG00000016023|ENSRNOG00000037247|ENSRNOG00000001227|ENSRNOG00000011511|ENSRNOG00000007916|ENSRNOG00000019154|ENSRNOG00000029614|ENSRNOG00000013166|ENSRNOG00000001304|ENSRNOG00000019388	http://amigo.geneontology.org/amigo/term/GO:0030336
microvillus	Gene Ontology	GO:0005902	cellular_component	10	71	0.00351456	0.230234	ENSRNOG00000008409|ENSRNOG00000008891|ENSRNOG00000025406|ENSRNOG00000003098|ENSRNOG00000036711|ENSRNOG00000058906|ENSRNOG00000025143|ENSRNOG00000013089|ENSRNOG00000046023|ENSRNOG00000013859	http://amigo.geneontology.org/amigo/term/GO:0005902
positive regulation of nitric oxide biosynthetic process	Gene Ontology	GO:0045429	biological_process	8	48	0.00353145	0.230234	ENSRNOG00000018677|ENSRNOG00000010278|ENSRNOG00000028629|ENSRNOG00000040108|ENSRNOG00000010522|ENSRNOG00000007649|ENSRNOG00000007219|ENSRNOG00000059714	http://amigo.geneontology.org/amigo/term/GO:0045429
protein kinase activity	Gene Ontology	GO:0004672	molecular_function	23	252	0.00355615	0.230234	ENSRNOG00000011933|ENSRNOG00000010838|ENSRNOG00000028629|ENSRNOG00000011358|ENSRNOG00000047356|ENSRNOG00000013529|ENSRNOG00000013177|ENSRNOG00000018478|ENSRNOG00000018317|ENSRNOG00000011059|ENSRNOG00000011589|ENSRNOG00000061424|ENSRNOG00000005274|ENSRNOG00000018677|ENSRNOG00000010418|ENSRNOG00000050275|ENSRNOG00000001706|ENSRNOG00000059485|ENSRNOG00000019271|ENSRNOG00000019485|ENSRNOG00000007151|…	http://amigo.geneontology.org/amigo/term/GO:0004672
DNA-binding transcription factor activity	Gene Ontology	GO:0003700	molecular_function	40	526	0.0037111	0.2342	ENSRNOG00000008830|ENSRNOG00000007250|ENSRNOG00000054259|ENSRNOG00000029043|ENSRNOG00000046242|ENSRNOG00000012049|ENSRNOG00000011544|ENSRNOG00000020695|ENSRNOG00000004342|ENSRNOG00000018140|ENSRNOG00000031174|ENSRNOG00000033556|ENSRNOG00000017023|ENSRNOG00000024998|ENSRNOG00000009184|ENSRNOG00000008292|ENSRNOG00000013074|ENSRNOG00000010815|ENSRNOG00000001478|ENSRNOG00000000506|ENSRNOG00000005608|…	http://amigo.geneontology.org/amigo/term/GO:0003700
paraxial mesoderm development	Gene Ontology	GO:0048339	biological_process	4	11	0.0038141	0.2342	ENSRNOG00000020695|ENSRNOG00000002538|ENSRNOG00000015488|ENSRNOG00000007518	http://amigo.geneontology.org/amigo/term/GO:0048339
histone acetyltransferase binding	Gene Ontology	GO:0035035	molecular_function	6	28	0.00383664	0.2342	ENSRNOG00000002657|ENSRNOG00000016121|ENSRNOG00000005964|ENSRNOG00000053680|ENSRNOG00000008292|ENSRNOG00000014395	http://amigo.geneontology.org/amigo/term/GO:0035035
podosome	Gene Ontology	GO:0002102	cellular_component	6	28	0.00383664	0.2342	ENSRNOG00000019403|ENSRNOG00000015496|ENSRNOG00000010319|ENSRNOG00000013135|ENSRNOG00000050994|ENSRNOG00000017897	http://amigo.geneontology.org/amigo/term/GO:0002102
cytoskeleton	Gene Ontology	GO:0005856	cellular_component	25	287	0.00426861	0.255331	ENSRNOG00000017579|ENSRNOG00000011076|ENSRNOG00000018051|ENSRNOG00000055809|ENSRNOG00000010650|ENSRNOG00000025527|ENSRNOG00000016724|ENSRNOG00000013177|ENSRNOG00000025946|ENSRNOG00000019965|ENSRNOG00000058039|ENSRNOG00000016630|ENSRNOG00000002061|ENSRNOG00000006611|ENSRNOG00000050742|ENSRNOG00000001378|ENSRNOG00000020182|ENSRNOG00000032364|ENSRNOG00000016023|ENSRNOG00000012490|ENSRNOG00000002538|…	http://amigo.geneontology.org/amigo/term/GO:0005856
calcium- and calmodulin-dependent protein kinase complex	Gene Ontology	GO:0005954	cellular_component	3	5	0.00436207	0.255331	ENSRNOG00000011589|ENSRNOG00000052080|ENSRNOG00000009783	http://amigo.geneontology.org/amigo/term/GO:0005954
positive regulation of estradiol secretion	Gene Ontology	GO:2000866	biological_process	3	5	0.00436207	0.255331	ENSRNOG00000010278|ENSRNOG00000046424|ENSRNOG00000043451	http://amigo.geneontology.org/amigo/term/GO:2000866
intracellular membrane-bounded organelle	Gene Ontology	GO:0043231	cellular_component	60	878	0.00442988	0.255796	ENSRNOG00000002657|ENSRNOG00000015519|ENSRNOG00000003831|ENSRNOG00000007984|ENSRNOG00000027183|ENSRNOG00000016134|ENSRNOG00000046005|ENSRNOG00000010637|ENSRNOG00000004901|ENSRNOG00000013474|ENSRNOG00000019555|ENSRNOG00000010479|ENSRNOG00000020695|ENSRNOG00000027249|ENSRNOG00000025608|ENSRNOG00000023465|ENSRNOG00000010299|ENSRNOG00000008981|ENSRNOG00000019724|ENSRNOG00000003284|ENSRNOG00000016879|…	http://amigo.geneontology.org/amigo/term/GO:0043231
negative regulation of transcription, DNA-templated	Gene Ontology	GO:0045892	biological_process	40	533	0.00456909	0.260316	ENSRNOG00000010428|ENSRNOG00000007250|ENSRNOG00000007822|ENSRNOG00000014723|ENSRNOG00000056954|ENSRNOG00000009491|ENSRNOG00000012049|ENSRNOG00000011544|ENSRNOG00000006611|ENSRNOG00000054259|ENSRNOG00000018140|ENSRNOG00000020905|ENSRNOG00000022372|ENSRNOG00000014658|ENSRNOG00000024998|ENSRNOG00000026239|ENSRNOG00000049988|ENSRNOG00000001843|ENSRNOG00000010815|ENSRNOG00000013074|ENSRNOG00000016029|…	http://amigo.geneontology.org/amigo/term/GO:0045892
membrane	Gene Ontology	GO:0016020	cellular_component	79	1224	0.00481576	0.27076	ENSRNOG00000005209|ENSRNOG00000005957|ENSRNOG00000018487|ENSRNOG00000011014|ENSRNOG00000004281|ENSRNOG00000011077|ENSRNOG00000056954|ENSRNOG00000002934|ENSRNOG00000025042|ENSRNOG00000056836|ENSRNOG00000043167|ENSRNOG00000013884|ENSRNOG00000011032|ENSRNOG00000007649|ENSRNOG00000010994|ENSRNOG00000010104|ENSRNOG00000012868|ENSRNOG00000005916|ENSRNOG00000016047|ENSRNOG00000012878|ENSRNOG00000010771|…	http://amigo.geneontology.org/amigo/term/GO:0016020
positive regulation of nuclear-transcribed mRNA poly(A) tail shortening	Gene Ontology	GO:0060213	biological_process	4	12	0.00490527	0.272211	ENSRNOG00000002828|ENSRNOG00000020689|ENSRNOG00000019439|ENSRNOG00000024907	http://amigo.geneontology.org/amigo/term/GO:0060213
transforming growth factor beta receptor signaling pathway	Gene Ontology	GO:0007179	biological_process	10	75	0.00498221	0.272936	ENSRNOG00000018140|ENSRNOG00000054513|ENSRNOG00000027183|ENSRNOG00000010610|ENSRNOG00000003261|ENSRNOG00000013324|ENSRNOG00000023202|ENSRNOG00000015310|ENSRNOG00000007916|ENSRNOG00000013177	http://amigo.geneontology.org/amigo/term/GO:0007179
activation of GTPase activity	Gene Ontology	GO:0090630	biological_process	11	88	0.00513506	0.274897	ENSRNOG00000002039|ENSRNOG00000012563|ENSRNOG00000036964|ENSRNOG00000002736|ENSRNOG00000014316|ENSRNOG00000018677|ENSRNOG00000010637|ENSRNOG00000014543|ENSRNOG00000017500|ENSRNOG00000001304|ENSRNOG00000008298	http://amigo.geneontology.org/amigo/term/GO:0090630
14-3-3 protein binding	Gene Ontology	GO:0071889	molecular_function	6	30	0.00514667	0.274897	ENSRNOG00000055226|ENSRNOG00000010418|ENSRNOG00000003841|ENSRNOG00000028629|ENSRNOG00000013089|ENSRNOG00000007713	http://amigo.geneontology.org/amigo/term/GO:0071889
DNA methylation	Gene Ontology	GO:0006306	biological_process	5	21	0.00559213	0.282523	ENSRNOG00000007242|ENSRNOG00000046505|ENSRNOG00000019500|ENSRNOG00000053881|ENSRNOG00000016585	http://amigo.geneontology.org/amigo/term/GO:0006306
endocytosis	Gene Ontology	GO:0006897	biological_process	16	158	0.00570501	0.282523	ENSRNOG00000046741|ENSRNOG00000010299|ENSRNOG00000009625|ENSRNOG00000016384|ENSRNOG00000007649|ENSRNOG00000003284|ENSRNOG00000011063|ENSRNOG00000007946|ENSRNOG00000030404|ENSRNOG00000018317|ENSRNOG00000013502|ENSRNOG00000061582|ENSRNOG00000013536|ENSRNOG00000008258|ENSRNOG00000006611|ENSRNOG00000026490	http://amigo.geneontology.org/amigo/term/GO:0006897
hydrolase activity	Gene Ontology	GO:0016787	molecular_function	12	103	0.00589772	0.282523	ENSRNOG00000016883|ENSRNOG00000015519|ENSRNOG00000015438|ENSRNOG00000019693|ENSRNOG00000013110|ENSRNOG00000010232|ENSRNOG00000025710|ENSRNOG00000010196|ENSRNOG00000010078|ENSRNOG00000049822|ENSRNOG00000001278|ENSRNOG00000014574	http://amigo.geneontology.org/amigo/term/GO:0016787
endosomal transport	Gene Ontology	GO:0016197	biological_process	8	53	0.00600802	0.282523	ENSRNOG00000046741|ENSRNOG00000010299|ENSRNOG00000016610|ENSRNOG00000027183|ENSRNOG00000014148|ENSRNOG00000013502|ENSRNOG00000016212|ENSRNOG00000008331	http://amigo.geneontology.org/amigo/term/GO:0016197
biological_process	Gene Ontology	GO:0008150	biological_process	109	1795	0.00604261	0.282523	ENSRNOG00000042503|ENSRNOG00000012375|ENSRNOG00000001120|ENSRNOG00000010048|ENSRNOG00000025528|ENSRNOG00000022597|ENSRNOG00000009470|ENSRNOG00000002389|ENSRNOG00000003098|ENSRNOG00000010711|ENSRNOG00000016698|ENSRNOG00000002434|ENSRNOG00000014076|ENSRNOG00000056954|ENSRNOG00000060825|ENSRNOG00000059008|ENSRNOG00000006628|ENSRNOG00000006305|ENSRNOG00000018033|ENSRNOG00000015633|ENSRNOG00000015632|…	http://amigo.geneontology.org/amigo/term/GO:0008150
basolateral plasma membrane	Gene Ontology	GO:0016323	cellular_component	22	249	0.00607858	0.282523	ENSRNOG00000001518|ENSRNOG00000018487|ENSRNOG00000001516|ENSRNOG00000010610|ENSRNOG00000011076|ENSRNOG00000002934|ENSRNOG00000056836|ENSRNOG00000005957|ENSRNOG00000010771|ENSRNOG00000059714|ENSRNOG00000014574|ENSRNOG00000021262|ENSRNOG00000011077|ENSRNOG00000006003|ENSRNOG00000004527|ENSRNOG00000013147|ENSRNOG00000012878|ENSRNOG00000009740|ENSRNOG00000022305|ENSRNOG00000030404|ENSRNOG00000009681|…	http://amigo.geneontology.org/amigo/term/GO:0016323
notochord development	Gene Ontology	GO:0030903	biological_process	4	13	0.00618766	0.282523	ENSRNOG00000020695|ENSRNOG00000004281|ENSRNOG00000015488|ENSRNOG00000007518	http://amigo.geneontology.org/amigo/term/GO:0030903
positive regulation of mitochondrial membrane potential	Gene Ontology	GO:0010918	biological_process	4	13	0.00618766	0.282523	ENSRNOG00000018677|ENSRNOG00000009535|ENSRNOG00000046424|ENSRNOG00000028629	http://amigo.geneontology.org/amigo/term/GO:0010918
Rap guanyl-nucleotide exchange factor activity	Gene Ontology	GO:0017034	#N/A	3	6	0.00632425	0.282523	ENSRNOG00000032463|ENSRNOG00000005271|ENSRNOG00000014316	http://amigo.geneontology.org/amigo/term/GO:0017034
histone H4-K20 trimethylation	Gene Ontology	GO:0034773	biological_process	3	6	0.00632425	0.282523	ENSRNOG00000046505|ENSRNOG00000049751|ENSRNOG00000026239	http://amigo.geneontology.org/amigo/term/GO:0034773
regulation of epithelial cell migration	Gene Ontology	GO:0010632	biological_process	3	6	0.00632425	0.282523	ENSRNOG00000016047|ENSRNOG00000007916|ENSRNOG00000013160	http://amigo.geneontology.org/amigo/term/GO:0010632
super elongation complex	Gene Ontology	GO:0032783	cellular_component	3	6	0.00632425	0.282523	ENSRNOG00000052572|ENSRNOG00000006965|ENSRNOG00000002350	http://amigo.geneontology.org/amigo/term/GO:0032783
histone H3-K9 trimethylation	Gene Ontology	GO:0036124	biological_process	3	6	0.00632425	0.282523	ENSRNOG00000046505|ENSRNOG00000049751|ENSRNOG00000026239	http://amigo.geneontology.org/amigo/term/GO:0036124
ubiquitin-dependent SMAD protein catabolic process	Gene Ontology	GO:0030579	biological_process	3	6	0.00632425	0.282523	ENSRNOG00000060750|ENSRNOG00000019965|ENSRNOG00000000999	http://amigo.geneontology.org/amigo/term/GO:0030579
positive regulation of translation	Gene Ontology	GO:0045727	biological_process	10	78	0.00636878	0.282523	ENSRNOG00000050741|ENSRNOG00000018761|ENSRNOG00000010084|ENSRNOG00000010278|ENSRNOG00000020689|ENSRNOG00000006636|ENSRNOG00000022877|ENSRNOG00000014368|ENSRNOG00000013231|ENSRNOG00000018342	http://amigo.geneontology.org/amigo/term/GO:0045727
negative regulation of ERK1 and ERK2 cascade	Gene Ontology	GO:0070373	biological_process	10	78	0.00636878	0.282523	ENSRNOG00000055226|ENSRNOG00000014316|ENSRNOG00000017453|ENSRNOG00000016684|ENSRNOG00000030404|ENSRNOG00000056836|ENSRNOG00000010522|ENSRNOG00000004303|ENSRNOG00000005209|ENSRNOG00000047356	http://amigo.geneontology.org/amigo/term/GO:0070373
positive regulation of peptidyl-serine phosphorylation	Gene Ontology	GO:0033138	biological_process	11	91	0.00642599	0.282523	ENSRNOG00000008298|ENSRNOG00000008652|ENSRNOG00000010838|ENSRNOG00000018677|ENSRNOG00000010278|ENSRNOG00000030404|ENSRNOG00000028629|ENSRNOG00000056836|ENSRNOG00000054560|ENSRNOG00000059714|ENSRNOG00000013529	http://amigo.geneontology.org/amigo/term/GO:0033138
Rab GTPase binding	Gene Ontology	GO:0017137	molecular_function	14	132	0.00653794	0.282523	ENSRNOG00000016212|ENSRNOG00000011211|ENSRNOG00000014543|ENSRNOG00000002353|ENSRNOG00000002736|ENSRNOG00000011063|ENSRNOG00000002496|ENSRNOG00000002039|ENSRNOG00000010637|ENSRNOG00000008891|ENSRNOG00000052814|ENSRNOG00000047439|ENSRNOG00000000161|ENSRNOG00000016610	http://amigo.geneontology.org/amigo/term/GO:0017137
camera-type eye morphogenesis	Gene Ontology	GO:0048593	biological_process	5	22	0.00661182	0.282523	ENSRNOG00000055340|ENSRNOG00000004339|ENSRNOG00000046424|ENSRNOG00000014395|ENSRNOG00000008292	http://amigo.geneontology.org/amigo/term/GO:0048593
cell-cell contact zone	Gene Ontology	GO:0044291	cellular_component	5	22	0.00661182	0.282523	ENSRNOG00000023753|ENSRNOG00000057569|ENSRNOG00000015030|ENSRNOG00000009681|ENSRNOG00000024207	http://amigo.geneontology.org/amigo/term/GO:0044291
protein export from nucleus	Gene Ontology	GO:0006611	biological_process	6	32	0.00675762	0.283091	ENSRNOG00000013288|ENSRNOG00000019525|ENSRNOG00000000999|ENSRNOG00000018945|ENSRNOG00000010137|ENSRNOG00000010771	http://amigo.geneontology.org/amigo/term/GO:0006611
androgen receptor binding	Gene Ontology	GO:0050681	molecular_function	6	32	0.00675762	0.283091	ENSRNOG00000022372|ENSRNOG00000054508|ENSRNOG00000005616|ENSRNOG00000019965|ENSRNOG00000009184|ENSRNOG00000045637	http://amigo.geneontology.org/amigo/term/GO:0050681
regulation of protein localization	Gene Ontology	GO:0032880	biological_process	10	79	0.00689206	0.28592	ENSRNOG00000023753|ENSRNOG00000018317|ENSRNOG00000007250|ENSRNOG00000036964|ENSRNOG00000002736|ENSRNOG00000028629|ENSRNOG00000007518|ENSRNOG00000031202|ENSRNOG00000010479|ENSRNOG00000006975	http://amigo.geneontology.org/amigo/term/GO:0032880
transcription corepressor activity	Gene Ontology	GO:0003714	molecular_function	16	162	0.0070663	0.286244	ENSRNOG00000007175|ENSRNOG00000020905|ENSRNOG00000002828|ENSRNOG00000020297|ENSRNOG00000019407|ENSRNOG00000023463|ENSRNOG00000014065|ENSRNOG00000014723|ENSRNOG00000012718|ENSRNOG00000033556|ENSRNOG00000034240|ENSRNOG00000055246|ENSRNOG00000019154|ENSRNOG00000013166|ENSRNOG00000032215|ENSRNOG00000006487	http://amigo.geneontology.org/amigo/term/GO:0003714
molecular_function	Gene Ontology	GO:0003674	molecular_function	134	2284	0.00722111	0.286244	ENSRNOG00000042503|ENSRNOG00000019439|ENSRNOG00000017553|ENSRNOG00000012375|ENSRNOG00000016468|ENSRNOG00000001120|ENSRNOG00000025528|ENSRNOG00000013166|ENSRNOG00000022597|ENSRNOG00000009470|ENSRNOG00000011933|ENSRNOG00000049708|ENSRNOG00000002389|ENSRNOG00000003098|ENSRNOG00000010711|ENSRNOG00000010915|ENSRNOG00000016698|ENSRNOG00000016696|ENSRNOG00000007242|ENSRNOG00000002434|ENSRNOG00000056954|…	http://amigo.geneontology.org/amigo/term/GO:0003674
SMAD binding	Gene Ontology	GO:0046332	molecular_function	8	55	0.00730226	0.286244	ENSRNOG00000018140|ENSRNOG00000055340|ENSRNOG00000060750|ENSRNOG00000002828|ENSRNOG00000003736|ENSRNOG00000057754|ENSRNOG00000023202|ENSRNOG00000004339	http://amigo.geneontology.org/amigo/term/GO:0046332
negative regulation of protein tyrosine kinase activity	Gene Ontology	GO:0061099	biological_process	4	14	0.00767462	0.286244	ENSRNOG00000056836|ENSRNOG00000017453|ENSRNOG00000011475|ENSRNOG00000020182	http://amigo.geneontology.org/amigo/term/GO:0061099
C2H2 zinc finger domain binding	Gene Ontology	GO:0070742	molecular_function	4	14	0.00767462	0.286244	ENSRNOG00000007242|ENSRNOG00000025818|ENSRNOG00000013074|ENSRNOG00000012347	http://amigo.geneontology.org/amigo/term/GO:0070742
positive regulation of reactive oxygen species biosynthetic process	Gene Ontology	GO:1903428	biological_process	4	14	0.00767462	0.286244	ENSRNOG00000010522|ENSRNOG00000040108|ENSRNOG00000046424|ENSRNOG00000010682	http://amigo.geneontology.org/amigo/term/GO:1903428
regulation of heart rate by cardiac conduction	Gene Ontology	GO:0086091	biological_process	6	33	0.00768718	0.286244	ENSRNOG00000011076|ENSRNOG00000029811|ENSRNOG00000056836|ENSRNOG00000014686|ENSRNOG00000013147|ENSRNOG00000033531	http://amigo.geneontology.org/amigo/term/GO:0086091
cellular_component	Gene Ontology	GO:0005575	cellular_component	117	1964	0.00780727	0.286244	ENSRNOG00000042503|ENSRNOG00000019439|ENSRNOG00000017553|ENSRNOG00000012375|ENSRNOG00000001120|ENSRNOG00000025528|ENSRNOG00000022597|ENSRNOG00000049708|ENSRNOG00000002389|ENSRNOG00000003098|ENSRNOG00000002612|ENSRNOG00000016698|ENSRNOG00000054508|ENSRNOG00000007242|ENSRNOG00000002434|ENSRNOG00000056954|ENSRNOG00000060825|ENSRNOG00000056024|ENSRNOG00000059008|ENSRNOG00000006305|ENSRNOG00000018033|…	http://amigo.geneontology.org/amigo/term/GO:0005575
blood vessel development	Gene Ontology	GO:0001568	biological_process	9	68	0.00785937	0.286244	ENSRNOG00000004342|ENSRNOG00000014316|ENSRNOG00000019388|ENSRNOG00000061424|ENSRNOG00000008292|ENSRNOG00000060825|ENSRNOG00000000161|ENSRNOG00000007916|ENSRNOG00000010771	http://amigo.geneontology.org/amigo/term/GO:0001568
forebrain development	Gene Ontology	GO:0030900	biological_process	11	94	0.00795843	0.286244	ENSRNOG00000019014|ENSRNOG00000018803|ENSRNOG00000054508|ENSRNOG00000019728|ENSRNOG00000016818|ENSRNOG00000047179|ENSRNOG00000011059|ENSRNOG00000033568|ENSRNOG00000019482|ENSRNOG00000014395|ENSRNOG00000009184	http://amigo.geneontology.org/amigo/term/GO:0030900
microtubule motor activity	Gene Ontology	GO:0003777	molecular_function	8	56	0.00802313	0.286244	ENSRNOG00000019257|ENSRNOG00000001455|ENSRNOG00000048363|ENSRNOG00000006178|ENSRNOG00000013089|ENSRNOG00000021713|ENSRNOG00000012735|ENSRNOG00000010050	http://amigo.geneontology.org/amigo/term/GO:0003777
transcription regulatory region sequence-specific DNA binding	Gene Ontology	GO:0000976	molecular_function	23	272	0.00819564	0.286244	ENSRNOG00000008830|ENSRNOG00000007250|ENSRNOG00000054259|ENSRNOG00000061499|ENSRNOG00000012049|ENSRNOG00000012826|ENSRNOG00000026239|ENSRNOG00000004342|ENSRNOG00000020905|ENSRNOG00000002163|ENSRNOG00000014452|ENSRNOG00000013074|ENSRNOG00000018803|ENSRNOG00000025634|ENSRNOG00000057754|ENSRNOG00000014875|ENSRNOG00000055246|ENSRNOG00000001704|ENSRNOG00000009184|ENSRNOG00000049751|ENSRNOG00000008895|…	http://amigo.geneontology.org/amigo/term/GO:0000976
cellular response to interleukin-1	Gene Ontology	GO:0071347	biological_process	12	108	0.00822377	0.286244	ENSRNOG00000016585|ENSRNOG00000019525|ENSRNOG00000007946|ENSRNOG00000028616|ENSRNOG00000010278|ENSRNOG00000016695|ENSRNOG00000003709|ENSRNOG00000008292|ENSRNOG00000010478|ENSRNOG00000055226|ENSRNOG00000004339|ENSRNOG00000008859	http://amigo.geneontology.org/amigo/term/GO:0071347
cellular response to dexamethasone stimulus	Gene Ontology	GO:0071549	biological_process	9	69	0.00853782	0.286244	ENSRNOG00000016543|ENSRNOG00000016585|ENSRNOG00000007946|ENSRNOG00000000903|ENSRNOG00000028616|ENSRNOG00000010278|ENSRNOG00000010746|ENSRNOG00000018053|ENSRNOG00000046424	http://amigo.geneontology.org/amigo/term/GO:0071549
chromatin silencing	Gene Ontology	GO:0006342	biological_process	6	34	0.0087054	0.286244	ENSRNOG00000016585|ENSRNOG00000022372|ENSRNOG00000012705|ENSRNOG00000002389|ENSRNOG00000015813|ENSRNOG00000061499	http://amigo.geneontology.org/amigo/term/GO:0006342
disordered domain specific binding	Gene Ontology	GO:0097718	molecular_function	6	34	0.0087054	0.286244	ENSRNOG00000018140|ENSRNOG00000016029|ENSRNOG00000059714|ENSRNOG00000005616|ENSRNOG00000015143|ENSRNOG00000020695	http://amigo.geneontology.org/amigo/term/GO:0097718
eukaryotic translation initiation factor 4F complex	Gene Ontology	GO:0016281	cellular_component	3	7	0.00873317	0.286244	ENSRNOG00000014368|ENSRNOG00000049598|ENSRNOG00000006636	http://amigo.geneontology.org/amigo/term/GO:0016281
regulation of cell junction assembly	Gene Ontology	GO:1901888	biological_process	3	7	0.00873317	0.286244	ENSRNOG00000011077|ENSRNOG00000032463|ENSRNOG00000014316	http://amigo.geneontology.org/amigo/term/GO:1901888
nitric-oxide synthase regulator activity	Gene Ontology	GO:0030235	molecular_function	3	7	0.00873317	0.286244	ENSRNOG00000007219|ENSRNOG00000059714|ENSRNOG00000028629	http://amigo.geneontology.org/amigo/term/GO:0030235
site of polarized growth	Gene Ontology	GO:0030427	cellular_component	3	7	0.00873317	0.286244	ENSRNOG00000050994|ENSRNOG00000002248|ENSRNOG00000000894	http://amigo.geneontology.org/amigo/term/GO:0030427
TPR domain binding	Gene Ontology	GO:0030911	molecular_function	3	7	0.00873317	0.286244	ENSRNOG00000007219|ENSRNOG00000059714|ENSRNOG00000010881	http://amigo.geneontology.org/amigo/term/GO:0030911
protein localization to basolateral plasma membrane	Gene Ontology	GO:1903361	biological_process	3	7	0.00873317	0.286244	ENSRNOG00000001353|ENSRNOG00000004527|ENSRNOG00000056836	http://amigo.geneontology.org/amigo/term/GO:1903361
transcription regulator complex	Gene Ontology	GO:0005667	cellular_component	20	227	0.0088637	0.286244	ENSRNOG00000018140|ENSRNOG00000055340|ENSRNOG00000004339|ENSRNOG00000007250|ENSRNOG00000015488|ENSRNOG00000005608|ENSRNOG00000020695|ENSRNOG00000002175|ENSRNOG00000005964|ENSRNOG00000016029|ENSRNOG00000057754|ENSRNOG00000046327|ENSRNOG00000055246|ENSRNOG00000008292|ENSRNOG00000031174|ENSRNOG00000012049|ENSRNOG00000000506|ENSRNOG00000056647|ENSRNOG00000017198|ENSRNOG00000014452	http://amigo.geneontology.org/amigo/term/GO:0005667
regulation of gene expression	Gene Ontology	GO:0010468	biological_process	30	388	0.00894883	0.286244	ENSRNOG00000008830|ENSRNOG00000007250|ENSRNOG00000004342|ENSRNOG00000000785|ENSRNOG00000016543|ENSRNOG00000010711|ENSRNOG00000036711|ENSRNOG00000002934|ENSRNOG00000061499|ENSRNOG00000018053|ENSRNOG00000025946|ENSRNOG00000016905|ENSRNOG00000033522|ENSRNOG00000033568|ENSRNOG00000008292|ENSRNOG00000006965|ENSRNOG00000013074|ENSRNOG00000050741|ENSRNOG00000002828|ENSRNOG00000001245|ENSRNOG00000031202|…	http://amigo.geneontology.org/amigo/term/GO:0010468
positive regulation of cardiac muscle hypertrophy	Gene Ontology	GO:0010613	biological_process	5	24	0.00902833	0.286244	ENSRNOG00000005964|ENSRNOG00000009522|ENSRNOG00000011589|ENSRNOG00000014241|ENSRNOG00000007916	http://amigo.geneontology.org/amigo/term/GO:0010613
PcG protein complex	Gene Ontology	GO:0031519	cellular_component	5	24	0.00902833	0.286244	ENSRNOG00000009491|ENSRNOG00000016585|ENSRNOG00000011933|ENSRNOG00000004339|ENSRNOG00000012705	http://amigo.geneontology.org/amigo/term/GO:0031519
regulation of canonical Wnt signaling pathway	Gene Ontology	GO:0060828	biological_process	5	24	0.00902833	0.286244	ENSRNOG00000007984|ENSRNOG00000012049|ENSRNOG00000008891|ENSRNOG00000007151|ENSRNOG00000012017	http://amigo.geneontology.org/amigo/term/GO:0060828
negative regulation of Rho protein signal transduction	Gene Ontology	GO:0035024	biological_process	5	24	0.00902833	0.286244	ENSRNOG00000016023|ENSRNOG00000009522|ENSRNOG00000016810|ENSRNOG00000015633|ENSRNOG00000001843	http://amigo.geneontology.org/amigo/term/GO:0035024
Ras GTPase binding	Gene Ontology	GO:0017016	molecular_function	5	24	0.00902833	0.286244	ENSRNOG00000023753|ENSRNOG00000046424|ENSRNOG00000001516|ENSRNOG00000032463|ENSRNOG00000025406	http://amigo.geneontology.org/amigo/term/GO:0017016
filopodium	Gene Ontology	GO:0030175	cellular_component	9	70	0.00925979	0.286244	ENSRNOG00000018478|ENSRNOG00000025406|ENSRNOG00000010319|ENSRNOG00000001518|ENSRNOG00000006178|ENSRNOG00000029071|ENSRNOG00000013536|ENSRNOG00000011475|ENSRNOG00000058039	http://amigo.geneontology.org/amigo/term/GO:0030175
positive regulation of protein ubiquitination	Gene Ontology	GO:0031398	biological_process	9	70	0.00925979	0.286244	ENSRNOG00000060750|ENSRNOG00000030404|ENSRNOG00000007984|ENSRNOG00000016818|ENSRNOG00000056836|ENSRNOG00000015633|ENSRNOG00000010479|ENSRNOG00000001044|ENSRNOG00000061262	http://amigo.geneontology.org/amigo/term/GO:0031398
response to methylmercury	Gene Ontology	GO:0051597	biological_process	4	15	0.00937847	0.286244	ENSRNOG00000002657|ENSRNOG00000018053|ENSRNOG00000011076|ENSRNOG00000015206	http://amigo.geneontology.org/amigo/term/GO:0051597
positive regulation of cell size	Gene Ontology	GO:0045793	biological_process	4	15	0.00937847	0.286244	ENSRNOG00000059714|ENSRNOG00000022372|ENSRNOG00000004342|ENSRNOG00000008292	http://amigo.geneontology.org/amigo/term/GO:0045793
positive regulation of cellular protein catabolic process	Gene Ontology	GO:1903364	biological_process	4	15	0.00937847	0.286244	ENSRNOG00000007984|ENSRNOG00000059714|ENSRNOG00000007822|ENSRNOG00000021029	http://amigo.geneontology.org/amigo/term/GO:1903364
cell growth involved in cardiac muscle cell development	Gene Ontology	GO:0061049	biological_process	4	15	0.00937847	0.286244	ENSRNOG00000016419|ENSRNOG00000009522|ENSRNOG00000011589|ENSRNOG00000013391	http://amigo.geneontology.org/amigo/term/GO:0061049
negative regulation of calcium ion transport	Gene Ontology	GO:0051926	biological_process	4	15	0.00937847	0.286244	ENSRNOG00000019482|ENSRNOG00000006663|ENSRNOG00000054954|ENSRNOG00000056954	http://amigo.geneontology.org/amigo/term/GO:0051926
NAD+ binding	Gene Ontology	GO:0070403	molecular_function	4	15	0.00937847	0.286244	ENSRNOG00000010610|ENSRNOG00000001151|ENSRNOG00000013948|ENSRNOG00000023463	http://amigo.geneontology.org/amigo/term/GO:0070403
negative regulation of nucleic acid-templated transcription	Gene Ontology	GO:1903507	biological_process	6	35	0.00981665	0.297493	ENSRNOG00000002828|ENSRNOG00000014065|ENSRNOG00000006487|ENSRNOG00000019154|ENSRNOG00000032215|ENSRNOG00000017198	http://amigo.geneontology.org/amigo/term/GO:1903507
DNA binding	Gene Ontology	GO:0003677	molecular_function	58	880	0.0100135	0.301321	ENSRNOG00000003981|ENSRNOG00000021198|ENSRNOG00000007250|ENSRNOG00000004342|ENSRNOG00000012240|ENSRNOG00000010711|ENSRNOG00000012602|ENSRNOG00000008929|ENSRNOG00000024104|ENSRNOG00000014592|ENSRNOG00000011358|ENSRNOG00000005964|ENSRNOG00000046242|ENSRNOG00000016134|ENSRNOG00000022323|ENSRNOG00000011544|ENSRNOG00000006200|ENSRNOG00000020695|ENSRNOG00000019174|ENSRNOG00000061862|ENSRNOG00000018140|…	http://amigo.geneontology.org/amigo/term/GO:0003677
positive regulation of focal adhesion assembly	Gene Ontology	GO:0051894	biological_process	5	25	0.0104389	0.311191	ENSRNOG00000014013|ENSRNOG00000010744|ENSRNOG00000047356|ENSRNOG00000002538|ENSRNOG00000013166	http://amigo.geneontology.org/amigo/term/GO:0051894
fibrillar center	Gene Ontology	GO:0001650	cellular_component	13	126	0.0104871	0.311191	ENSRNOG00000011987|ENSRNOG00000016698|ENSRNOG00000047594|ENSRNOG00000020361|ENSRNOG00000012067|ENSRNOG00000002903|ENSRNOG00000002061|ENSRNOG00000015632|ENSRNOG00000017181|ENSRNOG00000061040|ENSRNOG00000026316|ENSRNOG00000048736|ENSRNOG00000006965	http://amigo.geneontology.org/amigo/term/GO:0001650
positive regulation of I-kappaB kinase/NF-kappaB signaling	Gene Ontology	GO:0043123	biological_process	16	170	0.0105683	0.311436	ENSRNOG00000007175|ENSRNOG00000049547|ENSRNOG00000019438|ENSRNOG00000032878|ENSRNOG00000000595|ENSRNOG00000047356|ENSRNOG00000040108|ENSRNOG00000061424|ENSRNOG00000017181|ENSRNOG00000013948|ENSRNOG00000000095|ENSRNOG00000031202|ENSRNOG00000010522|ENSRNOG00000005916|ENSRNOG00000013305|ENSRNOG00000002940	http://amigo.geneontology.org/amigo/term/GO:0043123
inner ear development	Gene Ontology	GO:0048839	biological_process	9	72	0.010841	0.311967	ENSRNOG00000018478|ENSRNOG00000007249|ENSRNOG00000009266|ENSRNOG00000016818|ENSRNOG00000004527|ENSRNOG00000002997|ENSRNOG00000000777|ENSRNOG00000060825|ENSRNOG00000014395	http://amigo.geneontology.org/amigo/term/GO:0048839
ion channel binding	Gene Ontology	GO:0044325	molecular_function	14	141	0.0108415	0.311967	ENSRNOG00000017610|ENSRNOG00000005916|ENSRNOG00000030404|ENSRNOG00000059714|ENSRNOG00000003841|ENSRNOG00000011076|ENSRNOG00000029811|ENSRNOG00000056836|ENSRNOG00000014686|ENSRNOG00000011589|ENSRNOG00000013324|ENSRNOG00000015746|ENSRNOG00000005905|ENSRNOG00000010771	http://amigo.geneontology.org/amigo/term/GO:0044325
histone acetylation	Gene Ontology	GO:0016573	biological_process	6	36	0.0110252	0.311967	ENSRNOG00000016585|ENSRNOG00000012705|ENSRNOG00000030404|ENSRNOG00000002389|ENSRNOG00000002175|ENSRNOG00000005616	http://amigo.geneontology.org/amigo/term/GO:0016573
proteasome-mediated ubiquitin-dependent protein catabolic process	Gene Ontology	GO:0043161	biological_process	16	171	0.0110885	0.311967	ENSRNOG00000036698|ENSRNOG00000017610|ENSRNOG00000000999|ENSRNOG00000002175|ENSRNOG00000030404|ENSRNOG00000001488|ENSRNOG00000016543|ENSRNOG00000019649|ENSRNOG00000011987|ENSRNOG00000015633|ENSRNOG00000004973|ENSRNOG00000015143|ENSRNOG00000013257|ENSRNOG00000061262|ENSRNOG00000059043|ENSRNOG00000048205	http://amigo.geneontology.org/amigo/term/GO:0043161
nuclear migration	Gene Ontology	GO:0007097	biological_process	4	16	0.0113105	0.311967	ENSRNOG00000010048|ENSRNOG00000006178|ENSRNOG00000007916|ENSRNOG00000013536	http://amigo.geneontology.org/amigo/term/GO:0007097
manganese ion binding	Gene Ontology	GO:0030145	molecular_function	8	60	0.0114495	0.311967	ENSRNOG00000047356|ENSRNOG00000028616|ENSRNOG00000003614|ENSRNOG00000011146|ENSRNOG00000045593|ENSRNOG00000045895|ENSRNOG00000005916|ENSRNOG00000013305	http://amigo.geneontology.org/amigo/term/GO:0030145
T-tubule	Gene Ontology	GO:0030315	cellular_component	8	60	0.0114495	0.311967	ENSRNOG00000032788|ENSRNOG00000009522|ENSRNOG00000011076|ENSRNOG00000002934|ENSRNOG00000011589|ENSRNOG00000033531|ENSRNOG00000057569|ENSRNOG00000012721	http://amigo.geneontology.org/amigo/term/GO:0030315
paranodal junction assembly	Gene Ontology	GO:0030913	biological_process	3	8	0.0116084	0.311967	ENSRNOG00000019556|ENSRNOG00000011076|ENSRNOG00000016724	http://amigo.geneontology.org/amigo/term/GO:0030913
blood vessel maturation	Gene Ontology	GO:0001955	biological_process	3	8	0.0116084	0.311967	ENSRNOG00000016695|ENSRNOG00000013324|ENSRNOG00000002940	http://amigo.geneontology.org/amigo/term/GO:0001955
synaptic vesicle budding from presynaptic endocytic zone membrane	Gene Ontology	GO:0016185	biological_process	3	8	0.0116084	0.311967	ENSRNOG00000010299|ENSRNOG00000007649|ENSRNOG00000026490	http://amigo.geneontology.org/amigo/term/GO:0016185
regulation of mRNA export from nucleus	Gene Ontology	GO:0010793	biological_process	3	8	0.0116084	0.311967	ENSRNOG00000012240|ENSRNOG00000008456|ENSRNOG00000014630	http://amigo.geneontology.org/amigo/term/GO:0010793
cellular response to oxidised low-density lipoprotein particle stimulus	Gene Ontology	GO:0140052	biological_process	3	8	0.0116084	0.311967	ENSRNOG00000040108|ENSRNOG00000010522|ENSRNOG00000028629	http://amigo.geneontology.org/amigo/term/GO:0140052
translation factor activity, RNA binding	Gene Ontology	GO:0008135	molecular_function	3	8	0.0116084	0.311967	ENSRNOG00000013773|ENSRNOG00000060793|ENSRNOG00000020689	http://amigo.geneontology.org/amigo/term/GO:0008135
negative regulation of sodium ion transmembrane transporter activity	Gene Ontology	GO:2000650	biological_process	3	8	0.0116084	0.311967	ENSRNOG00000017610|ENSRNOG00000013257|ENSRNOG00000011589	http://amigo.geneontology.org/amigo/term/GO:2000650
hemopoiesis	Gene Ontology	GO:0030097	biological_process	9	73	0.0117036	0.31256	ENSRNOG00000016585|ENSRNOG00000054259|ENSRNOG00000001111|ENSRNOG00000025140|ENSRNOG00000019649|ENSRNOG00000046327|ENSRNOG00000001704|ENSRNOG00000014879|ENSRNOG00000029980	http://amigo.geneontology.org/amigo/term/GO:0030097
positive regulation of dendrite extension	Gene Ontology	GO:1903861	biological_process	5	26	0.0119932	0.318303	ENSRNOG00000046741|ENSRNOG00000017610|ENSRNOG00000021262|ENSRNOG00000023753|ENSRNOG00000000999	http://amigo.geneontology.org/amigo/term/GO:1903861
regulation of neuron projection development	Gene Ontology	GO:0010975	biological_process	6	37	0.0123353	0.325017	ENSRNOG00000009625|ENSRNOG00000006003|ENSRNOG00000028629|ENSRNOG00000004067|ENSRNOG00000009783|ENSRNOG00000019271	http://amigo.geneontology.org/amigo/term/GO:0010975
response to hypoxia	Gene Ontology	GO:0001666	biological_process	22	267	0.0123983	0.325017	ENSRNOG00000007946|ENSRNOG00000014723|ENSRNOG00000002934|ENSRNOG00000056836|ENSRNOG00000030763|ENSRNOG00000031174|ENSRNOG00000008012|ENSRNOG00000011589|ENSRNOG00000014241|ENSRNOG00000008292|ENSRNOG00000012721|ENSRNOG00000007830|ENSRNOG00000007249|ENSRNOG00000016695|ENSRNOG00000016696|ENSRNOG00000018677|ENSRNOG00000019500|ENSRNOG00000010522|ENSRNOG00000010134|ENSRNOG00000017198|ENSRNOG00000009783|…	http://amigo.geneontology.org/amigo/term/GO:0001666
spermatogenesis	Gene Ontology	GO:0007283	biological_process	30	399	0.0125598	0.325784	ENSRNOG00000012701|ENSRNOG00000011933|ENSRNOG00000007946|ENSRNOG00000020119|ENSRNOG00000007649|ENSRNOG00000026239|ENSRNOG00000048506|ENSRNOG00000061040|ENSRNOG00000000406|ENSRNOG00000014368|ENSRNOG00000001843|ENSRNOG00000015813|ENSRNOG00000013074|ENSRNOG00000016029|ENSRNOG00000001111|ENSRNOG00000010418|ENSRNOG00000008891|ENSRNOG00000015796|ENSRNOG00000055853|ENSRNOG00000006545|ENSRNOG00000037437|…	http://amigo.geneontology.org/amigo/term/GO:0007283
Golgi membrane	Gene Ontology	GO:0000139	cellular_component	27	349	0.0125897	0.325784	ENSRNOG00000002657|ENSRNOG00000004344|ENSRNOG00000010183|ENSRNOG00000011014|ENSRNOG00000003614|ENSRNOG00000016267|ENSRNOG00000007649|ENSRNOG00000056836|ENSRNOG00000024207|ENSRNOG00000049334|ENSRNOG00000008012|ENSRNOG00000000664|ENSRNOG00000033568|ENSRNOG00000011511|ENSRNOG00000008354|ENSRNOG00000014872|ENSRNOG00000013536|ENSRNOG00000037437|ENSRNOG00000061262|ENSRNOG00000019014|ENSRNOG00000016879|…	http://amigo.geneontology.org/amigo/term/GO:0000139
mRNA binding	Gene Ontology	GO:0003729	molecular_function	19	220	0.0126563	0.325784	ENSRNOG00000010379|ENSRNOG00000050741|ENSRNOG00000048297|ENSRNOG00000023661|ENSRNOG00000001245|ENSRNOG00000010084|ENSRNOG00000059714|ENSRNOG00000025946|ENSRNOG00000019453|ENSRNOG00000050323|ENSRNOG00000004901|ENSRNOG00000016334|ENSRNOG00000015896|ENSRNOG00000014368|ENSRNOG00000008184|ENSRNOG00000006180|ENSRNOG00000049598|ENSRNOG00000020506|ENSRNOG00000008456	http://amigo.geneontology.org/amigo/term/GO:0003729
peptidyl-serine phosphorylation	Gene Ontology	GO:0018105	biological_process	15	159	0.0127965	0.327423	ENSRNOG00000005274|ENSRNOG00000018478|ENSRNOG00000031397|ENSRNOG00000011933|ENSRNOG00000011059|ENSRNOG00000018677|ENSRNOG00000010720|ENSRNOG00000011589|ENSRNOG00000028629|ENSRNOG00000011358|ENSRNOG00000052080|ENSRNOG00000010771|ENSRNOG00000028616|ENSRNOG00000013529|ENSRNOG00000013177	http://amigo.geneontology.org/amigo/term/GO:0018105
intracellular signal transduction	Gene Ontology	GO:0035556	biological_process	28	367	0.0131468	0.334383	ENSRNOG00000012563|ENSRNOG00000016544|ENSRNOG00000010838|ENSRNOG00000016684|ENSRNOG00000014182|ENSRNOG00000028629|ENSRNOG00000031397|ENSRNOG00000001706|ENSRNOG00000013529|ENSRNOG00000018140|ENSRNOG00000029876|ENSRNOG00000012302|ENSRNOG00000057676|ENSRNOG00000050742|ENSRNOG00000011909|ENSRNOG00000018677|ENSRNOG00000010720|ENSRNOG00000033119|ENSRNOG00000007894|ENSRNOG00000001135|ENSRNOG00000059008|…	http://amigo.geneontology.org/amigo/term/GO:0035556
heart development	Gene Ontology	GO:0007507	biological_process	23	285	0.0132716	0.33556	ENSRNOG00000001516|ENSRNOG00000024104|ENSRNOG00000010104|ENSRNOG00000010771|ENSRNOG00000018140|ENSRNOG00000020905|ENSRNOG00000013074|ENSRNOG00000014241|ENSRNOG00000029614|ENSRNOG00000060825|ENSRNOG00000012721|ENSRNOG00000007249|ENSRNOG00000016695|ENSRNOG00000010744|ENSRNOG00000034240|ENSRNOG00000016419|ENSRNOG00000009184|ENSRNOG00000019014|ENSRNOG00000048363|ENSRNOG00000015488|ENSRNOG00000013147|…	http://amigo.geneontology.org/amigo/term/GO:0007507
four-way junction DNA binding	Gene Ontology	GO:0000400	molecular_function	4	17	0.013481	0.338848	ENSRNOG00000015796|ENSRNOG00000004339|ENSRNOG00000047356|ENSRNOG00000016134	http://amigo.geneontology.org/amigo/term/GO:0000400
protein serine/threonine kinase activity	Gene Ontology	GO:0004674	molecular_function	25	319	0.0138915	0.347125	ENSRNOG00000031397|ENSRNOG00000011933|ENSRNOG00000010838|ENSRNOG00000016684|ENSRNOG00000028629|ENSRNOG00000011358|ENSRNOG00000014590|ENSRNOG00000001304|ENSRNOG00000013529|ENSRNOG00000013177|ENSRNOG00000018478|ENSRNOG00000018317|ENSRNOG00000011059|ENSRNOG00000011589|ENSRNOG00000005274|ENSRNOG00000018677|ENSRNOG00000010720|ENSRNOG00000011511|ENSRNOG00000052080|ENSRNOG00000001706|ENSRNOG00000019485|…	http://amigo.geneontology.org/amigo/term/GO:0004674
cerebral cortex development	Gene Ontology	GO:0021987	biological_process	10	89	0.0141402	0.351284	ENSRNOG00000049708|ENSRNOG00000006305|ENSRNOG00000022372|ENSRNOG00000011933|ENSRNOG00000007946|ENSRNOG00000054508|ENSRNOG00000016423|ENSRNOG00000010711|ENSRNOG00000008292|ENSRNOG00000023753	http://amigo.geneontology.org/amigo/term/GO:0021987
apical plasma membrane	Gene Ontology	GO:0016324	cellular_component	28	370	0.0144162	0.355687	ENSRNOG00000019556|ENSRNOG00000018487|ENSRNOG00000013428|ENSRNOG00000001516|ENSRNOG00000011077|ENSRNOG00000013391|ENSRNOG00000002934|ENSRNOG00000056836|ENSRNOG00000005957|ENSRNOG00000030763|ENSRNOG00000017976|ENSRNOG00000010299|ENSRNOG00000003098|ENSRNOG00000008012|ENSRNOG00000002997|ENSRNOG00000021262|ENSRNOG00000020865|ENSRNOG00000007894|ENSRNOG00000012176|ENSRNOG00000006545|ENSRNOG00000022305|…	http://amigo.geneontology.org/amigo/term/GO:0016324
negative regulation of granulocyte differentiation	Gene Ontology	GO:0030853	biological_process	3	9	0.0149639	0.355687	ENSRNOG00000001704|ENSRNOG00000014592|ENSRNOG00000019649	http://amigo.geneontology.org/amigo/term/GO:0030853
spliceosomal tri-snRNP complex assembly	Gene Ontology	GO:0000244	biological_process	3	9	0.0149639	0.355687	ENSRNOG00000020086|ENSRNOG00000003495|ENSRNOG00000025629	http://amigo.geneontology.org/amigo/term/GO:0000244
regulation of RNA metabolic process	Gene Ontology	GO:0051252	biological_process	3	9	0.0149639	0.355687	ENSRNOG00000010711|ENSRNOG00000001245|ENSRNOG00000025946	http://amigo.geneontology.org/amigo/term/GO:0051252
negative regulation of cell growth	Gene Ontology	GO:0030308	biological_process	12	118	0.0149744	0.355687	ENSRNOG00000016029|ENSRNOG00000012392|ENSRNOG00000007249|ENSRNOG00000055226|ENSRNOG00000007822|ENSRNOG00000002350|ENSRNOG00000008895|ENSRNOG00000020361|ENSRNOG00000047080|ENSRNOG00000001843|ENSRNOG00000013074|ENSRNOG00000030391	http://amigo.geneontology.org/amigo/term/GO:0030308
regulation of neuron differentiation	Gene Ontology	GO:0045664	biological_process	6	39	0.015276	0.355687	ENSRNOG00000049708|ENSRNOG00000009625|ENSRNOG00000010711|ENSRNOG00000013474|ENSRNOG00000025634|ENSRNOG00000014452	http://amigo.geneontology.org/amigo/term/GO:0045664
positive regulation of protein import into nucleus	Gene Ontology	GO:0042307	biological_process	7	51	0.01535	0.355687	ENSRNOG00000006816|ENSRNOG00000019407|ENSRNOG00000010278|ENSRNOG00000018945|ENSRNOG00000012868|ENSRNOG00000014395|ENSRNOG00000059714	http://amigo.geneontology.org/amigo/term/GO:0042307
anatomical structure development	Gene Ontology	GO:0048856	biological_process	7	51	0.01535	0.355687	ENSRNOG00000007250|ENSRNOG00000008895|ENSRNOG00000010711|ENSRNOG00000038766|ENSRNOG00000013166|ENSRNOG00000014395|ENSRNOG00000019388	http://amigo.geneontology.org/amigo/term/GO:0048856
microtubule	Gene Ontology	GO:0005874	cellular_component	21	257	0.0154961	0.355687	ENSRNOG00000019257|ENSRNOG00000001455|ENSRNOG00000009625|ENSRNOG00000014160|ENSRNOG00000016810|ENSRNOG00000048363|ENSRNOG00000026490|ENSRNOG00000032788|ENSRNOG00000006178|ENSRNOG00000000303|ENSRNOG00000021713|ENSRNOG00000013089|ENSRNOG00000047618|ENSRNOG00000010048|ENSRNOG00000004200|ENSRNOG00000025406|ENSRNOG00000007649|ENSRNOG00000016047|ENSRNOG00000010050|ENSRNOG00000050748|ENSRNOG00000004998	http://amigo.geneontology.org/amigo/term/GO:0005874
cyclin binding	Gene Ontology	GO:0030332	molecular_function	5	28	0.0155568	0.355687	ENSRNOG00000006663|ENSRNOG00000015633|ENSRNOG00000050741|ENSRNOG00000007249|ENSRNOG00000007151	http://amigo.geneontology.org/amigo/term/GO:0030332
endothelial cell migration	Gene Ontology	GO:0043542	biological_process	5	28	0.0155568	0.355687	ENSRNOG00000047356|ENSRNOG00000030763|ENSRNOG00000010744|ENSRNOG00000003864|ENSRNOG00000007916	http://amigo.geneontology.org/amigo/term/GO:0043542
blastocyst formation	Gene Ontology	GO:0001825	biological_process	5	28	0.0155568	0.355687	ENSRNOG00000046424|ENSRNOG00000012364|ENSRNOG00000012240|ENSRNOG00000011077|ENSRNOG00000005608	http://amigo.geneontology.org/amigo/term/GO:0001825
cilium assembly	Gene Ontology	GO:0060271	biological_process	17	194	0.0157002	0.355687	ENSRNOG00000050742|ENSRNOG00000019257|ENSRNOG00000018999|ENSRNOG00000007117|ENSRNOG00000048363|ENSRNOG00000011059|ENSRNOG00000038868|ENSRNOG00000010418|ENSRNOG00000008891|ENSRNOG00000010194|ENSRNOG00000014658|ENSRNOG00000053230|ENSRNOG00000012735|ENSRNOG00000022597|ENSRNOG00000006545|ENSRNOG00000028077|ENSRNOG00000019365	http://amigo.geneontology.org/amigo/term/GO:0060271
regulation of transcription, DNA-templated	Gene Ontology	GO:0006355	biological_process	43	633	0.0158354	0.355687	ENSRNOG00000003981|ENSRNOG00000033351|ENSRNOG00000004342|ENSRNOG00000029043|ENSRNOG00000019059|ENSRNOG00000019154|ENSRNOG00000048736|ENSRNOG00000012049|ENSRNOG00000011544|ENSRNOG00000006200|ENSRNOG00000018140|ENSRNOG00000031174|ENSRNOG00000038766|ENSRNOG00000008929|ENSRNOG00000008292|ENSRNOG00000000075|ENSRNOG00000001478|ENSRNOG00000013074|ENSRNOG00000050193|ENSRNOG00000001111|ENSRNOG00000008904|…	http://amigo.geneontology.org/amigo/term/GO:0006355
mitogen-activated protein kinase kinase binding	Gene Ontology	GO:0031434	molecular_function	4	18	0.0158989	0.355687	ENSRNOG00000013177|ENSRNOG00000055226|ENSRNOG00000033568|ENSRNOG00000030404	http://amigo.geneontology.org/amigo/term/GO:0031434
inositol phosphate dephosphorylation	Gene Ontology	GO:0046855	biological_process	4	18	0.0158989	0.355687	ENSRNOG00000012375|ENSRNOG00000048506|ENSRNOG00000018382|ENSRNOG00000056954	http://amigo.geneontology.org/amigo/term/GO:0046855
lysine-acetylated histone binding	Gene Ontology	GO:0070577	molecular_function	4	18	0.0158989	0.355687	ENSRNOG00000019154|ENSRNOG00000015676|ENSRNOG00000053881|ENSRNOG00000008652	http://amigo.geneontology.org/amigo/term/GO:0070577
regulation of JNK cascade	Gene Ontology	GO:0046328	biological_process	4	18	0.0158989	0.355687	ENSRNOG00000014013|ENSRNOG00000019271|ENSRNOG00000033568|ENSRNOG00000014316	http://amigo.geneontology.org/amigo/term/GO:0046328
palmitoyltransferase activity	Gene Ontology	GO:0016409	molecular_function	4	18	0.0158989	0.355687	ENSRNOG00000058156|ENSRNOG00000004344|ENSRNOG00000006832|ENSRNOG00000010484	http://amigo.geneontology.org/amigo/term/GO:0016409
positive regulation of inflammatory response	Gene Ontology	GO:0050729	biological_process	9	78	0.0168033	0.368669	ENSRNOG00000011680|ENSRNOG00000002657|ENSRNOG00000015498|ENSRNOG00000022305|ENSRNOG00000011153|ENSRNOG00000002175|ENSRNOG00000017897|ENSRNOG00000010522|ENSRNOG00000012721	http://amigo.geneontology.org/amigo/term/GO:0050729
cellular response to tumor necrosis factor	Gene Ontology	GO:0071356	biological_process	15	165	0.0169812	0.368669	ENSRNOG00000055226|ENSRNOG00000007946|ENSRNOG00000000903|ENSRNOG00000028616|ENSRNOG00000010278|ENSRNOG00000011517|ENSRNOG00000056954|ENSRNOG00000008859|ENSRNOG00000028629|ENSRNOG00000008012|ENSRNOG00000003495|ENSRNOG00000009184|ENSRNOG00000014574|ENSRNOG00000012536|ENSRNOG00000021029	http://amigo.geneontology.org/amigo/term/GO:0071356
presynapse	Gene Ontology	GO:0098793	cellular_component	15	165	0.0169812	0.368669	ENSRNOG00000050742|ENSRNOG00000010299|ENSRNOG00000009625|ENSRNOG00000007946|ENSRNOG00000026490|ENSRNOG00000007636|ENSRNOG00000012490|ENSRNOG00000018317|ENSRNOG00000004527|ENSRNOG00000003864|ENSRNOG00000007649|ENSRNOG00000016419|ENSRNOG00000011475|ENSRNOG00000001706|ENSRNOG00000046741	http://amigo.geneontology.org/amigo/term/GO:0098793
nuclear speck	Gene Ontology	GO:0016607	cellular_component	26	342	0.0170544	0.368669	ENSRNOG00000011680|ENSRNOG00000004004|ENSRNOG00000050323|ENSRNOG00000052572|ENSRNOG00000024104|ENSRNOG00000025629|ENSRNOG00000032215|ENSRNOG00000011237|ENSRNOG00000020905|ENSRNOG00000010587|ENSRNOG00000013074|ENSRNOG00000022877|ENSRNOG00000008292|ENSRNOG00000009977|ENSRNOG00000032735|ENSRNOG00000018683|ENSRNOG00000050741|ENSRNOG00000002350|ENSRNOG00000011063|ENSRNOG00000053881|ENSRNOG00000057754|…	http://amigo.geneontology.org/amigo/term/GO:0016607
integrin-mediated signaling pathway	Gene Ontology	GO:0007229	biological_process	10	92	0.0171499	0.368669	ENSRNOG00000001518|ENSRNOG00000016630|ENSRNOG00000019728|ENSRNOG00000010744|ENSRNOG00000007916|ENSRNOG00000043167|ENSRNOG00000015633|ENSRNOG00000013536|ENSRNOG00000047356|ENSRNOG00000020115	http://amigo.geneontology.org/amigo/term/GO:0007229
regulation of Rho protein signal transduction	Gene Ontology	GO:0035023	biological_process	5	29	0.0175776	0.368669	ENSRNOG00000016023|ENSRNOG00000001706|ENSRNOG00000001304|ENSRNOG00000016544|ENSRNOG00000005809	http://amigo.geneontology.org/amigo/term/GO:0035023
dendritic spine	Gene Ontology	GO:0043197	cellular_component	17	197	0.0177962	0.368669	ENSRNOG00000002182|ENSRNOG00000026490|ENSRNOG00000050994|ENSRNOG00000013536|ENSRNOG00000030404|ENSRNOG00000001516|ENSRNOG00000053200|ENSRNOG00000014686|ENSRNOG00000003864|ENSRNOG00000007649|ENSRNOG00000023360|ENSRNOG00000020247|ENSRNOG00000019154|ENSRNOG00000007682|ENSRNOG00000005905|ENSRNOG00000001304|ENSRNOG00000007916	http://amigo.geneontology.org/amigo/term/GO:0043197
response to lipopolysaccharide	Gene Ontology	GO:0032496	biological_process	21	261	0.0178931	0.368669	ENSRNOG00000002657|ENSRNOG00000007946|ENSRNOG00000000903|ENSRNOG00000028616|ENSRNOG00000010278|ENSRNOG00000019500|ENSRNOG00000011077|ENSRNOG00000010610|ENSRNOG00000003709|ENSRNOG00000008012|ENSRNOG00000000187|ENSRNOG00000010522|ENSRNOG00000015206|ENSRNOG00000008895|ENSRNOG00000010478|ENSRNOG00000014574|ENSRNOG00000013231|ENSRNOG00000004094|ENSRNOG00000001304|ENSRNOG00000009184|ENSRNOG00000012721	http://amigo.geneontology.org/amigo/term/GO:0032496
protein localization to plasma membrane	Gene Ontology	GO:0072659	biological_process	14	151	0.0179311	0.368669	ENSRNOG00000012701|ENSRNOG00000008891|ENSRNOG00000004344|ENSRNOG00000018677|ENSRNOG00000011076|ENSRNOG00000056954|ENSRNOG00000049334|ENSRNOG00000025528|ENSRNOG00000002997|ENSRNOG00000009681|ENSRNOG00000002934|ENSRNOG00000014879|ENSRNOG00000032463|ENSRNOG00000016724	http://amigo.geneontology.org/amigo/term/GO:0072659
signaling receptor binding	Gene Ontology	GO:0005102	molecular_function	26	344	0.0181353	0.368669	ENSRNOG00000012701|ENSRNOG00000011153|ENSRNOG00000056836|ENSRNOG00000031090|ENSRNOG00000030763|ENSRNOG00000007134|ENSRNOG00000029340|ENSRNOG00000002997|ENSRNOG00000016696|ENSRNOG00000010278|ENSRNOG00000020865|ENSRNOG00000003864|ENSRNOG00000010881|ENSRNOG00000000795|ENSRNOG00000019482|ENSRNOG00000013166|ENSRNOG00000021029|ENSRNOG00000008895|ENSRNOG00000000595|ENSRNOG00000000777|ENSRNOG00000030404|…	http://amigo.geneontology.org/amigo/term/GO:0005102
angiogenesis	Gene Ontology	GO:0001525	biological_process	17	198	0.0185408	0.368669	ENSRNOG00000007830|ENSRNOG00000032788|ENSRNOG00000016695|ENSRNOG00000055226|ENSRNOG00000016696|ENSRNOG00000002434|ENSRNOG00000017897|ENSRNOG00000007916|ENSRNOG00000056836|ENSRNOG00000010711|ENSRNOG00000010744|ENSRNOG00000046327|ENSRNOG00000004067|ENSRNOG00000008292|ENSRNOG00000010104|ENSRNOG00000019388|ENSRNOG00000017198	http://amigo.geneontology.org/amigo/term/GO:0001525
nuclear import signal receptor activity	Gene Ontology	GO:0061608	molecular_function	4	19	0.0185724	0.368669	ENSRNOG00000000127|ENSRNOG00000003970|ENSRNOG00000015329|ENSRNOG00000018945	http://amigo.geneontology.org/amigo/term/GO:0061608
cellular response to fluid shear stress	Gene Ontology	GO:0071498	biological_process	4	19	0.0185724	0.368669	ENSRNOG00000020905|ENSRNOG00000016695|ENSRNOG00000010513|ENSRNOG00000043451	http://amigo.geneontology.org/amigo/term/GO:0071498
alternative mRNA splicing, via spliceosome	Gene Ontology	GO:0000380	biological_process	4	19	0.0185724	0.368669	ENSRNOG00000008184|ENSRNOG00000022372|ENSRNOG00000014076|ENSRNOG00000050323	http://amigo.geneontology.org/amigo/term/GO:0000380
response to fungicide	Gene Ontology	GO:0060992	biological_process	4	19	0.0185724	0.368669	ENSRNOG00000007682|ENSRNOG00000008292|ENSRNOG00000022372|ENSRNOG00000007242	http://amigo.geneontology.org/amigo/term/GO:0060992
tight junction	Gene Ontology	GO:0070160	cellular_component	4	19	0.0185724	0.368669	ENSRNOG00000023753|ENSRNOG00000012878|ENSRNOG00000015030|ENSRNOG00000011077	http://amigo.geneontology.org/amigo/term/GO:0070160
growth cone	Gene Ontology	GO:0030426	cellular_component	15	167	0.018587	0.368669	ENSRNOG00000046023|ENSRNOG00000009625|ENSRNOG00000050994|ENSRNOG00000024663|ENSRNOG00000010711|ENSRNOG00000019766|ENSRNOG00000001516|ENSRNOG00000003261|ENSRNOG00000029071|ENSRNOG00000010744|ENSRNOG00000033568|ENSRNOG00000007649|ENSRNOG00000011014|ENSRNOG00000047356|ENSRNOG00000000695	http://amigo.geneontology.org/amigo/term/GO:0030426
germ cell development	Gene Ontology	GO:0007281	biological_process	6	41	0.0186698	0.368669	ENSRNOG00000012701|ENSRNOG00000007946|ENSRNOG00000016696|ENSRNOG00000028629|ENSRNOG00000015796|ENSRNOG00000013074	http://amigo.geneontology.org/amigo/term/GO:0007281
stereocilium	Gene Ontology	GO:0032420	cellular_component	6	41	0.0186698	0.368669	ENSRNOG00000008891|ENSRNOG00000004823|ENSRNOG00000003098|ENSRNOG00000002997|ENSRNOG00000005957|ENSRNOG00000014528	http://amigo.geneontology.org/amigo/term/GO:0032420
uropod	Gene Ontology	GO:0001931	cellular_component	3	10	0.0188088	0.368669	ENSRNOG00000036711|ENSRNOG00000009681|ENSRNOG00000025143	http://amigo.geneontology.org/amigo/term/GO:0001931
membrane repolarization	Gene Ontology	GO:0086009	biological_process	3	10	0.0188088	0.368669	ENSRNOG00000014686|ENSRNOG00000002934|ENSRNOG00000029811	http://amigo.geneontology.org/amigo/term/GO:0086009
positive regulation of non-motile cilium assembly	Gene Ontology	GO:1902857	biological_process	3	10	0.0188088	0.368669	ENSRNOG00000011059|ENSRNOG00000022597|ENSRNOG00000006545	http://amigo.geneontology.org/amigo/term/GO:1902857
intercellular canaliculus	Gene Ontology	GO:0046581	cellular_component	3	10	0.0188088	0.368669	ENSRNOG00000008012|ENSRNOG00000011077|ENSRNOG00000030763	http://amigo.geneontology.org/amigo/term/GO:0046581
positive regulation of cell proliferation in bone marrow	Gene Ontology	GO:0071864	biological_process	3	10	0.0188088	0.368669	ENSRNOG00000010278|ENSRNOG00000061424|ENSRNOG00000016818	http://amigo.geneontology.org/amigo/term/GO:0071864
positive regulation of neutrophil extravasation	Gene Ontology	GO:2000391	biological_process	3	10	0.0188088	0.368669	ENSRNOG00000014504|ENSRNOG00000023841|ENSRNOG00000017897	http://amigo.geneontology.org/amigo/term/GO:2000391
embryonic foregut morphogenesis	Gene Ontology	GO:0048617	biological_process	3	10	0.0188088	0.368669	ENSRNOG00000018140|ENSRNOG00000002538|ENSRNOG00000007518	http://amigo.geneontology.org/amigo/term/GO:0048617
sebaceous gland development	Gene Ontology	GO:0048733	biological_process	3	10	0.0188088	0.368669	ENSRNOG00000046327|ENSRNOG00000010484|ENSRNOG00000046005	http://amigo.geneontology.org/amigo/term/GO:0048733
microtubule cytoskeleton	Gene Ontology	GO:0015630	cellular_component	15	168	0.019432	0.379146	ENSRNOG00000012701|ENSRNOG00000004998|ENSRNOG00000026490|ENSRNOG00000038868|ENSRNOG00000012207|ENSRNOG00000002182|ENSRNOG00000010194|ENSRNOG00000047618|ENSRNOG00000010048|ENSRNOG00000007649|ENSRNOG00000016047|ENSRNOG00000010479|ENSRNOG00000006545|ENSRNOG00000028629|ENSRNOG00000046424	http://amigo.geneontology.org/amigo/term/GO:0015630
negative regulation of epithelial to mesenchymal transition	Gene Ontology	GO:0010719	biological_process	5	30	0.0197644	0.382424	ENSRNOG00000005209|ENSRNOG00000020646|ENSRNOG00000055226|ENSRNOG00000007134|ENSRNOG00000016879	http://amigo.geneontology.org/amigo/term/GO:0010719
intercalated disc	Gene Ontology	GO:0014704	cellular_component	7	54	0.0198406	0.382424	ENSRNOG00000012207|ENSRNOG00000011077|ENSRNOG00000011076|ENSRNOG00000002934|ENSRNOG00000011589|ENSRNOG00000007916|ENSRNOG00000021029	http://amigo.geneontology.org/amigo/term/GO:0014704
vasculogenesis	Gene Ontology	GO:0001570	biological_process	8	67	0.0198685	0.382424	ENSRNOG00000048297|ENSRNOG00000002434|ENSRNOG00000007916|ENSRNOG00000056836|ENSRNOG00000013074|ENSRNOG00000060825|ENSRNOG00000020695|ENSRNOG00000019388	http://amigo.geneontology.org/amigo/term/GO:0001570
digestive tract development	Gene Ontology	GO:0048565	biological_process	6	42	0.0205456	0.390289	ENSRNOG00000016029|ENSRNOG00000004281|ENSRNOG00000010711|ENSRNOG00000019500|ENSRNOG00000040108|ENSRNOG00000010771	http://amigo.geneontology.org/amigo/term/GO:0048565
positive regulation of smooth muscle cell proliferation	Gene Ontology	GO:0048661	biological_process	9	81	0.0205511	0.390289	ENSRNOG00000010278|ENSRNOG00000016695|ENSRNOG00000028629|ENSRNOG00000005964|ENSRNOG00000046327|ENSRNOG00000008292|ENSRNOG00000013231|ENSRNOG00000007916|ENSRNOG00000009184	http://amigo.geneontology.org/amigo/term/GO:0048661
ruffle membrane	Gene Ontology	GO:0032587	cellular_component	9	81	0.0205511	0.390289	ENSRNOG00000018677|ENSRNOG00000059714|ENSRNOG00000056954|ENSRNOG00000002538|ENSRNOG00000013884|ENSRNOG00000007649|ENSRNOG00000016047|ENSRNOG00000017500|ENSRNOG00000016023	http://amigo.geneontology.org/amigo/term/GO:0032587
skeletal muscle tissue development	Gene Ontology	GO:0007519	biological_process	8	68	0.0213563	0.399838	ENSRNOG00000032788|ENSRNOG00000007250|ENSRNOG00000054508|ENSRNOG00000014076|ENSRNOG00000056836|ENSRNOG00000055246|ENSRNOG00000009470|ENSRNOG00000009184	http://amigo.geneontology.org/amigo/term/GO:0007519
response to salt stress	Gene Ontology	GO:0009651	biological_process	4	20	0.0215081	0.399838	ENSRNOG00000017610|ENSRNOG00000059714|ENSRNOG00000003709|ENSRNOG00000008292	http://amigo.geneontology.org/amigo/term/GO:0009651
mitochondrial fission	Gene Ontology	GO:0000266	biological_process	4	20	0.0215081	0.399838	ENSRNOG00000024972|ENSRNOG00000017553|ENSRNOG00000007649|ENSRNOG00000026490	http://amigo.geneontology.org/amigo/term/GO:0000266
axolemma	Gene Ontology	GO:0030673	cellular_component	4	20	0.0215081	0.399838	ENSRNOG00000029614|ENSRNOG00000003841|ENSRNOG00000033568|ENSRNOG00000016724	http://amigo.geneontology.org/amigo/term/GO:0030673
Rac GTPase binding	Gene Ontology	GO:0048365	molecular_function	7	55	0.0215218	0.399838	ENSRNOG00000025406|ENSRNOG00000004823|ENSRNOG00000005809|ENSRNOG00000056836|ENSRNOG00000007518|ENSRNOG00000017500|ENSRNOG00000008298	http://amigo.geneontology.org/amigo/term/GO:0048365
parallel fiber to Purkinje cell synapse	Gene Ontology	GO:0098688	cellular_component	5	31	0.0221221	0.403712	ENSRNOG00000003841|ENSRNOG00000007682|ENSRNOG00000007636|ENSRNOG00000006003|ENSRNOG00000033119	http://amigo.geneontology.org/amigo/term/GO:0098688
regulation of exocytosis	Gene Ontology	GO:0017157	biological_process	5	31	0.0221221	0.403712	ENSRNOG00000004577|ENSRNOG00000002496|ENSRNOG00000001516|ENSRNOG00000012176|ENSRNOG00000013536	http://amigo.geneontology.org/amigo/term/GO:0017157
gamma-tubulin binding	Gene Ontology	GO:0043015	molecular_function	5	31	0.0221221	0.403712	ENSRNOG00000001111|ENSRNOG00000022597|ENSRNOG00000005905|ENSRNOG00000000303|ENSRNOG00000049033	http://amigo.geneontology.org/amigo/term/GO:0043015
GTPase binding	Gene Ontology	GO:0051020	molecular_function	6	43	0.0225452	0.403712	ENSRNOG00000016638|ENSRNOG00000010319|ENSRNOG00000007946|ENSRNOG00000059714|ENSRNOG00000046424|ENSRNOG00000009535	http://amigo.geneontology.org/amigo/term/GO:0051020
negative regulation of I-kappaB kinase/NF-kappaB signaling	Gene Ontology	GO:0043124	biological_process	6	43	0.0225452	0.403712	ENSRNOG00000005916|ENSRNOG00000055226|ENSRNOG00000000785|ENSRNOG00000054524|ENSRNOG00000047356|ENSRNOG00000008859	http://amigo.geneontology.org/amigo/term/GO:0043124
circadian regulation of gene expression	Gene Ontology	GO:0032922	biological_process	8	69	0.0229211	0.403712	ENSRNOG00000050741|ENSRNOG00000004342|ENSRNOG00000006663|ENSRNOG00000002175|ENSRNOG00000014452|ENSRNOG00000055246|ENSRNOG00000010479|ENSRNOG00000061262	http://amigo.geneontology.org/amigo/term/GO:0032922
positive regulation of mitotic metaphase/anaphase transition	Gene Ontology	GO:0045842	biological_process	3	11	0.0231476	0.403712	ENSRNOG00000016029|ENSRNOG00000015633|ENSRNOG00000017536	http://amigo.geneontology.org/amigo/term/GO:0045842
parturition	Gene Ontology	GO:0007567	biological_process	3	11	0.0231476	0.403712	ENSRNOG00000013231|ENSRNOG00000016695|ENSRNOG00000010610	http://amigo.geneontology.org/amigo/term/GO:0007567
negative regulation of vasoconstriction	Gene Ontology	GO:0045906	biological_process	3	11	0.0231476	0.403712	ENSRNOG00000016695|ENSRNOG00000004342|ENSRNOG00000008292	http://amigo.geneontology.org/amigo/term/GO:0045906
negative regulation of tyrosine phosphorylation of STAT protein	Gene Ontology	GO:0042532	biological_process	3	11	0.0231476	0.403712	ENSRNOG00000056836|ENSRNOG00000017453|ENSRNOG00000008895	http://amigo.geneontology.org/amigo/term/GO:0042532
postsynaptic neurotransmitter receptor internalization	Gene Ontology	GO:0098884	biological_process	3	11	0.0231476	0.403712	ENSRNOG00000010299|ENSRNOG00000007649|ENSRNOG00000026490	http://amigo.geneontology.org/amigo/term/GO:0098884
diaphragm development	Gene Ontology	GO:0060539	biological_process	3	11	0.0231476	0.403712	ENSRNOG00000013074|ENSRNOG00000000903|ENSRNOG00000024207	http://amigo.geneontology.org/amigo/term/GO:0060539
modification of postsynaptic actin cytoskeleton	Gene Ontology	GO:0098885	biological_process	3	11	0.0231476	0.403712	ENSRNOG00000001706|ENSRNOG00000050994|ENSRNOG00000006003	http://amigo.geneontology.org/amigo/term/GO:0098885
positive regulation of vasculogenesis	Gene Ontology	GO:2001214	biological_process	3	11	0.0231476	0.403712	ENSRNOG00000037247|ENSRNOG00000002434|ENSRNOG00000032463	http://amigo.geneontology.org/amigo/term/GO:2001214
regulation of glycogen biosynthetic process	Gene Ontology	GO:0005979	biological_process	3	11	0.0231476	0.403712	ENSRNOG00000011474|ENSRNOG00000056954|ENSRNOG00000028629	http://amigo.geneontology.org/amigo/term/GO:0005979
protein C-terminus binding	Gene Ontology	GO:0008022	molecular_function	18	220	0.0234933	0.408076	ENSRNOG00000011987|ENSRNOG00000047356|ENSRNOG00000001256|ENSRNOG00000011077|ENSRNOG00000012207|ENSRNOG00000015030|ENSRNOG00000012490|ENSRNOG00000002934|ENSRNOG00000015796|ENSRNOG00000001111|ENSRNOG00000007894|ENSRNOG00000002997|ENSRNOG00000015143|ENSRNOG00000029980|ENSRNOG00000004679|ENSRNOG00000005916|ENSRNOG00000001339|ENSRNOG00000013160	http://amigo.geneontology.org/amigo/term/GO:0008022
positive regulation of protein catabolic process	Gene Ontology	GO:0045732	biological_process	8	70	0.0245649	0.411839	ENSRNOG00000017579|ENSRNOG00000007249|ENSRNOG00000055226|ENSRNOG00000000999|ENSRNOG00000017610|ENSRNOG00000013257|ENSRNOG00000059043|ENSRNOG00000061262	http://amigo.geneontology.org/amigo/term/GO:0045732
regulation of alternative mRNA splicing, via spliceosome	Gene Ontology	GO:0000381	biological_process	8	70	0.0245649	0.411839	ENSRNOG00000010379|ENSRNOG00000050741|ENSRNOG00000048297|ENSRNOG00000023661|ENSRNOG00000014076|ENSRNOG00000050323|ENSRNOG00000009977|ENSRNOG00000032735	http://amigo.geneontology.org/amigo/term/GO:0000381
dendritic spine morphogenesis	Gene Ontology	GO:0060997	biological_process	4	21	0.0247118	0.411839	ENSRNOG00000006545|ENSRNOG00000013536|ENSRNOG00000053200|ENSRNOG00000006975	http://amigo.geneontology.org/amigo/term/GO:0060997
positive regulation of vascular associated smooth muscle cell migration	Gene Ontology	GO:1904754	biological_process	4	21	0.0247118	0.411839	ENSRNOG00000005964|ENSRNOG00000000695|ENSRNOG00000004823|ENSRNOG00000008298	http://amigo.geneontology.org/amigo/term/GO:1904754
transcription coactivator binding	Gene Ontology	GO:0001223	molecular_function	4	21	0.0247118	0.411839	ENSRNOG00000005964|ENSRNOG00000020695|ENSRNOG00000007822|ENSRNOG00000004342	http://amigo.geneontology.org/amigo/term/GO:0001223
positive regulation of cell migration involved in sprouting angiogenesis	Gene Ontology	GO:0090050	biological_process	4	21	0.0247118	0.411839	ENSRNOG00000047356|ENSRNOG00000010744|ENSRNOG00000061424|ENSRNOG00000012347	http://amigo.geneontology.org/amigo/term/GO:0090050
cellular response to low-density lipoprotein particle stimulus	Gene Ontology	GO:0071404	biological_process	4	21	0.0247118	0.411839	ENSRNOG00000040108|ENSRNOG00000046424|ENSRNOG00000019556|ENSRNOG00000015519	http://amigo.geneontology.org/amigo/term/GO:0071404
positive regulation of neuron migration	Gene Ontology	GO:2001224	biological_process	4	21	0.0247118	0.411839	ENSRNOG00000049708|ENSRNOG00000014504|ENSRNOG00000055226|ENSRNOG00000033568	http://amigo.geneontology.org/amigo/term/GO:2001224
nitric-oxide synthase binding	Gene Ontology	GO:0050998	molecular_function	4	21	0.0247118	0.411839	ENSRNOG00000056836|ENSRNOG00000011589|ENSRNOG00000007649|ENSRNOG00000026490	http://amigo.geneontology.org/amigo/term/GO:0050998
T cell receptor signaling pathway	Gene Ontology	GO:0050852	biological_process	9	84	0.0248665	0.411839	ENSRNOG00000019438|ENSRNOG00000011063|ENSRNOG00000009535|ENSRNOG00000011517|ENSRNOG00000036711|ENSRNOG00000029340|ENSRNOG00000017181|ENSRNOG00000047356|ENSRNOG00000005905	http://amigo.geneontology.org/amigo/term/GO:0050852
thiol-dependent ubiquitin-specific protease activity	Gene Ontology	GO:0004843	molecular_function	9	84	0.0248665	0.411839	ENSRNOG00000001573|ENSRNOG00000006663|ENSRNOG00000003261|ENSRNOG00000049962|ENSRNOG00000032492|ENSRNOG00000006636|ENSRNOG00000023202|ENSRNOG00000008859|ENSRNOG00000012017	http://amigo.geneontology.org/amigo/term/GO:0004843
RNA splicing	Gene Ontology	GO:0008380	biological_process	9	84	0.0248665	0.411839	ENSRNOG00000008456|ENSRNOG00000014630|ENSRNOG00000014076|ENSRNOG00000050323|ENSRNOG00000016334|ENSRNOG00000013074|ENSRNOG00000023360|ENSRNOG00000009977|ENSRNOG00000032735	http://amigo.geneontology.org/amigo/term/GO:0008380
cellular response to hypoxia	Gene Ontology	GO:0071456	biological_process	13	143	0.0250941	0.413778	ENSRNOG00000016638|ENSRNOG00000017553|ENSRNOG00000000903|ENSRNOG00000028616|ENSRNOG00000007946|ENSRNOG00000017897|ENSRNOG00000028629|ENSRNOG00000008895|ENSRNOG00000001151|ENSRNOG00000030210|ENSRNOG00000008292|ENSRNOG00000046424|ENSRNOG00000017198	http://amigo.geneontology.org/amigo/term/GO:0071456
kinase activity	Gene Ontology	GO:0016301	molecular_function	12	128	0.025274	0.413778	ENSRNOG00000011284|ENSRNOG00000007249|ENSRNOG00000047356|ENSRNOG00000016384|ENSRNOG00000005289|ENSRNOG00000010418|ENSRNOG00000011077|ENSRNOG00000020361|ENSRNOG00000012536|ENSRNOG00000017155|ENSRNOG00000028629|ENSRNOG00000020115	http://amigo.geneontology.org/amigo/term/GO:0016301
microtubule cytoskeleton organization	Gene Ontology	GO:0000226	biological_process	12	128	0.025274	0.413778	ENSRNOG00000024280|ENSRNOG00000012701|ENSRNOG00000018999|ENSRNOG00000008298|ENSRNOG00000032364|ENSRNOG00000028077|ENSRNOG00000012207|ENSRNOG00000016423|ENSRNOG00000026344|ENSRNOG00000011059|ENSRNOG00000019271|ENSRNOG00000007916	http://amigo.geneontology.org/amigo/term/GO:0000226
ubiquitin protein ligase binding	Gene Ontology	GO:0031625	molecular_function	22	289	0.0262769	0.422623	ENSRNOG00000019438|ENSRNOG00000001573|ENSRNOG00000027249|ENSRNOG00000008859|ENSRNOG00000018140|ENSRNOG00000014160|ENSRNOG00000059714|ENSRNOG00000008292|ENSRNOG00000016029|ENSRNOG00000055340|ENSRNOG00000019525|ENSRNOG00000006663|ENSRNOG00000019649|ENSRNOG00000000082|ENSRNOG00000018254|ENSRNOG00000012911|ENSRNOG00000036698|ENSRNOG00000030404|ENSRNOG00000003261|ENSRNOG00000015633|ENSRNOG00000046424|…	http://amigo.geneontology.org/amigo/term/GO:0031625
molecular adaptor activity	Gene Ontology	GO:0060090	molecular_function	8	71	0.0262895	0.422623	ENSRNOG00000046741|ENSRNOG00000002182|ENSRNOG00000018220|ENSRNOG00000056836|ENSRNOG00000002997|ENSRNOG00000006545|ENSRNOG00000001044|ENSRNOG00000013160	http://amigo.geneontology.org/amigo/term/GO:0060090
liver regeneration	Gene Ontology	GO:0097421	biological_process	8	71	0.0262895	0.422623	ENSRNOG00000011933|ENSRNOG00000014395|ENSRNOG00000010278|ENSRNOG00000050323|ENSRNOG00000010746|ENSRNOG00000014254|ENSRNOG00000032463|ENSRNOG00000021029	http://amigo.geneontology.org/amigo/term/GO:0097421
adherens junction	Gene Ontology	GO:0005912	cellular_component	12	129	0.0265335	0.422623	ENSRNOG00000023753|ENSRNOG00000001518|ENSRNOG00000033372|ENSRNOG00000016630|ENSRNOG00000011077|ENSRNOG00000006003|ENSRNOG00000002538|ENSRNOG00000023841|ENSRNOG00000009681|ENSRNOG00000013324|ENSRNOG00000043381|ENSRNOG00000016419	http://amigo.geneontology.org/amigo/term/GO:0005912
positive regulation of vasoconstriction	Gene Ontology	GO:0045907	biological_process	6	45	0.0269277	0.422623	ENSRNOG00000009522|ENSRNOG00000030877|ENSRNOG00000028629|ENSRNOG00000056836|ENSRNOG00000013231|ENSRNOG00000047356	http://amigo.geneontology.org/amigo/term/GO:0045907
endocytic vesicle	Gene Ontology	GO:0030139	cellular_component	7	58	0.0271521	0.422623	ENSRNOG00000032788|ENSRNOG00000055226|ENSRNOG00000029938|ENSRNOG00000011987|ENSRNOG00000003864|ENSRNOG00000009681|ENSRNOG00000030763	http://amigo.geneontology.org/amigo/term/GO:0030139
positive regulation of cytokinesis	Gene Ontology	GO:0032467	biological_process	5	33	0.0273666	0.422623	ENSRNOG00000015633|ENSRNOG00000003864|ENSRNOG00000018999|ENSRNOG00000013536|ENSRNOG00000049033	http://amigo.geneontology.org/amigo/term/GO:0032467
platelet-derived growth factor receptor signaling pathway	Gene Ontology	GO:0048008	biological_process	5	33	0.0273666	0.422623	ENSRNOG00000005964|ENSRNOG00000010744|ENSRNOG00000047356|ENSRNOG00000001304|ENSRNOG00000014316	http://amigo.geneontology.org/amigo/term/GO:0048008
actin cytoskeleton	Gene Ontology	GO:0015629	cellular_component	17	208	0.0273681	0.422623	ENSRNOG00000008409|ENSRNOG00000010319|ENSRNOG00000058039|ENSRNOG00000010065|ENSRNOG00000012207|ENSRNOG00000015496|ENSRNOG00000057569|ENSRNOG00000014479|ENSRNOG00000002881|ENSRNOG00000042519|ENSRNOG00000002852|ENSRNOG00000016047|ENSRNOG00000016419|ENSRNOG00000011475|ENSRNOG00000047356|ENSRNOG00000009535|ENSRNOG00000019365	http://amigo.geneontology.org/amigo/term/GO:0015629
cell-cell adhesion	Gene Ontology	GO:0098609	biological_process	12	130	0.027838	0.422623	ENSRNOG00000019728|ENSRNOG00000001518|ENSRNOG00000014316|ENSRNOG00000016630|ENSRNOG00000017897|ENSRNOG00000015030|ENSRNOG00000011077|ENSRNOG00000025143|ENSRNOG00000011987|ENSRNOG00000013324|ENSRNOG00000010771|ENSRNOG00000004067	http://amigo.geneontology.org/amigo/term/GO:0098609
vesicle organization	Gene Ontology	GO:0016050	biological_process	3	12	0.0279809	0.422623	ENSRNOG00000056836|ENSRNOG00000011987|ENSRNOG00000006975	http://amigo.geneontology.org/amigo/term/GO:0016050
positive regulation of acute inflammatory response	Gene Ontology	GO:0002675	biological_process	3	12	0.0279809	0.422623	ENSRNOG00000010278|ENSRNOG00000017897|ENSRNOG00000013859	http://amigo.geneontology.org/amigo/term/GO:0002675
central nervous system neuron axonogenesis	Gene Ontology	GO:0021955	biological_process	3	12	0.0279809	0.422623	ENSRNOG00000059714|ENSRNOG00000007916|ENSRNOG00000016544	http://amigo.geneontology.org/amigo/term/GO:0021955
JUN kinase binding	Gene Ontology	GO:0008432	molecular_function	3	12	0.0279809	0.422623	ENSRNOG00000013177|ENSRNOG00000007916|ENSRNOG00000033568	http://amigo.geneontology.org/amigo/term/GO:0008432
m7G(5')pppN diphosphatase activity	Gene Ontology	GO:0050072	molecular_function	3	12	0.0279809	0.422623	ENSRNOG00000009094|ENSRNOG00000045895|ENSRNOG00000045593	http://amigo.geneontology.org/amigo/term/GO:0050072
maternal process involved in parturition	Gene Ontology	GO:0060137	biological_process	3	12	0.0279809	0.422623	ENSRNOG00000001706|ENSRNOG00000019500|ENSRNOG00000012721	http://amigo.geneontology.org/amigo/term/GO:0060137
AP-2 adaptor complex binding	Gene Ontology	GO:0035612	molecular_function	3	12	0.0279809	0.422623	ENSRNOG00000018317|ENSRNOG00000010637|ENSRNOG00000030404	http://amigo.geneontology.org/amigo/term/GO:0035612
cellular protein localization	Gene Ontology	GO:0034613	biological_process	8	72	0.0280964	0.422623	ENSRNOG00000002182|ENSRNOG00000019766|ENSRNOG00000011076|ENSRNOG00000029811|ENSRNOG00000060266|ENSRNOG00000013536|ENSRNOG00000006545|ENSRNOG00000058156	http://amigo.geneontology.org/amigo/term/GO:0034613
microtubule-based movement	Gene Ontology	GO:0007018	biological_process	8	72	0.0280964	0.422623	ENSRNOG00000019257|ENSRNOG00000001455|ENSRNOG00000048363|ENSRNOG00000006178|ENSRNOG00000013089|ENSRNOG00000021713|ENSRNOG00000012735|ENSRNOG00000010050	http://amigo.geneontology.org/amigo/term/GO:0007018
long-chain fatty acid metabolic process	Gene Ontology	GO:0001676	biological_process	4	22	0.0281881	0.422623	ENSRNOG00000040108|ENSRNOG00000011381|ENSRNOG00000014254|ENSRNOG00000010134	http://amigo.geneontology.org/amigo/term/GO:0001676
apicolateral plasma membrane	Gene Ontology	GO:0016327	cellular_component	4	22	0.0281881	0.422623	ENSRNOG00000012364|ENSRNOG00000011077|ENSRNOG00000025527|ENSRNOG00000007894	http://amigo.geneontology.org/amigo/term/GO:0016327
antigen processing and presentation of endogenous peptide antigen via MHC class Ib	Gene Ontology	GO:0002476	biological_process	4	22	0.0281881	0.422623	ENSRNOG00000000795|ENSRNOG00000031090|ENSRNOG00000038999|ENSRNOG00000000777	http://amigo.geneontology.org/amigo/term/GO:0002476
antigen processing and presentation of endogenous peptide antigen via MHC class I via ER pathway, TAP-independent	Gene Ontology	GO:0002486	biological_process	4	22	0.0281881	0.422623	ENSRNOG00000000795|ENSRNOG00000031090|ENSRNOG00000038999|ENSRNOG00000000777	http://amigo.geneontology.org/amigo/term/GO:0002486
regulation of neuron migration	Gene Ontology	GO:2001222	biological_process	4	22	0.0281881	0.422623	ENSRNOG00000014528|ENSRNOG00000052080|ENSRNOG00000019271|ENSRNOG00000006003	http://amigo.geneontology.org/amigo/term/GO:2001222
cellular calcium ion homeostasis	Gene Ontology	GO:0006874	biological_process	10	101	0.029005	0.423079	ENSRNOG00000016384|ENSRNOG00000049334|ENSRNOG00000009535|ENSRNOG00000018382|ENSRNOG00000011076|ENSRNOG00000002934|ENSRNOG00000030877|ENSRNOG00000056836|ENSRNOG00000013324|ENSRNOG00000013305	http://amigo.geneontology.org/amigo/term/GO:0006874
SH3 domain binding	Gene Ontology	GO:0017124	molecular_function	10	101	0.029005	0.423079	ENSRNOG00000019403|ENSRNOG00000055226|ENSRNOG00000013135|ENSRNOG00000011987|ENSRNOG00000020310|ENSRNOG00000008048|ENSRNOG00000007649|ENSRNOG00000003088|ENSRNOG00000008981|ENSRNOG00000047356	http://amigo.geneontology.org/amigo/term/GO:0017124
repressing transcription factor binding	Gene Ontology	GO:0070491	molecular_function	6	46	0.0293162	0.423079	ENSRNOG00000055340|ENSRNOG00000020905|ENSRNOG00000008895|ENSRNOG00000015329|ENSRNOG00000046327|ENSRNOG00000001704	http://amigo.geneontology.org/amigo/term/GO:0070491
mitogen-activated protein kinase binding	Gene Ontology	GO:0051019	molecular_function	5	34	0.0302607	0.423079	ENSRNOG00000033119|ENSRNOG00000013231|ENSRNOG00000047356|ENSRNOG00000006628|ENSRNOG00000013177	http://amigo.geneontology.org/amigo/term/GO:0051019
protein monoubiquitination	Gene Ontology	GO:0006513	biological_process	5	34	0.0302607	0.423079	ENSRNOG00000017610|ENSRNOG00000015633|ENSRNOG00000027249|ENSRNOG00000016543|ENSRNOG00000061262	http://amigo.geneontology.org/amigo/term/GO:0006513
early endosome	Gene Ontology	GO:0005769	cellular_component	19	244	0.0307747	0.423079	ENSRNOG00000016212|ENSRNOG00000010299|ENSRNOG00000032788|ENSRNOG00000002736|ENSRNOG00000014316|ENSRNOG00000010881|ENSRNOG00000018677|ENSRNOG00000018823|ENSRNOG00000050317|ENSRNOG00000001353|ENSRNOG00000052814|ENSRNOG00000010744|ENSRNOG00000015143|ENSRNOG00000014241|ENSRNOG00000027183|ENSRNOG00000010522|ENSRNOG00000010682|ENSRNOG00000032463|ENSRNOG00000059043	http://amigo.geneontology.org/amigo/term/GO:0005769
basal plasma membrane	Gene Ontology	GO:0009925	cellular_component	7	60	0.0314163	0.423079	ENSRNOG00000010299|ENSRNOG00000022305|ENSRNOG00000018487|ENSRNOG00000021262|ENSRNOG00000056836|ENSRNOG00000043167|ENSRNOG00000001518	http://amigo.geneontology.org/amigo/term/GO:0009925
methylated histone binding	Gene Ontology	GO:0035064	molecular_function	7	60	0.0314163	0.423079	ENSRNOG00000003065|ENSRNOG00000000075|ENSRNOG00000008932|ENSRNOG00000049988|ENSRNOG00000016134|ENSRNOG00000019154|ENSRNOG00000032215	http://amigo.geneontology.org/amigo/term/GO:0035064
protein domain specific binding	Gene Ontology	GO:0019904	molecular_function	24	329	0.0316061	0.423079	ENSRNOG00000008830|ENSRNOG00000010711|ENSRNOG00000027183|ENSRNOG00000036711|ENSRNOG00000013391|ENSRNOG00000016423|ENSRNOG00000023143|ENSRNOG00000019154|ENSRNOG00000022597|ENSRNOG00000047356|ENSRNOG00000010771|ENSRNOG00000015030|ENSRNOG00000024998|ENSRNOG00000008292|ENSRNOG00000055340|ENSRNOG00000006816|ENSRNOG00000011077|ENSRNOG00000002538|ENSRNOG00000001353|ENSRNOG00000012176|ENSRNOG00000055246|…	http://amigo.geneontology.org/amigo/term/GO:0019904
cytoplasmic microtubule organization	Gene Ontology	GO:0031122	biological_process	6	47	0.0318398	0.423079	ENSRNOG00000012207|ENSRNOG00000047618|ENSRNOG00000010048|ENSRNOG00000021611|ENSRNOG00000004679|ENSRNOG00000006178	http://amigo.geneontology.org/amigo/term/GO:0031122
translational initiation	Gene Ontology	GO:0006413	biological_process	6	47	0.0318398	0.423079	ENSRNOG00000060793|ENSRNOG00000049598|ENSRNOG00000025596|ENSRNOG00000018761|ENSRNOG00000014368|ENSRNOG00000023356	http://amigo.geneontology.org/amigo/term/GO:0006413
estrogen receptor binding	Gene Ontology	GO:0030331	molecular_function	6	47	0.0318398	0.423079	ENSRNOG00000023360|ENSRNOG00000030404|ENSRNOG00000005616|ENSRNOG00000016121|ENSRNOG00000016423|ENSRNOG00000055246	http://amigo.geneontology.org/amigo/term/GO:0030331
Golgi to plasma membrane transport	Gene Ontology	GO:0006893	biological_process	4	23	0.0319405	0.423079	ENSRNOG00000019766|ENSRNOG00000060266|ENSRNOG00000007649|ENSRNOG00000046023	http://amigo.geneontology.org/amigo/term/GO:0006893
fibroblast growth factor binding	Gene Ontology	GO:0017134	molecular_function	4	23	0.0319405	0.423079	ENSRNOG00000019525|ENSRNOG00000048199|ENSRNOG00000016818|ENSRNOG00000024207	http://amigo.geneontology.org/amigo/term/GO:0017134
cell projection assembly	Gene Ontology	GO:0030031	biological_process	4	23	0.0319405	0.423079	ENSRNOG00000007518|ENSRNOG00000058681|ENSRNOG00000013536|ENSRNOG00000006975	http://amigo.geneontology.org/amigo/term/GO:0030031
antigen processing and presentation of peptide antigen via MHC class I	Gene Ontology	GO:0002474	biological_process	4	23	0.0319405	0.423079	ENSRNOG00000000795|ENSRNOG00000031090|ENSRNOG00000038999|ENSRNOG00000000777	http://amigo.geneontology.org/amigo/term/GO:0002474
R-SMAD binding	Gene Ontology	GO:0070412	molecular_function	4	23	0.0319405	0.423079	ENSRNOG00000018140|ENSRNOG00000000999|ENSRNOG00000005916|ENSRNOG00000016879	http://amigo.geneontology.org/amigo/term/GO:0070412
GTPase activity	Gene Ontology	GO:0003924	molecular_function	21	279	0.0324368	0.423079	ENSRNOG00000016638|ENSRNOG00000002182|ENSRNOG00000060793|ENSRNOG00000026490|ENSRNOG00000001278|ENSRNOG00000004093|ENSRNOG00000037247|ENSRNOG00000046424|ENSRNOG00000046447|ENSRNOG00000005809|ENSRNOG00000028768|ENSRNOG00000047080|ENSRNOG00000027008|ENSRNOG00000014840|ENSRNOG00000007649|ENSRNOG00000013536|ENSRNOG00000019482|ENSRNOG00000023356|ENSRNOG00000006545|ENSRNOG00000032463|ENSRNOG00000012176	http://amigo.geneontology.org/amigo/term/GO:0003924
Ral GTPase binding	Gene Ontology	GO:0017160	#N/A	3	13	0.0333061	0.423079	ENSRNOG00000019766|ENSRNOG00000060266|ENSRNOG00000046023	http://amigo.geneontology.org/amigo/term/GO:0017160
3',5'-cyclic-AMP phosphodiesterase activity	Gene Ontology	GO:0004115	molecular_function	3	13	0.0333061	0.423079	ENSRNOG00000005905|ENSRNOG00000019005|ENSRNOG00000025042	http://amigo.geneontology.org/amigo/term/GO:0004115
carbohydrate transport	Gene Ontology	GO:0008643	biological_process	3	13	0.0333061	0.423079	ENSRNOG00000018677|ENSRNOG00000039858|ENSRNOG00000028629	http://amigo.geneontology.org/amigo/term/GO:0008643
cardiac muscle cell action potential involved in contraction	Gene Ontology	GO:0086002	biological_process	3	13	0.0333061	0.423079	ENSRNOG00000013147|ENSRNOG00000033531|ENSRNOG00000029811	http://amigo.geneontology.org/amigo/term/GO:0086002
regulation of mRNA processing	Gene Ontology	GO:0050684	biological_process	3	13	0.0333061	0.423079	ENSRNOG00000012240|ENSRNOG00000054446|ENSRNOG00000014630	http://amigo.geneontology.org/amigo/term/GO:0050684
I-SMAD binding	Gene Ontology	GO:0070411	molecular_function	3	13	0.0333061	0.423079	ENSRNOG00000018140|ENSRNOG00000019965|ENSRNOG00000000999	http://amigo.geneontology.org/amigo/term/GO:0070411
histone ubiquitination	Gene Ontology	GO:0016574	biological_process	3	13	0.0333061	0.423079	ENSRNOG00000032492|ENSRNOG00000016585|ENSRNOG00000061262	http://amigo.geneontology.org/amigo/term/GO:0016574
miRNA mediated inhibition of translation	Gene Ontology	GO:0035278	biological_process	3	13	0.0333061	0.423079	ENSRNOG00000050741|ENSRNOG00000024907|ENSRNOG00000025596	http://amigo.geneontology.org/amigo/term/GO:0035278
phosphatidylinositol 3-kinase regulatory subunit binding	Gene Ontology	GO:0036312	molecular_function	3	13	0.0333061	0.423079	ENSRNOG00000002061|ENSRNOG00000055226|ENSRNOG00000007649	http://amigo.geneontology.org/amigo/term/GO:0036312
isoprenoid biosynthetic process	Gene Ontology	GO:0008299	biological_process	3	13	0.0333061	0.423079	ENSRNOG00000013376|ENSRNOG00000016767|ENSRNOG00000042962	http://amigo.geneontology.org/amigo/term/GO:0008299
positive regulation of G1/S transition of mitotic cell cycle	Gene Ontology	GO:1900087	biological_process	5	35	0.03334	0.423079	ENSRNOG00000009266|ENSRNOG00000002940|ENSRNOG00000019500|ENSRNOG00000019649|ENSRNOG00000028629	http://amigo.geneontology.org/amigo/term/GO:1900087
establishment of cell polarity	Gene Ontology	GO:0030010	biological_process	5	35	0.03334	0.423079	ENSRNOG00000012364|ENSRNOG00000010771|ENSRNOG00000059714|ENSRNOG00000013536|ENSRNOG00000046023	http://amigo.geneontology.org/amigo/term/GO:0030010
cellular response to transforming growth factor beta stimulus	Gene Ontology	GO:0071560	biological_process	9	89	0.0334252	0.423079	ENSRNOG00000047356|ENSRNOG00000003261|ENSRNOG00000002538|ENSRNOG00000025042|ENSRNOG00000056836|ENSRNOG00000001704|ENSRNOG00000013166|ENSRNOG00000005916|ENSRNOG00000007916	http://amigo.geneontology.org/amigo/term/GO:0071560
calcium ion transport	Gene Ontology	GO:0006816	biological_process	9	89	0.0334252	0.423079	ENSRNOG00000033531|ENSRNOG00000011589|ENSRNOG00000009783|ENSRNOG00000056836|ENSRNOG00000013147|ENSRNOG00000052080|ENSRNOG00000013305|ENSRNOG00000015835|ENSRNOG00000010771	http://amigo.geneontology.org/amigo/term/GO:0006816
response to cocaine	Gene Ontology	GO:0042220	biological_process	7	61	0.0337076	0.423079	ENSRNOG00000020905|ENSRNOG00000009522|ENSRNOG00000009625|ENSRNOG00000007649|ENSRNOG00000024104|ENSRNOG00000030149|ENSRNOG00000059714	http://amigo.geneontology.org/amigo/term/GO:0042220
protein deubiquitination	Gene Ontology	GO:0016579	biological_process	8	75	0.0340278	0.423079	ENSRNOG00000001573|ENSRNOG00000006663|ENSRNOG00000003261|ENSRNOG00000049962|ENSRNOG00000032492|ENSRNOG00000006636|ENSRNOG00000027012|ENSRNOG00000023202	http://amigo.geneontology.org/amigo/term/GO:0016579
GTP binding	Gene Ontology	GO:0005525	molecular_function	25	349	0.0341868	0.423079	ENSRNOG00000002182|ENSRNOG00000013110|ENSRNOG00000014840|ENSRNOG00000010673|ENSRNOG00000007649|ENSRNOG00000001278|ENSRNOG00000029876|ENSRNOG00000032463|ENSRNOG00000059714|ENSRNOG00000027008|ENSRNOG00000023356|ENSRNOG00000060793|ENSRNOG00000012302|ENSRNOG00000026490|ENSRNOG00000028616|ENSRNOG00000037247|ENSRNOG00000028768|ENSRNOG00000010078|ENSRNOG00000012176|ENSRNOG00000013536|ENSRNOG00000019482|…	http://amigo.geneontology.org/amigo/term/GO:0005525
intrinsic apoptotic signaling pathway in response to DNA damage	Gene Ontology	GO:0008630	biological_process	6	48	0.0345006	0.423079	ENSRNOG00000007946|ENSRNOG00000001111|ENSRNOG00000015796|ENSRNOG00000016134|ENSRNOG00000012868|ENSRNOG00000030391	http://amigo.geneontology.org/amigo/term/GO:0008630
kinesin binding	Gene Ontology	GO:0019894	molecular_function	6	48	0.0345006	0.423079	ENSRNOG00000004998|ENSRNOG00000011059|ENSRNOG00000021713|ENSRNOG00000004200|ENSRNOG00000010881|ENSRNOG00000033568	http://amigo.geneontology.org/amigo/term/GO:0019894
phosphatidylinositol phosphorylation	Gene Ontology	GO:0046854	biological_process	6	48	0.0345006	0.423079	ENSRNOG00000016384|ENSRNOG00000012375|ENSRNOG00000029938|ENSRNOG00000020361|ENSRNOG00000014879|ENSRNOG00000059008	http://amigo.geneontology.org/amigo/term/GO:0046854
cation transmembrane transport	Gene Ontology	GO:0098655	biological_process	6	48	0.0345006	0.423079	ENSRNOG00000011211|ENSRNOG00000006084|ENSRNOG00000002934|ENSRNOG00000020865|ENSRNOG00000012878|ENSRNOG00000008713	http://amigo.geneontology.org/amigo/term/GO:0098655
post-embryonic development	Gene Ontology	GO:0009791	biological_process	10	105	0.0357992	0.423079	ENSRNOG00000018140|ENSRNOG00000047356|ENSRNOG00000000903|ENSRNOG00000054508|ENSRNOG00000028659|ENSRNOG00000003261|ENSRNOG00000010711|ENSRNOG00000015143|ENSRNOG00000033568|ENSRNOG00000028368	http://amigo.geneontology.org/amigo/term/GO:0009791
trans-Golgi network	Gene Ontology	GO:0005802	cellular_component	15	183	0.0358903	0.423079	ENSRNOG00000018980|ENSRNOG00000007649|ENSRNOG00000018599|ENSRNOG00000001256|ENSRNOG00000000237|ENSRNOG00000056954|ENSRNOG00000001353|ENSRNOG00000006895|ENSRNOG00000019555|ENSRNOG00000003472|ENSRNOG00000028801|ENSRNOG00000013305|ENSRNOG00000012878|ENSRNOG00000061582|ENSRNOG00000007125	http://amigo.geneontology.org/amigo/term/GO:0005802
cellular response to peptide	Gene Ontology	GO:1901653	biological_process	4	24	0.0359714	0.423079	ENSRNOG00000020865|ENSRNOG00000054259|ENSRNOG00000002163|ENSRNOG00000028629	http://amigo.geneontology.org/amigo/term/GO:1901653
ubiquitin-like protein ligase binding	Gene Ontology	GO:0044389	molecular_function	4	24	0.0359714	0.423079	ENSRNOG00000060817|ENSRNOG00000059043|ENSRNOG00000023463|ENSRNOG00000016121	http://amigo.geneontology.org/amigo/term/GO:0044389
T cell costimulation	Gene Ontology	GO:0031295	biological_process	4	24	0.0359714	0.423079	ENSRNOG00000056836|ENSRNOG00000030763|ENSRNOG00000036711|ENSRNOG00000016136	http://amigo.geneontology.org/amigo/term/GO:0031295
positive regulation of dendritic spine morphogenesis	Gene Ontology	GO:0061003	biological_process	4	24	0.0359714	0.423079	ENSRNOG00000023753|ENSRNOG00000001706|ENSRNOG00000052080|ENSRNOG00000046424	http://amigo.geneontology.org/amigo/term/GO:0061003
positive regulation of neuroblast proliferation	Gene Ontology	GO:0002052	biological_process	4	24	0.0359714	0.423079	ENSRNOG00000049708|ENSRNOG00000014395|ENSRNOG00000022372|ENSRNOG00000008292	http://amigo.geneontology.org/amigo/term/GO:0002052
voltage-gated calcium channel complex	Gene Ontology	GO:0005891	cellular_component	4	24	0.0359714	0.423079	ENSRNOG00000013147|ENSRNOG00000005905|ENSRNOG00000015835|ENSRNOG00000033531	http://amigo.geneontology.org/amigo/term/GO:0005891
cartilage development	Gene Ontology	GO:0051216	biological_process	8	76	0.03618	0.423079	ENSRNOG00000046211|ENSRNOG00000010711|ENSRNOG00000016818|ENSRNOG00000008292|ENSRNOG00000012826|ENSRNOG00000029980|ENSRNOG00000010771|ENSRNOG00000010208	http://amigo.geneontology.org/amigo/term/GO:0051216
histone H4 acetylation	Gene Ontology	GO:0043967	biological_process	5	36	0.0366071	0.423079	ENSRNOG00000002389|ENSRNOG00000001111|ENSRNOG00000046505|ENSRNOG00000019407|ENSRNOG00000032492	http://amigo.geneontology.org/amigo/term/GO:0043967
positive regulation of DNA demethylation	Gene Ontology	GO:1901537	biological_process	2	5	0.0369316	0.423079	ENSRNOG00000010777|ENSRNOG00000003261	http://amigo.geneontology.org/amigo/term/GO:1901537
positive regulation of clathrin-dependent endocytosis	Gene Ontology	GO:2000370	biological_process	2	5	0.0369316	0.423079	ENSRNOG00000007649|ENSRNOG00000006975	http://amigo.geneontology.org/amigo/term/GO:2000370
response to L-arginine	Gene Ontology	GO:1903576	biological_process	2	5	0.0369316	0.423079	ENSRNOG00000014574|ENSRNOG00000046424	http://amigo.geneontology.org/amigo/term/GO:1903576
anchored component of presynaptic active zone membrane	Gene Ontology	GO:0099029	cellular_component	2	5	0.0369316	0.423079	ENSRNOG00000033531|ENSRNOG00000009681	http://amigo.geneontology.org/amigo/term/GO:0099029
TNFSF11-mediated signaling pathway	Gene Ontology	GO:0071847	biological_process	2	5	0.0369316	0.423079	ENSRNOG00000049547|ENSRNOG00000015030	http://amigo.geneontology.org/amigo/term/GO:0071847
SUMO polymer binding	Gene Ontology	GO:0032184	molecular_function	2	5	0.0369316	0.423079	ENSRNOG00000060750|ENSRNOG00000006487	http://amigo.geneontology.org/amigo/term/GO:0032184
positive regulation of Fc-gamma receptor signaling pathway involved in phagocytosis	Gene Ontology	GO:1905451	biological_process	2	5	0.0369316	0.423079	ENSRNOG00000032463|ENSRNOG00000014316	http://amigo.geneontology.org/amigo/term/GO:1905451
heterochromatin assembly	Gene Ontology	GO:0031507	biological_process	2	5	0.0369316	0.423079	ENSRNOG00000010428|ENSRNOG00000053881	http://amigo.geneontology.org/amigo/term/GO:0031507
anterior/posterior axon guidance	Gene Ontology	GO:0033564	biological_process	2	5	0.0369316	0.423079	ENSRNOG00000029071|ENSRNOG00000059840	http://amigo.geneontology.org/amigo/term/GO:0033564
positive regulation of receptor catabolic process	Gene Ontology	GO:2000646	biological_process	2	5	0.0369316	0.423079	ENSRNOG00000059043|ENSRNOG00000021029	http://amigo.geneontology.org/amigo/term/GO:2000646
prostaglandin E receptor activity	Gene Ontology	GO:0004957	molecular_function	2	5	0.0369316	0.423079	ENSRNOG00000004094|ENSRNOG00000010610	http://amigo.geneontology.org/amigo/term/GO:0004957
T follicular helper cell differentiation	Gene Ontology	GO:0061470	biological_process	2	5	0.0369316	0.423079	ENSRNOG00000010278|ENSRNOG00000009184	http://amigo.geneontology.org/amigo/term/GO:0061470
myoblast fusion involved in skeletal muscle regeneration	Gene Ontology	GO:0014905	biological_process	2	5	0.0369316	0.423079	ENSRNOG00000015655|ENSRNOG00000019556	http://amigo.geneontology.org/amigo/term/GO:0014905
postsynaptic endocytic zone membrane	Gene Ontology	GO:0098844	cellular_component	2	5	0.0369316	0.423079	ENSRNOG00000007649|ENSRNOG00000026490	http://amigo.geneontology.org/amigo/term/GO:0098844
adherens junction maintenance	Gene Ontology	GO:0034334	biological_process	2	5	0.0369316	0.423079	ENSRNOG00000023753|ENSRNOG00000011077	http://amigo.geneontology.org/amigo/term/GO:0034334
negative regulation of cellular component movement	Gene Ontology	GO:0051271	biological_process	2	5	0.0369316	0.423079	ENSRNOG00000007249|ENSRNOG00000019556	http://amigo.geneontology.org/amigo/term/GO:0051271
positive regulation of blood-brain barrier permeability	Gene Ontology	GO:1905605	biological_process	2	5	0.0369316	0.423079	ENSRNOG00000015030|ENSRNOG00000011077	http://amigo.geneontology.org/amigo/term/GO:1905605
lateral mesoderm development	Gene Ontology	GO:0048368	biological_process	2	5	0.0369316	0.423079	ENSRNOG00000020695|ENSRNOG00000015488	http://amigo.geneontology.org/amigo/term/GO:0048368
establishment of protein localization to plasma membrane	Gene Ontology	GO:0061951	biological_process	2	5	0.0369316	0.423079	ENSRNOG00000023753|ENSRNOG00000055853	http://amigo.geneontology.org/amigo/term/GO:0061951
negative regulation of mammary gland epithelial cell proliferation	Gene Ontology	GO:0033600	biological_process	2	5	0.0369316	0.423079	ENSRNOG00000001111|ENSRNOG00000029614	http://amigo.geneontology.org/amigo/term/GO:0033600
interleukin-17 receptor activity	Gene Ontology	GO:0030368	molecular_function	2	5	0.0369316	0.423079	ENSRNOG00000015498|ENSRNOG00000011153	http://amigo.geneontology.org/amigo/term/GO:0030368
Rho GDP-dissociation inhibitor binding	Gene Ontology	GO:0051022	molecular_function	2	5	0.0369316	0.423079	ENSRNOG00000059714|ENSRNOG00000013536	http://amigo.geneontology.org/amigo/term/GO:0051022
extrinsic component of presynaptic membrane	Gene Ontology	GO:0098888	cellular_component	2	5	0.0369316	0.423079	ENSRNOG00000006003|ENSRNOG00000043381	http://amigo.geneontology.org/amigo/term/GO:0098888
response to platinum ion	Gene Ontology	GO:0070541	biological_process	2	5	0.0369316	0.423079	ENSRNOG00000018053|ENSRNOG00000015206	http://amigo.geneontology.org/amigo/term/GO:0070541
CD8-positive, alpha-beta T cell activation	Gene Ontology	GO:0036037	biological_process	2	5	0.0369316	0.423079	ENSRNOG00000000777|ENSRNOG00000029662	http://amigo.geneontology.org/amigo/term/GO:0036037
chaperone-mediated protein transport involved in chaperone-mediated autophagy	Gene Ontology	GO:0061741	biological_process	2	5	0.0369316	0.423079	ENSRNOG00000007219|ENSRNOG00000059714	http://amigo.geneontology.org/amigo/term/GO:0061741
fibroblast growth factor-activated receptor activity	Gene Ontology	GO:0005007	molecular_function	2	5	0.0369316	0.423079	ENSRNOG00000016818|ENSRNOG00000024207	http://amigo.geneontology.org/amigo/term/GO:0005007
sorting endosome	Gene Ontology	GO:0097443	cellular_component	2	5	0.0369316	0.423079	ENSRNOG00000010744|ENSRNOG00000016610	http://amigo.geneontology.org/amigo/term/GO:0097443
ganglion development	Gene Ontology	GO:0061548	biological_process	2	5	0.0369316	0.423079	ENSRNOG00000010711|ENSRNOG00000001516	http://amigo.geneontology.org/amigo/term/GO:0061548
myelin maintenance	Gene Ontology	GO:0043217	biological_process	2	5	0.0369316	0.423079	ENSRNOG00000003223|ENSRNOG00000016724	http://amigo.geneontology.org/amigo/term/GO:0043217
trigeminal ganglion development	Gene Ontology	GO:0061551	biological_process	2	5	0.0369316	0.423079	ENSRNOG00000010744|ENSRNOG00000007250	http://amigo.geneontology.org/amigo/term/GO:0061551
regulation of action potential	Gene Ontology	GO:0098900	biological_process	2	5	0.0369316	0.423079	ENSRNOG00000040108|ENSRNOG00000009184	http://amigo.geneontology.org/amigo/term/GO:0098900
cellular response to erythropoietin	Gene Ontology	GO:0036018	biological_process	2	5	0.0369316	0.423079	ENSRNOG00000007946|ENSRNOG00000043098	http://amigo.geneontology.org/amigo/term/GO:0036018
negative regulation of SMAD protein complex assembly	Gene Ontology	GO:0010991	biological_process	2	5	0.0369316	0.423079	ENSRNOG00000005916|ENSRNOG00000016879	http://amigo.geneontology.org/amigo/term/GO:0010991
positive regulation of viral life cycle	Gene Ontology	GO:1903902	biological_process	2	5	0.0369316	0.423079	ENSRNOG00000000127|ENSRNOG00000015329	http://amigo.geneontology.org/amigo/term/GO:1903902
endocardium development	Gene Ontology	GO:0003157	biological_process	2	5	0.0369316	0.423079	ENSRNOG00000046327|ENSRNOG00000013529	http://amigo.geneontology.org/amigo/term/GO:0003157
chromatin silencing complex	Gene Ontology	GO:0005677	cellular_component	2	5	0.0369316	0.423079	ENSRNOG00000010428|ENSRNOG00000053881	http://amigo.geneontology.org/amigo/term/GO:0005677
sphingomyelin biosynthetic process	Gene Ontology	GO:0006686	biological_process	2	5	0.0369316	0.423079	ENSRNOG00000011284|ENSRNOG00000012536	http://amigo.geneontology.org/amigo/term/GO:0006686
regulation of vascular permeability	Gene Ontology	GO:0043114	biological_process	2	5	0.0369316	0.423079	ENSRNOG00000001304|ENSRNOG00000013324	http://amigo.geneontology.org/amigo/term/GO:0043114
erythrocyte differentiation	Gene Ontology	GO:0030218	biological_process	6	49	0.0373006	0.424541	ENSRNOG00000008830|ENSRNOG00000048199|ENSRNOG00000019525|ENSRNOG00000017453|ENSRNOG00000018053|ENSRNOG00000022323	http://amigo.geneontology.org/amigo/term/GO:0030218
negative regulation of BMP signaling pathway	Gene Ontology	GO:0030514	biological_process	6	49	0.0373006	0.424541	ENSRNOG00000055340|ENSRNOG00000047356|ENSRNOG00000002828|ENSRNOG00000000999|ENSRNOG00000056836|ENSRNOG00000005916	http://amigo.geneontology.org/amigo/term/GO:0030514
ubiquitin ligase complex	Gene Ontology	GO:0000151	cellular_component	9	91	0.0373573	0.424541	ENSRNOG00000016396|ENSRNOG00000016585|ENSRNOG00000016543|ENSRNOG00000015813|ENSRNOG00000016123|ENSRNOG00000054514|ENSRNOG00000008616|ENSRNOG00000006976|ENSRNOG00000045637	http://amigo.geneontology.org/amigo/term/GO:0000151
axon cytoplasm	Gene Ontology	GO:1904115	cellular_component	7	63	0.0386172	0.427488	ENSRNOG00000006178|ENSRNOG00000004200|ENSRNOG00000010881|ENSRNOG00000012176|ENSRNOG00000008292|ENSRNOG00000012207|ENSRNOG00000033568	http://amigo.geneontology.org/amigo/term/GO:1904115
neuron projection development	Gene Ontology	GO:0031175	biological_process	13	153	0.0387614	0.427488	ENSRNOG00000016029|ENSRNOG00000008298|ENSRNOG00000016810|ENSRNOG00000059840|ENSRNOG00000018803|ENSRNOG00000010278|ENSRNOG00000002248|ENSRNOG00000000894|ENSRNOG00000033568|ENSRNOG00000019482|ENSRNOG00000006060|ENSRNOG00000011751|ENSRNOG00000012364	http://amigo.geneontology.org/amigo/term/GO:0031175
bile acid transmembrane transporter activity	Gene Ontology	GO:0015125	molecular_function	3	14	0.0391172	0.427488	ENSRNOG00000009740|ENSRNOG00000017976|ENSRNOG00000031249	http://amigo.geneontology.org/amigo/term/GO:0015125
layer formation in cerebral cortex	Gene Ontology	GO:0021819	biological_process	3	14	0.0391172	0.427488	ENSRNOG00000014395|ENSRNOG00000059008|ENSRNOG00000055226	http://amigo.geneontology.org/amigo/term/GO:0021819
pre-mRNA binding	Gene Ontology	GO:0036002	molecular_function	3	14	0.0391172	0.427488	ENSRNOG00000010379|ENSRNOG00000050741|ENSRNOG00000023661	http://amigo.geneontology.org/amigo/term/GO:0036002
suckling behavior	Gene Ontology	GO:0001967	biological_process	3	14	0.0391172	0.427488	ENSRNOG00000047179|ENSRNOG00000006063|ENSRNOG00000008616	http://amigo.geneontology.org/amigo/term/GO:0001967
positive regulation of interleukin-13 production	Gene Ontology	GO:0032736	biological_process	3	14	0.0391172	0.427488	ENSRNOG00000000777|ENSRNOG00000015498|ENSRNOG00000011153	http://amigo.geneontology.org/amigo/term/GO:0032736
positive regulation of chromatin binding	Gene Ontology	GO:0035563	biological_process	3	14	0.0391172	0.427488	ENSRNOG00000022372|ENSRNOG00000046424|ENSRNOG00000023463	http://amigo.geneontology.org/amigo/term/GO:0035563
lamellipodium membrane	Gene Ontology	GO:0031258	cellular_component	3	14	0.0391172	0.427488	ENSRNOG00000030763|ENSRNOG00000013536|ENSRNOG00000007518	http://amigo.geneontology.org/amigo/term/GO:0031258
cAMP response element binding	Gene Ontology	GO:0035497	molecular_function	3	14	0.0391172	0.427488	ENSRNOG00000057754|ENSRNOG00000005964|ENSRNOG00000012826	http://amigo.geneontology.org/amigo/term/GO:0035497
postsynapse organization	Gene Ontology	GO:0099173	biological_process	3	14	0.0391172	0.427488	ENSRNOG00000006545|ENSRNOG00000010744|ENSRNOG00000026490	http://amigo.geneontology.org/amigo/term/GO:0099173
mesonephros development	Gene Ontology	GO:0001823	biological_process	3	14	0.0391172	0.427488	ENSRNOG00000013166|ENSRNOG00000029980|ENSRNOG00000013074	http://amigo.geneontology.org/amigo/term/GO:0001823
organ growth	Gene Ontology	GO:0035265	biological_process	3	14	0.0391172	0.427488	ENSRNOG00000018140|ENSRNOG00000012701|ENSRNOG00000009522	http://amigo.geneontology.org/amigo/term/GO:0035265
phosphatidylinositol-3-phosphate biosynthetic process	Gene Ontology	GO:0036092	biological_process	3	14	0.0391172	0.427488	ENSRNOG00000018382|ENSRNOG00000016384|ENSRNOG00000029938	http://amigo.geneontology.org/amigo/term/GO:0036092
hepatocyte differentiation	Gene Ontology	GO:0070365	biological_process	3	14	0.0391172	0.427488	ENSRNOG00000028616|ENSRNOG00000019500|ENSRNOG00000008895	http://amigo.geneontology.org/amigo/term/GO:0070365
response to drug	Gene Ontology	GO:0042493	biological_process	33	496	0.0397112	0.431394	ENSRNOG00000007946|ENSRNOG00000008895|ENSRNOG00000011077|ENSRNOG00000030877|ENSRNOG00000025042|ENSRNOG00000056836|ENSRNOG00000018053|ENSRNOG00000024104|ENSRNOG00000030391|ENSRNOG00000047356|ENSRNOG00000020905|ENSRNOG00000009522|ENSRNOG00000008012|ENSRNOG00000005697|ENSRNOG00000014241|ENSRNOG00000008292|ENSRNOG00000013376|ENSRNOG00000007249|ENSRNOG00000019500|ENSRNOG00000010278|ENSRNOG00000016695|…	http://amigo.geneontology.org/amigo/term/GO:0042493
regulation of apoptotic process	Gene Ontology	GO:0042981	biological_process	12	138	0.0399915	0.431394	ENSRNOG00000016396|ENSRNOG00000007946|ENSRNOG00000012394|ENSRNOG00000009266|ENSRNOG00000010278|ENSRNOG00000030404|ENSRNOG00000007637|ENSRNOG00000028629|ENSRNOG00000017181|ENSRNOG00000005890|ENSRNOG00000047356|ENSRNOG00000014395	http://amigo.geneontology.org/amigo/term/GO:0042981
positive regulation of substrate adhesion-dependent cell spreading	Gene Ontology	GO:1900026	biological_process	5	37	0.0400642	0.431394	ENSRNOG00000018683|ENSRNOG00000010744|ENSRNOG00000047356|ENSRNOG00000007649|ENSRNOG00000013536	http://amigo.geneontology.org/amigo/term/GO:1900026
phosphoprotein phosphatase activity	Gene Ontology	GO:0004721	molecular_function	6	50	0.0402418	0.431394	ENSRNOG00000005916|ENSRNOG00000013135|ENSRNOG00000026905|ENSRNOG00000011474|ENSRNOG00000000695|ENSRNOG00000006628	http://amigo.geneontology.org/amigo/term/GO:0004721
positive regulation of cytokine production involved in inflammatory response	Gene Ontology	GO:1900017	biological_process	4	25	0.0402823	0.431394	ENSRNOG00000000127|ENSRNOG00000010278|ENSRNOG00000010522|ENSRNOG00000011153	http://amigo.geneontology.org/amigo/term/GO:1900017
microtubule plus-end	Gene Ontology	GO:0035371	cellular_component	4	25	0.0402823	0.431394	ENSRNOG00000021713|ENSRNOG00000010048|ENSRNOG00000012207|ENSRNOG00000021611	http://amigo.geneontology.org/amigo/term/GO:0035371
mitogen-activated protein kinase kinase kinase binding	Gene Ontology	GO:0031435	molecular_function	4	25	0.0402823	0.431394	ENSRNOG00000055226|ENSRNOG00000033568|ENSRNOG00000013536|ENSRNOG00000013160	http://amigo.geneontology.org/amigo/term/GO:0031435
translation initiation factor binding	Gene Ontology	GO:0031369	molecular_function	4	25	0.0402823	0.431394	ENSRNOG00000018761|ENSRNOG00000010379|ENSRNOG00000048199|ENSRNOG00000019439	http://amigo.geneontology.org/amigo/term/GO:0031369
chromosome	Gene Ontology	GO:0005694	cellular_component	8	78	0.0407554	0.43537	ENSRNOG00000019169|ENSRNOG00000002175|ENSRNOG00000016396|ENSRNOG00000007242|ENSRNOG00000012602|ENSRNOG00000015796|ENSRNOG00000037865|ENSRNOG00000032215	http://amigo.geneontology.org/amigo/term/GO:0005694
lipid binding	Gene Ontology	GO:0008289	molecular_function	11	124	0.0428654	0.444877	ENSRNOG00000007830|ENSRNOG00000038825|ENSRNOG00000013859|ENSRNOG00000018382|ENSRNOG00000033593|ENSRNOG00000040108|ENSRNOG00000060350|ENSRNOG00000043381|ENSRNOG00000003108|ENSRNOG00000008258|ENSRNOG00000010050	http://amigo.geneontology.org/amigo/term/GO:0008289
glucose homeostasis	Gene Ontology	GO:0042593	biological_process	12	140	0.0435336	0.444877	ENSRNOG00000050741|ENSRNOG00000008895|ENSRNOG00000017453|ENSRNOG00000028616|ENSRNOG00000010278|ENSRNOG00000002496|ENSRNOG00000056954|ENSRNOG00000028629|ENSRNOG00000040108|ENSRNOG00000046242|ENSRNOG00000008292|ENSRNOG00000019485	http://amigo.geneontology.org/amigo/term/GO:0042593
negative regulation of viral genome replication	Gene Ontology	GO:0045071	biological_process	5	38	0.0437127	0.444877	ENSRNOG00000008048|ENSRNOG00000022741|ENSRNOG00000027017|ENSRNOG00000013948|ENSRNOG00000012067	http://amigo.geneontology.org/amigo/term/GO:0045071
positive regulation of vascular associated smooth muscle cell proliferation	Gene Ontology	GO:1904707	biological_process	5	38	0.0437127	0.444877	ENSRNOG00000005964|ENSRNOG00000010610|ENSRNOG00000011589|ENSRNOG00000016695|ENSRNOG00000046424	http://amigo.geneontology.org/amigo/term/GO:1904707
membrane fusion	Gene Ontology	GO:0061025	biological_process	5	38	0.0437127	0.444877	ENSRNOG00000036698|ENSRNOG00000032788|ENSRNOG00000061262|ENSRNOG00000007649|ENSRNOG00000026490	http://amigo.geneontology.org/amigo/term/GO:0061025
cell differentiation	Gene Ontology	GO:0030154	biological_process	29	429	0.0438287	0.444877	ENSRNOG00000016029|ENSRNOG00000056836|ENSRNOG00000013166|ENSRNOG00000012049|ENSRNOG00000018140|ENSRNOG00000031174|ENSRNOG00000060603|ENSRNOG00000008113|ENSRNOG00000000406|ENSRNOG00000008292|ENSRNOG00000014658|ENSRNOG00000010815|ENSRNOG00000061040|ENSRNOG00000007830|ENSRNOG00000000999|ENSRNOG00000008904|ENSRNOG00000055853|ENSRNOG00000012347|ENSRNOG00000022372|ENSRNOG00000008465|ENSRNOG00000046548|…	http://amigo.geneontology.org/amigo/term/GO:0030154
heat shock protein binding	Gene Ontology	GO:0031072	molecular_function	7	65	0.0439728	0.444877	ENSRNOG00000019525|ENSRNOG00000019728|ENSRNOG00000036711|ENSRNOG00000012106|ENSRNOG00000034240|ENSRNOG00000022523|ENSRNOG00000005130	http://amigo.geneontology.org/amigo/term/GO:0031072
embryonic placenta development	Gene Ontology	GO:0001892	biological_process	4	26	0.0448736	0.444877	ENSRNOG00000008292|ENSRNOG00000031174|ENSRNOG00000010771|ENSRNOG00000012347	http://amigo.geneontology.org/amigo/term/GO:0001892
negative regulation of stress fiber assembly	Gene Ontology	GO:0051497	biological_process	4	26	0.0448736	0.444877	ENSRNOG00000011077|ENSRNOG00000016810|ENSRNOG00000056954|ENSRNOG00000019555	http://amigo.geneontology.org/amigo/term/GO:0051497
positive regulation of lamellipodium assembly	Gene Ontology	GO:0010592	biological_process	4	26	0.0448736	0.444877	ENSRNOG00000059714|ENSRNOG00000007649|ENSRNOG00000013536|ENSRNOG00000007518	http://amigo.geneontology.org/amigo/term/GO:0010592
protein palmitoylation	Gene Ontology	GO:0018345	biological_process	4	26	0.0448736	0.444877	ENSRNOG00000058156|ENSRNOG00000004344|ENSRNOG00000006832|ENSRNOG00000010484	http://amigo.geneontology.org/amigo/term/GO:0018345
response to osmotic stress	Gene Ontology	GO:0006970	biological_process	4	26	0.0448736	0.444877	ENSRNOG00000018677|ENSRNOG00000056135|ENSRNOG00000013177|ENSRNOG00000012701	http://amigo.geneontology.org/amigo/term/GO:0006970
negative regulation of smoothened signaling pathway	Gene Ontology	GO:0045879	biological_process	4	26	0.0448736	0.444877	ENSRNOG00000016029|ENSRNOG00000014395|ENSRNOG00000016818|ENSRNOG00000061040	http://amigo.geneontology.org/amigo/term/GO:0045879
cell-cell junction organization	Gene Ontology	GO:0045216	biological_process	4	26	0.0448736	0.444877	ENSRNOG00000060825|ENSRNOG00000015030|ENSRNOG00000011077|ENSRNOG00000008895	http://amigo.geneontology.org/amigo/term/GO:0045216
tongue development	Gene Ontology	GO:0043586	biological_process	3	15	0.0454057	0.444877	ENSRNOG00000014395|ENSRNOG00000007250|ENSRNOG00000029811	http://amigo.geneontology.org/amigo/term/GO:0043586
negative regulation of anoikis	Gene Ontology	GO:2000811	biological_process	3	15	0.0454057	0.444877	ENSRNOG00000056836|ENSRNOG00000007916|ENSRNOG00000007946	http://amigo.geneontology.org/amigo/term/GO:2000811
hepatocyte apoptotic process	Gene Ontology	GO:0097284	biological_process	3	15	0.0454057	0.444877	ENSRNOG00000016029|ENSRNOG00000007946|ENSRNOG00000013529	http://amigo.geneontology.org/amigo/term/GO:0097284
positive regulation of nuclear-transcribed mRNA catabolic process, deadenylation-dependent decay	Gene Ontology	GO:1900153	biological_process	3	15	0.0454057	0.444877	ENSRNOG00000002828|ENSRNOG00000020689|ENSRNOG00000024907	http://amigo.geneontology.org/amigo/term/GO:1900153
regulation of mitotic spindle organization	Gene Ontology	GO:0060236	biological_process	3	15	0.0454057	0.444877	ENSRNOG00000010048|ENSRNOG00000006178|ENSRNOG00000010771	http://amigo.geneontology.org/amigo/term/GO:0060236
establishment of endothelial intestinal barrier	Gene Ontology	GO:0090557	biological_process	3	15	0.0454057	0.444877	ENSRNOG00000023753|ENSRNOG00000015030|ENSRNOG00000011077	http://amigo.geneontology.org/amigo/term/GO:0090557
positive regulation of fibroblast migration	Gene Ontology	GO:0010763	biological_process	3	15	0.0454057	0.444877	ENSRNOG00000002881|ENSRNOG00000007916|ENSRNOG00000028629	http://amigo.geneontology.org/amigo/term/GO:0010763
response to herbicide	Gene Ontology	GO:0009635	biological_process	3	15	0.0454057	0.444877	ENSRNOG00000019500|ENSRNOG00000012302|ENSRNOG00000015206	http://amigo.geneontology.org/amigo/term/GO:0009635
chromatin binding	Gene Ontology	GO:0003682	molecular_function	33	503	0.0461756	0.444877	ENSRNOG00000008830|ENSRNOG00000010428|ENSRNOG00000012705|ENSRNOG00000006063|ENSRNOG00000014723|ENSRNOG00000005616|ENSRNOG00000024104|ENSRNOG00000009491|ENSRNOG00000008932|ENSRNOG00000016134|ENSRNOG00000032215|ENSRNOG00000018140|ENSRNOG00000020905|ENSRNOG00000022372|ENSRNOG00000049988|ENSRNOG00000000075|ENSRNOG00000001843|ENSRNOG00000055340|ENSRNOG00000008904|ENSRNOG00000003065|ENSRNOG00000015796|…	http://amigo.geneontology.org/amigo/term/GO:0003682
sarcolemma	Gene Ontology	GO:0042383	cellular_component	11	126	0.0468317	0.444877	ENSRNOG00000006305|ENSRNOG00000032788|ENSRNOG00000014686|ENSRNOG00000012207|ENSRNOG00000011076|ENSRNOG00000002934|ENSRNOG00000056836|ENSRNOG00000040108|ENSRNOG00000013147|ENSRNOG00000057569|ENSRNOG00000007916	http://amigo.geneontology.org/amigo/term/GO:0042383
glutamatergic synapse	Gene Ontology	GO:0098978	cellular_component	32	486	0.0471945	0.444877	ENSRNOG00000002182|ENSRNOG00000001516|ENSRNOG00000007649|ENSRNOG00000020247|ENSRNOG00000001304|ENSRNOG00000001706|ENSRNOG00000019365|ENSRNOG00000010299|ENSRNOG00000008747|ENSRNOG00000009522|ENSRNOG00000033531|ENSRNOG00000004067|ENSRNOG00000060350|ENSRNOG00000007682|ENSRNOG00000050994|ENSRNOG00000012302|ENSRNOG00000026490|ENSRNOG00000012490|ENSRNOG00000015329|ENSRNOG00000007636|ENSRNOG00000020310|…	http://amigo.geneontology.org/amigo/term/GO:0098978
positive regulation of BMP signaling pathway	Gene Ontology	GO:0030513	biological_process	5	39	0.047554	0.444877	ENSRNOG00000005818|ENSRNOG00000014658|ENSRNOG00000018140|ENSRNOG00000046327|ENSRNOG00000013324	http://amigo.geneontology.org/amigo/term/GO:0030513
negative regulation of apoptotic signaling pathway	Gene Ontology	GO:2001234	biological_process	5	39	0.047554	0.444877	ENSRNOG00000016029|ENSRNOG00000013166|ENSRNOG00000016585|ENSRNOG00000012705|ENSRNOG00000018803	http://amigo.geneontology.org/amigo/term/GO:2001234
methyltransferase activity	Gene Ontology	GO:0008168	molecular_function	5	39	0.047554	0.444877	ENSRNOG00000007242|ENSRNOG00000033522|ENSRNOG00000046700|ENSRNOG00000017137|ENSRNOG00000019407	http://amigo.geneontology.org/amigo/term/GO:0008168
regulation of oligodendrocyte differentiation	Gene Ontology	GO:0048713	biological_process	2	6	0.0477881	0.444877	ENSRNOG00000010711|ENSRNOG00000011517	http://amigo.geneontology.org/amigo/term/GO:0048713
positive regulation of microtubule nucleation	Gene Ontology	GO:0090063	biological_process	2	6	0.0477881	0.444877	ENSRNOG00000010048|ENSRNOG00000018220	http://amigo.geneontology.org/amigo/term/GO:0090063
positive regulation of platelet activation	Gene Ontology	GO:0010572	biological_process	2	6	0.0477881	0.444877	ENSRNOG00000002657|ENSRNOG00000010522	http://amigo.geneontology.org/amigo/term/GO:0010572
camera-type eye photoreceptor cell differentiation	Gene Ontology	GO:0060219	biological_process	2	6	0.0477881	0.444877	ENSRNOG00000003098|ENSRNOG00000005957	http://amigo.geneontology.org/amigo/term/GO:0060219
DNA repair complex	Gene Ontology	GO:1990391	cellular_component	2	6	0.0477881	0.444877	ENSRNOG00000022372|ENSRNOG00000006063	http://amigo.geneontology.org/amigo/term/GO:1990391
phosphatidylcholine transporter activity	Gene Ontology	GO:0008525	molecular_function	2	6	0.0477881	0.444877	ENSRNOG00000029260|ENSRNOG00000003846	http://amigo.geneontology.org/amigo/term/GO:0008525
somatic recombination of immunoglobulin gene segments	Gene Ontology	GO:0016447	biological_process	2	6	0.0477881	0.444877	ENSRNOG00000015796|ENSRNOG00000016134	http://amigo.geneontology.org/amigo/term/GO:0016447
netrin receptor activity	Gene Ontology	GO:0005042	molecular_function	2	6	0.0477881	0.444877	ENSRNOG00000029071|ENSRNOG00000059840	http://amigo.geneontology.org/amigo/term/GO:0005042
branchiomotor neuron axon guidance	Gene Ontology	GO:0021785	biological_process	2	6	0.0477881	0.444877	ENSRNOG00000010479|ENSRNOG00000010744	http://amigo.geneontology.org/amigo/term/GO:0021785
rDNA heterochromatin assembly	Gene Ontology	GO:0000183	biological_process	2	6	0.0477881	0.444877	ENSRNOG00000046505|ENSRNOG00000053881	http://amigo.geneontology.org/amigo/term/GO:0000183
prenyltransferase activity	Gene Ontology	GO:0004659	molecular_function	2	6	0.0477881	0.444877	ENSRNOG00000016767|ENSRNOG00000042962	http://amigo.geneontology.org/amigo/term/GO:0004659
B cell mediated immunity	Gene Ontology	GO:0019724	biological_process	2	6	0.0477881	0.444877	ENSRNOG00000015796|ENSRNOG00000054954	http://amigo.geneontology.org/amigo/term/GO:0019724
positive regulation of cellular extravasation	Gene Ontology	GO:0002693	biological_process	2	6	0.0477881	0.444877	ENSRNOG00000013231|ENSRNOG00000017897	http://amigo.geneontology.org/amigo/term/GO:0002693
establishment of Sertoli cell barrier	Gene Ontology	GO:0097368	biological_process	2	6	0.0477881	0.444877	ENSRNOG00000049751|ENSRNOG00000026239	http://amigo.geneontology.org/amigo/term/GO:0097368
demethylase activity	Gene Ontology	GO:0032451	molecular_function	2	6	0.0477881	0.444877	ENSRNOG00000019500|ENSRNOG00000022372	http://amigo.geneontology.org/amigo/term/GO:0032451
germinal center B cell differentiation	Gene Ontology	GO:0002314	biological_process	2	6	0.0477881	0.444877	ENSRNOG00000010278|ENSRNOG00000006264	http://amigo.geneontology.org/amigo/term/GO:0002314
positive regulation of transcription from RNA polymerase II promoter in response to hypoxia	Gene Ontology	GO:0061419	biological_process	2	6	0.0477881	0.444877	ENSRNOG00000046327|ENSRNOG00000008292	http://amigo.geneontology.org/amigo/term/GO:0061419
positive regulation of helicase activity	Gene Ontology	GO:0051096	biological_process	2	6	0.0477881	0.444877	ENSRNOG00000015796|ENSRNOG00000016134	http://amigo.geneontology.org/amigo/term/GO:0051096
monocyte activation	Gene Ontology	GO:0042117	biological_process	2	6	0.0477881	0.444877	ENSRNOG00000036711|ENSRNOG00000009184	http://amigo.geneontology.org/amigo/term/GO:0042117
positive regulation of pinocytosis	Gene Ontology	GO:0048549	biological_process	2	6	0.0477881	0.444877	ENSRNOG00000016212|ENSRNOG00000013536	http://amigo.geneontology.org/amigo/term/GO:0048549
B cell proliferation involved in immune response	Gene Ontology	GO:0002322	biological_process	2	6	0.0477881	0.444877	ENSRNOG00000047356|ENSRNOG00000010522	http://amigo.geneontology.org/amigo/term/GO:0002322
negative regulation of RNA splicing	Gene Ontology	GO:0033119	biological_process	2	6	0.0477881	0.444877	ENSRNOG00000018677|ENSRNOG00000016334	http://amigo.geneontology.org/amigo/term/GO:0033119
solute:proton antiporter activity	Gene Ontology	GO:0015299	molecular_function	2	6	0.0477881	0.444877	ENSRNOG00000010682|ENSRNOG00000019346	http://amigo.geneontology.org/amigo/term/GO:0015299
negative regulation of trophoblast cell migration	Gene Ontology	GO:1901164	biological_process	2	6	0.0477881	0.444877	ENSRNOG00000005809|ENSRNOG00000010208	http://amigo.geneontology.org/amigo/term/GO:1901164
mRNA 5'-splice site recognition	Gene Ontology	GO:0000395	biological_process	2	6	0.0477881	0.444877	ENSRNOG00000032735|ENSRNOG00000050323	http://amigo.geneontology.org/amigo/term/GO:0000395
negative regulation of Schwann cell proliferation	Gene Ontology	GO:0010626	biological_process	2	6	0.0477881	0.444877	ENSRNOG00000010711|ENSRNOG00000055340	http://amigo.geneontology.org/amigo/term/GO:0010626
regulation of transcription from RNA polymerase II promoter in response to oxidative stress	Gene Ontology	GO:0043619	biological_process	2	6	0.0477881	0.444877	ENSRNOG00000031174|ENSRNOG00000008292	http://amigo.geneontology.org/amigo/term/GO:0043619
nail development	Gene Ontology	GO:0035878	biological_process	2	6	0.0477881	0.444877	ENSRNOG00000009662|ENSRNOG00000001518	http://amigo.geneontology.org/amigo/term/GO:0035878
smooth muscle cell proliferation	Gene Ontology	GO:0048659	biological_process	2	6	0.0477881	0.444877	ENSRNOG00000001706|ENSRNOG00000012721	http://amigo.geneontology.org/amigo/term/GO:0048659
RNA polymerase II transcription repressor complex	Gene Ontology	GO:0090571	cellular_component	2	6	0.0477881	0.444877	ENSRNOG00000020905|ENSRNOG00000043095	http://amigo.geneontology.org/amigo/term/GO:0090571
lipid localization	Gene Ontology	GO:0010876	biological_process	2	6	0.0477881	0.444877	ENSRNOG00000009535|ENSRNOG00000014254	http://amigo.geneontology.org/amigo/term/GO:0010876
integrin binding	Gene Ontology	GO:0005178	molecular_function	11	127	0.0489056	0.449418	ENSRNOG00000010319|ENSRNOG00000001518|ENSRNOG00000007916|ENSRNOG00000016630|ENSRNOG00000012207|ENSRNOG00000018823|ENSRNOG00000025143|ENSRNOG00000017453|ENSRNOG00000019556|ENSRNOG00000038197|ENSRNOG00000043451	http://amigo.geneontology.org/amigo/term/GO:0005178
regulation of cytoskeleton organization	Gene Ontology	GO:0051493	biological_process	4	27	0.0497448	0.449418	ENSRNOG00000010479|ENSRNOG00000016810|ENSRNOG00000011077|ENSRNOG00000029510	http://amigo.geneontology.org/amigo/term/GO:0051493
bile acid and bile salt transport	Gene Ontology	GO:0015721	biological_process	4	27	0.0497448	0.449418	ENSRNOG00000009740|ENSRNOG00000002057|ENSRNOG00000017976|ENSRNOG00000031249	http://amigo.geneontology.org/amigo/term/GO:0015721
Flemming body	Gene Ontology	GO:0090543	cellular_component	4	27	0.0497448	0.449418	ENSRNOG00000011680|ENSRNOG00000060266|ENSRNOG00000008981|ENSRNOG00000046023	http://amigo.geneontology.org/amigo/term/GO:0090543
nucleosome binding	Gene Ontology	GO:0031491	molecular_function	4	27	0.0497448	0.449418	ENSRNOG00000017030|ENSRNOG00000003065|ENSRNOG00000012240|ENSRNOG00000022249	http://amigo.geneontology.org/amigo/term/GO:0031491
posttranscriptional regulation of gene expression	Gene Ontology	GO:0010608	biological_process	4	27	0.0497448	0.449418	ENSRNOG00000056836|ENSRNOG00000002538|ENSRNOG00000023463|ENSRNOG00000006180	http://amigo.geneontology.org/amigo/term/GO:0010608
mitotic spindle	Gene Ontology	GO:0072686	cellular_component	9	97	0.051011	0.449418	ENSRNOG00000018999|ENSRNOG00000055246|ENSRNOG00000038868|ENSRNOG00000026344|ENSRNOG00000010048|ENSRNOG00000015633|ENSRNOG00000013536|ENSRNOG00000013257|ENSRNOG00000049033	http://amigo.geneontology.org/amigo/term/GO:0072686
late endosome	Gene Ontology	GO:0005770	cellular_component	12	144	0.0512581	0.449418	ENSRNOG00000032788|ENSRNOG00000019766|ENSRNOG00000014148|ENSRNOG00000019981|ENSRNOG00000011348|ENSRNOG00000012176|ENSRNOG00000052814|ENSRNOG00000010682|ENSRNOG00000012878|ENSRNOG00000039858|ENSRNOG00000032463|ENSRNOG00000013948	http://amigo.geneontology.org/amigo/term/GO:0005770
negative regulation of smooth muscle cell proliferation	Gene Ontology	GO:0048662	biological_process	5	40	0.0515887	0.449418	ENSRNOG00000056836|ENSRNOG00000047786|ENSRNOG00000004317|ENSRNOG00000046424|ENSRNOG00000046447	http://amigo.geneontology.org/amigo/term/GO:0048662
nuclear membrane	Gene Ontology	GO:0031965	cellular_component	16	210	0.0519523	0.449418	ENSRNOG00000058593|ENSRNOG00000012392|ENSRNOG00000007946|ENSRNOG00000017453|ENSRNOG00000021255|ENSRNOG00000009522|ENSRNOG00000050864|ENSRNOG00000018945|ENSRNOG00000006180|ENSRNOG00000022260|ENSRNOG00000002940|ENSRNOG00000013324|ENSRNOG00000030391|ENSRNOG00000008465|ENSRNOG00000013411|ENSRNOG00000012721	http://amigo.geneontology.org/amigo/term/GO:0031965
Cul2-RING ubiquitin ligase complex	Gene Ontology	GO:0031462	cellular_component	3	16	0.0521608	0.449418	ENSRNOG00000010885|ENSRNOG00000014528|ENSRNOG00000010859	http://amigo.geneontology.org/amigo/term/GO:0031462
negative regulation of phosphatidylinositol 3-kinase signaling	Gene Ontology	GO:0014067	biological_process	3	16	0.0521608	0.449418	ENSRNOG00000002997|ENSRNOG00000055226|ENSRNOG00000055246	http://amigo.geneontology.org/amigo/term/GO:0014067
ovulation	Gene Ontology	GO:0030728	biological_process	3	16	0.0521608	0.449418	ENSRNOG00000014504|ENSRNOG00000001704|ENSRNOG00000010610	http://amigo.geneontology.org/amigo/term/GO:0030728
vesicle transport along actin filament	Gene Ontology	GO:0030050	biological_process	3	16	0.0521608	0.449418	ENSRNOG00000008409|ENSRNOG00000002852|ENSRNOG00000006975	http://amigo.geneontology.org/amigo/term/GO:0030050
heme biosynthetic process	Gene Ontology	GO:0006783	biological_process	3	16	0.0521608	0.449418	ENSRNOG00000018053|ENSRNOG00000024972|ENSRNOG00000015206	http://amigo.geneontology.org/amigo/term/GO:0006783
positive regulation of receptor recycling	Gene Ontology	GO:0001921	biological_process	3	16	0.0521608	0.449418	ENSRNOG00000010299|ENSRNOG00000019555|ENSRNOG00000014241	http://amigo.geneontology.org/amigo/term/GO:0001921
ventricular cardiac muscle cell action potential	Gene Ontology	GO:0086005	biological_process	3	16	0.0521608	0.449418	ENSRNOG00000017610|ENSRNOG00000011076|ENSRNOG00000029811	http://amigo.geneontology.org/amigo/term/GO:0086005
microtubule depolymerization	Gene Ontology	GO:0007019	biological_process	3	16	0.0521608	0.449418	ENSRNOG00000012735|ENSRNOG00000021713|ENSRNOG00000016810	http://amigo.geneontology.org/amigo/term/GO:0007019
mitotic cell cycle arrest	Gene Ontology	GO:0071850	biological_process	3	16	0.0521608	0.449418	ENSRNOG00000018999|ENSRNOG00000046424|ENSRNOG00000007249	http://amigo.geneontology.org/amigo/term/GO:0071850
neutral amino acid transport	Gene Ontology	GO:0015804	biological_process	3	16	0.0521608	0.449418	ENSRNOG00000006305|ENSRNOG00000008243|ENSRNOG00000018487	http://amigo.geneontology.org/amigo/term/GO:0015804
dendritic spine head	Gene Ontology	GO:0044327	cellular_component	3	16	0.0521608	0.449418	ENSRNOG00000007649|ENSRNOG00000023360|ENSRNOG00000026490	http://amigo.geneontology.org/amigo/term/GO:0044327
regulation of neurotransmitter receptor localization to postsynaptic specialization membrane	Gene Ontology	GO:0098696	biological_process	3	16	0.0521608	0.449418	ENSRNOG00000001706|ENSRNOG00000001516|ENSRNOG00000032463	http://amigo.geneontology.org/amigo/term/GO:0098696
negative regulation of protein import into nucleus	Gene Ontology	GO:0042308	biological_process	3	16	0.0521608	0.449418	ENSRNOG00000040108|ENSRNOG00000030391|ENSRNOG00000008895	http://amigo.geneontology.org/amigo/term/GO:0042308
PDZ domain binding	Gene Ontology	GO:0030165	molecular_function	10	113	0.0525431	0.449418	ENSRNOG00000012563|ENSRNOG00000004823|ENSRNOG00000046023|ENSRNOG00000020310|ENSRNOG00000004527|ENSRNOG00000013147|ENSRNOG00000003864|ENSRNOG00000007682|ENSRNOG00000010682|ENSRNOG00000000955	http://amigo.geneontology.org/amigo/term/GO:0030165
protein homodimerization activity	Gene Ontology	GO:0042803	molecular_function	41	656	0.0526635	0.449418	ENSRNOG00000004344|ENSRNOG00000012872|ENSRNOG00000004342|ENSRNOG00000007946|ENSRNOG00000005964|ENSRNOG00000028629|ENSRNOG00000031202|ENSRNOG00000054514|ENSRNOG00000016134|ENSRNOG00000030763|ENSRNOG00000025527|ENSRNOG00000013529|ENSRNOG00000008981|ENSRNOG00000059714|ENSRNOG00000015496|ENSRNOG00000011589|ENSRNOG00000000664|ENSRNOG00000014241|ENSRNOG00000013376|ENSRNOG00000015143|ENSRNOG00000058593|…	http://amigo.geneontology.org/amigo/term/GO:0042803
translation initiation factor activity	Gene Ontology	GO:0003743	molecular_function	6	54	0.0534461	0.449418	ENSRNOG00000060793|ENSRNOG00000049598|ENSRNOG00000025596|ENSRNOG00000018761|ENSRNOG00000014368|ENSRNOG00000023356	http://amigo.geneontology.org/amigo/term/GO:0003743
protein tyrosine phosphatase activity	Gene Ontology	GO:0004725	molecular_function	9	98	0.0535669	0.449418	ENSRNOG00000009419|ENSRNOG00000018999|ENSRNOG00000017453|ENSRNOG00000013135|ENSRNOG00000058906|ENSRNOG00000002061|ENSRNOG00000015717|ENSRNOG00000000695|ENSRNOG00000006628	http://amigo.geneontology.org/amigo/term/GO:0004725
cellular response to lipopolysaccharide	Gene Ontology	GO:0071222	biological_process	19	262	0.0537434	0.449418	ENSRNOG00000020905|ENSRNOG00000054954|ENSRNOG00000055226|ENSRNOG00000003709|ENSRNOG00000010278|ENSRNOG00000047356|ENSRNOG00000008048|ENSRNOG00000040108|ENSRNOG00000003495|ENSRNOG00000017181|ENSRNOG00000016136|ENSRNOG00000008292|ENSRNOG00000010522|ENSRNOG00000014574|ENSRNOG00000054524|ENSRNOG00000005905|ENSRNOG00000001304|ENSRNOG00000012536|ENSRNOG00000021029	http://amigo.geneontology.org/amigo/term/GO:0071222
protein-cysteine S-palmitoyltransferase activity	Gene Ontology	GO:0019706	molecular_function	4	28	0.0548944	0.449418	ENSRNOG00000058156|ENSRNOG00000004344|ENSRNOG00000006832|ENSRNOG00000010484	http://amigo.geneontology.org/amigo/term/GO:0019706
regulation of protein localization to plasma membrane	Gene Ontology	GO:1903076	biological_process	4	28	0.0548944	0.449418	ENSRNOG00000011589|ENSRNOG00000052080|ENSRNOG00000001706|ENSRNOG00000009783	http://amigo.geneontology.org/amigo/term/GO:1903076
negative regulation of Ras protein signal transduction	Gene Ontology	GO:0046580	biological_process	4	28	0.0548944	0.449418	ENSRNOG00000055226|ENSRNOG00000046424|ENSRNOG00000011909|ENSRNOG00000014316	http://amigo.geneontology.org/amigo/term/GO:0046580
cell surface	Gene Ontology	GO:0009986	cellular_component	40	640	0.0550776	0.449418	ENSRNOG00000019728|ENSRNOG00000001518|ENSRNOG00000018487|ENSRNOG00000011077|ENSRNOG00000030877|ENSRNOG00000056836|ENSRNOG00000023841|ENSRNOG00000016136|ENSRNOG00000019556|ENSRNOG00000030763|ENSRNOG00000010771|ENSRNOG00000015498|ENSRNOG00000059714|ENSRNOG00000015030|ENSRNOG00000029811|ENSRNOG00000025069|ENSRNOG00000000406|ENSRNOG00000029614|ENSRNOG00000014574|ENSRNOG00000015310|ENSRNOG00000003098|…	http://amigo.geneontology.org/amigo/term/GO:0009986
somatic stem cell population maintenance	Gene Ontology	GO:0035019	biological_process	5	41	0.0558173	0.449418	ENSRNOG00000046327|ENSRNOG00000055340|ENSRNOG00000016818|ENSRNOG00000019649|ENSRNOG00000012347	http://amigo.geneontology.org/amigo/term/GO:0035019
response to cadmium ion	Gene Ontology	GO:0046686	biological_process	5	41	0.0558173	0.449418	ENSRNOG00000007249|ENSRNOG00000052080|ENSRNOG00000046424|ENSRNOG00000014241|ENSRNOG00000015206	http://amigo.geneontology.org/amigo/term/GO:0046686
regulation of growth	Gene Ontology	GO:0040008	biological_process	5	41	0.0558173	0.449418	ENSRNOG00000002389|ENSRNOG00000055991|ENSRNOG00000007125|ENSRNOG00000007946|ENSRNOG00000008652	http://amigo.geneontology.org/amigo/term/GO:0040008
response to fatty acid	Gene Ontology	GO:0070542	biological_process	5	41	0.0558173	0.449418	ENSRNOG00000010522|ENSRNOG00000040108|ENSRNOG00000046424|ENSRNOG00000015206|ENSRNOG00000046005	http://amigo.geneontology.org/amigo/term/GO:0070542
cell cycle arrest	Gene Ontology	GO:0007050	biological_process	7	69	0.0560608	0.449418	ENSRNOG00000016029|ENSRNOG00000014452|ENSRNOG00000007249|ENSRNOG00000015796|ENSRNOG00000026905|ENSRNOG00000046424|ENSRNOG00000010771	http://amigo.geneontology.org/amigo/term/GO:0007050
regulation of transcription by RNA polymerase II	Gene Ontology	GO:0006357	biological_process	39	625	0.058656	0.449418	ENSRNOG00000008830|ENSRNOG00000004342|ENSRNOG00000001120|ENSRNOG00000014592|ENSRNOG00000012049|ENSRNOG00000006200|ENSRNOG00000026239|ENSRNOG00000061862|ENSRNOG00000022372|ENSRNOG00000015676|ENSRNOG00000032700|ENSRNOG00000033522|ENSRNOG00000013074|ENSRNOG00000008652|ENSRNOG00000001843|ENSRNOG00000013231|ENSRNOG00000010815|ENSRNOG00000058593|ENSRNOG00000005608|ENSRNOG00000018803|ENSRNOG00000008904|…	http://amigo.geneontology.org/amigo/term/GO:0006357
negative regulation of epidermal growth factor receptor signaling pathway	Gene Ontology	GO:0042059	biological_process	3	17	0.0593696	0.449418	ENSRNOG00000017453|ENSRNOG00000055226|ENSRNOG00000020182	http://amigo.geneontology.org/amigo/term/GO:0042059
regulation of ARF protein signal transduction	Gene Ontology	GO:0032012	biological_process	3	17	0.0593696	0.449418	ENSRNOG00000013884|ENSRNOG00000060350|ENSRNOG00000043381	http://amigo.geneontology.org/amigo/term/GO:0032012
PRC1 complex	Gene Ontology	GO:0035102	cellular_component	3	17	0.0593696	0.449418	ENSRNOG00000009491|ENSRNOG00000016585|ENSRNOG00000012705	http://amigo.geneontology.org/amigo/term/GO:0035102
muscle cell differentiation	Gene Ontology	GO:0042692	biological_process	3	17	0.0593696	0.449418	ENSRNOG00000003220|ENSRNOG00000016254|ENSRNOG00000048297	http://amigo.geneontology.org/amigo/term/GO:0042692
organic anion transmembrane transporter activity	Gene Ontology	GO:0008514	molecular_function	3	17	0.0593696	0.449418	ENSRNOG00000009740|ENSRNOG00000017976|ENSRNOG00000031249	http://amigo.geneontology.org/amigo/term/GO:0008514
regulation of stem cell population maintenance	Gene Ontology	GO:2000036	biological_process	3	17	0.0593696	0.449418	ENSRNOG00000005616|ENSRNOG00000026316|ENSRNOG00000011237	http://amigo.geneontology.org/amigo/term/GO:2000036
vacuole	Gene Ontology	GO:0005773	cellular_component	3	17	0.0593696	0.449418	ENSRNOG00000019243|ENSRNOG00000010196|ENSRNOG00000001682	http://amigo.geneontology.org/amigo/term/GO:0005773
production of miRNAs involved in gene silencing by miRNA	Gene Ontology	GO:0035196	biological_process	3	17	0.0593696	0.449418	ENSRNOG00000010711|ENSRNOG00000025596|ENSRNOG00000006180	http://amigo.geneontology.org/amigo/term/GO:0035196
intestinal absorption	Gene Ontology	GO:0050892	biological_process	3	17	0.0593696	0.449418	ENSRNOG00000040108|ENSRNOG00000015030|ENSRNOG00000031249	http://amigo.geneontology.org/amigo/term/GO:0050892
exon-exon junction complex	Gene Ontology	GO:0035145	cellular_component	3	17	0.0593696	0.449418	ENSRNOG00000009977|ENSRNOG00000003041|ENSRNOG00000050323	http://amigo.geneontology.org/amigo/term/GO:0035145
phosphatidylinositol phospholipase C activity	Gene Ontology	GO:0004435	molecular_function	3	17	0.0593696	0.449418	ENSRNOG00000009955|ENSRNOG00000033119|ENSRNOG00000058337	http://amigo.geneontology.org/amigo/term/GO:0004435
synaptic vesicle transport	Gene Ontology	GO:0048489	biological_process	3	17	0.0593696	0.449418	ENSRNOG00000004527|ENSRNOG00000009625|ENSRNOG00000021954	http://amigo.geneontology.org/amigo/term/GO:0048489
striatum development	Gene Ontology	GO:0021756	biological_process	3	17	0.0593696	0.449418	ENSRNOG00000013773|ENSRNOG00000009184|ENSRNOG00000005130	http://amigo.geneontology.org/amigo/term/GO:0021756
negative regulation of cell-cell adhesion	Gene Ontology	GO:0022408	biological_process	3	17	0.0593696	0.449418	ENSRNOG00000047356|ENSRNOG00000007916|ENSRNOG00000002538	http://amigo.geneontology.org/amigo/term/GO:0022408
collateral sprouting	Gene Ontology	GO:0048668	biological_process	2	7	0.0596349	0.449418	ENSRNOG00000006545|ENSRNOG00000047356	http://amigo.geneontology.org/amigo/term/GO:0048668
cardiac muscle cell apoptotic process	Gene Ontology	GO:0010659	biological_process	2	7	0.0596349	0.449418	ENSRNOG00000016638|ENSRNOG00000059714	http://amigo.geneontology.org/amigo/term/GO:0010659
regulation of Cdc42 protein signal transduction	Gene Ontology	GO:0032489	biological_process	2	7	0.0596349	0.449418	ENSRNOG00000010744|ENSRNOG00000047356	http://amigo.geneontology.org/amigo/term/GO:0032489
glutamine transport	Gene Ontology	GO:0006868	biological_process	2	7	0.0596349	0.449418	ENSRNOG00000006305|ENSRNOG00000022622	http://amigo.geneontology.org/amigo/term/GO:0006868
ubiquitin-protein transferase activator activity	Gene Ontology	GO:0097027	molecular_function	2	7	0.0596349	0.449418	ENSRNOG00000016585|ENSRNOG00000012705	http://amigo.geneontology.org/amigo/term/GO:0097027
positive regulation of receptor signaling pathway via STAT	Gene Ontology	GO:1904894	biological_process	2	7	0.0596349	0.449418	ENSRNOG00000010278|ENSRNOG00000003614	http://amigo.geneontology.org/amigo/term/GO:1904894
regulation of myoblast differentiation	Gene Ontology	GO:0045661	biological_process	2	7	0.0596349	0.449418	ENSRNOG00000009681|ENSRNOG00000016121	http://amigo.geneontology.org/amigo/term/GO:0045661
organelle fission	Gene Ontology	GO:0048285	biological_process	2	7	0.0596349	0.449418	ENSRNOG00000007649|ENSRNOG00000026490	http://amigo.geneontology.org/amigo/term/GO:0048285
atrial cardiac muscle cell action potential	Gene Ontology	GO:0086014	biological_process	2	7	0.0596349	0.449418	ENSRNOG00000013411|ENSRNOG00000011076	http://amigo.geneontology.org/amigo/term/GO:0086014
L-glutamine transmembrane transporter activity	Gene Ontology	GO:0015186	molecular_function	2	7	0.0596349	0.449418	ENSRNOG00000006305|ENSRNOG00000022622	http://amigo.geneontology.org/amigo/term/GO:0015186
protein localization to bicellular tight junction	Gene Ontology	GO:1902396	biological_process	2	7	0.0596349	0.449418	ENSRNOG00000011077|ENSRNOG00000013324	http://amigo.geneontology.org/amigo/term/GO:1902396
osteoclast development	Gene Ontology	GO:0036035	biological_process	2	7	0.0596349	0.449418	ENSRNOG00000049547|ENSRNOG00000009184	http://amigo.geneontology.org/amigo/term/GO:0036035
MutLalpha complex binding	Gene Ontology	GO:0032405	molecular_function	2	7	0.0596349	0.449418	ENSRNOG00000015796|ENSRNOG00000016134	http://amigo.geneontology.org/amigo/term/GO:0032405
thrombin-activated receptor signaling pathway	Gene Ontology	GO:0070493	biological_process	2	7	0.0596349	0.449418	ENSRNOG00000025406|ENSRNOG00000010610	http://amigo.geneontology.org/amigo/term/GO:0070493
MRF binding	Gene Ontology	GO:0043426	molecular_function	2	7	0.0596349	0.449418	ENSRNOG00000056135|ENSRNOG00000022372	http://amigo.geneontology.org/amigo/term/GO:0043426
mitochondrion localization	Gene Ontology	GO:0051646	biological_process	2	7	0.0596349	0.449418	ENSRNOG00000009535|ENSRNOG00000046424	http://amigo.geneontology.org/amigo/term/GO:0051646
miRNA loading onto RISC involved in gene silencing by miRNA	Gene Ontology	GO:0035280	biological_process	2	7	0.0596349	0.449418	ENSRNOG00000010711|ENSRNOG00000025596	http://amigo.geneontology.org/amigo/term/GO:0035280
LRR domain binding	Gene Ontology	GO:0030275	molecular_function	2	7	0.0596349	0.449418	ENSRNOG00000029614|ENSRNOG00000025818	http://amigo.geneontology.org/amigo/term/GO:0030275
positive regulation of neutrophil degranulation	Gene Ontology	GO:0043315	biological_process	2	7	0.0596349	0.449418	ENSRNOG00000013231|ENSRNOG00000019728	http://amigo.geneontology.org/amigo/term/GO:0043315
positive regulation of natural killer cell cytokine production	Gene Ontology	GO:0002729	biological_process	2	7	0.0596349	0.449418	ENSRNOG00000000777|ENSRNOG00000038197	http://amigo.geneontology.org/amigo/term/GO:0002729
metanephric mesenchyme development	Gene Ontology	GO:0072075	biological_process	2	7	0.0596349	0.449418	ENSRNOG00000007250|ENSRNOG00000013074	http://amigo.geneontology.org/amigo/term/GO:0072075
receptor-mediated endocytosis of virus by host cell	Gene Ontology	GO:0019065	biological_process	2	7	0.0596349	0.449418	ENSRNOG00000056836|ENSRNOG00000010299	http://amigo.geneontology.org/amigo/term/GO:0019065
beta-2-microglobulin binding	Gene Ontology	GO:0030881	molecular_function	2	7	0.0596349	0.449418	ENSRNOG00000000777|ENSRNOG00000038999	http://amigo.geneontology.org/amigo/term/GO:0030881
oxidized purine DNA binding	Gene Ontology	GO:0032357	molecular_function	2	7	0.0596349	0.449418	ENSRNOG00000015796|ENSRNOG00000016134	http://amigo.geneontology.org/amigo/term/GO:0032357
axonogenesis involved in innervation	Gene Ontology	GO:0060385	biological_process	2	7	0.0596349	0.449418	ENSRNOG00000010744|ENSRNOG00000016818	http://amigo.geneontology.org/amigo/term/GO:0060385
regulation of calcium ion transmembrane transport via high voltage-gated calcium channel	Gene Ontology	GO:1902514	biological_process	2	7	0.0596349	0.449418	ENSRNOG00000011589|ENSRNOG00000033531	http://amigo.geneontology.org/amigo/term/GO:1902514
radial glia guided migration of Purkinje cell	Gene Ontology	GO:0021942	biological_process	2	7	0.0596349	0.449418	ENSRNOG00000059008|ENSRNOG00000006003	http://amigo.geneontology.org/amigo/term/GO:0021942
negative regulation of histone H3-K4 methylation	Gene Ontology	GO:0051572	biological_process	2	7	0.0596349	0.449418	ENSRNOG00000022372|ENSRNOG00000034240	http://amigo.geneontology.org/amigo/term/GO:0051572
regulation of cell cycle G1/S phase transition	Gene Ontology	GO:1902806	biological_process	2	7	0.0596349	0.449418	ENSRNOG00000007249|ENSRNOG00000000785	http://amigo.geneontology.org/amigo/term/GO:1902806
mesenchymal to epithelial transition	Gene Ontology	GO:0060231	biological_process	2	7	0.0596349	0.449418	ENSRNOG00000013166|ENSRNOG00000013074	http://amigo.geneontology.org/amigo/term/GO:0060231
organelle transport along microtubule	Gene Ontology	GO:0072384	biological_process	2	7	0.0596349	0.449418	ENSRNOG00000011014|ENSRNOG00000013536	http://amigo.geneontology.org/amigo/term/GO:0072384
glomerular visceral epithelial cell differentiation	Gene Ontology	GO:0072112	biological_process	2	7	0.0596349	0.449418	ENSRNOG00000003098|ENSRNOG00000013074	http://amigo.geneontology.org/amigo/term/GO:0072112
peptidyl-lysine dimethylation	Gene Ontology	GO:0018027	biological_process	2	7	0.0596349	0.449418	ENSRNOG00000007242|ENSRNOG00000017137	http://amigo.geneontology.org/amigo/term/GO:0018027
Barr body	Gene Ontology	GO:0001740	cellular_component	2	7	0.0596349	0.449418	ENSRNOG00000014319|ENSRNOG00000003220	http://amigo.geneontology.org/amigo/term/GO:0001740
positive regulation of potassium ion transmembrane transporter activity	Gene Ontology	GO:1901018	biological_process	2	7	0.0596349	0.449418	ENSRNOG00000011076|ENSRNOG00000002934	http://amigo.geneontology.org/amigo/term/GO:1901018
positive regulation of potassium ion import across plasma membrane	Gene Ontology	GO:1903288	biological_process	2	7	0.0596349	0.449418	ENSRNOG00000016684|ENSRNOG00000002934	http://amigo.geneontology.org/amigo/term/GO:1903288
positive regulation of epithelial cell proliferation involved in lung morphogenesis	Gene Ontology	GO:0060501	biological_process	2	7	0.0596349	0.449418	ENSRNOG00000054508|ENSRNOG00000013536	http://amigo.geneontology.org/amigo/term/GO:0060501
negative regulation of membrane protein ectodomain proteolysis	Gene Ontology	GO:0051045	biological_process	2	7	0.0596349	0.449418	ENSRNOG00000004303|ENSRNOG00000010208	http://amigo.geneontology.org/amigo/term/GO:0051045
negative regulation of epithelial cell proliferation involved in prostate gland development	Gene Ontology	GO:0060770	biological_process	2	7	0.0596349	0.449418	ENSRNOG00000007249|ENSRNOG00000002350	http://amigo.geneontology.org/amigo/term/GO:0060770
positive regulation of endoplasmic reticulum stress-induced intrinsic apoptotic signaling pathway	Gene Ontology	GO:1902237	biological_process	2	7	0.0596349	0.449418	ENSRNOG00000017453|ENSRNOG00000017155	http://amigo.geneontology.org/amigo/term/GO:1902237
STAT family protein binding	Gene Ontology	GO:0097677	molecular_function	2	7	0.0596349	0.449418	ENSRNOG00000017453|ENSRNOG00000023463	http://amigo.geneontology.org/amigo/term/GO:0097677
sodium channel inhibitor activity	Gene Ontology	GO:0019871	molecular_function	2	7	0.0596349	0.449418	ENSRNOG00000017610|ENSRNOG00000011589	http://amigo.geneontology.org/amigo/term/GO:0019871
negative regulation of tubulin deacetylation	Gene Ontology	GO:1904428	biological_process	2	7	0.0596349	0.449418	ENSRNOG00000032788|ENSRNOG00000000894	http://amigo.geneontology.org/amigo/term/GO:1904428
regulation of nucleocytoplasmic transport	Gene Ontology	GO:0046822	biological_process	2	7	0.0596349	0.449418	ENSRNOG00000050741|ENSRNOG00000018382	http://amigo.geneontology.org/amigo/term/GO:0046822
meiotic chromosome condensation	Gene Ontology	GO:0010032	biological_process	2	7	0.0596349	0.449418	ENSRNOG00000008932|ENSRNOG00000022325	http://amigo.geneontology.org/amigo/term/GO:0010032
regulation of potassium ion transmembrane transporter activity	Gene Ontology	GO:1901016	biological_process	2	7	0.0596349	0.449418	ENSRNOG00000017610|ENSRNOG00000013147	http://amigo.geneontology.org/amigo/term/GO:1901016
LIM domain binding	Gene Ontology	GO:0030274	molecular_function	2	7	0.0596349	0.449418	ENSRNOG00000016630|ENSRNOG00000023753	http://amigo.geneontology.org/amigo/term/GO:0030274
ATPase-coupled xenobiotic transmembrane transporter activity	Gene Ontology	GO:0008559	molecular_function	2	7	0.0596349	0.449418	ENSRNOG00000008012|ENSRNOG00000022305	http://amigo.geneontology.org/amigo/term/GO:0008559
cellular homeostasis	Gene Ontology	GO:0019725	biological_process	2	7	0.0596349	0.449418	ENSRNOG00000008830|ENSRNOG00000004093	http://amigo.geneontology.org/amigo/term/GO:0019725
beta-galactosidase activity	Gene Ontology	GO:0004565	molecular_function	2	7	0.0596349	0.449418	ENSRNOG00000019243|ENSRNOG00000010196	http://amigo.geneontology.org/amigo/term/GO:0004565
negative regulation of skeletal muscle tissue development	Gene Ontology	GO:0048642	biological_process	2	7	0.0596349	0.449418	ENSRNOG00000006663|ENSRNOG00000056135	http://amigo.geneontology.org/amigo/term/GO:0048642
mismatch repair complex	Gene Ontology	GO:0032300	cellular_component	2	7	0.0596349	0.449418	ENSRNOG00000015796|ENSRNOG00000016134	http://amigo.geneontology.org/amigo/term/GO:0032300
double-stranded methylated DNA binding	Gene Ontology	GO:0010385	molecular_function	2	7	0.0596349	0.449418	ENSRNOG00000013074|ENSRNOG00000024104	http://amigo.geneontology.org/amigo/term/GO:0010385
circadian behavior	Gene Ontology	GO:0048512	biological_process	2	7	0.0596349	0.449418	ENSRNOG00000006663|ENSRNOG00000000540	http://amigo.geneontology.org/amigo/term/GO:0048512
regulation of stem cell differentiation	Gene Ontology	GO:2000736	biological_process	2	7	0.0596349	0.449418	ENSRNOG00000010711|ENSRNOG00000020695	http://amigo.geneontology.org/amigo/term/GO:2000736
regulation of exit from mitosis	Gene Ontology	GO:0007096	biological_process	2	7	0.0596349	0.449418	ENSRNOG00000018999|ENSRNOG00000007249	http://amigo.geneontology.org/amigo/term/GO:0007096
positive regulation of gene expression	Gene Ontology	GO:0010628	biological_process	33	516	0.0602019	0.450609	ENSRNOG00000011680|ENSRNOG00000010711|ENSRNOG00000005616|ENSRNOG00000011076|ENSRNOG00000028629|ENSRNOG00000056836|ENSRNOG00000012826|ENSRNOG00000018140|ENSRNOG00000049547|ENSRNOG00000058039|ENSRNOG00000013074|ENSRNOG00000008292|ENSRNOG00000029614|ENSRNOG00000015310|ENSRNOG00000023753|ENSRNOG00000006816|ENSRNOG00000016384|ENSRNOG00000048297|ENSRNOG00000018677|ENSRNOG00000010278|ENSRNOG00000057754|…	http://amigo.geneontology.org/amigo/term/GO:0010628
myelin sheath	Gene Ontology	GO:0043209	cellular_component	5	42	0.0602396	0.450609	ENSRNOG00000019482|ENSRNOG00000007219|ENSRNOG00000009625|ENSRNOG00000059714|ENSRNOG00000046023	http://amigo.geneontology.org/amigo/term/GO:0043209
humoral immune response	Gene Ontology	GO:0006959	biological_process	4	29	0.0603203	0.450609	ENSRNOG00000016585|ENSRNOG00000046327|ENSRNOG00000011517|ENSRNOG00000000595	http://amigo.geneontology.org/amigo/term/GO:0006959
thyroid hormone receptor binding	Gene Ontology	GO:0046966	molecular_function	4	29	0.0603203	0.450609	ENSRNOG00000009977|ENSRNOG00000016423|ENSRNOG00000055246|ENSRNOG00000023360	http://amigo.geneontology.org/amigo/term/GO:0046966
male meiotic nuclear division	Gene Ontology	GO:0007140	biological_process	4	29	0.0603203	0.450609	ENSRNOG00000025672|ENSRNOG00000015813|ENSRNOG00000025596|ENSRNOG00000019174	http://amigo.geneontology.org/amigo/term/GO:0007140
response to bacterium	Gene Ontology	GO:0009617	biological_process	15	198	0.0606397	0.452205	ENSRNOG00000033402|ENSRNOG00000008409|ENSRNOG00000028616|ENSRNOG00000010278|ENSRNOG00000056836|ENSRNOG00000040108|ENSRNOG00000036913|ENSRNOG00000010522|ENSRNOG00000043098|ENSRNOG00000046005|ENSRNOG00000010478|ENSRNOG00000019050|ENSRNOG00000006975|ENSRNOG00000022523|ENSRNOG00000025608	http://amigo.geneontology.org/amigo/term/GO:0009617
beta-catenin binding	Gene Ontology	GO:0008013	molecular_function	8	86	0.0628226	0.467667	ENSRNOG00000007984|ENSRNOG00000016023|ENSRNOG00000011987|ENSRNOG00000002997|ENSRNOG00000014875|ENSRNOG00000010680|ENSRNOG00000014395|ENSRNOG00000013324	http://amigo.geneontology.org/amigo/term/GO:0008013
aging	Gene Ontology	GO:0007568	biological_process	22	321	0.064292	0.473938	ENSRNOG00000002657|ENSRNOG00000011138|ENSRNOG00000028629|ENSRNOG00000014055|ENSRNOG00000024104|ENSRNOG00000010208|ENSRNOG00000007946|ENSRNOG00000009522|ENSRNOG00000029811|ENSRNOG00000004303|ENSRNOG00000012721|ENSRNOG00000050742|ENSRNOG00000019500|ENSRNOG00000028616|ENSRNOG00000010278|ENSRNOG00000016695|ENSRNOG00000003709|ENSRNOG00000013147|ENSRNOG00000019482|ENSRNOG00000021029|ENSRNOG00000008895|…	http://amigo.geneontology.org/amigo/term/GO:0007568
negative regulation of extrinsic apoptotic signaling pathway	Gene Ontology	GO:2001237	biological_process	5	43	0.0648552	0.473938	ENSRNOG00000001518|ENSRNOG00000010744|ENSRNOG00000050994|ENSRNOG00000012536|ENSRNOG00000008652	http://amigo.geneontology.org/amigo/term/GO:2001237
receptor internalization	Gene Ontology	GO:0031623	biological_process	5	43	0.0648552	0.473938	ENSRNOG00000056836|ENSRNOG00000040108|ENSRNOG00000019556|ENSRNOG00000007649|ENSRNOG00000026490	http://amigo.geneontology.org/amigo/term/GO:0031623
lactation	Gene Ontology	GO:0007595	biological_process	6	57	0.064886	0.473938	ENSRNOG00000056836|ENSRNOG00000008012|ENSRNOG00000055246|ENSRNOG00000008292|ENSRNOG00000012878|ENSRNOG00000001706	http://amigo.geneontology.org/amigo/term/GO:0007595
motile cilium	Gene Ontology	GO:0031514	cellular_component	8	87	0.0660175	0.473938	ENSRNOG00000001378|ENSRNOG00000004345|ENSRNOG00000048363|ENSRNOG00000058681|ENSRNOG00000008292|ENSRNOG00000008891|ENSRNOG00000053230|ENSRNOG00000010771	http://amigo.geneontology.org/amigo/term/GO:0031514
positive regulation of protein targeting to mitochondrion	Gene Ontology	GO:1903955	biological_process	4	30	0.0660193	0.473938	ENSRNOG00000019438|ENSRNOG00000011933|ENSRNOG00000019365|ENSRNOG00000061262	http://amigo.geneontology.org/amigo/term/GO:1903955
vasculature development	Gene Ontology	GO:0001944	biological_process	4	30	0.0660193	0.473938	ENSRNOG00000060825|ENSRNOG00000009266|ENSRNOG00000013324|ENSRNOG00000008292	http://amigo.geneontology.org/amigo/term/GO:0001944
protein localization to cell surface	Gene Ontology	GO:0034394	biological_process	4	30	0.0660193	0.473938	ENSRNOG00000028668|ENSRNOG00000011076|ENSRNOG00000018599|ENSRNOG00000000999	http://amigo.geneontology.org/amigo/term/GO:0034394
Ran GTPase binding	Gene Ontology	GO:0008536	molecular_function	4	30	0.0660193	0.473938	ENSRNOG00000010479|ENSRNOG00000013288|ENSRNOG00000018945|ENSRNOG00000003970	http://amigo.geneontology.org/amigo/term/GO:0008536
axon extension	Gene Ontology	GO:0048675	biological_process	4	30	0.0660193	0.473938	ENSRNOG00000014722|ENSRNOG00000021954|ENSRNOG00000003261|ENSRNOG00000059714	http://amigo.geneontology.org/amigo/term/GO:0048675
vesicle membrane	Gene Ontology	GO:0012506	cellular_component	4	30	0.0660193	0.473938	ENSRNOG00000010682|ENSRNOG00000028668|ENSRNOG00000003864|ENSRNOG00000017155	http://amigo.geneontology.org/amigo/term/GO:0012506
cortical actin cytoskeleton organization	Gene Ontology	GO:0030866	biological_process	4	30	0.0660193	0.473938	ENSRNOG00000016630|ENSRNOG00000055809|ENSRNOG00000016724|ENSRNOG00000007518	http://amigo.geneontology.org/amigo/term/GO:0030866
retinal ganglion cell axon guidance	Gene Ontology	GO:0031290	biological_process	3	18	0.0670178	0.473938	ENSRNOG00000010744|ENSRNOG00000004067|ENSRNOG00000001611	http://amigo.geneontology.org/amigo/term/GO:0031290
positive regulation of gluconeogenesis	Gene Ontology	GO:0045722	biological_process	3	18	0.0670178	0.473938	ENSRNOG00000017453|ENSRNOG00000008895|ENSRNOG00000008292	http://amigo.geneontology.org/amigo/term/GO:0045722
regulation of microtubule polymerization or depolymerization	Gene Ontology	GO:0031110	biological_process	3	18	0.0670178	0.473938	ENSRNOG00000012207|ENSRNOG00000016810|ENSRNOG00000026344	http://amigo.geneontology.org/amigo/term/GO:0031110
ARF guanyl-nucleotide exchange factor activity	Gene Ontology	GO:0005086	molecular_function	3	18	0.0670178	0.473938	ENSRNOG00000013884|ENSRNOG00000060350|ENSRNOG00000043381	http://amigo.geneontology.org/amigo/term/GO:0005086
glycogen biosynthetic process	Gene Ontology	GO:0005978	biological_process	3	18	0.0670178	0.473938	ENSRNOG00000018677|ENSRNOG00000011146|ENSRNOG00000028629	http://amigo.geneontology.org/amigo/term/GO:0005978
stress granule assembly	Gene Ontology	GO:0034063	biological_process	3	18	0.0670178	0.473938	ENSRNOG00000001256|ENSRNOG00000006178|ENSRNOG00000006180	http://amigo.geneontology.org/amigo/term/GO:0034063
positive regulation of protein export from nucleus	Gene Ontology	GO:0046827	biological_process	3	18	0.0670178	0.473938	ENSRNOG00000009266|ENSRNOG00000005916|ENSRNOG00000010137	http://amigo.geneontology.org/amigo/term/GO:0046827
peroxisome proliferator activated receptor binding	Gene Ontology	GO:0042975	molecular_function	3	18	0.0670178	0.473938	ENSRNOG00000005616|ENSRNOG00000016423|ENSRNOG00000055246	http://amigo.geneontology.org/amigo/term/GO:0042975
sodium-independent organic anion transmembrane transporter activity	Gene Ontology	GO:0015347	molecular_function	3	18	0.0670178	0.473938	ENSRNOG00000009740|ENSRNOG00000017976|ENSRNOG00000031249	http://amigo.geneontology.org/amigo/term/GO:0015347
response to activity	Gene Ontology	GO:0014823	biological_process	9	103	0.0675883	0.473938	ENSRNOG00000020905|ENSRNOG00000016696|ENSRNOG00000028616|ENSRNOG00000010278|ENSRNOG00000016695|ENSRNOG00000040108|ENSRNOG00000010522|ENSRNOG00000015206|ENSRNOG00000008292	http://amigo.geneontology.org/amigo/term/GO:0014823
axon guidance	Gene Ontology	GO:0007411	biological_process	13	168	0.0680196	0.473938	ENSRNOG00000016203|ENSRNOG00000006060|ENSRNOG00000059840|ENSRNOG00000016254|ENSRNOG00000009625|ENSRNOG00000029071|ENSRNOG00000005964|ENSRNOG00000010744|ENSRNOG00000033568|ENSRNOG00000046242|ENSRNOG00000029614|ENSRNOG00000014395|ENSRNOG00000004067	http://amigo.geneontology.org/amigo/term/GO:0007411
transcription coactivator activity	Gene Ontology	GO:0003713	molecular_function	14	185	0.0686196	0.473938	ENSRNOG00000008830|ENSRNOG00000019965|ENSRNOG00000014876|ENSRNOG00000018803|ENSRNOG00000030404|ENSRNOG00000006976|ENSRNOG00000005616|ENSRNOG00000016121|ENSRNOG00000032492|ENSRNOG00000023360|ENSRNOG00000009977|ENSRNOG00000022597|ENSRNOG00000010680|ENSRNOG00000001339	http://amigo.geneontology.org/amigo/term/GO:0003713
positive regulation of ERK1 and ERK2 cascade	Gene Ontology	GO:0070374	biological_process	16	219	0.0687154	0.473938	ENSRNOG00000019005|ENSRNOG00000051482|ENSRNOG00000058039|ENSRNOG00000014316|ENSRNOG00000010278|ENSRNOG00000030404|ENSRNOG00000016818|ENSRNOG00000030877|ENSRNOG00000010744|ENSRNOG00000040108|ENSRNOG00000011589|ENSRNOG00000010522|ENSRNOG00000047356|ENSRNOG00000032463|ENSRNOG00000009522|ENSRNOG00000012721	http://amigo.geneontology.org/amigo/term/GO:0070374
response to organic cyclic compound	Gene Ontology	GO:0014070	biological_process	19	271	0.0689026	0.473938	ENSRNOG00000007249|ENSRNOG00000022372|ENSRNOG00000007946|ENSRNOG00000012302|ENSRNOG00000008012|ENSRNOG00000016696|ENSRNOG00000016468|ENSRNOG00000010278|ENSRNOG00000019500|ENSRNOG00000004342|ENSRNOG00000015796|ENSRNOG00000004303|ENSRNOG00000014254|ENSRNOG00000015206|ENSRNOG00000024104|ENSRNOG00000019482|ENSRNOG00000007916|ENSRNOG00000003515|ENSRNOG00000012721	http://amigo.geneontology.org/amigo/term/GO:0014070
dendrite	Gene Ontology	GO:0030425	cellular_component	34	542	0.0696513	0.473938	ENSRNOG00000010711|ENSRNOG00000010268|ENSRNOG00000004281|ENSRNOG00000030877|ENSRNOG00000011751|ENSRNOG00000029071|ENSRNOG00000020247|ENSRNOG00000047356|ENSRNOG00000016638|ENSRNOG00000014686|ENSRNOG00000033568|ENSRNOG00000007682|ENSRNOG00000021954|ENSRNOG00000009625|ENSRNOG00000030568|ENSRNOG00000001516|ENSRNOG00000055226|ENSRNOG00000003841|ENSRNOG00000006832|ENSRNOG00000020310|ENSRNOG00000013391|…	http://amigo.geneontology.org/amigo/term/GO:0030425
regulation of cell differentiation	Gene Ontology	GO:0045595	biological_process	5	44	0.0696631	0.473938	ENSRNOG00000001704|ENSRNOG00000016334|ENSRNOG00000001843|ENSRNOG00000014395|ENSRNOG00000010711	http://amigo.geneontology.org/amigo/term/GO:0045595
positive regulation of insulin secretion involved in cellular response to glucose stimulus	Gene Ontology	GO:0035774	biological_process	5	44	0.0696631	0.473938	ENSRNOG00000020865|ENSRNOG00000004200|ENSRNOG00000008292|ENSRNOG00000013147|ENSRNOG00000030404	http://amigo.geneontology.org/amigo/term/GO:0035774
neuron projection	Gene Ontology	GO:0043005	cellular_component	31	487	0.0698882	0.473938	ENSRNOG00000011076|ENSRNOG00000011751|ENSRNOG00000010048|ENSRNOG00000052814|ENSRNOG00000046023|ENSRNOG00000009470|ENSRNOG00000005916|ENSRNOG00000006545|ENSRNOG00000047356|ENSRNOG00000014686|ENSRNOG00000059714|ENSRNOG00000002061|ENSRNOG00000011589|ENSRNOG00000001706|ENSRNOG00000005697|ENSRNOG00000014574|ENSRNOG00000033568|ENSRNOG00000020310|ENSRNOG00000056954|ENSRNOG00000020689|ENSRNOG00000010744|…	http://amigo.geneontology.org/amigo/term/GO:0043005
microtubule organizing center	Gene Ontology	GO:0005815	cellular_component	7	73	0.0700258	0.473938	ENSRNOG00000014160|ENSRNOG00000008981|ENSRNOG00000018220|ENSRNOG00000008917|ENSRNOG00000026344|ENSRNOG00000002903|ENSRNOG00000052080	http://amigo.geneontology.org/amigo/term/GO:0005815
negative regulation of protein binding	Gene Ontology	GO:0032091	biological_process	7	73	0.0700258	0.473938	ENSRNOG00000008048|ENSRNOG00000012618|ENSRNOG00000022372|ENSRNOG00000032788|ENSRNOG00000002538|ENSRNOG00000028629|ENSRNOG00000056836	http://amigo.geneontology.org/amigo/term/GO:0032091
cell population proliferation	Gene Ontology	GO:0008283	biological_process	13	169	0.070377	0.473938	ENSRNOG00000016638|ENSRNOG00000003220|ENSRNOG00000020182|ENSRNOG00000011138|ENSRNOG00000019014|ENSRNOG00000001111|ENSRNOG00000012701|ENSRNOG00000016023|ENSRNOG00000019500|ENSRNOG00000016423|ENSRNOG00000010711|ENSRNOG00000007946|ENSRNOG00000006636	http://amigo.geneontology.org/amigo/term/GO:0008283
cellular response to DNA damage stimulus	Gene Ontology	GO:0006974	biological_process	18	255	0.0716219	0.473938	ENSRNOG00000058593|ENSRNOG00000007637|ENSRNOG00000006816|ENSRNOG00000004339|ENSRNOG00000001111|ENSRNOG00000010418|ENSRNOG00000019649|ENSRNOG00000008859|ENSRNOG00000050437|ENSRNOG00000015796|ENSRNOG00000009742|ENSRNOG00000001151|ENSRNOG00000014875|ENSRNOG00000047356|ENSRNOG00000001843|ENSRNOG00000028629|ENSRNOG00000027249|ENSRNOG00000009184	http://amigo.geneontology.org/amigo/term/GO:0006974
histone acetyltransferase activity	Gene Ontology	GO:0004402	molecular_function	4	31	0.0719877	0.473938	ENSRNOG00000001111|ENSRNOG00000002175|ENSRNOG00000005616|ENSRNOG00000030404	http://amigo.geneontology.org/amigo/term/GO:0004402
lipopolysaccharide-mediated signaling pathway	Gene Ontology	GO:0031663	biological_process	4	31	0.0719877	0.473938	ENSRNOG00000010522|ENSRNOG00000013231|ENSRNOG00000017181|ENSRNOG00000028629	http://amigo.geneontology.org/amigo/term/GO:0031663
actin filament polymerization	Gene Ontology	GO:0030041	biological_process	4	31	0.0719877	0.473938	ENSRNOG00000047356|ENSRNOG00000004281|ENSRNOG00000050994|ENSRNOG00000006975	http://amigo.geneontology.org/amigo/term/GO:0030041
miRNA binding	Gene Ontology	GO:0035198	molecular_function	4	31	0.0719877	0.473938	ENSRNOG00000010711|ENSRNOG00000050741|ENSRNOG00000025596|ENSRNOG00000006180	http://amigo.geneontology.org/amigo/term/GO:0035198
leading edge membrane	Gene Ontology	GO:0031256	cellular_component	2	8	0.0723603	0.473938	ENSRNOG00000012490|ENSRNOG00000013536	http://amigo.geneontology.org/amigo/term/GO:0031256
retina vasculature morphogenesis in camera-type eye	Gene Ontology	GO:0061299	biological_process	2	8	0.0723603	0.473938	ENSRNOG00000010744|ENSRNOG00000005957	http://amigo.geneontology.org/amigo/term/GO:0061299
condensin complex	Gene Ontology	GO:0000796	cellular_component	2	8	0.0723603	0.473938	ENSRNOG00000008932|ENSRNOG00000022325	http://amigo.geneontology.org/amigo/term/GO:0000796
neurofilament cytoskeleton organization	Gene Ontology	GO:0060052	biological_process	2	8	0.0723603	0.473938	ENSRNOG00000016544|ENSRNOG00000007125	http://amigo.geneontology.org/amigo/term/GO:0060052
negative regulation of smooth muscle cell differentiation	Gene Ontology	GO:0051151	biological_process	2	8	0.0723603	0.473938	ENSRNOG00000002940|ENSRNOG00000015896	http://amigo.geneontology.org/amigo/term/GO:0051151
anterograde axonal protein transport	Gene Ontology	GO:0099641	biological_process	2	8	0.0723603	0.473938	ENSRNOG00000012176|ENSRNOG00000033568	http://amigo.geneontology.org/amigo/term/GO:0099641
positive regulation of vascular associated smooth muscle cell apoptotic process	Gene Ontology	GO:1905461	biological_process	2	8	0.0723603	0.473938	ENSRNOG00000046424|ENSRNOG00000013529	http://amigo.geneontology.org/amigo/term/GO:1905461
T-tubule organization	Gene Ontology	GO:0033292	biological_process	2	8	0.0723603	0.473938	ENSRNOG00000032788|ENSRNOG00000011076	http://amigo.geneontology.org/amigo/term/GO:0033292
substrate-dependent cell migration, cell extension	Gene Ontology	GO:0006930	biological_process	2	8	0.0723603	0.473938	ENSRNOG00000010744|ENSRNOG00000050994	http://amigo.geneontology.org/amigo/term/GO:0006930
hemidesmosome	Gene Ontology	GO:0030056	cellular_component	2	8	0.0723603	0.473938	ENSRNOG00000012207|ENSRNOG00000001518	http://amigo.geneontology.org/amigo/term/GO:0030056
regulation of attachment of spindle microtubules to kinetochore	Gene Ontology	GO:0051988	biological_process	2	8	0.0723603	0.473938	ENSRNOG00000049033|ENSRNOG00000013536	http://amigo.geneontology.org/amigo/term/GO:0051988
RNA polymerase I core promoter sequence-specific DNA binding	Gene Ontology	GO:0001164	molecular_function	2	8	0.0723603	0.473938	ENSRNOG00000015632|ENSRNOG00000053881	http://amigo.geneontology.org/amigo/term/GO:0001164
negative regulation of sodium ion transport	Gene Ontology	GO:0010766	biological_process	2	8	0.0723603	0.473938	ENSRNOG00000017610|ENSRNOG00000016684	http://amigo.geneontology.org/amigo/term/GO:0010766
Golgi to lysosome transport	Gene Ontology	GO:0090160	biological_process	2	8	0.0723603	0.473938	ENSRNOG00000001353|ENSRNOG00000016212	http://amigo.geneontology.org/amigo/term/GO:0090160
1-phosphatidylinositol-4-phosphate 3-kinase activity	Gene Ontology	GO:0035005	molecular_function	2	8	0.0723603	0.473938	ENSRNOG00000029938|ENSRNOG00000016384	http://amigo.geneontology.org/amigo/term/GO:0035005
transferrin transport	Gene Ontology	GO:0033572	biological_process	2	8	0.0723603	0.473938	ENSRNOG00000007649|ENSRNOG00000016610	http://amigo.geneontology.org/amigo/term/GO:0033572
clathrin coat of coated pit	Gene Ontology	GO:0030132	cellular_component	2	8	0.0723603	0.473938	ENSRNOG00000010299|ENSRNOG00000013502	http://amigo.geneontology.org/amigo/term/GO:0030132
regulation of aerobic respiration	Gene Ontology	GO:1903715	biological_process	2	8	0.0723603	0.473938	ENSRNOG00000014723|ENSRNOG00000008292	http://amigo.geneontology.org/amigo/term/GO:1903715
non-membrane spanning protein tyrosine phosphatase activity	Gene Ontology	GO:0004726	molecular_function	2	8	0.0723603	0.473938	ENSRNOG00000017453|ENSRNOG00000013135	http://amigo.geneontology.org/amigo/term/GO:0004726
thyroid hormone transmembrane transporter activity	Gene Ontology	GO:0015349	molecular_function	2	8	0.0723603	0.473938	ENSRNOG00000009740|ENSRNOG00000031249	http://amigo.geneontology.org/amigo/term/GO:0015349
positive regulation of extracellular matrix disassembly	Gene Ontology	GO:0090091	biological_process	2	8	0.0723603	0.473938	ENSRNOG00000010278|ENSRNOG00000002881	http://amigo.geneontology.org/amigo/term/GO:0090091
mesonephric tubule development	Gene Ontology	GO:0072164	biological_process	2	8	0.0723603	0.473938	ENSRNOG00000013166|ENSRNOG00000010771	http://amigo.geneontology.org/amigo/term/GO:0072164
motor behavior	Gene Ontology	GO:0061744	biological_process	2	8	0.0723603	0.473938	ENSRNOG00000010048|ENSRNOG00000001227	http://amigo.geneontology.org/amigo/term/GO:0061744
NAD(P)+ nucleosidase activity	Gene Ontology	GO:0050135	molecular_function	2	8	0.0723603	0.473938	ENSRNOG00000014504|ENSRNOG00000010522	http://amigo.geneontology.org/amigo/term/GO:0050135
positive regulation of NLRP3 inflammasome complex assembly	Gene Ontology	GO:1900227	biological_process	2	8	0.0723603	0.473938	ENSRNOG00000040108|ENSRNOG00000010522	http://amigo.geneontology.org/amigo/term/GO:1900227
protein localization to cell-cell junction	Gene Ontology	GO:0150105	biological_process	2	8	0.0723603	0.473938	ENSRNOG00000015030|ENSRNOG00000011077	http://amigo.geneontology.org/amigo/term/GO:0150105
vascular endothelial growth factor receptor 2 binding	Gene Ontology	GO:0043184	molecular_function	2	8	0.0723603	0.473938	ENSRNOG00000055226|ENSRNOG00000013324	http://amigo.geneontology.org/amigo/term/GO:0043184
positive regulation of oxidative stress-induced neuron death	Gene Ontology	GO:1903223	biological_process	2	8	0.0723603	0.473938	ENSRNOG00000019728|ENSRNOG00000010522	http://amigo.geneontology.org/amigo/term/GO:1903223
positive regulation of cell-cell adhesion mediated by cadherin	Gene Ontology	GO:2000049	biological_process	2	8	0.0723603	0.473938	ENSRNOG00000023753|ENSRNOG00000011077	http://amigo.geneontology.org/amigo/term/GO:2000049
regulation of cardiac muscle contraction by calcium ion signaling	Gene Ontology	GO:0010882	biological_process	2	8	0.0723603	0.473938	ENSRNOG00000011076|ENSRNOG00000002934	http://amigo.geneontology.org/amigo/term/GO:0010882
regulation of membrane permeability	Gene Ontology	GO:0090559	biological_process	2	8	0.0723603	0.473938	ENSRNOG00000015030|ENSRNOG00000008981	http://amigo.geneontology.org/amigo/term/GO:0090559
response to thyroxine	Gene Ontology	GO:0097068	biological_process	2	8	0.0723603	0.473938	ENSRNOG00000014055|ENSRNOG00000019525	http://amigo.geneontology.org/amigo/term/GO:0097068
peripheral nervous system myelin maintenance	Gene Ontology	GO:0032287	biological_process	2	8	0.0723603	0.473938	ENSRNOG00000018677|ENSRNOG00000028629	http://amigo.geneontology.org/amigo/term/GO:0032287
blood circulation	Gene Ontology	GO:0008015	biological_process	2	8	0.0723603	0.473938	ENSRNOG00000008904|ENSRNOG00000004342	http://amigo.geneontology.org/amigo/term/GO:0008015
positive regulation of synapse maturation	Gene Ontology	GO:0090129	biological_process	2	8	0.0723603	0.473938	ENSRNOG00000052080|ENSRNOG00000055226	http://amigo.geneontology.org/amigo/term/GO:0090129
intraciliary transport particle A	Gene Ontology	GO:0030991	cellular_component	2	8	0.0723603	0.473938	ENSRNOG00000007117|ENSRNOG00000010194	http://amigo.geneontology.org/amigo/term/GO:0030991
cell-cell adhesion mediated by cadherin	Gene Ontology	GO:0044331	biological_process	2	8	0.0723603	0.473938	ENSRNOG00000023753|ENSRNOG00000013324	http://amigo.geneontology.org/amigo/term/GO:0044331
vascular endothelial growth factor production	Gene Ontology	GO:0010573	biological_process	2	8	0.0723603	0.473938	ENSRNOG00000010278|ENSRNOG00000008292	http://amigo.geneontology.org/amigo/term/GO:0010573
dynamin family protein polymerization involved in mitochondrial fission	Gene Ontology	GO:0003374	biological_process	2	8	0.0723603	0.473938	ENSRNOG00000007649|ENSRNOG00000026490	http://amigo.geneontology.org/amigo/term/GO:0003374
T-helper 17 cell lineage commitment	Gene Ontology	GO:0072540	biological_process	2	8	0.0723603	0.473938	ENSRNOG00000010278|ENSRNOG00000025069	http://amigo.geneontology.org/amigo/term/GO:0072540
nucleolus	Gene Ontology	GO:0005730	cellular_component	45	750	0.0726617	0.473938	ENSRNOG00000016396|ENSRNOG00000004004|ENSRNOG00000024104|ENSRNOG00000019656|ENSRNOG00000026316|ENSRNOG00000020751|ENSRNOG00000019525|ENSRNOG00000022323|ENSRNOG00000047356|ENSRNOG00000022325|ENSRNOG00000018999|ENSRNOG00000046005|ENSRNOG00000004823|ENSRNOG00000002389|ENSRNOG00000009266|ENSRNOG00000024972|ENSRNOG00000013074|ENSRNOG00000060350|ENSRNOG00000002612|ENSRNOG00000021954|ENSRNOG00000050287|…	http://amigo.geneontology.org/amigo/term/GO:0005730
protein import into nucleus	Gene Ontology	GO:0006606	biological_process	8	89	0.0727034	0.473938	ENSRNOG00000000127|ENSRNOG00000008652|ENSRNOG00000003970|ENSRNOG00000013411|ENSRNOG00000018945|ENSRNOG00000028629|ENSRNOG00000020261|ENSRNOG00000015329	http://amigo.geneontology.org/amigo/term/GO:0006606
negative regulation of cell differentiation	Gene Ontology	GO:0045596	biological_process	6	59	0.0732492	0.473938	ENSRNOG00000009266|ENSRNOG00000016818|ENSRNOG00000046327|ENSRNOG00000013166|ENSRNOG00000001843|ENSRNOG00000014395	http://amigo.geneontology.org/amigo/term/GO:0045596
neuromuscular process controlling balance	Gene Ontology	GO:0050885	biological_process	6	59	0.0732492	0.473938	ENSRNOG00000005964|ENSRNOG00000052080|ENSRNOG00000047179|ENSRNOG00000030391|ENSRNOG00000047356|ENSRNOG00000001304	http://amigo.geneontology.org/amigo/term/GO:0050885
response to mechanical stimulus	Gene Ontology	GO:0009612	biological_process	9	105	0.0737845	0.473938	ENSRNOG00000016696|ENSRNOG00000010278|ENSRNOG00000016695|ENSRNOG00000056836|ENSRNOG00000040108|ENSRNOG00000008292|ENSRNOG00000004303|ENSRNOG00000001706|ENSRNOG00000007916	http://amigo.geneontology.org/amigo/term/GO:0009612
positive regulation of macrophage activation	Gene Ontology	GO:0043032	biological_process	3	19	0.0750891	0.473938	ENSRNOG00000002657|ENSRNOG00000010522|ENSRNOG00000021029	http://amigo.geneontology.org/amigo/term/GO:0043032
Rac protein signal transduction	Gene Ontology	GO:0016601	biological_process	3	19	0.0750891	0.473938	ENSRNOG00000018051|ENSRNOG00000018823|ENSRNOG00000007518	http://amigo.geneontology.org/amigo/term/GO:0016601
dendritic spine development	Gene Ontology	GO:0060996	biological_process	3	19	0.0750891	0.473938	ENSRNOG00000017030|ENSRNOG00000060350|ENSRNOG00000017155	http://amigo.geneontology.org/amigo/term/GO:0060996
cell-substrate adhesion	Gene Ontology	GO:0031589	biological_process	3	19	0.0750891	0.473938	ENSRNOG00000008829|ENSRNOG00000001518|ENSRNOG00000011138	http://amigo.geneontology.org/amigo/term/GO:0031589
positive regulation of actin cytoskeleton reorganization	Gene Ontology	GO:2000251	biological_process	3	19	0.0750891	0.473938	ENSRNOG00000010744|ENSRNOG00000047356|ENSRNOG00000013536	http://amigo.geneontology.org/amigo/term/GO:2000251
microtubule plus-end binding	Gene Ontology	GO:0051010	molecular_function	3	19	0.0750891	0.473938	ENSRNOG00000010048|ENSRNOG00000012207|ENSRNOG00000021611	http://amigo.geneontology.org/amigo/term/GO:0051010
positive regulation of smooth muscle contraction	Gene Ontology	GO:0045987	biological_process	3	19	0.0750891	0.473938	ENSRNOG00000009522|ENSRNOG00000050994|ENSRNOG00000013231	http://amigo.geneontology.org/amigo/term/GO:0045987
regulation of actin cytoskeleton reorganization	Gene Ontology	GO:2000249	biological_process	3	19	0.0750891	0.473938	ENSRNOG00000011987|ENSRNOG00000025406|ENSRNOG00000005809	http://amigo.geneontology.org/amigo/term/GO:2000249
striated muscle cell differentiation	Gene Ontology	GO:0051146	biological_process	3	19	0.0750891	0.473938	ENSRNOG00000016029|ENSRNOG00000056024|ENSRNOG00000028629	http://amigo.geneontology.org/amigo/term/GO:0051146
definitive hemopoiesis	Gene Ontology	GO:0060216	biological_process	3	19	0.0750891	0.473938	ENSRNOG00000001704|ENSRNOG00000001304|ENSRNOG00000012347	http://amigo.geneontology.org/amigo/term/GO:0060216
smooth muscle tissue development	Gene Ontology	GO:0048745	biological_process	3	19	0.0750891	0.473938	ENSRNOG00000054508|ENSRNOG00000004342|ENSRNOG00000009184	http://amigo.geneontology.org/amigo/term/GO:0048745
negative regulation of epithelial cell migration	Gene Ontology	GO:0010633	biological_process	3	19	0.0750891	0.473938	ENSRNOG00000009419|ENSRNOG00000055226|ENSRNOG00000007134	http://amigo.geneontology.org/amigo/term/GO:0010633
sodium-independent organic anion transport	Gene Ontology	GO:0043252	biological_process	3	19	0.0750891	0.473938	ENSRNOG00000009740|ENSRNOG00000017976|ENSRNOG00000031249	http://amigo.geneontology.org/amigo/term/GO:0043252
negative regulation of protein serine/threonine kinase activity	Gene Ontology	GO:0071901	biological_process	3	19	0.0750891	0.473938	ENSRNOG00000016029|ENSRNOG00000047356|ENSRNOG00000055226	http://amigo.geneontology.org/amigo/term/GO:0071901
GTPase activating protein binding	Gene Ontology	GO:0032794	molecular_function	3	19	0.0750891	0.473938	ENSRNOG00000019482|ENSRNOG00000028629|ENSRNOG00000029510	http://amigo.geneontology.org/amigo/term/GO:0032794
filopodium assembly	Gene Ontology	GO:0046847	biological_process	3	19	0.0750891	0.473938	ENSRNOG00000001518|ENSRNOG00000013536|ENSRNOG00000026490	http://amigo.geneontology.org/amigo/term/GO:0046847
regulation of ventricular cardiac muscle cell membrane repolarization	Gene Ontology	GO:0060307	biological_process	3	19	0.0750891	0.473938	ENSRNOG00000033531|ENSRNOG00000011076|ENSRNOG00000029811	http://amigo.geneontology.org/amigo/term/GO:0060307
negative regulation of cellular senescence	Gene Ontology	GO:2000773	biological_process	3	19	0.0750891	0.473938	ENSRNOG00000047356|ENSRNOG00000061424|ENSRNOG00000001843	http://amigo.geneontology.org/amigo/term/GO:2000773
positive regulation of chondrocyte differentiation	Gene Ontology	GO:0032332	biological_process	3	19	0.0750891	0.473938	ENSRNOG00000029980|ENSRNOG00000011544|ENSRNOG00000014395	http://amigo.geneontology.org/amigo/term/GO:0032332
histone H3-K4 trimethylation	Gene Ontology	GO:0080182	biological_process	3	19	0.0750891	0.473938	ENSRNOG00000046505|ENSRNOG00000026239|ENSRNOG00000061499	http://amigo.geneontology.org/amigo/term/GO:0080182
positive regulation of apoptotic process	Gene Ontology	GO:0043065	biological_process	23	346	0.0762828	0.480762	ENSRNOG00000002657|ENSRNOG00000001518|ENSRNOG00000007946|ENSRNOG00000020361|ENSRNOG00000010610|ENSRNOG00000028629|ENSRNOG00000012868|ENSRNOG00000047356|ENSRNOG00000013529|ENSRNOG00000013177|ENSRNOG00000013074|ENSRNOG00000008292|ENSRNOG00000001843|ENSRNOG00000055226|ENSRNOG00000010278|ENSRNOG00000016695|ENSRNOG00000029071|ENSRNOG00000010522|ENSRNOG00000003223|ENSRNOG00000054259|ENSRNOG00000008048|…	http://amigo.geneontology.org/amigo/term/GO:0043065
multicellular organism growth	Gene Ontology	GO:0035264	biological_process	9	106	0.0770097	0.484628	ENSRNOG00000003220|ENSRNOG00000011138|ENSRNOG00000001111|ENSRNOG00000005616|ENSRNOG00000010418|ENSRNOG00000001227|ENSRNOG00000010711|ENSRNOG00000060825|ENSRNOG00000028368	http://amigo.geneontology.org/amigo/term/GO:0035264
embryonic limb morphogenesis	Gene Ontology	GO:0030326	biological_process	6	60	0.0776509	0.487228	ENSRNOG00000055340|ENSRNOG00000010711|ENSRNOG00000014395|ENSRNOG00000002053|ENSRNOG00000014076|ENSRNOG00000029980	http://amigo.geneontology.org/amigo/term/GO:0030326
B cell differentiation	Gene Ontology	GO:0030183	biological_process	6	60	0.0776509	0.487228	ENSRNOG00000058593|ENSRNOG00000020297|ENSRNOG00000017453|ENSRNOG00000015796|ENSRNOG00000046327|ENSRNOG00000001843	http://amigo.geneontology.org/amigo/term/GO:0030183
gene expression	Gene Ontology	GO:0010467	biological_process	4	32	0.0782209	0.489367	ENSRNOG00000016696|ENSRNOG00000019271|ENSRNOG00000023360|ENSRNOG00000028629	http://amigo.geneontology.org/amigo/term/GO:0010467
postsynaptic density, intracellular component	Gene Ontology	GO:0099092	cellular_component	4	32	0.0782209	0.489367	ENSRNOG00000001304|ENSRNOG00000007649|ENSRNOG00000060350|ENSRNOG00000006003	http://amigo.geneontology.org/amigo/term/GO:0099092
DNA recombination	Gene Ontology	GO:0006310	biological_process	5	46	0.0798507	0.491283	ENSRNOG00000001111|ENSRNOG00000015796|ENSRNOG00000009742|ENSRNOG00000012602|ENSRNOG00000051482	http://amigo.geneontology.org/amigo/term/GO:0006310
negative regulation of cell adhesion	Gene Ontology	GO:0007162	biological_process	5	46	0.0798507	0.491283	ENSRNOG00000008409|ENSRNOG00000011475|ENSRNOG00000016695|ENSRNOG00000036711|ENSRNOG00000029510	http://amigo.geneontology.org/amigo/term/GO:0007162
cleavage furrow	Gene Ontology	GO:0032154	cellular_component	5	46	0.0798507	0.491283	ENSRNOG00000036711|ENSRNOG00000006545|ENSRNOG00000013884|ENSRNOG00000049033|ENSRNOG00000025143	http://amigo.geneontology.org/amigo/term/GO:0032154
protein targeting to membrane	Gene Ontology	GO:0006612	biological_process	5	46	0.0798507	0.491283	ENSRNOG00000046023|ENSRNOG00000000161|ENSRNOG00000004344|ENSRNOG00000010484|ENSRNOG00000058156	http://amigo.geneontology.org/amigo/term/GO:0006612
response to heat	Gene Ontology	GO:0009408	biological_process	7	76	0.0817434	0.491283	ENSRNOG00000002657|ENSRNOG00000019965|ENSRNOG00000010278|ENSRNOG00000012106|ENSRNOG00000007219|ENSRNOG00000005905|ENSRNOG00000059714	http://amigo.geneontology.org/amigo/term/GO:0009408
regulation of GTPase activity	Gene Ontology	GO:0043087	biological_process	7	76	0.0817434	0.491283	ENSRNOG00000025406|ENSRNOG00000055226|ENSRNOG00000002353|ENSRNOG00000016610|ENSRNOG00000029510|ENSRNOG00000001843|ENSRNOG00000047439	http://amigo.geneontology.org/amigo/term/GO:0043087
glucose metabolic process	Gene Ontology	GO:0006006	biological_process	6	61	0.0821986	0.491283	ENSRNOG00000018677|ENSRNOG00000018823|ENSRNOG00000028629|ENSRNOG00000014254|ENSRNOG00000009994|ENSRNOG00000028616	http://amigo.geneontology.org/amigo/term/GO:0006006
double-strand break repair	Gene Ontology	GO:0006302	biological_process	6	61	0.0821986	0.491283	ENSRNOG00000003831|ENSRNOG00000023463|ENSRNOG00000001111|ENSRNOG00000015796|ENSRNOG00000014319|ENSRNOG00000002314	http://amigo.geneontology.org/amigo/term/GO:0006302
cell migration involved in sprouting angiogenesis	Gene Ontology	GO:0002042	biological_process	3	20	0.0835667	0.491283	ENSRNOG00000029614|ENSRNOG00000010744|ENSRNOG00000028629	http://amigo.geneontology.org/amigo/term/GO:0002042
retromer complex	Gene Ontology	GO:0030904	cellular_component	3	20	0.0835667	0.491283	ENSRNOG00000016212|ENSRNOG00000010048|ENSRNOG00000010637	http://amigo.geneontology.org/amigo/term/GO:0030904
mRNA splice site selection	Gene Ontology	GO:0006376	biological_process	3	20	0.0835667	0.491283	ENSRNOG00000010379|ENSRNOG00000023661|ENSRNOG00000014076	http://amigo.geneontology.org/amigo/term/GO:0006376
regulation of focal adhesion assembly	Gene Ontology	GO:0051893	biological_process	3	20	0.0835667	0.491283	ENSRNOG00000016047|ENSRNOG00000042519|ENSRNOG00000007916	http://amigo.geneontology.org/amigo/term/GO:0051893
Rac guanyl-nucleotide exchange factor activity	Gene Ontology	GO:0030676	molecular_function	3	20	0.0835667	0.491283	ENSRNOG00000001706|ENSRNOG00000018051|ENSRNOG00000004823	http://amigo.geneontology.org/amigo/term/GO:0030676
regulation of cell morphogenesis	Gene Ontology	GO:0022604	biological_process	3	20	0.0835667	0.491283	ENSRNOG00000012397|ENSRNOG00000025596|ENSRNOG00000008652	http://amigo.geneontology.org/amigo/term/GO:0022604
exocyst	Gene Ontology	GO:0000145	cellular_component	3	20	0.0835667	0.491283	ENSRNOG00000019766|ENSRNOG00000060266|ENSRNOG00000046023	http://amigo.geneontology.org/amigo/term/GO:0000145
signal transduction by protein phosphorylation	Gene Ontology	GO:0023014	biological_process	3	20	0.0835667	0.491283	ENSRNOG00000014013|ENSRNOG00000013529|ENSRNOG00000000406	http://amigo.geneontology.org/amigo/term/GO:0023014
mitochondrial fusion	Gene Ontology	GO:0008053	biological_process	3	20	0.0835667	0.491283	ENSRNOG00000046424|ENSRNOG00000046447|ENSRNOG00000017553	http://amigo.geneontology.org/amigo/term/GO:0008053
organic anion transport	Gene Ontology	GO:0015711	biological_process	3	20	0.0835667	0.491283	ENSRNOG00000009740|ENSRNOG00000017976|ENSRNOG00000031249	http://amigo.geneontology.org/amigo/term/GO:0015711
peptidyl-threonine dephosphorylation	Gene Ontology	GO:0035970	biological_process	3	20	0.0835667	0.491283	ENSRNOG00000026905|ENSRNOG00000005916|ENSRNOG00000006628	http://amigo.geneontology.org/amigo/term/GO:0035970
cell-cell adhesion via plasma-membrane adhesion molecules	Gene Ontology	GO:0098742	biological_process	4	33	0.0847137	0.491283	ENSRNOG00000040108|ENSRNOG00000030149|ENSRNOG00000013324|ENSRNOG00000024207	http://amigo.geneontology.org/amigo/term/GO:0098742
acute-phase response	Gene Ontology	GO:0006953	biological_process	4	33	0.0847137	0.491283	ENSRNOG00000008048|ENSRNOG00000010278|ENSRNOG00000021029|ENSRNOG00000008292	http://amigo.geneontology.org/amigo/term/GO:0006953
heterotrimeric G-protein complex	Gene Ontology	GO:0005834	cellular_component	4	33	0.0847137	0.491283	ENSRNOG00000019482|ENSRNOG00000047080|ENSRNOG00000014840|ENSRNOG00000016638	http://amigo.geneontology.org/amigo/term/GO:0005834
nuclear receptor transcription coactivator activity	Gene Ontology	GO:0030374	molecular_function	5	47	0.0852267	0.491283	ENSRNOG00000003078|ENSRNOG00000005616|ENSRNOG00000032492|ENSRNOG00000054513|ENSRNOG00000022372	http://amigo.geneontology.org/amigo/term/GO:0030374
integral component of Golgi membrane	Gene Ontology	GO:0030173	cellular_component	5	47	0.0852267	0.491283	ENSRNOG00000011284|ENSRNOG00000003508|ENSRNOG00000012536|ENSRNOG00000001250|ENSRNOG00000007637	http://amigo.geneontology.org/amigo/term/GO:0030173
Hsp70 protein binding	Gene Ontology	GO:0030544	molecular_function	5	47	0.0852267	0.491283	ENSRNOG00000013376|ENSRNOG00000012392|ENSRNOG00000007249|ENSRNOG00000019500|ENSRNOG00000036711	http://amigo.geneontology.org/amigo/term/GO:0030544
transcription factor binding	Gene Ontology	GO:0008134	molecular_function	23	351	0.0853223	0.491283	ENSRNOG00000004342|ENSRNOG00000007946|ENSRNOG00000014065|ENSRNOG00000013529|ENSRNOG00000018140|ENSRNOG00000020905|ENSRNOG00000022372|ENSRNOG00000031174|ENSRNOG00000008292|ENSRNOG00000016029|ENSRNOG00000008829|ENSRNOG00000057754|ENSRNOG00000034240|ENSRNOG00000012347|ENSRNOG00000001704|ENSRNOG00000051482|ENSRNOG00000009184|ENSRNOG00000032878|ENSRNOG00000008895|ENSRNOG00000030404|ENSRNOG00000046327|…	http://amigo.geneontology.org/amigo/term/GO:0008134
ventral spinal cord development	Gene Ontology	GO:0021517	biological_process	2	9	0.0858607	0.491283	ENSRNOG00000010048|ENSRNOG00000009184	http://amigo.geneontology.org/amigo/term/GO:0021517
apoptotic DNA fragmentation	Gene Ontology	GO:0006309	biological_process	2	9	0.0858607	0.491283	ENSRNOG00000010711|ENSRNOG00000016262	http://amigo.geneontology.org/amigo/term/GO:0006309
membrane repolarization during ventricular cardiac muscle cell action potential	Gene Ontology	GO:0098915	biological_process	2	9	0.0858607	0.491283	ENSRNOG00000014686|ENSRNOG00000029811	http://amigo.geneontology.org/amigo/term/GO:0098915
axonal transport of mitochondrion	Gene Ontology	GO:0019896	biological_process	2	9	0.0858607	0.491283	ENSRNOG00000004200|ENSRNOG00000008292	http://amigo.geneontology.org/amigo/term/GO:0019896
very-low-density lipoprotein particle assembly	Gene Ontology	GO:0034379	biological_process	2	9	0.0858607	0.491283	ENSRNOG00000018053|ENSRNOG00000015519	http://amigo.geneontology.org/amigo/term/GO:0034379
endosome to melanosome transport	Gene Ontology	GO:0035646	biological_process	2	9	0.0858607	0.491283	ENSRNOG00000052814|ENSRNOG00000014454	http://amigo.geneontology.org/amigo/term/GO:0035646
protein phosphatase activator activity	Gene Ontology	GO:0072542	molecular_function	2	9	0.0858607	0.491283	ENSRNOG00000004973|ENSRNOG00000046922	http://amigo.geneontology.org/amigo/term/GO:0072542
CD4 receptor binding	Gene Ontology	GO:0042609	molecular_function	2	9	0.0858607	0.491283	ENSRNOG00000008048|ENSRNOG00000011680	http://amigo.geneontology.org/amigo/term/GO:0042609
protein poly-ADP-ribosylation	Gene Ontology	GO:0070212	biological_process	2	9	0.0858607	0.491283	ENSRNOG00000013948|ENSRNOG00000023463	http://amigo.geneontology.org/amigo/term/GO:0070212
hepatocyte growth factor receptor signaling pathway	Gene Ontology	GO:0048012	biological_process	2	9	0.0858607	0.491283	ENSRNOG00000010744|ENSRNOG00000016810	http://amigo.geneontology.org/amigo/term/GO:0048012
voltage-gated potassium channel activity involved in ventricular cardiac muscle cell action potential repolarization	Gene Ontology	GO:1902282	molecular_function	2	9	0.0858607	0.491283	ENSRNOG00000014686|ENSRNOG00000029811	http://amigo.geneontology.org/amigo/term/GO:1902282
positive regulation of megakaryocyte differentiation	Gene Ontology	GO:0045654	biological_process	2	9	0.0858607	0.491283	ENSRNOG00000022372|ENSRNOG00000012347	http://amigo.geneontology.org/amigo/term/GO:0045654
relaxation of cardiac muscle	Gene Ontology	GO:0055119	biological_process	2	9	0.0858607	0.491283	ENSRNOG00000011589|ENSRNOG00000002934	http://amigo.geneontology.org/amigo/term/GO:0055119
regulation of axon guidance	Gene Ontology	GO:1902667	biological_process	2	9	0.0858607	0.491283	ENSRNOG00000010479|ENSRNOG00000014528	http://amigo.geneontology.org/amigo/term/GO:1902667
sex differentiation	Gene Ontology	GO:0007548	biological_process	2	9	0.0858607	0.491283	ENSRNOG00000013166|ENSRNOG00000008895	http://amigo.geneontology.org/amigo/term/GO:0007548
microtubule-severing ATPase activity	Gene Ontology	GO:0008568	molecular_function	2	9	0.0858607	0.491283	ENSRNOG00000047618|ENSRNOG00000004679	http://amigo.geneontology.org/amigo/term/GO:0008568
MLL3/4 complex	Gene Ontology	GO:0044666	cellular_component	2	9	0.0858607	0.491283	ENSRNOG00000014875|ENSRNOG00000061499	http://amigo.geneontology.org/amigo/term/GO:0044666
interkinetic nuclear migration	Gene Ontology	GO:0022027	biological_process	2	9	0.0858607	0.491283	ENSRNOG00000008298|ENSRNOG00000016423	http://amigo.geneontology.org/amigo/term/GO:0022027
tube formation	Gene Ontology	GO:0035148	biological_process	2	9	0.0858607	0.491283	ENSRNOG00000010711|ENSRNOG00000055226	http://amigo.geneontology.org/amigo/term/GO:0035148
calcium transmembrane transporter activity, phosphorylative mechanism	Gene Ontology	GO:0005388	molecular_function	2	9	0.0858607	0.491283	ENSRNOG00000049334|ENSRNOG00000013305	http://amigo.geneontology.org/amigo/term/GO:0005388
chaperone-mediated autophagy	Gene Ontology	GO:0061684	biological_process	2	9	0.0858607	0.491283	ENSRNOG00000007219|ENSRNOG00000059714	http://amigo.geneontology.org/amigo/term/GO:0061684
positive regulation of interleukin-1 production	Gene Ontology	GO:0032732	biological_process	2	9	0.0858607	0.491283	ENSRNOG00000051482|ENSRNOG00000010522	http://amigo.geneontology.org/amigo/term/GO:0032732
H4 histone acetyltransferase activity	Gene Ontology	GO:0010485	molecular_function	2	9	0.0858607	0.491283	ENSRNOG00000001111|ENSRNOG00000032492	http://amigo.geneontology.org/amigo/term/GO:0010485
cardiac left ventricle morphogenesis	Gene Ontology	GO:0003214	biological_process	2	9	0.0858607	0.491283	ENSRNOG00000046327|ENSRNOG00000004342	http://amigo.geneontology.org/amigo/term/GO:0003214
response to cobalt ion	Gene Ontology	GO:0032025	biological_process	2	9	0.0858607	0.491283	ENSRNOG00000015206|ENSRNOG00000008292	http://amigo.geneontology.org/amigo/term/GO:0032025
positive regulation of Arp2/3 complex-mediated actin nucleation	Gene Ontology	GO:2000601	biological_process	2	9	0.0858607	0.491283	ENSRNOG00000007518|ENSRNOG00000006975	http://amigo.geneontology.org/amigo/term/GO:2000601
regulation of DNA damage checkpoint	Gene Ontology	GO:2000001	biological_process	2	9	0.0858607	0.491283	ENSRNOG00000010418|ENSRNOG00000019649	http://amigo.geneontology.org/amigo/term/GO:2000001
netrin-activated signaling pathway	Gene Ontology	GO:0038007	biological_process	2	9	0.0858607	0.491283	ENSRNOG00000029071|ENSRNOG00000059840	http://amigo.geneontology.org/amigo/term/GO:0038007
marginal zone B cell differentiation	Gene Ontology	GO:0002315	biological_process	2	9	0.0858607	0.491283	ENSRNOG00000001250|ENSRNOG00000053200	http://amigo.geneontology.org/amigo/term/GO:0002315
positive regulation of vesicle fusion	Gene Ontology	GO:0031340	biological_process	2	9	0.0858607	0.491283	ENSRNOG00000002657|ENSRNOG00000018677	http://amigo.geneontology.org/amigo/term/GO:0031340
very long-chain fatty acid-CoA ligase activity	Gene Ontology	GO:0031957	molecular_function	2	9	0.0858607	0.491283	ENSRNOG00000015077|ENSRNOG00000011381	http://amigo.geneontology.org/amigo/term/GO:0031957
response to antineoplastic agent	Gene Ontology	GO:0097327	biological_process	2	9	0.0858607	0.491283	ENSRNOG00000008012|ENSRNOG00000032463	http://amigo.geneontology.org/amigo/term/GO:0097327
phosphatidylinositol transfer activity	Gene Ontology	GO:0008526	molecular_function	2	9	0.0858607	0.491283	ENSRNOG00000029260|ENSRNOG00000003846	http://amigo.geneontology.org/amigo/term/GO:0008526
NAD+ nucleotidase, cyclic ADP-ribose generating	Gene Ontology	GO:0061809	molecular_function	2	9	0.0858607	0.491283	ENSRNOG00000014504|ENSRNOG00000010522	http://amigo.geneontology.org/amigo/term/GO:0061809
regulation of epidermal growth factor receptor signaling pathway	Gene Ontology	GO:0042058	biological_process	2	9	0.0858607	0.491283	ENSRNOG00000013135|ENSRNOG00000011459	http://amigo.geneontology.org/amigo/term/GO:0042058
positive regulation of macrophage cytokine production	Gene Ontology	GO:0060907	biological_process	2	9	0.0858607	0.491283	ENSRNOG00000040108|ENSRNOG00000010522	http://amigo.geneontology.org/amigo/term/GO:0060907
positive regulation of epithelial cell proliferation	Gene Ontology	GO:0050679	biological_process	7	77	0.0858855	0.491283	ENSRNOG00000016585|ENSRNOG00000055226|ENSRNOG00000054508|ENSRNOG00000010278|ENSRNOG00000005964|ENSRNOG00000008184|ENSRNOG00000009184	http://amigo.geneontology.org/amigo/term/GO:0050679
mRNA 3'-UTR binding	Gene Ontology	GO:0003730	molecular_function	7	77	0.0858855	0.491283	ENSRNOG00000025946|ENSRNOG00000050741|ENSRNOG00000013773|ENSRNOG00000006180|ENSRNOG00000020689|ENSRNOG00000023360|ENSRNOG00000005890	http://amigo.geneontology.org/amigo/term/GO:0003730
regulation of blood pressure	Gene Ontology	GO:0008217	biological_process	6	62	0.0868912	0.496372	ENSRNOG00000058039|ENSRNOG00000012302|ENSRNOG00000005278|ENSRNOG00000018823|ENSRNOG00000014241|ENSRNOG00000012721	http://amigo.geneontology.org/amigo/term/GO:0008217
positive regulation of DNA-binding transcription factor activity	Gene Ontology	GO:0051091	biological_process	9	109	0.0871945	0.497165	ENSRNOG00000049547|ENSRNOG00000020905|ENSRNOG00000022372|ENSRNOG00000010278|ENSRNOG00000005616|ENSRNOG00000028629|ENSRNOG00000002881|ENSRNOG00000010522|ENSRNOG00000007644	http://amigo.geneontology.org/amigo/term/GO:0051091
protein localization	Gene Ontology	GO:0008104	biological_process	8	93	0.0872628	0.497165	ENSRNOG00000056836|ENSRNOG00000019766|ENSRNOG00000011076|ENSRNOG00000001353|ENSRNOG00000001843|ENSRNOG00000033568|ENSRNOG00000010881|ENSRNOG00000004067	http://amigo.geneontology.org/amigo/term/GO:0008104
protein phosphorylation	Gene Ontology	GO:0006468	biological_process	29	463	0.0893668	0.508443	ENSRNOG00000052080|ENSRNOG00000011933|ENSRNOG00000010838|ENSRNOG00000016684|ENSRNOG00000028629|ENSRNOG00000011358|ENSRNOG00000047356|ENSRNOG00000001706|ENSRNOG00000013529|ENSRNOG00000013177|ENSRNOG00000018140|ENSRNOG00000018317|ENSRNOG00000011589|ENSRNOG00000000406|ENSRNOG00000005274|ENSRNOG00000018677|ENSRNOG00000010418|ENSRNOG00000011511|ENSRNOG00000050275|ENSRNOG00000022741|ENSRNOG00000059485|…	http://amigo.geneontology.org/amigo/term/GO:0006468
apical part of cell	Gene Ontology	GO:0045177	cellular_component	10	126	0.0894802	0.508443	ENSRNOG00000023753|ENSRNOG00000015733|ENSRNOG00000003261|ENSRNOG00000013428|ENSRNOG00000011077|ENSRNOG00000019656|ENSRNOG00000040108|ENSRNOG00000013536|ENSRNOG00000012878|ENSRNOG00000043451	http://amigo.geneontology.org/amigo/term/GO:0045177
DNA-binding transcription repressor activity, RNA polymerase II-specific	Gene Ontology	GO:0001227	molecular_function	17	246	0.0898335	0.509773	ENSRNOG00000055340|ENSRNOG00000020905|ENSRNOG00000043095|ENSRNOG00000061862|ENSRNOG00000004339|ENSRNOG00000008830|ENSRNOG00000054508|ENSRNOG00000029980|ENSRNOG00000001478|ENSRNOG00000014452|ENSRNOG00000001245|ENSRNOG00000033522|ENSRNOG00000001843|ENSRNOG00000009184|ENSRNOG00000011544|ENSRNOG00000006200|ENSRNOG00000008929	http://amigo.geneontology.org/amigo/term/GO:0001227
camera-type eye development	Gene Ontology	GO:0043010	biological_process	7	78	0.090145	0.510862	ENSRNOG00000055340|ENSRNOG00000004342|ENSRNOG00000054508|ENSRNOG00000019500|ENSRNOG00000013074|ENSRNOG00000014395|ENSRNOG00000013177	http://amigo.geneontology.org/amigo/term/GO:0043010
negative regulation of cold-induced thermogenesis	Gene Ontology	GO:0120163	biological_process	5	48	0.0907879	0.510863	ENSRNOG00000016029|ENSRNOG00000046327|ENSRNOG00000010522|ENSRNOG00000014658|ENSRNOG00000008298	http://amigo.geneontology.org/amigo/term/GO:0120163
neuron apoptotic process	Gene Ontology	GO:0051402	biological_process	5	48	0.0907879	0.510863	ENSRNOG00000016029|ENSRNOG00000023143|ENSRNOG00000011517|ENSRNOG00000015143|ENSRNOG00000007946	http://amigo.geneontology.org/amigo/term/GO:0051402
positive regulation of glucose import	Gene Ontology	GO:0046326	biological_process	5	48	0.0907879	0.510863	ENSRNOG00000018677|ENSRNOG00000027017|ENSRNOG00000032463|ENSRNOG00000046424|ENSRNOG00000028629	http://amigo.geneontology.org/amigo/term/GO:0046326
cellular response to amyloid-beta	Gene Ontology	GO:1904646	biological_process	5	48	0.0907879	0.510863	ENSRNOG00000040108|ENSRNOG00000013147|ENSRNOG00000033531|ENSRNOG00000010522|ENSRNOG00000022305	http://amigo.geneontology.org/amigo/term/GO:1904646
kinesin complex	Gene Ontology	GO:0005871	cellular_component	5	48	0.0907879	0.510863	ENSRNOG00000019257|ENSRNOG00000013089|ENSRNOG00000010050|ENSRNOG00000021713|ENSRNOG00000001455	http://amigo.geneontology.org/amigo/term/GO:0005871
positive regulation of interleukin-2 production	Gene Ontology	GO:0032743	biological_process	4	34	0.0914604	0.510863	ENSRNOG00000001704|ENSRNOG00000005905|ENSRNOG00000017181|ENSRNOG00000047356	http://amigo.geneontology.org/amigo/term/GO:0032743
positive regulation of protein targeting to membrane	Gene Ontology	GO:0090314	biological_process	4	34	0.0914604	0.510863	ENSRNOG00000018677|ENSRNOG00000019728|ENSRNOG00000025527|ENSRNOG00000017553	http://amigo.geneontology.org/amigo/term/GO:0090314
homeostasis of number of cells	Gene Ontology	GO:0048872	biological_process	4	34	0.0914604	0.510863	ENSRNOG00000001256|ENSRNOG00000012701|ENSRNOG00000001304|ENSRNOG00000023753	http://amigo.geneontology.org/amigo/term/GO:0048872
negative regulation of Notch signaling pathway	Gene Ontology	GO:0045746	biological_process	4	34	0.0914604	0.510863	ENSRNOG00000012347|ENSRNOG00000001843|ENSRNOG00000019388|ENSRNOG00000030404	http://amigo.geneontology.org/amigo/term/GO:0045746
semaphorin-plexin signaling pathway	Gene Ontology	GO:0071526	biological_process	4	34	0.0914604	0.510863	ENSRNOG00000016254|ENSRNOG00000018051|ENSRNOG00000010744|ENSRNOG00000029510	http://amigo.geneontology.org/amigo/term/GO:0071526
peptide antigen binding	Gene Ontology	GO:0042605	molecular_function	4	34	0.0914604	0.510863	ENSRNOG00000000795|ENSRNOG00000031090|ENSRNOG00000038999|ENSRNOG00000000777	http://amigo.geneontology.org/amigo/term/GO:0042605
perinuclear endoplasmic reticulum	Gene Ontology	GO:0097038	cellular_component	3	21	0.0924322	0.51161	ENSRNOG00000014686|ENSRNOG00000012207|ENSRNOG00000012826	http://amigo.geneontology.org/amigo/term/GO:0097038
phosphatidylinositol 3-kinase complex	Gene Ontology	GO:0005942	cellular_component	3	21	0.0924322	0.51161	ENSRNOG00000029938|ENSRNOG00000059008|ENSRNOG00000016384	http://amigo.geneontology.org/amigo/term/GO:0005942
regulation of dendritic spine morphogenesis	Gene Ontology	GO:0061001	biological_process	3	21	0.0924322	0.51161	ENSRNOG00000016419|ENSRNOG00000011475|ENSRNOG00000026490	http://amigo.geneontology.org/amigo/term/GO:0061001
negative regulation of systemic arterial blood pressure	Gene Ontology	GO:0003085	biological_process	3	21	0.0924322	0.51161	ENSRNOG00000040108|ENSRNOG00000004342|ENSRNOG00000017610	http://amigo.geneontology.org/amigo/term/GO:0003085
K63-linked polyubiquitin modification-dependent protein binding	Gene Ontology	GO:0070530	molecular_function	3	21	0.0924322	0.51161	ENSRNOG00000058593|ENSRNOG00000036698|ENSRNOG00000003495	http://amigo.geneontology.org/amigo/term/GO:0070530
calmodulin-dependent protein kinase activity	Gene Ontology	GO:0004683	molecular_function	3	21	0.0924322	0.51161	ENSRNOG00000011589|ENSRNOG00000052080|ENSRNOG00000009783	http://amigo.geneontology.org/amigo/term/GO:0004683
actin-dependent ATPase activity	Gene Ontology	GO:0030898	molecular_function	3	21	0.0924322	0.51161	ENSRNOG00000018478|ENSRNOG00000008409|ENSRNOG00000002852	http://amigo.geneontology.org/amigo/term/GO:0030898
apoptotic process	Gene Ontology	GO:0006915	biological_process	22	337	0.0933373	0.515951	ENSRNOG00000019439|ENSRNOG00000004342|ENSRNOG00000000785|ENSRNOG00000011358|ENSRNOG00000001044|ENSRNOG00000013529|ENSRNOG00000008981|ENSRNOG00000007946|ENSRNOG00000013074|ENSRNOG00000014241|ENSRNOG00000002350|ENSRNOG00000011517|ENSRNOG00000018823|ENSRNOG00000029071|ENSRNOG00000056024|ENSRNOG00000017198|ENSRNOG00000030404|ENSRNOG00000012394|ENSRNOG00000008048|ENSRNOG00000059840|ENSRNOG00000046424|…	http://amigo.geneontology.org/amigo/term/GO:0006915
centrosome	Gene Ontology	GO:0005813	cellular_component	30	484	0.0935537	0.516479	ENSRNOG00000001455|ENSRNOG00000007946|ENSRNOG00000000303|ENSRNOG00000010048|ENSRNOG00000006103|ENSRNOG00000007649|ENSRNOG00000022597|ENSRNOG00000046741|ENSRNOG00000049708|ENSRNOG00000018999|ENSRNOG00000001609|ENSRNOG00000006663|ENSRNOG00000017536|ENSRNOG00000006178|ENSRNOG00000055340|ENSRNOG00000001111|ENSRNOG00000038868|ENSRNOG00000010418|ENSRNOG00000014160|ENSRNOG00000016121|ENSRNOG00000013536|…	http://amigo.geneontology.org/amigo/term/GO:0005813
cell junction	Gene Ontology	GO:0030054	cellular_component	13	178	0.0939894	0.518215	ENSRNOG00000023753|ENSRNOG00000019403|ENSRNOG00000050994|ENSRNOG00000045895|ENSRNOG00000020361|ENSRNOG00000015030|ENSRNOG00000011077|ENSRNOG00000013324|ENSRNOG00000007649|ENSRNOG00000016047|ENSRNOG00000032463|ENSRNOG00000057676|ENSRNOG00000016724	http://amigo.geneontology.org/amigo/term/GO:0030054
response to antibiotic	Gene Ontology	GO:0046677	biological_process	5	49	0.0965315	0.522581	ENSRNOG00000007219|ENSRNOG00000010278|ENSRNOG00000019500|ENSRNOG00000014254|ENSRNOG00000059714	http://amigo.geneontology.org/amigo/term/GO:0046677
Rho protein signal transduction	Gene Ontology	GO:0007266	biological_process	5	49	0.0965315	0.522581	ENSRNOG00000001706|ENSRNOG00000046922|ENSRNOG00000001843|ENSRNOG00000005809|ENSRNOG00000012721	http://amigo.geneontology.org/amigo/term/GO:0007266
response to radiation	Gene Ontology	GO:0009314	biological_process	5	49	0.0965315	0.522581	ENSRNOG00000014504|ENSRNOG00000049547|ENSRNOG00000016695|ENSRNOG00000016696|ENSRNOG00000007946	http://amigo.geneontology.org/amigo/term/GO:0009314
positive regulation of endothelial cell migration	Gene Ontology	GO:0010595	biological_process	5	49	0.0965315	0.522581	ENSRNOG00000037247|ENSRNOG00000010744|ENSRNOG00000047356|ENSRNOG00000009184|ENSRNOG00000013160	http://amigo.geneontology.org/amigo/term/GO:0010595
positive regulation of NF-kappaB transcription factor activity	Gene Ontology	GO:0051092	biological_process	11	145	0.0971361	0.522581	ENSRNOG00000049547|ENSRNOG00000019438|ENSRNOG00000010278|ENSRNOG00000002175|ENSRNOG00000017897|ENSRNOG00000031202|ENSRNOG00000056836|ENSRNOG00000040108|ENSRNOG00000017181|ENSRNOG00000010522|ENSRNOG00000009681	http://amigo.geneontology.org/amigo/term/GO:0051092
negative regulation of mitotic cell cycle	Gene Ontology	GO:0045930	biological_process	4	35	0.0984547	0.522581	ENSRNOG00000016029|ENSRNOG00000007249|ENSRNOG00000047356|ENSRNOG00000008895	http://amigo.geneontology.org/amigo/term/GO:0045930
positive regulation of mitotic cell cycle	Gene Ontology	GO:0045931	biological_process	4	35	0.0984547	0.522581	ENSRNOG00000001111|ENSRNOG00000032492|ENSRNOG00000047356|ENSRNOG00000006663	http://amigo.geneontology.org/amigo/term/GO:0045931
adrenal gland development	Gene Ontology	GO:0030325	biological_process	4	35	0.0984547	0.522581	ENSRNOG00000018140|ENSRNOG00000013166|ENSRNOG00000013074|ENSRNOG00000016343	http://amigo.geneontology.org/amigo/term/GO:0030325
response to unfolded protein	Gene Ontology	GO:0006986	biological_process	4	35	0.0984547	0.522581	ENSRNOG00000055226|ENSRNOG00000046424|ENSRNOG00000019525|ENSRNOG00000019693	http://amigo.geneontology.org/amigo/term/GO:0006986
-	Gene Ontology	GO:0036459	#N/A	4	35	0.0984547	0.522581	ENSRNOG00000006636|ENSRNOG00000003261|ENSRNOG00000027012|ENSRNOG00000023202	http://amigo.geneontology.org/amigo/term/GO:0036459
positive regulation of cold-induced thermogenesis	Gene Ontology	GO:0120162	biological_process	8	96	0.0992171	0.522581	ENSRNOG00000022372|ENSRNOG00000007242|ENSRNOG00000006178|ENSRNOG00000046447|ENSRNOG00000056836|ENSRNOG00000040108|ENSRNOG00000046005|ENSRNOG00000046424	http://amigo.geneontology.org/amigo/term/GO:0120162
response to xenobiotic stimulus	Gene Ontology	GO:0009410	biological_process	2	10	0.10004	0.522581	ENSRNOG00000019500|ENSRNOG00000004342	http://amigo.geneontology.org/amigo/term/GO:0009410
Rap protein signal transduction	Gene Ontology	GO:0032486	biological_process	2	10	0.10004	0.522581	ENSRNOG00000032463|ENSRNOG00000014316	http://amigo.geneontology.org/amigo/term/GO:0032486
manganese ion transmembrane transport	Gene Ontology	GO:0071421	biological_process	2	10	0.10004	0.522581	ENSRNOG00000049334|ENSRNOG00000013305	http://amigo.geneontology.org/amigo/term/GO:0071421
NIK/NF-kappaB signaling	Gene Ontology	GO:0038061	biological_process	2	10	0.10004	0.522581	ENSRNOG00000010711|ENSRNOG00000028629	http://amigo.geneontology.org/amigo/term/GO:0038061
mismatched DNA binding	Gene Ontology	GO:0030983	molecular_function	2	10	0.10004	0.522581	ENSRNOG00000015796|ENSRNOG00000016134	http://amigo.geneontology.org/amigo/term/GO:0030983
toxin metabolic process	Gene Ontology	GO:0009404	biological_process	2	10	0.10004	0.522581	ENSRNOG00000003510|ENSRNOG00000019500	http://amigo.geneontology.org/amigo/term/GO:0009404
positive regulation of cardiac muscle contraction	Gene Ontology	GO:0060452	biological_process	2	10	0.10004	0.522581	ENSRNOG00000059714|ENSRNOG00000009522	http://amigo.geneontology.org/amigo/term/GO:0060452
phosphatidylinositol-4,5-bisphosphate 5-phosphatase activity	Gene Ontology	GO:0004439	molecular_function	2	10	0.10004	0.522581	ENSRNOG00000048506|ENSRNOG00000056954	http://amigo.geneontology.org/amigo/term/GO:0004439
RNA polymerase I preinitiation complex assembly	Gene Ontology	GO:0001188	biological_process	2	10	0.10004	0.522581	ENSRNOG00000015632|ENSRNOG00000053881	http://amigo.geneontology.org/amigo/term/GO:0001188
regulation of p38MAPK cascade	Gene Ontology	GO:1900744	biological_process	2	10	0.10004	0.522581	ENSRNOG00000055226|ENSRNOG00000019271	http://amigo.geneontology.org/amigo/term/GO:1900744
negative regulation of growth	Gene Ontology	GO:0045926	biological_process	2	10	0.10004	0.522581	ENSRNOG00000043098|ENSRNOG00000008292	http://amigo.geneontology.org/amigo/term/GO:0045926
regulation of stem cell division	Gene Ontology	GO:2000035	biological_process	2	10	0.10004	0.522581	ENSRNOG00000005616|ENSRNOG00000008456	http://amigo.geneontology.org/amigo/term/GO:2000035
response to epidermal growth factor	Gene Ontology	GO:0070849	biological_process	2	10	0.10004	0.522581	ENSRNOG00000014504|ENSRNOG00000010134	http://amigo.geneontology.org/amigo/term/GO:0070849
embryonic heart tube morphogenesis	Gene Ontology	GO:0003143	biological_process	2	10	0.10004	0.522581	ENSRNOG00000020695|ENSRNOG00000015488	http://amigo.geneontology.org/amigo/term/GO:0003143
response to UV-C	Gene Ontology	GO:0010225	biological_process	2	10	0.10004	0.522581	ENSRNOG00000001111|ENSRNOG00000004339	http://amigo.geneontology.org/amigo/term/GO:0010225
positive regulation of fatty acid beta-oxidation	Gene Ontology	GO:0032000	biological_process	2	10	0.10004	0.522581	ENSRNOG00000018677|ENSRNOG00000014254	http://amigo.geneontology.org/amigo/term/GO:0032000
negative regulation of single stranded viral RNA replication via double stranded DNA intermediate	Gene Ontology	GO:0045869	biological_process	2	10	0.10004	0.522581	ENSRNOG00000036913|ENSRNOG00000056954	http://amigo.geneontology.org/amigo/term/GO:0045869
negative regulation of natural killer cell mediated cytotoxicity	Gene Ontology	GO:0045953	biological_process	2	10	0.10004	0.522581	ENSRNOG00000000777|ENSRNOG00000038999	http://amigo.geneontology.org/amigo/term/GO:0045953
pericardium development	Gene Ontology	GO:0060039	biological_process	2	10	0.10004	0.522581	ENSRNOG00000018140|ENSRNOG00000060825	http://amigo.geneontology.org/amigo/term/GO:0060039
maintenance of epithelial cell apical/basal polarity	Gene Ontology	GO:0045199	biological_process	2	10	0.10004	0.522581	ENSRNOG00000004527|ENSRNOG00000008981	http://amigo.geneontology.org/amigo/term/GO:0045199
arrestin family protein binding	Gene Ontology	GO:1990763	molecular_function	2	10	0.10004	0.522581	ENSRNOG00000059043|ENSRNOG00000030404	http://amigo.geneontology.org/amigo/term/GO:1990763
mammary gland epithelium development	Gene Ontology	GO:0061180	biological_process	2	10	0.10004	0.522581	ENSRNOG00000013166|ENSRNOG00000049334	http://amigo.geneontology.org/amigo/term/GO:0061180
regulation of bone remodeling	Gene Ontology	GO:0046850	biological_process	2	10	0.10004	0.522581	ENSRNOG00000018382|ENSRNOG00000016818	http://amigo.geneontology.org/amigo/term/GO:0046850
potassium channel inhibitor activity	Gene Ontology	GO:0019870	molecular_function	2	10	0.10004	0.522581	ENSRNOG00000017610|ENSRNOG00000016684	http://amigo.geneontology.org/amigo/term/GO:0019870
activated T cell proliferation	Gene Ontology	GO:0050798	biological_process	2	10	0.10004	0.522581	ENSRNOG00000047356|ENSRNOG00000019728	http://amigo.geneontology.org/amigo/term/GO:0050798
oxaloacetate metabolic process	Gene Ontology	GO:0006107	biological_process	2	10	0.10004	0.522581	ENSRNOG00000028616|ENSRNOG00000027797	http://amigo.geneontology.org/amigo/term/GO:0006107
guanylate cyclase activity	Gene Ontology	GO:0004383	molecular_function	2	10	0.10004	0.522581	ENSRNOG00000029876|ENSRNOG00000012302	http://amigo.geneontology.org/amigo/term/GO:0004383
positive regulation of intracellular estrogen receptor signaling pathway	Gene Ontology	GO:0033148	biological_process	2	10	0.10004	0.522581	ENSRNOG00000005616|ENSRNOG00000061499	http://amigo.geneontology.org/amigo/term/GO:0033148
neuroepithelial cell differentiation	Gene Ontology	GO:0060563	biological_process	2	10	0.10004	0.522581	ENSRNOG00000023753|ENSRNOG00000047356	http://amigo.geneontology.org/amigo/term/GO:0060563
titin binding	Gene Ontology	GO:0031432	molecular_function	2	10	0.10004	0.522581	ENSRNOG00000016543|ENSRNOG00000011589	http://amigo.geneontology.org/amigo/term/GO:0031432
aryl hydrocarbon receptor binding	Gene Ontology	GO:0017162	molecular_function	2	10	0.10004	0.522581	ENSRNOG00000031174|ENSRNOG00000004342	http://amigo.geneontology.org/amigo/term/GO:0017162
pre-B cell differentiation	Gene Ontology	GO:0002329	biological_process	2	10	0.10004	0.522581	ENSRNOG00000009184|ENSRNOG00000003472	http://amigo.geneontology.org/amigo/term/GO:0002329
male meiosis I	Gene Ontology	GO:0007141	biological_process	3	22	0.101667	0.52277	ENSRNOG00000001111|ENSRNOG00000015813|ENSRNOG00000015143	http://amigo.geneontology.org/amigo/term/GO:0007141
microfilament motor activity	Gene Ontology	GO:0000146	molecular_function	3	22	0.101667	0.52277	ENSRNOG00000018478|ENSRNOG00000008409|ENSRNOG00000002852	http://amigo.geneontology.org/amigo/term/GO:0000146
embryonic hemopoiesis	Gene Ontology	GO:0035162	biological_process	3	22	0.101667	0.52277	ENSRNOG00000001704|ENSRNOG00000004342|ENSRNOG00000008292	http://amigo.geneontology.org/amigo/term/GO:0035162
protein ADP-ribosylation	Gene Ontology	GO:0006471	biological_process	3	22	0.101667	0.52277	ENSRNOG00000001151|ENSRNOG00000013948|ENSRNOG00000023463	http://amigo.geneontology.org/amigo/term/GO:0006471
epithelial cell morphogenesis	Gene Ontology	GO:0003382	biological_process	3	22	0.101667	0.52277	ENSRNOG00000009470|ENSRNOG00000002538|ENSRNOG00000013177	http://amigo.geneontology.org/amigo/term/GO:0003382
inactivation of MAPK activity	Gene Ontology	GO:0000188	biological_process	3	22	0.101667	0.52277	ENSRNOG00000056836|ENSRNOG00000005209|ENSRNOG00000006628	http://amigo.geneontology.org/amigo/term/GO:0000188
respiratory gaseous exchange by respiratory system	Gene Ontology	GO:0007585	biological_process	3	22	0.101667	0.52277	ENSRNOG00000019014|ENSRNOG00000033568|ENSRNOG00000012721	http://amigo.geneontology.org/amigo/term/GO:0007585
positive regulation of dendrite development	Gene Ontology	GO:1900006	biological_process	3	22	0.101667	0.52277	ENSRNOG00000047356|ENSRNOG00000004281|ENSRNOG00000055226	http://amigo.geneontology.org/amigo/term/GO:1900006
regulation of TOR signaling	Gene Ontology	GO:0032006	biological_process	3	22	0.101667	0.52277	ENSRNOG00000010838|ENSRNOG00000006264|ENSRNOG00000000406	http://amigo.geneontology.org/amigo/term/GO:0032006
negative regulation of MAPK cascade	Gene Ontology	GO:0043409	biological_process	3	22	0.101667	0.52277	ENSRNOG00000056836|ENSRNOG00000005209|ENSRNOG00000006628	http://amigo.geneontology.org/amigo/term/GO:0043409
retinoid X receptor binding	Gene Ontology	GO:0046965	molecular_function	3	22	0.101667	0.52277	ENSRNOG00000016423|ENSRNOG00000055246|ENSRNOG00000023360	http://amigo.geneontology.org/amigo/term/GO:0046965
cGMP-mediated signaling	Gene Ontology	GO:0019934	biological_process	3	22	0.101667	0.52277	ENSRNOG00000040108|ENSRNOG00000030877|ENSRNOG00000025042	http://amigo.geneontology.org/amigo/term/GO:0019934
inorganic anion transport	Gene Ontology	GO:0015698	biological_process	3	22	0.101667	0.52277	ENSRNOG00000000095|ENSRNOG00000005491|ENSRNOG00000005957	http://amigo.geneontology.org/amigo/term/GO:0015698
receptor tyrosine kinase binding	Gene Ontology	GO:0030971	molecular_function	6	65	0.101827	0.522965	ENSRNOG00000002828|ENSRNOG00000004823|ENSRNOG00000017453|ENSRNOG00000016696|ENSRNOG00000029260|ENSRNOG00000008323	http://amigo.geneontology.org/amigo/term/GO:0030971
bicellular tight junction	Gene Ontology	GO:0005923	cellular_component	9	113	0.10196	0.523017	ENSRNOG00000008981|ENSRNOG00000015030|ENSRNOG00000011077|ENSRNOG00000004527|ENSRNOG00000007894|ENSRNOG00000013324|ENSRNOG00000043381|ENSRNOG00000018980|ENSRNOG00000012878	http://amigo.geneontology.org/amigo/term/GO:0005923
negative regulation of gene expression	Gene Ontology	GO:0010629	biological_process	21	323	0.102162	0.523426	ENSRNOG00000018140|ENSRNOG00000016029|ENSRNOG00000020905|ENSRNOG00000050864|ENSRNOG00000055246|ENSRNOG00000023463|ENSRNOG00000052572|ENSRNOG00000010711|ENSRNOG00000032788|ENSRNOG00000024104|ENSRNOG00000016818|ENSRNOG00000008292|ENSRNOG00000028629|ENSRNOG00000040108|ENSRNOG00000009681|ENSRNOG00000000406|ENSRNOG00000012347|ENSRNOG00000029614|ENSRNOG00000013166|ENSRNOG00000004339|ENSRNOG00000009184	http://amigo.geneontology.org/amigo/term/GO:0010629
peptidyl-tyrosine dephosphorylation	Gene Ontology	GO:0035335	biological_process	8	97	0.103397	0.52912	ENSRNOG00000009419|ENSRNOG00000018999|ENSRNOG00000017453|ENSRNOG00000013135|ENSRNOG00000002061|ENSRNOG00000015717|ENSRNOG00000000695|ENSRNOG00000006628	http://amigo.geneontology.org/amigo/term/GO:0035335
negative regulation of translation	Gene Ontology	GO:0017148	biological_process	7	81	0.103621	0.529632	ENSRNOG00000015655|ENSRNOG00000050741|ENSRNOG00000002828|ENSRNOG00000020689|ENSRNOG00000006636|ENSRNOG00000013074|ENSRNOG00000022741	http://amigo.geneontology.org/amigo/term/GO:0017148
protein-containing complex binding	Gene Ontology	GO:0044877	molecular_function	37	622	0.104446	0.533209	ENSRNOG00000008830|ENSRNOG00000001518|ENSRNOG00000007946|ENSRNOG00000001516|ENSRNOG00000005616|ENSRNOG00000010637|ENSRNOG00000056836|ENSRNOG00000007649|ENSRNOG00000046023|ENSRNOG00000013177|ENSRNOG00000016638|ENSRNOG00000029876|ENSRNOG00000031174|ENSRNOG00000019728|ENSRNOG00000022877|ENSRNOG00000008292|ENSRNOG00000014658|ENSRNOG00000007249|ENSRNOG00000055226|ENSRNOG00000012302|ENSRNOG00000003841|…	http://amigo.geneontology.org/amigo/term/GO:0044877
triglyceride metabolic process	Gene Ontology	GO:0006641	biological_process	4	36	0.10569	0.536356	ENSRNOG00000056836|ENSRNOG00000040108|ENSRNOG00000014254|ENSRNOG00000046005	http://amigo.geneontology.org/amigo/term/GO:0006641
cellular response to glucocorticoid stimulus	Gene Ontology	GO:0071385	biological_process	4	36	0.10569	0.536356	ENSRNOG00000010478|ENSRNOG00000003515|ENSRNOG00000000903|ENSRNOG00000004342	http://amigo.geneontology.org/amigo/term/GO:0071385
activation of JUN kinase activity	Gene Ontology	GO:0007257	biological_process	4	36	0.10569	0.536356	ENSRNOG00000049547|ENSRNOG00000055226|ENSRNOG00000033568|ENSRNOG00000013177	http://amigo.geneontology.org/amigo/term/GO:0007257
branching morphogenesis of an epithelial tube	Gene Ontology	GO:0048754	biological_process	4	36	0.10569	0.536356	ENSRNOG00000010711|ENSRNOG00000013166|ENSRNOG00000014395|ENSRNOG00000010771	http://amigo.geneontology.org/amigo/term/GO:0048754
positive regulation of T cell mediated cytotoxicity	Gene Ontology	GO:0001916	biological_process	4	36	0.10569	0.536356	ENSRNOG00000000795|ENSRNOG00000031090|ENSRNOG00000038999|ENSRNOG00000000777	http://amigo.geneontology.org/amigo/term/GO:0001916
protease binding	Gene Ontology	GO:0002020	molecular_function	9	114	0.105861	0.536588	ENSRNOG00000001111|ENSRNOG00000016121|ENSRNOG00000014504|ENSRNOG00000009681|ENSRNOG00000006487|ENSRNOG00000030763|ENSRNOG00000004303|ENSRNOG00000017181|ENSRNOG00000010208	http://amigo.geneontology.org/amigo/term/GO:0002020
DNA-binding transcription activator activity, RNA polymerase II-specific	Gene Ontology	GO:0001228	molecular_function	28	454	0.106614	0.539765	ENSRNOG00000008830|ENSRNOG00000007250|ENSRNOG00000011015|ENSRNOG00000005616|ENSRNOG00000061499|ENSRNOG00000046242|ENSRNOG00000020695|ENSRNOG00000012826|ENSRNOG00000018140|ENSRNOG00000033522|ENSRNOG00000013074|ENSRNOG00000008292|ENSRNOG00000000506|ENSRNOG00000005608|ENSRNOG00000002350|ENSRNOG00000008904|ENSRNOG00000025140|ENSRNOG00000000082|ENSRNOG00000057754|ENSRNOG00000012347|ENSRNOG00000001704|…	http://amigo.geneontology.org/amigo/term/GO:0001228
cytoplasmic stress granule	Gene Ontology	GO:0010494	cellular_component	6	66	0.107087	0.541516	ENSRNOG00000050741|ENSRNOG00000001256|ENSRNOG00000015329|ENSRNOG00000014076|ENSRNOG00000006180|ENSRNOG00000018033	http://amigo.geneontology.org/amigo/term/GO:0010494
integral component of postsynaptic membrane	Gene Ontology	GO:0099055	cellular_component	7	82	0.108342	0.541557	ENSRNOG00000009522|ENSRNOG00000020310|ENSRNOG00000010744|ENSRNOG00000005697|ENSRNOG00000007682|ENSRNOG00000010682|ENSRNOG00000004067	http://amigo.geneontology.org/amigo/term/GO:0099055
positive regulation of interleukin-1 beta production	Gene Ontology	GO:0032731	biological_process	5	51	0.108554	0.541557	ENSRNOG00000010522|ENSRNOG00000010278|ENSRNOG00000017181|ENSRNOG00000051482|ENSRNOG00000023143	http://amigo.geneontology.org/amigo/term/GO:0032731
positive regulation of actin filament polymerization	Gene Ontology	GO:0030838	biological_process	5	51	0.108554	0.541557	ENSRNOG00000050994|ENSRNOG00000007518|ENSRNOG00000002139|ENSRNOG00000013177|ENSRNOG00000017155	http://amigo.geneontology.org/amigo/term/GO:0030838
DNA-binding transcription factor activity, RNA polymerase II-specific	Gene Ontology	GO:0000981	molecular_function	24	381	0.108932	0.541557	ENSRNOG00000007250|ENSRNOG00000054259|ENSRNOG00000046242|ENSRNOG00000012049|ENSRNOG00000020695|ENSRNOG00000004342|ENSRNOG00000031174|ENSRNOG00000002163|ENSRNOG00000033522|ENSRNOG00000017198|ENSRNOG00000008292|ENSRNOG00000010815|ENSRNOG00000013074|ENSRNOG00000055340|ENSRNOG00000008904|ENSRNOG00000025634|ENSRNOG00000012347|ENSRNOG00000001704|ENSRNOG00000009184|ENSRNOG00000008895|ENSRNOG00000015488|…	http://amigo.geneontology.org/amigo/term/GO:0000981
sarcoplasmic reticulum membrane	Gene Ontology	GO:0033017	cellular_component	3	23	0.111251	0.541557	ENSRNOG00000011589|ENSRNOG00000052080|ENSRNOG00000009783	http://amigo.geneontology.org/amigo/term/GO:0033017
-	Gene Ontology	GO:0042535	#N/A	3	23	0.111251	0.541557	ENSRNOG00000036711|ENSRNOG00000010278|ENSRNOG00000010522	http://amigo.geneontology.org/amigo/term/GO:0042535
negative regulation of NIK/NF-kappaB signaling	Gene Ontology	GO:1901223	biological_process	3	23	0.111251	0.541557	ENSRNOG00000012868|ENSRNOG00000005916|ENSRNOG00000050864	http://amigo.geneontology.org/amigo/term/GO:1901223
NAD+ ADP-ribosyltransferase activity	Gene Ontology	GO:0003950	molecular_function	3	23	0.111251	0.541557	ENSRNOG00000001151|ENSRNOG00000013948|ENSRNOG00000023463	http://amigo.geneontology.org/amigo/term/GO:0003950
nuclear hormone receptor binding	Gene Ontology	GO:0035257	molecular_function	3	23	0.111251	0.541557	ENSRNOG00000005616|ENSRNOG00000055246|ENSRNOG00000008292	http://amigo.geneontology.org/amigo/term/GO:0035257
cellular response to copper ion	Gene Ontology	GO:0071280	biological_process	3	23	0.111251	0.541557	ENSRNOG00000008830|ENSRNOG00000012878|ENSRNOG00000019500	http://amigo.geneontology.org/amigo/term/GO:0071280
neural tube closure	Gene Ontology	GO:0001843	biological_process	8	99	0.112046	0.541557	ENSRNOG00000055340|ENSRNOG00000046922|ENSRNOG00000007117|ENSRNOG00000016254|ENSRNOG00000004281|ENSRNOG00000007518|ENSRNOG00000020695|ENSRNOG00000047356	http://amigo.geneontology.org/amigo/term/GO:0001843
cell adhesion molecule binding	Gene Ontology	GO:0050839	molecular_function	6	67	0.112483	0.541557	ENSRNOG00000023753|ENSRNOG00000017897|ENSRNOG00000038197|ENSRNOG00000015030|ENSRNOG00000011077|ENSRNOG00000054954	http://amigo.geneontology.org/amigo/term/GO:0050839
endoplasmic reticulum-Golgi intermediate compartment	Gene Ontology	GO:0005793	cellular_component	6	67	0.112483	0.541557	ENSRNOG00000017453|ENSRNOG00000011014|ENSRNOG00000003098|ENSRNOG00000037437|ENSRNOG00000010711|ENSRNOG00000003508	http://amigo.geneontology.org/amigo/term/GO:0005793
cytoskeletal protein binding	Gene Ontology	GO:0008092	molecular_function	6	67	0.112483	0.541557	ENSRNOG00000017579|ENSRNOG00000002538|ENSRNOG00000018051|ENSRNOG00000055809|ENSRNOG00000006975|ENSRNOG00000013177	http://amigo.geneontology.org/amigo/term/GO:0008092
enzyme binding	Gene Ontology	GO:0019899	molecular_function	26	420	0.11309	0.541557	ENSRNOG00000011076|ENSRNOG00000028629|ENSRNOG00000056836|ENSRNOG00000023143|ENSRNOG00000016134|ENSRNOG00000001304|ENSRNOG00000001706|ENSRNOG00000032492|ENSRNOG00000022372|ENSRNOG00000023463|ENSRNOG00000014452|ENSRNOG00000029360|ENSRNOG00000008292|ENSRNOG00000016029|ENSRNOG00000001686|ENSRNOG00000019525|ENSRNOG00000038868|ENSRNOG00000019500|ENSRNOG00000015796|ENSRNOG00000010881|ENSRNOG00000022741|…	http://amigo.geneontology.org/amigo/term/GO:0019899
mediator complex	Gene Ontology	GO:0016592	cellular_component	4	37	0.113158	0.541557	ENSRNOG00000009977|ENSRNOG00000006976|ENSRNOG00000010680|ENSRNOG00000001120	http://amigo.geneontology.org/amigo/term/GO:0016592
polysomal ribosome	Gene Ontology	GO:0042788	cellular_component	4	37	0.113158	0.541557	ENSRNOG00000010746|ENSRNOG00000016912|ENSRNOG00000011138|ENSRNOG00000001611	http://amigo.geneontology.org/amigo/term/GO:0042788
branching involved in blood vessel morphogenesis	Gene Ontology	GO:0001569	biological_process	4	37	0.113158	0.541557	ENSRNOG00000010744|ENSRNOG00000004342|ENSRNOG00000013529|ENSRNOG00000012721	http://amigo.geneontology.org/amigo/term/GO:0001569
positive regulation of innate immune response	Gene Ontology	GO:0045089	biological_process	4	37	0.113158	0.541557	ENSRNOG00000008048|ENSRNOG00000051482|ENSRNOG00000016695|ENSRNOG00000017897	http://amigo.geneontology.org/amigo/term/GO:0045089
exocytosis	Gene Ontology	GO:0006887	biological_process	7	83	0.113177	0.541557	ENSRNOG00000019766|ENSRNOG00000007636|ENSRNOG00000004527|ENSRNOG00000060266|ENSRNOG00000046023|ENSRNOG00000011475|ENSRNOG00000061582	http://amigo.geneontology.org/amigo/term/GO:0006887
nitric oxide mediated signal transduction	Gene Ontology	GO:0007263	biological_process	2	11	0.114809	0.541557	ENSRNOG00000040108|ENSRNOG00000043098	http://amigo.geneontology.org/amigo/term/GO:0007263
B cell apoptotic process	Gene Ontology	GO:0001783	biological_process	2	11	0.114809	0.541557	ENSRNOG00000011517|ENSRNOG00000000595	http://amigo.geneontology.org/amigo/term/GO:0001783
negative regulation of osteoblast proliferation	Gene Ontology	GO:0033689	biological_process	2	11	0.114809	0.541557	ENSRNOG00000004342|ENSRNOG00000029510	http://amigo.geneontology.org/amigo/term/GO:0033689
ovulation from ovarian follicle	Gene Ontology	GO:0001542	biological_process	2	11	0.114809	0.541557	ENSRNOG00000002657|ENSRNOG00000016695	http://amigo.geneontology.org/amigo/term/GO:0001542
negative regulation of potassium ion transmembrane transport	Gene Ontology	GO:1901380	biological_process	2	11	0.114809	0.541557	ENSRNOG00000056836|ENSRNOG00000017610	http://amigo.geneontology.org/amigo/term/GO:1901380
multicellular organismal iron ion homeostasis	Gene Ontology	GO:0060586	biological_process	2	11	0.114809	0.541557	ENSRNOG00000000540|ENSRNOG00000021029	http://amigo.geneontology.org/amigo/term/GO:0060586
phosphatidylinositol kinase activity	Gene Ontology	GO:0052742	molecular_function	2	11	0.114809	0.541557	ENSRNOG00000029938|ENSRNOG00000016384	http://amigo.geneontology.org/amigo/term/GO:0052742
co-SMAD binding	Gene Ontology	GO:0070410	molecular_function	2	11	0.114809	0.541557	ENSRNOG00000018140|ENSRNOG00000003261	http://amigo.geneontology.org/amigo/term/GO:0070410
microtubule severing	Gene Ontology	GO:0051013	biological_process	2	11	0.114809	0.541557	ENSRNOG00000047618|ENSRNOG00000004679	http://amigo.geneontology.org/amigo/term/GO:0051013
homotypic cell-cell adhesion	Gene Ontology	GO:0034109	biological_process	2	11	0.114809	0.541557	ENSRNOG00000023841|ENSRNOG00000015030	http://amigo.geneontology.org/amigo/term/GO:0034109
regulation of bicellular tight junction assembly	Gene Ontology	GO:2000810	biological_process	2	11	0.114809	0.541557	ENSRNOG00000017610|ENSRNOG00000011077	http://amigo.geneontology.org/amigo/term/GO:2000810
embryonic cleavage	Gene Ontology	GO:0040016	biological_process	2	11	0.114809	0.541557	ENSRNOG00000015633|ENSRNOG00000016384	http://amigo.geneontology.org/amigo/term/GO:0040016
RISC-loading complex	Gene Ontology	GO:0070578	cellular_component	2	11	0.114809	0.541557	ENSRNOG00000010711|ENSRNOG00000025596	http://amigo.geneontology.org/amigo/term/GO:0070578
pre-mRNA intronic binding	Gene Ontology	GO:0097157	molecular_function	2	11	0.114809	0.541557	ENSRNOG00000003495|ENSRNOG00000050741	http://amigo.geneontology.org/amigo/term/GO:0097157
endothelial cell activation	Gene Ontology	GO:0042118	biological_process	2	11	0.114809	0.541557	ENSRNOG00000007830|ENSRNOG00000009184	http://amigo.geneontology.org/amigo/term/GO:0042118
maintenance of gastrointestinal epithelium	Gene Ontology	GO:0030277	biological_process	2	11	0.114809	0.541557	ENSRNOG00000002139|ENSRNOG00000007134	http://amigo.geneontology.org/amigo/term/GO:0030277
glycerol metabolic process	Gene Ontology	GO:0006071	biological_process	2	11	0.114809	0.541557	ENSRNOG00000002657|ENSRNOG00000032788	http://amigo.geneontology.org/amigo/term/GO:0006071
positive regulation of natural killer cell differentiation	Gene Ontology	GO:0032825	biological_process	2	11	0.114809	0.541557	ENSRNOG00000010777|ENSRNOG00000058593	http://amigo.geneontology.org/amigo/term/GO:0032825
L-type voltage-gated calcium channel complex	Gene Ontology	GO:1990454	cellular_component	2	11	0.114809	0.541557	ENSRNOG00000013147|ENSRNOG00000033531	http://amigo.geneontology.org/amigo/term/GO:1990454
1-phosphatidylinositol-3-kinase activity	Gene Ontology	GO:0016303	molecular_function	2	11	0.114809	0.541557	ENSRNOG00000029938|ENSRNOG00000016384	http://amigo.geneontology.org/amigo/term/GO:0016303
response to fluid shear stress	Gene Ontology	GO:0034405	biological_process	2	11	0.114809	0.541557	ENSRNOG00000010771|ENSRNOG00000028629	http://amigo.geneontology.org/amigo/term/GO:0034405
thyroid hormone transport	Gene Ontology	GO:0070327	biological_process	2	11	0.114809	0.541557	ENSRNOG00000009740|ENSRNOG00000031249	http://amigo.geneontology.org/amigo/term/GO:0070327
embryonic neurocranium morphogenesis	Gene Ontology	GO:0048702	biological_process	2	11	0.114809	0.541557	ENSRNOG00000019014|ENSRNOG00000014395	http://amigo.geneontology.org/amigo/term/GO:0048702
response to interferon-beta	Gene Ontology	GO:0035456	biological_process	2	11	0.114809	0.541557	ENSRNOG00000008048|ENSRNOG00000014574	http://amigo.geneontology.org/amigo/term/GO:0035456
AP-2 adaptor complex	Gene Ontology	GO:0030122	cellular_component	2	11	0.114809	0.541557	ENSRNOG00000010299|ENSRNOG00000010637	http://amigo.geneontology.org/amigo/term/GO:0030122
myeloid cell homeostasis	Gene Ontology	GO:0002262	biological_process	2	11	0.114809	0.541557	ENSRNOG00000010278|ENSRNOG00000021029	http://amigo.geneontology.org/amigo/term/GO:0002262
deadenylation-dependent decapping of nuclear-transcribed mRNA	Gene Ontology	GO:0000290	biological_process	2	11	0.114809	0.541557	ENSRNOG00000045895|ENSRNOG00000045593	http://amigo.geneontology.org/amigo/term/GO:0000290
clathrin adaptor complex	Gene Ontology	GO:0030131	cellular_component	2	11	0.114809	0.541557	ENSRNOG00000001353|ENSRNOG00000014454	http://amigo.geneontology.org/amigo/term/GO:0030131
photoreceptor outer segment membrane	Gene Ontology	GO:0042622	cellular_component	2	11	0.114809	0.541557	ENSRNOG00000016638|ENSRNOG00000003098	http://amigo.geneontology.org/amigo/term/GO:0042622
regulation of membrane repolarization	Gene Ontology	GO:0060306	biological_process	2	11	0.114809	0.541557	ENSRNOG00000017610|ENSRNOG00000029811	http://amigo.geneontology.org/amigo/term/GO:0060306
positive regulation of cellular component movement	Gene Ontology	GO:0051272	biological_process	2	11	0.114809	0.541557	ENSRNOG00000001843|ENSRNOG00000016810	http://amigo.geneontology.org/amigo/term/GO:0051272
regulation of membrane depolarization	Gene Ontology	GO:0003254	biological_process	2	11	0.114809	0.541557	ENSRNOG00000017610|ENSRNOG00000011589	http://amigo.geneontology.org/amigo/term/GO:0003254
signal transduction in response to DNA damage	Gene Ontology	GO:0042770	biological_process	2	11	0.114809	0.541557	ENSRNOG00000047356|ENSRNOG00000014590	http://amigo.geneontology.org/amigo/term/GO:0042770
magnesium-dependent protein serine/threonine phosphatase activity	Gene Ontology	GO:0004724	molecular_function	2	11	0.114809	0.541557	ENSRNOG00000026905|ENSRNOG00000020115	http://amigo.geneontology.org/amigo/term/GO:0004724
histone H2A-K119 monoubiquitination	Gene Ontology	GO:0036353	biological_process	2	11	0.114809	0.541557	ENSRNOG00000016585|ENSRNOG00000012705	http://amigo.geneontology.org/amigo/term/GO:0036353
divalent metal ion transport	Gene Ontology	GO:0070838	biological_process	2	11	0.114809	0.541557	ENSRNOG00000013147|ENSRNOG00000008713	http://amigo.geneontology.org/amigo/term/GO:0070838
peptidyl-lysine monomethylation	Gene Ontology	GO:0018026	biological_process	2	11	0.114809	0.541557	ENSRNOG00000007242|ENSRNOG00000017137	http://amigo.geneontology.org/amigo/term/GO:0018026
SUMO binding	Gene Ontology	GO:0032183	molecular_function	2	11	0.114809	0.541557	ENSRNOG00000005890|ENSRNOG00000001573	http://amigo.geneontology.org/amigo/term/GO:0032183
positive regulation of glucose metabolic process	Gene Ontology	GO:0010907	biological_process	2	11	0.114809	0.541557	ENSRNOG00000018677|ENSRNOG00000028629	http://amigo.geneontology.org/amigo/term/GO:0010907
somitogenesis	Gene Ontology	GO:0001756	biological_process	5	52	0.114826	0.541557	ENSRNOG00000010104|ENSRNOG00000046327|ENSRNOG00000002538|ENSRNOG00000001250|ENSRNOG00000007518	http://amigo.geneontology.org/amigo/term/GO:0001756
spinal cord development	Gene Ontology	GO:0021510	biological_process	5	52	0.114826	0.541557	ENSRNOG00000029614|ENSRNOG00000009625|ENSRNOG00000001516|ENSRNOG00000010771|ENSRNOG00000028629	http://amigo.geneontology.org/amigo/term/GO:0021510
mitochondrial membrane	Gene Ontology	GO:0031966	cellular_component	9	117	0.118062	0.554657	ENSRNOG00000003223|ENSRNOG00000030210|ENSRNOG00000007946|ENSRNOG00000026490|ENSRNOG00000024972|ENSRNOG00000016123|ENSRNOG00000010744|ENSRNOG00000007649|ENSRNOG00000005130	http://amigo.geneontology.org/amigo/term/GO:0031966
cell body	Gene Ontology	GO:0044297	cellular_component	9	117	0.118062	0.554657	ENSRNOG00000016638|ENSRNOG00000014160|ENSRNOG00000058039|ENSRNOG00000002061|ENSRNOG00000029260|ENSRNOG00000033568|ENSRNOG00000019482|ENSRNOG00000006545|ENSRNOG00000008323	http://amigo.geneontology.org/amigo/term/GO:0044297
phosphatidylinositol binding	Gene Ontology	GO:0035091	molecular_function	7	84	0.118123	0.554657	ENSRNOG00000016630|ENSRNOG00000019766|ENSRNOG00000003846|ENSRNOG00000018823|ENSRNOG00000029260|ENSRNOG00000029938|ENSRNOG00000032391	http://amigo.geneontology.org/amigo/term/GO:0035091
cis-regulatory region sequence-specific DNA binding	Gene Ontology	GO:0000987	molecular_function	7	84	0.118123	0.554657	ENSRNOG00000016029|ENSRNOG00000031174|ENSRNOG00000004342|ENSRNOG00000008895|ENSRNOG00000015488|ENSRNOG00000012347|ENSRNOG00000004339	http://amigo.geneontology.org/amigo/term/GO:0000987
regulation of calcium ion transport	Gene Ontology	GO:0051924	biological_process	4	38	0.120852	0.558375	ENSRNOG00000011680|ENSRNOG00000013147|ENSRNOG00000033531|ENSRNOG00000011076	http://amigo.geneontology.org/amigo/term/GO:0051924
positive regulation of apoptotic signaling pathway	Gene Ontology	GO:2001235	biological_process	4	38	0.120852	0.558375	ENSRNOG00000021478|ENSRNOG00000052080|ENSRNOG00000055226|ENSRNOG00000000785	http://amigo.geneontology.org/amigo/term/GO:2001235
osteoclast differentiation	Gene Ontology	GO:0030316	biological_process	4	38	0.120852	0.558375	ENSRNOG00000049547|ENSRNOG00000016203|ENSRNOG00000018051|ENSRNOG00000009184	http://amigo.geneontology.org/amigo/term/GO:0030316
protein targeting	Gene Ontology	GO:0006605	biological_process	4	38	0.120852	0.558375	ENSRNOG00000001353|ENSRNOG00000004344|ENSRNOG00000010881|ENSRNOG00000003864	http://amigo.geneontology.org/amigo/term/GO:0006605
nuclear receptor binding	Gene Ontology	GO:0016922	molecular_function	3	24	0.121165	0.558375	ENSRNOG00000005616|ENSRNOG00000016121|ENSRNOG00000016423	http://amigo.geneontology.org/amigo/term/GO:0016922
positive regulation of sodium ion transport	Gene Ontology	GO:0010765	biological_process	3	24	0.121165	0.558375	ENSRNOG00000018677|ENSRNOG00000017610|ENSRNOG00000028629	http://amigo.geneontology.org/amigo/term/GO:0010765
regulation of dendrite morphogenesis	Gene Ontology	GO:0048814	biological_process	3	24	0.121165	0.558375	ENSRNOG00000029614|ENSRNOG00000017610|ENSRNOG00000013257	http://amigo.geneontology.org/amigo/term/GO:0048814
G-protein beta/gamma-subunit complex binding	Gene Ontology	GO:0031683	molecular_function	3	24	0.121165	0.558375	ENSRNOG00000019482|ENSRNOG00000058337|ENSRNOG00000014840	http://amigo.geneontology.org/amigo/term/GO:0031683
mitochondrion morphogenesis	Gene Ontology	GO:0070584	biological_process	3	24	0.121165	0.558375	ENSRNOG00000009097|ENSRNOG00000046424|ENSRNOG00000007946	http://amigo.geneontology.org/amigo/term/GO:0070584
protein folding chaperone	Gene Ontology	GO:0044183	molecular_function	3	24	0.121165	0.558375	ENSRNOG00000059714|ENSRNOG00000003983|ENSRNOG00000019525	http://amigo.geneontology.org/amigo/term/GO:0044183
ribosomal small subunit assembly	Gene Ontology	GO:0000028	biological_process	3	24	0.121165	0.558375	ENSRNOG00000048199|ENSRNOG00000010673|ENSRNOG00000019453	http://amigo.geneontology.org/amigo/term/GO:0000028
reciprocal meiotic recombination	Gene Ontology	GO:0007131	biological_process	3	24	0.121165	0.558375	ENSRNOG00000025672|ENSRNOG00000015813|ENSRNOG00000019174	http://amigo.geneontology.org/amigo/term/GO:0007131
spindle midzone	Gene Ontology	GO:0051233	cellular_component	3	24	0.121165	0.558375	ENSRNOG00000052080|ENSRNOG00000049033|ENSRNOG00000013536	http://amigo.geneontology.org/amigo/term/GO:0051233
ventricular system development	Gene Ontology	GO:0021591	biological_process	3	24	0.121165	0.558375	ENSRNOG00000019257|ENSRNOG00000009266|ENSRNOG00000019271	http://amigo.geneontology.org/amigo/term/GO:0021591
protein K48-linked ubiquitination	Gene Ontology	GO:0070936	biological_process	5	53	0.121267	0.558375	ENSRNOG00000017610|ENSRNOG00000006816|ENSRNOG00000059043|ENSRNOG00000001682|ENSRNOG00000048205	http://amigo.geneontology.org/amigo/term/GO:0070936
metallopeptidase activity	Gene Ontology	GO:0008237	molecular_function	5	53	0.121267	0.558375	ENSRNOG00000017897|ENSRNOG00000003495|ENSRNOG00000016695|ENSRNOG00000005278|ENSRNOG00000010915	http://amigo.geneontology.org/amigo/term/GO:0008237
cellular response to epidermal growth factor stimulus	Gene Ontology	GO:0071364	biological_process	5	53	0.121267	0.558375	ENSRNOG00000013135|ENSRNOG00000019005|ENSRNOG00000055226|ENSRNOG00000056954|ENSRNOG00000028629	http://amigo.geneontology.org/amigo/term/GO:0071364
positive regulation of neuron death	Gene Ontology	GO:1901216	biological_process	5	53	0.121267	0.558375	ENSRNOG00000001044|ENSRNOG00000019728|ENSRNOG00000000695|ENSRNOG00000003709|ENSRNOG00000047356	http://amigo.geneontology.org/amigo/term/GO:1901216
animal organ regeneration	Gene Ontology	GO:0031100	biological_process	7	85	0.123179	0.563565	ENSRNOG00000005964|ENSRNOG00000010319|ENSRNOG00000016696|ENSRNOG00000030877|ENSRNOG00000031249|ENSRNOG00000056836|ENSRNOG00000000165	http://amigo.geneontology.org/amigo/term/GO:0031100
PML body	Gene Ontology	GO:0016605	cellular_component	7	85	0.123179	0.563565	ENSRNOG00000016029|ENSRNOG00000055340|ENSRNOG00000036711|ENSRNOG00000011358|ENSRNOG00000006487|ENSRNOG00000029980|ENSRNOG00000061121	http://amigo.geneontology.org/amigo/term/GO:0016605
retrograde transport, endosome to Golgi	Gene Ontology	GO:0042147	biological_process	6	69	0.123681	0.563565	ENSRNOG00000016212|ENSRNOG00000002039|ENSRNOG00000006895|ENSRNOG00000010637|ENSRNOG00000010048|ENSRNOG00000007125	http://amigo.geneontology.org/amigo/term/GO:0042147
protein homooligomerization	Gene Ontology	GO:0051260	biological_process	8	102	0.125729	0.563565	ENSRNOG00000058593|ENSRNOG00000008981|ENSRNOG00000015206|ENSRNOG00000027091|ENSRNOG00000014686|ENSRNOG00000023360|ENSRNOG00000015746|ENSRNOG00000046505	http://amigo.geneontology.org/amigo/term/GO:0051260
phospholipid binding	Gene Ontology	GO:0005543	molecular_function	8	102	0.125729	0.563565	ENSRNOG00000032788|ENSRNOG00000011909|ENSRNOG00000003284|ENSRNOG00000003846|ENSRNOG00000012490|ENSRNOG00000013884|ENSRNOG00000013231|ENSRNOG00000058337	http://amigo.geneontology.org/amigo/term/GO:0005543
clathrin-coated vesicle	Gene Ontology	GO:0030136	cellular_component	5	54	0.127872	0.563565	ENSRNOG00000010299|ENSRNOG00000014454|ENSRNOG00000061582|ENSRNOG00000018599|ENSRNOG00000003284	http://amigo.geneontology.org/amigo/term/GO:0030136
positive regulation of cysteine-type endopeptidase activity involved in apoptotic process	Gene Ontology	GO:0043280	biological_process	5	54	0.127872	0.563565	ENSRNOG00000023143|ENSRNOG00000012868|ENSRNOG00000012049|ENSRNOG00000017181|ENSRNOG00000030404	http://amigo.geneontology.org/amigo/term/GO:0043280
regulation of cytokinesis	Gene Ontology	GO:0032465	biological_process	4	39	0.128764	0.563565	ENSRNOG00000001111|ENSRNOG00000001455|ENSRNOG00000007946|ENSRNOG00000002852	http://amigo.geneontology.org/amigo/term/GO:0032465
methylation	Gene Ontology	GO:0032259	biological_process	4	39	0.128764	0.563565	ENSRNOG00000012872|ENSRNOG00000016468|ENSRNOG00000033522|ENSRNOG00000019407	http://amigo.geneontology.org/amigo/term/GO:0032259
response to vitamin A	Gene Ontology	GO:0033189	biological_process	4	39	0.128764	0.563565	ENSRNOG00000008012|ENSRNOG00000019500|ENSRNOG00000021029|ENSRNOG00000025608	http://amigo.geneontology.org/amigo/term/GO:0033189
negative regulation of insulin receptor signaling pathway	Gene Ontology	GO:0046627	biological_process	4	39	0.128764	0.563565	ENSRNOG00000017453|ENSRNOG00000015717|ENSRNOG00000016023|ENSRNOG00000056954	http://amigo.geneontology.org/amigo/term/GO:0046627
serine-type peptidase activity	Gene Ontology	GO:0008236	molecular_function	4	39	0.128764	0.563565	ENSRNOG00000055991|ENSRNOG00000019105|ENSRNOG00000050748|ENSRNOG00000030763	http://amigo.geneontology.org/amigo/term/GO:0008236
negative regulation of organ growth	Gene Ontology	GO:0046621	biological_process	2	12	0.130086	0.563565	ENSRNOG00000007916|ENSRNOG00000013529	http://amigo.geneontology.org/amigo/term/GO:0046621
retrograde axonal transport	Gene Ontology	GO:0008090	biological_process	2	12	0.130086	0.563565	ENSRNOG00000012207|ENSRNOG00000006178	http://amigo.geneontology.org/amigo/term/GO:0008090
guanyl-nucleotide exchange factor complex	Gene Ontology	GO:0032045	cellular_component	2	12	0.130086	0.563565	ENSRNOG00000018683|ENSRNOG00000032463	http://amigo.geneontology.org/amigo/term/GO:0032045
positive regulation of voltage-gated calcium channel activity	Gene Ontology	GO:1901387	biological_process	2	12	0.130086	0.563565	ENSRNOG00000033531|ENSRNOG00000029811	http://amigo.geneontology.org/amigo/term/GO:1901387
P-body assembly	Gene Ontology	GO:0033962	biological_process	2	12	0.130086	0.563565	ENSRNOG00000001256|ENSRNOG00000006178	http://amigo.geneontology.org/amigo/term/GO:0033962
stem cell division	Gene Ontology	GO:0017145	biological_process	2	12	0.130086	0.563565	ENSRNOG00000015633|ENSRNOG00000008456	http://amigo.geneontology.org/amigo/term/GO:0017145
toll-like receptor 4 signaling pathway	Gene Ontology	GO:0034142	biological_process	2	12	0.130086	0.563565	ENSRNOG00000054524|ENSRNOG00000010522	http://amigo.geneontology.org/amigo/term/GO:0034142
specific granule	Gene Ontology	GO:0042581	cellular_component	2	12	0.130086	0.563565	ENSRNOG00000010682|ENSRNOG00000017897	http://amigo.geneontology.org/amigo/term/GO:0042581
actin filament network formation	Gene Ontology	GO:0051639	biological_process	2	12	0.130086	0.563565	ENSRNOG00000004281|ENSRNOG00000010319	http://amigo.geneontology.org/amigo/term/GO:0051639
zymogen granule membrane	Gene Ontology	GO:0042589	cellular_component	2	12	0.130086	0.563565	ENSRNOG00000012176|ENSRNOG00000061582	http://amigo.geneontology.org/amigo/term/GO:0042589
cellular copper ion homeostasis	Gene Ontology	GO:0006878	biological_process	2	12	0.130086	0.563565	ENSRNOG00000047179|ENSRNOG00000012878	http://amigo.geneontology.org/amigo/term/GO:0006878
negative thymic T cell selection	Gene Ontology	GO:0045060	biological_process	2	12	0.130086	0.563565	ENSRNOG00000014395|ENSRNOG00000036711	http://amigo.geneontology.org/amigo/term/GO:0045060
positive regulation of glutamate secretion	Gene Ontology	GO:0014049	biological_process	2	12	0.130086	0.563565	ENSRNOG00000009625|ENSRNOG00000003709	http://amigo.geneontology.org/amigo/term/GO:0014049
NLS-bearing protein import into nucleus	Gene Ontology	GO:0006607	biological_process	2	12	0.130086	0.563565	ENSRNOG00000000127|ENSRNOG00000015329	http://amigo.geneontology.org/amigo/term/GO:0006607
cellular response to glucagon stimulus	Gene Ontology	GO:0071377	biological_process	2	12	0.130086	0.563565	ENSRNOG00000028616|ENSRNOG00000000903	http://amigo.geneontology.org/amigo/term/GO:0071377
ligase activity	Gene Ontology	GO:0016874	molecular_function	2	12	0.130086	0.563565	ENSRNOG00000013257|ENSRNOG00000059043	http://amigo.geneontology.org/amigo/term/GO:0016874
nerve growth factor signaling pathway	Gene Ontology	GO:0038180	biological_process	2	12	0.130086	0.563565	ENSRNOG00000032463|ENSRNOG00000014316	http://amigo.geneontology.org/amigo/term/GO:0038180
long-chain fatty acid biosynthetic process	Gene Ontology	GO:0042759	biological_process	2	12	0.130086	0.563565	ENSRNOG00000011381|ENSRNOG00000048297	http://amigo.geneontology.org/amigo/term/GO:0042759
epithelial to mesenchymal transition involved in endocardial cushion formation	Gene Ontology	GO:0003198	biological_process	2	12	0.130086	0.563565	ENSRNOG00000002434|ENSRNOG00000046327	http://amigo.geneontology.org/amigo/term/GO:0003198
nuclear replication fork	Gene Ontology	GO:0043596	cellular_component	2	12	0.130086	0.563565	ENSRNOG00000054513|ENSRNOG00000006996	http://amigo.geneontology.org/amigo/term/GO:0043596
plasma membrane phospholipid scrambling	Gene Ontology	GO:0017121	biological_process	2	12	0.130086	0.563565	ENSRNOG00000008048|ENSRNOG00000020865	http://amigo.geneontology.org/amigo/term/GO:0017121
metalloendopeptidase inhibitor activity	Gene Ontology	GO:0008191	molecular_function	2	12	0.130086	0.563565	ENSRNOG00000004303|ENSRNOG00000010208	http://amigo.geneontology.org/amigo/term/GO:0008191
ATPase-coupled cation transmembrane transporter activity	Gene Ontology	GO:0019829	molecular_function	2	12	0.130086	0.563565	ENSRNOG00000012878|ENSRNOG00000002934	http://amigo.geneontology.org/amigo/term/GO:0019829
nuclear export signal receptor activity	Gene Ontology	GO:0005049	molecular_function	2	12	0.130086	0.563565	ENSRNOG00000013288|ENSRNOG00000010137	http://amigo.geneontology.org/amigo/term/GO:0005049
transporter activity	Gene Ontology	GO:0005215	molecular_function	2	12	0.130086	0.563565	ENSRNOG00000039858|ENSRNOG00000021262	http://amigo.geneontology.org/amigo/term/GO:0005215
regulation of transcription involved in G1/S transition of mitotic cell cycle	Gene Ontology	GO:0000083	biological_process	2	12	0.130086	0.563565	ENSRNOG00000054259|ENSRNOG00000007151	http://amigo.geneontology.org/amigo/term/GO:0000083
positive regulation of keratinocyte migration	Gene Ontology	GO:0051549	biological_process	2	12	0.130086	0.563565	ENSRNOG00000014013|ENSRNOG00000060350	http://amigo.geneontology.org/amigo/term/GO:0051549
semaphorin-plexin signaling pathway involved in axon guidance	Gene Ontology	GO:1902287	biological_process	2	12	0.130086	0.563565	ENSRNOG00000010744|ENSRNOG00000029510	http://amigo.geneontology.org/amigo/term/GO:1902287
granulocyte differentiation	Gene Ontology	GO:0030851	biological_process	2	12	0.130086	0.563565	ENSRNOG00000014723|ENSRNOG00000022372	http://amigo.geneontology.org/amigo/term/GO:0030851
Cul4A-RING E3 ubiquitin ligase complex	Gene Ontology	GO:0031464	cellular_component	2	12	0.130086	0.563565	ENSRNOG00000007249|ENSRNOG00000019649	http://amigo.geneontology.org/amigo/term/GO:0031464
negative regulation of glial cell proliferation	Gene Ontology	GO:0060253	biological_process	2	12	0.130086	0.563565	ENSRNOG00000010711|ENSRNOG00000046424	http://amigo.geneontology.org/amigo/term/GO:0060253
calcium ion transport into cytosol	Gene Ontology	GO:0060402	biological_process	2	12	0.130086	0.563565	ENSRNOG00000009522|ENSRNOG00000033531	http://amigo.geneontology.org/amigo/term/GO:0060402
artery development	Gene Ontology	GO:0060840	biological_process	2	12	0.130086	0.563565	ENSRNOG00000014395|ENSRNOG00000022402	http://amigo.geneontology.org/amigo/term/GO:0060840
reproductive structure development	Gene Ontology	GO:0048608	biological_process	2	12	0.130086	0.563565	ENSRNOG00000010711|ENSRNOG00000004342	http://amigo.geneontology.org/amigo/term/GO:0048608
maternal placenta development	Gene Ontology	GO:0001893	biological_process	2	12	0.130086	0.563565	ENSRNOG00000040108|ENSRNOG00000028629	http://amigo.geneontology.org/amigo/term/GO:0001893
positive regulation of extrinsic apoptotic signaling pathway via death domain receptors	Gene Ontology	GO:1902043	biological_process	2	12	0.130086	0.563565	ENSRNOG00000024998|ENSRNOG00000013529	http://amigo.geneontology.org/amigo/term/GO:1902043
dendritic growth cone	Gene Ontology	GO:0044294	cellular_component	2	12	0.130086	0.563565	ENSRNOG00000059714|ENSRNOG00000004281	http://amigo.geneontology.org/amigo/term/GO:0044294
neuron maturation	Gene Ontology	GO:0042551	biological_process	2	12	0.130086	0.563565	ENSRNOG00000016029|ENSRNOG00000022372	http://amigo.geneontology.org/amigo/term/GO:0042551
cellular response to lipoteichoic acid	Gene Ontology	GO:0071223	biological_process	2	12	0.130086	0.563565	ENSRNOG00000040108|ENSRNOG00000010522	http://amigo.geneontology.org/amigo/term/GO:0071223
positive regulation of cation channel activity	Gene Ontology	GO:2001259	biological_process	2	12	0.130086	0.563565	ENSRNOG00000017610|ENSRNOG00000011076	http://amigo.geneontology.org/amigo/term/GO:2001259
regulation of cardiac muscle contraction by regulation of the release of sequestered calcium ion	Gene Ontology	GO:0010881	biological_process	2	12	0.130086	0.563565	ENSRNOG00000011589|ENSRNOG00000011076	http://amigo.geneontology.org/amigo/term/GO:0010881
regulation of fatty acid metabolic process	Gene Ontology	GO:0019217	biological_process	2	12	0.130086	0.563565	ENSRNOG00000056836|ENSRNOG00000008830	http://amigo.geneontology.org/amigo/term/GO:0019217
potassium channel complex	Gene Ontology	GO:0034705	cellular_component	2	12	0.130086	0.563565	ENSRNOG00000014686|ENSRNOG00000003841	http://amigo.geneontology.org/amigo/term/GO:0034705
regulation of cell cycle	Gene Ontology	GO:0051726	biological_process	10	137	0.130452	0.563565	ENSRNOG00000016029|ENSRNOG00000047356|ENSRNOG00000011933|ENSRNOG00000010711|ENSRNOG00000001227|ENSRNOG00000046922|ENSRNOG00000007151|ENSRNOG00000059485|ENSRNOG00000001304|ENSRNOG00000004342	http://amigo.geneontology.org/amigo/term/GO:0051726
phosphorylation	Gene Ontology	GO:0016310	biological_process	10	137	0.130452	0.563565	ENSRNOG00000011284|ENSRNOG00000007249|ENSRNOG00000016384|ENSRNOG00000011077|ENSRNOG00000012536|ENSRNOG00000017155|ENSRNOG00000028368|ENSRNOG00000028629|ENSRNOG00000020115|ENSRNOG00000019485	http://amigo.geneontology.org/amigo/term/GO:0016310
protein phosphatase inhibitor activity	Gene Ontology	GO:0004864	molecular_function	3	25	0.131388	0.563565	ENSRNOG00000046922|ENSRNOG00000003614|ENSRNOG00000050437	http://amigo.geneontology.org/amigo/term/GO:0004864
nuclear localization sequence binding	Gene Ontology	GO:0008139	molecular_function	3	25	0.131388	0.563565	ENSRNOG00000000127|ENSRNOG00000003970|ENSRNOG00000015329	http://amigo.geneontology.org/amigo/term/GO:0008139
positive regulation of bone resorption	Gene Ontology	GO:0045780	biological_process	3	25	0.131388	0.563565	ENSRNOG00000049547|ENSRNOG00000017897|ENSRNOG00000043451	http://amigo.geneontology.org/amigo/term/GO:0045780
response to growth hormone	Gene Ontology	GO:0060416	biological_process	3	25	0.131388	0.563565	ENSRNOG00000040108|ENSRNOG00000000903|ENSRNOG00000028629	http://amigo.geneontology.org/amigo/term/GO:0060416
determination of adult lifespan	Gene Ontology	GO:0008340	biological_process	3	25	0.131388	0.563565	ENSRNOG00000015796|ENSRNOG00000033522|ENSRNOG00000016134	http://amigo.geneontology.org/amigo/term/GO:0008340
phospholipid transport	Gene Ontology	GO:0015914	biological_process	3	25	0.131388	0.563565	ENSRNOG00000008048|ENSRNOG00000029260|ENSRNOG00000003846	http://amigo.geneontology.org/amigo/term/GO:0015914
peptidyl-L-cysteine S-palmitoylation	Gene Ontology	GO:0018230	biological_process	3	25	0.131388	0.563565	ENSRNOG00000004344|ENSRNOG00000010484|ENSRNOG00000058156	http://amigo.geneontology.org/amigo/term/GO:0018230
positive regulation of interferon-alpha production	Gene Ontology	GO:0032727	biological_process	3	25	0.131388	0.563565	ENSRNOG00000051482|ENSRNOG00000010522|ENSRNOG00000013948	http://amigo.geneontology.org/amigo/term/GO:0032727
B cell homeostasis	Gene Ontology	GO:0001782	biological_process	3	25	0.131388	0.563565	ENSRNOG00000054954|ENSRNOG00000004342|ENSRNOG00000053200	http://amigo.geneontology.org/amigo/term/GO:0001782
phosphatidylinositol 3-kinase binding	Gene Ontology	GO:0043548	molecular_function	3	25	0.131388	0.563565	ENSRNOG00000055226|ENSRNOG00000010522|ENSRNOG00000007916	http://amigo.geneontology.org/amigo/term/GO:0043548
Notch binding	Gene Ontology	GO:0005112	molecular_function	3	25	0.131388	0.563565	ENSRNOG00000015633|ENSRNOG00000018317|ENSRNOG00000019388	http://amigo.geneontology.org/amigo/term/GO:0005112
synapse	Gene Ontology	GO:0045202	cellular_component	34	580	0.131494	0.563565	ENSRNOG00000005957|ENSRNOG00000011138|ENSRNOG00000030877|ENSRNOG00000020119|ENSRNOG00000007649|ENSRNOG00000046023|ENSRNOG00000047356|ENSRNOG00000006545|ENSRNOG00000019365|ENSRNOG00000010299|ENSRNOG00000018487|ENSRNOG00000005697|ENSRNOG00000021954|ENSRNOG00000004067|ENSRNOG00000050742|ENSRNOG00000048297|ENSRNOG00000026490|ENSRNOG00000003841|ENSRNOG00000001227|ENSRNOG00000029071|ENSRNOG00000013391|…	http://amigo.geneontology.org/amigo/term/GO:0045202
protein serine/threonine phosphatase activity	Gene Ontology	GO:0004722	molecular_function	5	55	0.134638	0.574734	ENSRNOG00000026905|ENSRNOG00000018999|ENSRNOG00000005916|ENSRNOG00000020115|ENSRNOG00000006893	http://amigo.geneontology.org/amigo/term/GO:0004722
protein kinase C binding	Gene Ontology	GO:0005080	molecular_function	5	55	0.134638	0.574734	ENSRNOG00000018677|ENSRNOG00000020905|ENSRNOG00000047356|ENSRNOG00000016419|ENSRNOG00000028629	http://amigo.geneontology.org/amigo/term/GO:0005080
phagocytosis	Gene Ontology	GO:0006909	biological_process	5	55	0.134638	0.574734	ENSRNOG00000047356|ENSRNOG00000019728|ENSRNOG00000010522|ENSRNOG00000007649|ENSRNOG00000012347	http://amigo.geneontology.org/amigo/term/GO:0006909
transport vesicle	Gene Ontology	GO:0030133	cellular_component	5	55	0.134638	0.574734	ENSRNOG00000052814|ENSRNOG00000027295|ENSRNOG00000016818|ENSRNOG00000013305|ENSRNOG00000024207	http://amigo.geneontology.org/amigo/term/GO:0030133
basement membrane	Gene Ontology	GO:0005604	cellular_component	8	104	0.135313	0.577037	ENSRNOG00000006060|ENSRNOG00000001518|ENSRNOG00000036711|ENSRNOG00000002053|ENSRNOG00000001704|ENSRNOG00000004303|ENSRNOG00000014574|ENSRNOG00000010208	http://amigo.geneontology.org/amigo/term/GO:0005604
histone deacetylation	Gene Ontology	GO:0016575	biological_process	4	40	0.136885	0.580267	ENSRNOG00000002389|ENSRNOG00000007175|ENSRNOG00000020905|ENSRNOG00000053881	http://amigo.geneontology.org/amigo/term/GO:0016575
protein phosphatase 2A binding	Gene Ontology	GO:0051721	molecular_function	4	40	0.136885	0.580267	ENSRNOG00000028629|ENSRNOG00000055226|ENSRNOG00000014479|ENSRNOG00000050437	http://amigo.geneontology.org/amigo/term/GO:0051721
axonal growth cone	Gene Ontology	GO:0044295	cellular_component	4	40	0.136885	0.580267	ENSRNOG00000020905|ENSRNOG00000004281|ENSRNOG00000010881|ENSRNOG00000059714	http://amigo.geneontology.org/amigo/term/GO:0044295
regulation of insulin secretion	Gene Ontology	GO:0050796	biological_process	4	40	0.136885	0.580267	ENSRNOG00000010278|ENSRNOG00000002175|ENSRNOG00000014254|ENSRNOG00000008895	http://amigo.geneontology.org/amigo/term/GO:0050796
epithelial to mesenchymal transition	Gene Ontology	GO:0001837	biological_process	4	40	0.136885	0.580267	ENSRNOG00000013166|ENSRNOG00000046327|ENSRNOG00000002538|ENSRNOG00000008292	http://amigo.geneontology.org/amigo/term/GO:0001837
ADP binding	Gene Ontology	GO:0043531	molecular_function	4	40	0.136885	0.580267	ENSRNOG00000015796|ENSRNOG00000018478|ENSRNOG00000017553|ENSRNOG00000016134	http://amigo.geneontology.org/amigo/term/GO:0043531
protein N-terminus binding	Gene Ontology	GO:0047485	molecular_function	9	122	0.140016	0.583863	ENSRNOG00000055226|ENSRNOG00000011933|ENSRNOG00000046023|ENSRNOG00000005616|ENSRNOG00000002997|ENSRNOG00000046327|ENSRNOG00000016419|ENSRNOG00000019154|ENSRNOG00000060266	http://amigo.geneontology.org/amigo/term/GO:0047485
response to estrogen	Gene Ontology	GO:0043627	biological_process	8	105	0.14024	0.583863	ENSRNOG00000059714|ENSRNOG00000016695|ENSRNOG00000061499|ENSRNOG00000056836|ENSRNOG00000014875|ENSRNOG00000008292|ENSRNOG00000004303|ENSRNOG00000014395	http://amigo.geneontology.org/amigo/term/GO:0043627
regulation of cell migration	Gene Ontology	GO:0030334	biological_process	8	105	0.14024	0.583863	ENSRNOG00000011059|ENSRNOG00000029071|ENSRNOG00000053200|ENSRNOG00000028629|ENSRNOG00000016047|ENSRNOG00000011475|ENSRNOG00000029510|ENSRNOG00000013177	http://amigo.geneontology.org/amigo/term/GO:0030334
activation of cysteine-type endopeptidase activity involved in apoptotic process	Gene Ontology	GO:0006919	biological_process	6	72	0.141451	0.583863	ENSRNOG00000022260|ENSRNOG00000009266|ENSRNOG00000007637|ENSRNOG00000023143|ENSRNOG00000006487|ENSRNOG00000029614	http://amigo.geneontology.org/amigo/term/GO:0006919
cortical actin cytoskeleton	Gene Ontology	GO:0030864	cellular_component	5	56	0.14156	0.583863	ENSRNOG00000017500|ENSRNOG00000050994|ENSRNOG00000009681|ENSRNOG00000057676|ENSRNOG00000008409	http://amigo.geneontology.org/amigo/term/GO:0030864
positive regulation of phagocytosis	Gene Ontology	GO:0050766	biological_process	5	56	0.14156	0.583863	ENSRNOG00000040108|ENSRNOG00000001304|ENSRNOG00000007916|ENSRNOG00000007649|ENSRNOG00000012347	http://amigo.geneontology.org/amigo/term/GO:0050766
positive regulation of stress fiber assembly	Gene Ontology	GO:0051496	biological_process	5	56	0.14156	0.583863	ENSRNOG00000013166|ENSRNOG00000010744|ENSRNOG00000047356|ENSRNOG00000008829|ENSRNOG00000013536	http://amigo.geneontology.org/amigo/term/GO:0051496
phospholipase C-activating G protein-coupled receptor signaling pathway	Gene Ontology	GO:0007200	biological_process	5	56	0.14156	0.583863	ENSRNOG00000016638|ENSRNOG00000020865|ENSRNOG00000009522|ENSRNOG00000058337|ENSRNOG00000030877	http://amigo.geneontology.org/amigo/term/GO:0007200
G1/S transition of mitotic cell cycle	Gene Ontology	GO:0000082	biological_process	5	56	0.14156	0.583863	ENSRNOG00000016029|ENSRNOG00000007249|ENSRNOG00000052080|ENSRNOG00000011589|ENSRNOG00000009783	http://amigo.geneontology.org/amigo/term/GO:0000082
lipid storage	Gene Ontology	GO:0019915	biological_process	3	26	0.1419	0.583863	ENSRNOG00000056836|ENSRNOG00000040108|ENSRNOG00000032788	http://amigo.geneontology.org/amigo/term/GO:0019915
negative regulation of proteasomal ubiquitin-dependent protein catabolic process	Gene Ontology	GO:0032435	biological_process	3	26	0.1419	0.583863	ENSRNOG00000022260|ENSRNOG00000003864|ENSRNOG00000000785	http://amigo.geneontology.org/amigo/term/GO:0032435
negative regulation of peptidyl-serine phosphorylation	Gene Ontology	GO:0033137	biological_process	3	26	0.1419	0.583863	ENSRNOG00000056836|ENSRNOG00000056954|ENSRNOG00000017155	http://amigo.geneontology.org/amigo/term/GO:0033137
actin monomer binding	Gene Ontology	GO:0003785	molecular_function	3	26	0.1419	0.583863	ENSRNOG00000017500|ENSRNOG00000004281|ENSRNOG00000018803	http://amigo.geneontology.org/amigo/term/GO:0003785
negative regulation of JNK cascade	Gene Ontology	GO:0046329	biological_process	3	26	0.1419	0.583863	ENSRNOG00000059043|ENSRNOG00000055246|ENSRNOG00000028629	http://amigo.geneontology.org/amigo/term/GO:0046329
positive regulation of transforming growth factor beta receptor signaling pathway	Gene Ontology	GO:0030511	biological_process	3	26	0.1419	0.583863	ENSRNOG00000060750|ENSRNOG00000003864|ENSRNOG00000019965	http://amigo.geneontology.org/amigo/term/GO:0030511
fatty-acyl-CoA binding	Gene Ontology	GO:0000062	molecular_function	3	26	0.1419	0.583863	ENSRNOG00000003108|ENSRNOG00000003846|ENSRNOG00000008895	http://amigo.geneontology.org/amigo/term/GO:0000062
positive regulation of vascular endothelial growth factor production	Gene Ontology	GO:0010575	biological_process	3	26	0.1419	0.583863	ENSRNOG00000010278|ENSRNOG00000031174|ENSRNOG00000008292	http://amigo.geneontology.org/amigo/term/GO:0010575
negative regulation of ossification	Gene Ontology	GO:0030279	biological_process	3	26	0.1419	0.583863	ENSRNOG00000008292|ENSRNOG00000046327|ENSRNOG00000000999	http://amigo.geneontology.org/amigo/term/GO:0030279
phagocytic cup	Gene Ontology	GO:0001891	cellular_component	3	26	0.1419	0.583863	ENSRNOG00000010522|ENSRNOG00000010319|ENSRNOG00000007649	http://amigo.geneontology.org/amigo/term/GO:0001891
ribonucleoprotein complex binding	Gene Ontology	GO:0043021	molecular_function	4	41	0.145206	0.583863	ENSRNOG00000013773|ENSRNOG00000027017|ENSRNOG00000003041|ENSRNOG00000059043	http://amigo.geneontology.org/amigo/term/GO:0043021
septin complex	Gene Ontology	GO:0031105	cellular_component	2	13	0.145795	0.583863	ENSRNOG00000002182|ENSRNOG00000006545	http://amigo.geneontology.org/amigo/term/GO:0031105
melanosome organization	Gene Ontology	GO:0032438	biological_process	2	13	0.145795	0.583863	ENSRNOG00000001455|ENSRNOG00000014454	http://amigo.geneontology.org/amigo/term/GO:0032438
positive regulation of organ growth	Gene Ontology	GO:0046622	biological_process	2	13	0.145795	0.583863	ENSRNOG00000015835|ENSRNOG00000028629	http://amigo.geneontology.org/amigo/term/GO:0046622
negative regulation of activated T cell proliferation	Gene Ontology	GO:0046007	biological_process	2	13	0.145795	0.583863	ENSRNOG00000015310|ENSRNOG00000016136	http://amigo.geneontology.org/amigo/term/GO:0046007
septin ring	Gene Ontology	GO:0005940	cellular_component	2	13	0.145795	0.583863	ENSRNOG00000002182|ENSRNOG00000006545	http://amigo.geneontology.org/amigo/term/GO:0005940
kidney morphogenesis	Gene Ontology	GO:0060993	biological_process	2	13	0.145795	0.583863	ENSRNOG00000013166|ENSRNOG00000004342	http://amigo.geneontology.org/amigo/term/GO:0060993
proton-exporting ATPase activity, phosphorylative mechanism	Gene Ontology	GO:0008553	molecular_function	2	13	0.145795	0.583863	ENSRNOG00000049334|ENSRNOG00000013305	http://amigo.geneontology.org/amigo/term/GO:0008553
cytosolic ribosome	Gene Ontology	GO:0022626	cellular_component	2	13	0.145795	0.583863	ENSRNOG00000011138|ENSRNOG00000001611	http://amigo.geneontology.org/amigo/term/GO:0022626
regulation of protein transport	Gene Ontology	GO:0051223	biological_process	2	13	0.145795	0.583863	ENSRNOG00000030210|ENSRNOG00000046023	http://amigo.geneontology.org/amigo/term/GO:0051223
positive regulation of interleukin-5 production	Gene Ontology	GO:0032754	biological_process	2	13	0.145795	0.583863	ENSRNOG00000015498|ENSRNOG00000011153	http://amigo.geneontology.org/amigo/term/GO:0032754
5S rRNA binding	Gene Ontology	GO:0008097	molecular_function	2	13	0.145795	0.583863	ENSRNOG00000016896|ENSRNOG00000000186	http://amigo.geneontology.org/amigo/term/GO:0008097
voltage-gated chloride channel activity	Gene Ontology	GO:0005247	molecular_function	2	13	0.145795	0.583863	ENSRNOG00000010682|ENSRNOG00000020865	http://amigo.geneontology.org/amigo/term/GO:0005247
regulation of autophagy of mitochondrion	Gene Ontology	GO:1903146	biological_process	2	13	0.145795	0.583863	ENSRNOG00000050994|ENSRNOG00000011933	http://amigo.geneontology.org/amigo/term/GO:1903146
cGMP biosynthetic process	Gene Ontology	GO:0006182	biological_process	2	13	0.145795	0.583863	ENSRNOG00000029876|ENSRNOG00000012302	http://amigo.geneontology.org/amigo/term/GO:0006182
semaphorin receptor activity	Gene Ontology	GO:0017154	molecular_function	2	13	0.145795	0.583863	ENSRNOG00000010744|ENSRNOG00000029510	http://amigo.geneontology.org/amigo/term/GO:0017154
negative regulation of type I interferon-mediated signaling pathway	Gene Ontology	GO:0060339	biological_process	2	13	0.145795	0.583863	ENSRNOG00000017453|ENSRNOG00000010084	http://amigo.geneontology.org/amigo/term/GO:0060339
regulation of protein complex stability	Gene Ontology	GO:0061635	biological_process	2	13	0.145795	0.583863	ENSRNOG00000007219|ENSRNOG00000059714	http://amigo.geneontology.org/amigo/term/GO:0061635
cell morphogenesis involved in neuron differentiation	Gene Ontology	GO:0048667	biological_process	2	13	0.145795	0.583863	ENSRNOG00000016029|ENSRNOG00000010479	http://amigo.geneontology.org/amigo/term/GO:0048667
negative regulation of autophagosome assembly	Gene Ontology	GO:1902902	biological_process	2	13	0.145795	0.583863	ENSRNOG00000004577|ENSRNOG00000003075	http://amigo.geneontology.org/amigo/term/GO:1902902
G-protein beta/gamma-subunit complex	Gene Ontology	GO:0031680	cellular_component	2	13	0.145795	0.583863	ENSRNOG00000047080|ENSRNOG00000058337	http://amigo.geneontology.org/amigo/term/GO:0031680
Golgi to endosome transport	Gene Ontology	GO:0006895	biological_process	2	13	0.145795	0.583863	ENSRNOG00000001353|ENSRNOG00000010299	http://amigo.geneontology.org/amigo/term/GO:0006895
vinculin binding	Gene Ontology	GO:0017166	molecular_function	2	13	0.145795	0.583863	ENSRNOG00000016630|ENSRNOG00000008829	http://amigo.geneontology.org/amigo/term/GO:0017166
palmitoyl-CoA hydrolase activity	Gene Ontology	GO:0016290	molecular_function	2	13	0.145795	0.583863	ENSRNOG00000010134|ENSRNOG00000008895	http://amigo.geneontology.org/amigo/term/GO:0016290
glial cell migration	Gene Ontology	GO:0008347	biological_process	2	13	0.145795	0.583863	ENSRNOG00000006060|ENSRNOG00000019556	http://amigo.geneontology.org/amigo/term/GO:0008347
positive regulation of signal transduction	Gene Ontology	GO:0009967	biological_process	2	13	0.145795	0.583863	ENSRNOG00000056836|ENSRNOG00000018677	http://amigo.geneontology.org/amigo/term/GO:0009967
Golgi transport complex	Gene Ontology	GO:0017119	cellular_component	2	13	0.145795	0.583863	ENSRNOG00000037437|ENSRNOG00000013536	http://amigo.geneontology.org/amigo/term/GO:0017119
cell division site	Gene Ontology	GO:0032153	cellular_component	2	13	0.145795	0.583863	ENSRNOG00000002182|ENSRNOG00000006545	http://amigo.geneontology.org/amigo/term/GO:0032153
manganese ion transport	Gene Ontology	GO:0006828	biological_process	2	13	0.145795	0.583863	ENSRNOG00000049334|ENSRNOG00000013305	http://amigo.geneontology.org/amigo/term/GO:0006828
cell cortex region	Gene Ontology	GO:0099738	cellular_component	2	13	0.145795	0.583863	ENSRNOG00000010048|ENSRNOG00000015733	http://amigo.geneontology.org/amigo/term/GO:0099738
regulation of synapse structure or activity	Gene Ontology	GO:0050803	biological_process	2	13	0.145795	0.583863	ENSRNOG00000007649|ENSRNOG00000026490	http://amigo.geneontology.org/amigo/term/GO:0050803
positive regulation of immunoglobulin secretion	Gene Ontology	GO:0051024	biological_process	2	13	0.145795	0.583863	ENSRNOG00000000777|ENSRNOG00000010278	http://amigo.geneontology.org/amigo/term/GO:0051024
regulation of cellular senescence	Gene Ontology	GO:2000772	biological_process	2	13	0.145795	0.583863	ENSRNOG00000047356|ENSRNOG00000045854	http://amigo.geneontology.org/amigo/term/GO:2000772
Ras guanyl-nucleotide exchange factor activity	Gene Ontology	GO:0005088	molecular_function	2	13	0.145795	0.583863	ENSRNOG00000031671|ENSRNOG00000001516	http://amigo.geneontology.org/amigo/term/GO:0005088
nitrogen compound metabolic process	Gene Ontology	GO:0006807	biological_process	2	13	0.145795	0.583863	ENSRNOG00000019656|ENSRNOG00000010771	http://amigo.geneontology.org/amigo/term/GO:0006807
negative regulation of pathway-restricted SMAD protein phosphorylation	Gene Ontology	GO:0060394	biological_process	2	13	0.145795	0.583863	ENSRNOG00000007134|ENSRNOG00000016879	http://amigo.geneontology.org/amigo/term/GO:0060394
regulation of Golgi organization	Gene Ontology	GO:1903358	biological_process	2	13	0.145795	0.583863	ENSRNOG00000018220|ENSRNOG00000007649	http://amigo.geneontology.org/amigo/term/GO:1903358
I-kappaB phosphorylation	Gene Ontology	GO:0007252	biological_process	2	13	0.145795	0.583863	ENSRNOG00000055226|ENSRNOG00000010522	http://amigo.geneontology.org/amigo/term/GO:0007252
cellular response to X-ray	Gene Ontology	GO:0071481	biological_process	2	13	0.145795	0.583863	ENSRNOG00000007649|ENSRNOG00000021029	http://amigo.geneontology.org/amigo/term/GO:0071481
cullin-RING ubiquitin ligase complex	Gene Ontology	GO:0031461	cellular_component	2	13	0.145795	0.583863	ENSRNOG00000015633|ENSRNOG00000019649	http://amigo.geneontology.org/amigo/term/GO:0031461
nuclear chromatin	Gene Ontology	GO:0000790	cellular_component	15	230	0.146182	0.584864	ENSRNOG00000018140|ENSRNOG00000020905|ENSRNOG00000004339|ENSRNOG00000022372|ENSRNOG00000012705|ENSRNOG00000024104|ENSRNOG00000005616|ENSRNOG00000008292|ENSRNOG00000057754|ENSRNOG00000024998|ENSRNOG00000055246|ENSRNOG00000016134|ENSRNOG00000051482|ENSRNOG00000043095|ENSRNOG00000017198	http://amigo.geneontology.org/amigo/term/GO:0000790
epithelial cell differentiation	Gene Ontology	GO:0030855	biological_process	6	73	0.147623	0.588426	ENSRNOG00000015519|ENSRNOG00000019965|ENSRNOG00000048193|ENSRNOG00000000186|ENSRNOG00000014254|ENSRNOG00000013074	http://amigo.geneontology.org/amigo/term/GO:0030855
negative regulation of protein kinase activity	Gene Ontology	GO:0006469	biological_process	6	73	0.147623	0.588426	ENSRNOG00000016029|ENSRNOG00000005209|ENSRNOG00000010278|ENSRNOG00000056954|ENSRNOG00000028629|ENSRNOG00000048736	http://amigo.geneontology.org/amigo/term/GO:0006469
nuclear chromosome, telomeric region	Gene Ontology	GO:0000784	cellular_component	6	73	0.147623	0.588426	ENSRNOG00000003220|ENSRNOG00000022372|ENSRNOG00000008456|ENSRNOG00000001111|ENSRNOG00000014319|ENSRNOG00000047439	http://amigo.geneontology.org/amigo/term/GO:0000784
negative regulation of cysteine-type endopeptidase activity involved in apoptotic process	Gene Ontology	GO:0043154	biological_process	6	73	0.147623	0.588426	ENSRNOG00000018803|ENSRNOG00000007946|ENSRNOG00000030404|ENSRNOG00000018677|ENSRNOG00000010278|ENSRNOG00000028629	http://amigo.geneontology.org/amigo/term/GO:0043154
liver development	Gene Ontology	GO:0001889	biological_process	10	142	0.151918	0.598251	ENSRNOG00000004281|ENSRNOG00000004342|ENSRNOG00000000903|ENSRNOG00000019500|ENSRNOG00000014055|ENSRNOG00000003515|ENSRNOG00000001704|ENSRNOG00000013166|ENSRNOG00000017976|ENSRNOG00000010771	http://amigo.geneontology.org/amigo/term/GO:0001889
response to metal ion	Gene Ontology	GO:0010038	biological_process	3	27	0.152681	0.598251	ENSRNOG00000018053|ENSRNOG00000015206|ENSRNOG00000017610	http://amigo.geneontology.org/amigo/term/GO:0010038
extrinsic component of plasma membrane	Gene Ontology	GO:0019897	cellular_component	3	27	0.152681	0.598251	ENSRNOG00000009535|ENSRNOG00000018317|ENSRNOG00000003284	http://amigo.geneontology.org/amigo/term/GO:0019897
response to iron ion	Gene Ontology	GO:0010039	biological_process	3	27	0.152681	0.598251	ENSRNOG00000021029|ENSRNOG00000015206|ENSRNOG00000008292	http://amigo.geneontology.org/amigo/term/GO:0010039
positive regulation of microtubule polymerization	Gene Ontology	GO:0031116	biological_process	3	27	0.152681	0.598251	ENSRNOG00000056836|ENSRNOG00000010048|ENSRNOG00000007249	http://amigo.geneontology.org/amigo/term/GO:0031116
drug metabolic process	Gene Ontology	GO:0017144	biological_process	3	27	0.152681	0.598251	ENSRNOG00000016468|ENSRNOG00000003510|ENSRNOG00000019500	http://amigo.geneontology.org/amigo/term/GO:0017144
phospholipid translocation	Gene Ontology	GO:0045332	biological_process	3	27	0.152681	0.598251	ENSRNOG00000008012|ENSRNOG00000003472|ENSRNOG00000022305	http://amigo.geneontology.org/amigo/term/GO:0045332
excitatory synapse	Gene Ontology	GO:0060076	cellular_component	4	42	0.15372	0.598251	ENSRNOG00000023753|ENSRNOG00000005905|ENSRNOG00000001516|ENSRNOG00000022767	http://amigo.geneontology.org/amigo/term/GO:0060076
protein kinase B signaling	Gene Ontology	GO:0043491	biological_process	4	42	0.15372	0.598251	ENSRNOG00000018677|ENSRNOG00000002434|ENSRNOG00000029938|ENSRNOG00000028629	http://amigo.geneontology.org/amigo/term/GO:0043491
phosphatidylinositol-3,4,5-trisphosphate binding	Gene Ontology	GO:0005547	molecular_function	4	42	0.15372	0.598251	ENSRNOG00000019555|ENSRNOG00000025406|ENSRNOG00000049033|ENSRNOG00000028629	http://amigo.geneontology.org/amigo/term/GO:0005547
Rho GTPase binding	Gene Ontology	GO:0017048	molecular_function	4	42	0.15372	0.598251	ENSRNOG00000011969|ENSRNOG00000004345|ENSRNOG00000025406|ENSRNOG00000053200	http://amigo.geneontology.org/amigo/term/GO:0017048
chromatin organization	Gene Ontology	GO:0006325	biological_process	6	74	0.153914	0.598251	ENSRNOG00000016029|ENSRNOG00000012392|ENSRNOG00000020905|ENSRNOG00000007242|ENSRNOG00000055246|ENSRNOG00000000075	http://amigo.geneontology.org/amigo/term/GO:0006325
GDP binding	Gene Ontology	GO:0019003	molecular_function	6	74	0.153914	0.598251	ENSRNOG00000017553|ENSRNOG00000028616|ENSRNOG00000037247|ENSRNOG00000012176|ENSRNOG00000019482|ENSRNOG00000032463	http://amigo.geneontology.org/amigo/term/GO:0019003
photoreceptor outer segment	Gene Ontology	GO:0001750	cellular_component	6	74	0.153914	0.598251	ENSRNOG00000016638|ENSRNOG00000006084|ENSRNOG00000038868|ENSRNOG00000003098|ENSRNOG00000001516|ENSRNOG00000008891	http://amigo.geneontology.org/amigo/term/GO:0001750
response to retinoic acid	Gene Ontology	GO:0032526	biological_process	6	74	0.153914	0.598251	ENSRNOG00000012701|ENSRNOG00000016695|ENSRNOG00000007637|ENSRNOG00000010522|ENSRNOG00000001704|ENSRNOG00000025608	http://amigo.geneontology.org/amigo/term/GO:0032526
positive regulation of MAPK cascade	Gene Ontology	GO:0043410	biological_process	9	125	0.154122	0.598251	ENSRNOG00000019014|ENSRNOG00000055226|ENSRNOG00000010278|ENSRNOG00000008829|ENSRNOG00000016818|ENSRNOG00000040108|ENSRNOG00000013536|ENSRNOG00000056024|ENSRNOG00000009522	http://amigo.geneontology.org/amigo/term/GO:0043410
response to glucocorticoid	Gene Ontology	GO:0051384	biological_process	9	125	0.154122	0.598251	ENSRNOG00000002657|ENSRNOG00000016543|ENSRNOG00000010278|ENSRNOG00000011381|ENSRNOG00000056836|ENSRNOG00000010522|ENSRNOG00000015206|ENSRNOG00000008292|ENSRNOG00000000165	http://amigo.geneontology.org/amigo/term/GO:0051384
response to cytokine	Gene Ontology	GO:0034097	biological_process	7	91	0.155736	0.598251	ENSRNOG00000004303|ENSRNOG00000007946|ENSRNOG00000010278|ENSRNOG00000016695|ENSRNOG00000010478|ENSRNOG00000019482|ENSRNOG00000010208	http://amigo.geneontology.org/amigo/term/GO:0034097
actin cytoskeleton reorganization	Gene Ontology	GO:0031532	biological_process	5	58	0.155853	0.598251	ENSRNOG00000050994|ENSRNOG00000010744|ENSRNOG00000018051|ENSRNOG00000054514|ENSRNOG00000013305	http://amigo.geneontology.org/amigo/term/GO:0031532
adenylate cyclase-modulating G protein-coupled receptor signaling pathway	Gene Ontology	GO:0007188	biological_process	5	58	0.155853	0.598251	ENSRNOG00000019482|ENSRNOG00000013147|ENSRNOG00000004317|ENSRNOG00000014840|ENSRNOG00000030404	http://amigo.geneontology.org/amigo/term/GO:0007188
ovarian follicle development	Gene Ontology	GO:0001541	biological_process	5	58	0.155853	0.598251	ENSRNOG00000007946|ENSRNOG00000016695|ENSRNOG00000001250|ENSRNOG00000010915|ENSRNOG00000004342	http://amigo.geneontology.org/amigo/term/GO:0001541
insulin receptor signaling pathway	Gene Ontology	GO:0008286	biological_process	5	58	0.155853	0.598251	ENSRNOG00000017453|ENSRNOG00000018677|ENSRNOG00000059008|ENSRNOG00000028629|ENSRNOG00000008652	http://amigo.geneontology.org/amigo/term/GO:0008286
cell division	Gene Ontology	GO:0051301	biological_process	12	179	0.158113	0.598251	ENSRNOG00000016029|ENSRNOG00000011987|ENSRNOG00000018999|ENSRNOG00000006178|ENSRNOG00000008932|ENSRNOG00000047618|ENSRNOG00000010048|ENSRNOG00000021713|ENSRNOG00000013536|ENSRNOG00000022597|ENSRNOG00000017536|ENSRNOG00000006975	http://amigo.geneontology.org/amigo/term/GO:0051301
Z disc	Gene Ontology	GO:0030018	cellular_component	9	126	0.158974	0.598251	ENSRNOG00000016543|ENSRNOG00000015733|ENSRNOG00000012207|ENSRNOG00000011076|ENSRNOG00000057676|ENSRNOG00000013147|ENSRNOG00000016419|ENSRNOG00000005905|ENSRNOG00000009522	http://amigo.geneontology.org/amigo/term/GO:0030018
double-stranded RNA binding	Gene Ontology	GO:0003725	molecular_function	6	75	0.160323	0.598251	ENSRNOG00000018487|ENSRNOG00000010711|ENSRNOG00000001227|ENSRNOG00000025596|ENSRNOG00000014076|ENSRNOG00000022741	http://amigo.geneontology.org/amigo/term/GO:0003725
brush border membrane	Gene Ontology	GO:0031526	cellular_component	6	75	0.160323	0.598251	ENSRNOG00000016384|ENSRNOG00000013428|ENSRNOG00000031249|ENSRNOG00000040108|ENSRNOG00000028668|ENSRNOG00000059714	http://amigo.geneontology.org/amigo/term/GO:0031526
mRNA processing	Gene Ontology	GO:0006397	biological_process	8	109	0.160818	0.598251	ENSRNOG00000008456|ENSRNOG00000014630|ENSRNOG00000001227|ENSRNOG00000016334|ENSRNOG00000027017|ENSRNOG00000009977|ENSRNOG00000049814|ENSRNOG00000032735	http://amigo.geneontology.org/amigo/term/GO:0006397
chromatin	Gene Ontology	GO:0000785	cellular_component	10	144	0.160975	0.598251	ENSRNOG00000016029|ENSRNOG00000011933|ENSRNOG00000030404|ENSRNOG00000015813|ENSRNOG00000001686|ENSRNOG00000012067|ENSRNOG00000026316|ENSRNOG00000024104|ENSRNOG00000012826|ENSRNOG00000002940	http://amigo.geneontology.org/amigo/term/GO:0000785
axonogenesis	Gene Ontology	GO:0007409	biological_process	7	92	0.161515	0.598251	ENSRNOG00000016810|ENSRNOG00000012207|ENSRNOG00000003846|ENSRNOG00000006003|ENSRNOG00000046242|ENSRNOG00000001706|ENSRNOG00000008298	http://amigo.geneontology.org/amigo/term/GO:0007409
response to denervation involved in regulation of muscle adaptation	Gene Ontology	GO:0014894	biological_process	2	14	0.161865	0.598251	ENSRNOG00000001704|ENSRNOG00000016543	http://amigo.geneontology.org/amigo/term/GO:0014894
somatic hypermutation of immunoglobulin genes	Gene Ontology	GO:0016446	biological_process	2	14	0.161865	0.598251	ENSRNOG00000015796|ENSRNOG00000016134	http://amigo.geneontology.org/amigo/term/GO:0016446
protein ADP-ribosylase activity	Gene Ontology	GO:1990404	molecular_function	2	14	0.161865	0.598251	ENSRNOG00000013948|ENSRNOG00000023463	http://amigo.geneontology.org/amigo/term/GO:1990404
neutral amino acid transmembrane transporter activity	Gene Ontology	GO:0015175	molecular_function	2	14	0.161865	0.598251	ENSRNOG00000008243|ENSRNOG00000018487	http://amigo.geneontology.org/amigo/term/GO:0015175
regulation of microtubule-based process	Gene Ontology	GO:0032886	biological_process	2	14	0.161865	0.598251	ENSRNOG00000016047|ENSRNOG00000016423	http://amigo.geneontology.org/amigo/term/GO:0032886
interleukin-6-mediated signaling pathway	Gene Ontology	GO:0070102	biological_process	2	14	0.161865	0.598251	ENSRNOG00000010278|ENSRNOG00000006200	http://amigo.geneontology.org/amigo/term/GO:0070102
transforming growth factor beta receptor binding	Gene Ontology	GO:0005160	molecular_function	2	14	0.161865	0.598251	ENSRNOG00000018140|ENSRNOG00000023202	http://amigo.geneontology.org/amigo/term/GO:0005160
microtubule polymerization	Gene Ontology	GO:0046785	biological_process	2	14	0.161865	0.598251	ENSRNOG00000056836|ENSRNOG00000022597	http://amigo.geneontology.org/amigo/term/GO:0046785
negative regulation of cell growth involved in cardiac muscle cell development	Gene Ontology	GO:0061052	biological_process	2	14	0.161865	0.598251	ENSRNOG00000004339|ENSRNOG00000009184	http://amigo.geneontology.org/amigo/term/GO:0061052
macrophage activation	Gene Ontology	GO:0042116	biological_process	2	14	0.161865	0.598251	ENSRNOG00000010522|ENSRNOG00000009184	http://amigo.geneontology.org/amigo/term/GO:0042116
endoderm formation	Gene Ontology	GO:0001706	biological_process	2	14	0.161865	0.598251	ENSRNOG00000018140|ENSRNOG00000012049	http://amigo.geneontology.org/amigo/term/GO:0001706
cell communication	Gene Ontology	GO:0007154	biological_process	2	14	0.161865	0.598251	ENSRNOG00000010232|ENSRNOG00000002053	http://amigo.geneontology.org/amigo/term/GO:0007154
G protein-coupled receptor internalization	Gene Ontology	GO:0002031	biological_process	2	14	0.161865	0.598251	ENSRNOG00000007649|ENSRNOG00000030404	http://amigo.geneontology.org/amigo/term/GO:0002031
1-phosphatidylinositol binding	Gene Ontology	GO:0005545	molecular_function	2	14	0.161865	0.598251	ENSRNOG00000027183|ENSRNOG00000061121	http://amigo.geneontology.org/amigo/term/GO:0005545
mitotic spindle midzone	Gene Ontology	GO:1990023	cellular_component	2	14	0.161865	0.598251	ENSRNOG00000021713|ENSRNOG00000050994	http://amigo.geneontology.org/amigo/term/GO:1990023
secondary palate development	Gene Ontology	GO:0062009	biological_process	2	14	0.161865	0.598251	ENSRNOG00000018140|ENSRNOG00000015310	http://amigo.geneontology.org/amigo/term/GO:0062009
protein refolding	Gene Ontology	GO:0042026	biological_process	2	14	0.161865	0.598251	ENSRNOG00000012106|ENSRNOG00000019525	http://amigo.geneontology.org/amigo/term/GO:0042026
locomotor rhythm	Gene Ontology	GO:0045475	biological_process	2	14	0.161865	0.598251	ENSRNOG00000006663|ENSRNOG00000055246	http://amigo.geneontology.org/amigo/term/GO:0045475
ESC/E(Z) complex	Gene Ontology	GO:0035098	cellular_component	2	14	0.161865	0.598251	ENSRNOG00000000075|ENSRNOG00000008929	http://amigo.geneontology.org/amigo/term/GO:0035098
response to alkaloid	Gene Ontology	GO:0043279	biological_process	2	14	0.161865	0.598251	ENSRNOG00000014254|ENSRNOG00000008292	http://amigo.geneontology.org/amigo/term/GO:0043279
positive regulation of regulatory T cell differentiation	Gene Ontology	GO:0045591	biological_process	2	14	0.161865	0.598251	ENSRNOG00000054954|ENSRNOG00000001843	http://amigo.geneontology.org/amigo/term/GO:0045591
regulation of cell-cell adhesion	Gene Ontology	GO:0022407	biological_process	2	14	0.161865	0.598251	ENSRNOG00000013166|ENSRNOG00000017897	http://amigo.geneontology.org/amigo/term/GO:0022407
phospholipid scramblase activity	Gene Ontology	GO:0017128	molecular_function	2	14	0.161865	0.598251	ENSRNOG00000008048|ENSRNOG00000020865	http://amigo.geneontology.org/amigo/term/GO:0017128
pre-miRNA processing	Gene Ontology	GO:0031054	biological_process	2	14	0.161865	0.598251	ENSRNOG00000010711|ENSRNOG00000025596	http://amigo.geneontology.org/amigo/term/GO:0031054
cellular respiration	Gene Ontology	GO:0045333	biological_process	2	14	0.161865	0.598251	ENSRNOG00000005964|ENSRNOG00000024972	http://amigo.geneontology.org/amigo/term/GO:0045333
protein quality control for misfolded or incompletely synthesized proteins	Gene Ontology	GO:0006515	biological_process	2	14	0.161865	0.598251	ENSRNOG00000010859|ENSRNOG00000055012	http://amigo.geneontology.org/amigo/term/GO:0006515
actin filament binding	Gene Ontology	GO:0051015	molecular_function	13	198	0.161876	0.598251	ENSRNOG00000023753|ENSRNOG00000008409|ENSRNOG00000025406|ENSRNOG00000010319|ENSRNOG00000016630|ENSRNOG00000015496|ENSRNOG00000006003|ENSRNOG00000018478|ENSRNOG00000002852|ENSRNOG00000016047|ENSRNOG00000047356|ENSRNOG00000050994|ENSRNOG00000019365	http://amigo.geneontology.org/amigo/term/GO:0051015
positive regulation of pri-miRNA transcription by RNA polymerase II	Gene Ontology	GO:1902895	biological_process	4	43	0.162416	0.598251	ENSRNOG00000008292|ENSRNOG00000013074|ENSRNOG00000015488|ENSRNOG00000012347	http://amigo.geneontology.org/amigo/term/GO:1902895
apoptotic signaling pathway	Gene Ontology	GO:0097190	biological_process	4	43	0.162416	0.598251	ENSRNOG00000056836|ENSRNOG00000022260|ENSRNOG00000019728|ENSRNOG00000036711	http://amigo.geneontology.org/amigo/term/GO:0097190
E-box binding	Gene Ontology	GO:0070888	molecular_function	4	43	0.162416	0.598251	ENSRNOG00000057754|ENSRNOG00000002175|ENSRNOG00000004342|ENSRNOG00000008292	http://amigo.geneontology.org/amigo/term/GO:0070888
positive regulation of JUN kinase activity	Gene Ontology	GO:0043507	biological_process	4	43	0.162416	0.598251	ENSRNOG00000013177|ENSRNOG00000055226|ENSRNOG00000033568|ENSRNOG00000013160	http://amigo.geneontology.org/amigo/term/GO:0043507
negative regulation of T cell proliferation	Gene Ontology	GO:0042130	biological_process	4	43	0.162416	0.598251	ENSRNOG00000054954|ENSRNOG00000036711|ENSRNOG00000016136|ENSRNOG00000011517	http://amigo.geneontology.org/amigo/term/GO:0042130
negative regulation of autophagy	Gene Ontology	GO:0010507	biological_process	4	43	0.162416	0.598251	ENSRNOG00000014368|ENSRNOG00000009522|ENSRNOG00000007916|ENSRNOG00000028629	http://amigo.geneontology.org/amigo/term/GO:0010507
cellular iron ion homeostasis	Gene Ontology	GO:0006879	biological_process	4	43	0.162416	0.598251	ENSRNOG00000052704|ENSRNOG00000014879|ENSRNOG00000021029|ENSRNOG00000008292	http://amigo.geneontology.org/amigo/term/GO:0006879
regulation of cilium assembly	Gene Ontology	GO:1902017	biological_process	4	43	0.162416	0.598251	ENSRNOG00000002039|ENSRNOG00000014543|ENSRNOG00000008891|ENSRNOG00000010637	http://amigo.geneontology.org/amigo/term/GO:1902017
neuronal cell body	Gene Ontology	GO:0043025	cellular_component	34	595	0.163103	0.598251	ENSRNOG00000018487|ENSRNOG00000017279|ENSRNOG00000004281|ENSRNOG00000013391|ENSRNOG00000011751|ENSRNOG00000010048|ENSRNOG00000046023|ENSRNOG00000009470|ENSRNOG00000047356|ENSRNOG00000001706|ENSRNOG00000059714|ENSRNOG00000014686|ENSRNOG00000011589|ENSRNOG00000029614|ENSRNOG00000007682|ENSRNOG00000030568|ENSRNOG00000001516|ENSRNOG00000055226|ENSRNOG00000000999|ENSRNOG00000006178|ENSRNOG00000003841|…	http://amigo.geneontology.org/amigo/term/GO:0043025
response to amino acid	Gene Ontology	GO:0043200	biological_process	5	59	0.163214	0.598251	ENSRNOG00000015796|ENSRNOG00000004303|ENSRNOG00000010278|ENSRNOG00000007249|ENSRNOG00000015206	http://amigo.geneontology.org/amigo/term/GO:0043200
positive regulation of MAP kinase activity	Gene Ontology	GO:0043406	biological_process	5	59	0.163214	0.598251	ENSRNOG00000021478|ENSRNOG00000029614|ENSRNOG00000013177|ENSRNOG00000017897|ENSRNOG00000049547	http://amigo.geneontology.org/amigo/term/GO:0043406
positive regulation of erythrocyte differentiation	Gene Ontology	GO:0045648	biological_process	3	28	0.16371	0.598251	ENSRNOG00000008292|ENSRNOG00000022372|ENSRNOG00000012347	http://amigo.geneontology.org/amigo/term/GO:0045648
response to X-ray	Gene Ontology	GO:0010165	biological_process	3	28	0.16371	0.598251	ENSRNOG00000001111|ENSRNOG00000015796|ENSRNOG00000008292	http://amigo.geneontology.org/amigo/term/GO:0010165
spinal cord motor neuron differentiation	Gene Ontology	GO:0021522	biological_process	3	28	0.16371	0.598251	ENSRNOG00000010711|ENSRNOG00000008830|ENSRNOG00000014395	http://amigo.geneontology.org/amigo/term/GO:0021522
regulation of protein binding	Gene Ontology	GO:0043393	biological_process	3	28	0.16371	0.598251	ENSRNOG00000047179|ENSRNOG00000020905|ENSRNOG00000013536	http://amigo.geneontology.org/amigo/term/GO:0043393
intrinsic apoptotic signaling pathway in response to DNA damage by p53 class mediator	Gene Ontology	GO:0042771	biological_process	3	28	0.16371	0.598251	ENSRNOG00000001111|ENSRNOG00000015796|ENSRNOG00000004973	http://amigo.geneontology.org/amigo/term/GO:0042771
olfactory bulb development	Gene Ontology	GO:0021772	biological_process	3	28	0.16371	0.598251	ENSRNOG00000055340|ENSRNOG00000016203|ENSRNOG00000009625	http://amigo.geneontology.org/amigo/term/GO:0021772
cAMP-mediated signaling	Gene Ontology	GO:0019933	biological_process	3	28	0.16371	0.598251	ENSRNOG00000001516|ENSRNOG00000004342|ENSRNOG00000025042	http://amigo.geneontology.org/amigo/term/GO:0019933
delayed rectifier potassium channel activity	Gene Ontology	GO:0005251	molecular_function	3	28	0.16371	0.598251	ENSRNOG00000029811|ENSRNOG00000003841|ENSRNOG00000015746	http://amigo.geneontology.org/amigo/term/GO:0005251
focal adhesion assembly	Gene Ontology	GO:0048041	biological_process	3	28	0.16371	0.598251	ENSRNOG00000050994|ENSRNOG00000001304|ENSRNOG00000042519	http://amigo.geneontology.org/amigo/term/GO:0048041
neuron projection extension	Gene Ontology	GO:1990138	biological_process	3	28	0.16371	0.598251	ENSRNOG00000003261|ENSRNOG00000050864|ENSRNOG00000022372	http://amigo.geneontology.org/amigo/term/GO:1990138
external side of plasma membrane	Gene Ontology	GO:0009897	cellular_component	22	366	0.164898	0.598251	ENSRNOG00000001518|ENSRNOG00000036711|ENSRNOG00000030877|ENSRNOG00000016136|ENSRNOG00000019556|ENSRNOG00000031090|ENSRNOG00000038197|ENSRNOG00000019728|ENSRNOG00000029340|ENSRNOG00000014241|ENSRNOG00000010584|ENSRNOG00000010278|ENSRNOG00000004737|ENSRNOG00000010522|ENSRNOG00000000795|ENSRNOG00000020865|ENSRNOG00000000777|ENSRNOG00000038999|ENSRNOG00000014504|ENSRNOG00000040108|ENSRNOG00000013324|…	http://amigo.geneontology.org/amigo/term/GO:0009897
brush border	Gene Ontology	GO:0005903	cellular_component	6	76	0.166844	0.598251	ENSRNOG00000006305|ENSRNOG00000013428|ENSRNOG00000001516|ENSRNOG00000003864|ENSRNOG00000009470|ENSRNOG00000003098	http://amigo.geneontology.org/amigo/term/GO:0005903
response to hydrogen peroxide	Gene Ontology	GO:0042542	biological_process	6	76	0.166844	0.598251	ENSRNOG00000002657|ENSRNOG00000007946|ENSRNOG00000016695|ENSRNOG00000011511|ENSRNOG00000005964|ENSRNOG00000019482	http://amigo.geneontology.org/amigo/term/GO:0042542
toxin transport	Gene Ontology	GO:1901998	biological_process	4	44	0.171285	0.598251	ENSRNOG00000009419|ENSRNOG00000014160|ENSRNOG00000010744|ENSRNOG00000016121	http://amigo.geneontology.org/amigo/term/GO:1901998
negative regulation of cell cycle	Gene Ontology	GO:0045786	biological_process	4	44	0.171285	0.598251	ENSRNOG00000016029|ENSRNOG00000010610|ENSRNOG00000007249|ENSRNOG00000046424	http://amigo.geneontology.org/amigo/term/GO:0045786
cell fate commitment	Gene Ontology	GO:0045165	biological_process	6	77	0.173475	0.598251	ENSRNOG00000018140|ENSRNOG00000005608|ENSRNOG00000019965|ENSRNOG00000046327|ENSRNOG00000012347|ENSRNOG00000013166	http://amigo.geneontology.org/amigo/term/GO:0045165
aorta development	Gene Ontology	GO:0035904	biological_process	3	29	0.174967	0.598251	ENSRNOG00000029614|ENSRNOG00000019014|ENSRNOG00000007649	http://amigo.geneontology.org/amigo/term/GO:0035904
intracellular receptor signaling pathway	Gene Ontology	GO:0030522	biological_process	3	29	0.174967	0.598251	ENSRNOG00000005964|ENSRNOG00000031174|ENSRNOG00000004342	http://amigo.geneontology.org/amigo/term/GO:0030522
phosphatidylcholine binding	Gene Ontology	GO:0031210	molecular_function	3	29	0.174967	0.598251	ENSRNOG00000029260|ENSRNOG00000003846|ENSRNOG00000032391	http://amigo.geneontology.org/amigo/term/GO:0031210
regulation of mRNA stability	Gene Ontology	GO:0043488	biological_process	3	29	0.174967	0.598251	ENSRNOG00000045895|ENSRNOG00000027017|ENSRNOG00000006180	http://amigo.geneontology.org/amigo/term/GO:0043488
positive regulation of protein localization to nucleus	Gene Ontology	GO:1900182	biological_process	3	29	0.174967	0.598251	ENSRNOG00000011987|ENSRNOG00000023463|ENSRNOG00000028629	http://amigo.geneontology.org/amigo/term/GO:1900182
mRNA stabilization	Gene Ontology	GO:0048255	biological_process	3	29	0.174967	0.598251	ENSRNOG00000009977|ENSRNOG00000010711|ENSRNOG00000023360	http://amigo.geneontology.org/amigo/term/GO:0048255
histone binding	Gene Ontology	GO:0042393	molecular_function	10	147	0.175043	0.598251	ENSRNOG00000012392|ENSRNOG00000023463|ENSRNOG00000012240|ENSRNOG00000009266|ENSRNOG00000003065|ENSRNOG00000053881|ENSRNOG00000022249|ENSRNOG00000009491|ENSRNOG00000008932|ENSRNOG00000049988	http://amigo.geneontology.org/amigo/term/GO:0042393
protein heterodimerization activity	Gene Ontology	GO:0046982	molecular_function	18	294	0.175074	0.598251	ENSRNOG00000058593|ENSRNOG00000003220|ENSRNOG00000042962|ENSRNOG00000031174|ENSRNOG00000007946|ENSRNOG00000036964|ENSRNOG00000021798|ENSRNOG00000009522|ENSRNOG00000015496|ENSRNOG00000002934|ENSRNOG00000057754|ENSRNOG00000010522|ENSRNOG00000021198|ENSRNOG00000008292|ENSRNOG00000001704|ENSRNOG00000056836|ENSRNOG00000008830|ENSRNOG00000004342	http://amigo.geneontology.org/amigo/term/GO:0046982
positive regulation of phagocytosis, engulfment	Gene Ontology	GO:0060100	biological_process	2	15	0.178231	0.598251	ENSRNOG00000040108|ENSRNOG00000012347	http://amigo.geneontology.org/amigo/term/GO:0060100
negative regulation of neural precursor cell proliferation	Gene Ontology	GO:2000178	biological_process	2	15	0.178231	0.598251	ENSRNOG00000012347|ENSRNOG00000014316	http://amigo.geneontology.org/amigo/term/GO:2000178
positive regulation of ubiquitin-dependent protein catabolic process	Gene Ontology	GO:2000060	biological_process	2	15	0.178231	0.598251	ENSRNOG00000007916|ENSRNOG00000000999	http://amigo.geneontology.org/amigo/term/GO:2000060
lens morphogenesis in camera-type eye	Gene Ontology	GO:0002089	biological_process	2	15	0.178231	0.598251	ENSRNOG00000055340|ENSRNOG00000016818	http://amigo.geneontology.org/amigo/term/GO:0002089
positive regulation of exosomal secretion	Gene Ontology	GO:1903543	biological_process	2	15	0.178231	0.598251	ENSRNOG00000008981|ENSRNOG00000060817	http://amigo.geneontology.org/amigo/term/GO:1903543
positive regulation of histone deacetylation	Gene Ontology	GO:0031065	biological_process	2	15	0.178231	0.598251	ENSRNOG00000001843|ENSRNOG00000055246	http://amigo.geneontology.org/amigo/term/GO:0031065
ATP-dependent microtubule motor activity, minus-end-directed	Gene Ontology	GO:0008569	molecular_function	2	15	0.178231	0.598251	ENSRNOG00000006178|ENSRNOG00000048363	http://amigo.geneontology.org/amigo/term/GO:0008569
stereocilium bundle	Gene Ontology	GO:0032421	cellular_component	2	15	0.178231	0.598251	ENSRNOG00000002997|ENSRNOG00000004823	http://amigo.geneontology.org/amigo/term/GO:0032421
monocarboxylic acid transmembrane transporter activity	Gene Ontology	GO:0008028	molecular_function	2	15	0.178231	0.598251	ENSRNOG00000005697|ENSRNOG00000031249	http://amigo.geneontology.org/amigo/term/GO:0008028
negative regulation of cell size	Gene Ontology	GO:0045792	biological_process	2	15	0.178231	0.598251	ENSRNOG00000046424|ENSRNOG00000028629	http://amigo.geneontology.org/amigo/term/GO:0045792
Lys48-specific deubiquitinase activity	Gene Ontology	GO:1990380	molecular_function	2	15	0.178231	0.598251	ENSRNOG00000003261|ENSRNOG00000023202	http://amigo.geneontology.org/amigo/term/GO:1990380
melanosome transport	Gene Ontology	GO:0032402	biological_process	2	15	0.178231	0.598251	ENSRNOG00000010048|ENSRNOG00000012176	http://amigo.geneontology.org/amigo/term/GO:0032402
negative regulation of glycolytic process	Gene Ontology	GO:0045820	biological_process	2	15	0.178231	0.598251	ENSRNOG00000014723|ENSRNOG00000055246	http://amigo.geneontology.org/amigo/term/GO:0045820
negative regulation of cell-matrix adhesion	Gene Ontology	GO:0001953	biological_process	2	15	0.178231	0.598251	ENSRNOG00000001843|ENSRNOG00000007637	http://amigo.geneontology.org/amigo/term/GO:0001953
cellular response to granulocyte macrophage colony-stimulating factor stimulus	Gene Ontology	GO:0097011	biological_process	2	15	0.178231	0.598251	ENSRNOG00000043095|ENSRNOG00000028629	http://amigo.geneontology.org/amigo/term/GO:0097011
mitotic chromosome condensation	Gene Ontology	GO:0007076	biological_process	2	15	0.178231	0.598251	ENSRNOG00000008932|ENSRNOG00000022325	http://amigo.geneontology.org/amigo/term/GO:0007076
cytoskeleton-dependent cytokinesis	Gene Ontology	GO:0061640	biological_process	2	15	0.178231	0.598251	ENSRNOG00000002182|ENSRNOG00000006545	http://amigo.geneontology.org/amigo/term/GO:0061640
positive regulation of proteasomal protein catabolic process	Gene Ontology	GO:1901800	biological_process	2	15	0.178231	0.598251	ENSRNOG00000055226|ENSRNOG00000029811	http://amigo.geneontology.org/amigo/term/GO:1901800
mitochondrial calcium ion homeostasis	Gene Ontology	GO:0051560	biological_process	2	15	0.178231	0.598251	ENSRNOG00000009097|ENSRNOG00000046424	http://amigo.geneontology.org/amigo/term/GO:0051560
negative regulation of TORC1 signaling	Gene Ontology	GO:1904262	biological_process	2	15	0.178231	0.598251	ENSRNOG00000006264|ENSRNOG00000028659	http://amigo.geneontology.org/amigo/term/GO:1904262
histone H2A acetylation	Gene Ontology	GO:0043968	biological_process	2	15	0.178231	0.598251	ENSRNOG00000002389|ENSRNOG00000019407	http://amigo.geneontology.org/amigo/term/GO:0043968
negative regulation of vascular permeability	Gene Ontology	GO:0043116	biological_process	2	15	0.178231	0.598251	ENSRNOG00000011077|ENSRNOG00000025042	http://amigo.geneontology.org/amigo/term/GO:0043116
cellular potassium ion homeostasis	Gene Ontology	GO:0030007	biological_process	2	15	0.178231	0.598251	ENSRNOG00000011589|ENSRNOG00000002934	http://amigo.geneontology.org/amigo/term/GO:0030007
central nervous system myelination	Gene Ontology	GO:0022010	biological_process	2	15	0.178231	0.598251	ENSRNOG00000016818|ENSRNOG00000019271	http://amigo.geneontology.org/amigo/term/GO:0022010
interleukin-1 beta production	Gene Ontology	GO:0032611	biological_process	2	15	0.178231	0.598251	ENSRNOG00000040108|ENSRNOG00000010522	http://amigo.geneontology.org/amigo/term/GO:0032611
thalamus development	Gene Ontology	GO:0021794	biological_process	2	15	0.178231	0.598251	ENSRNOG00000055246|ENSRNOG00000005130	http://amigo.geneontology.org/amigo/term/GO:0021794
neurotransmitter receptor localization to postsynaptic specialization membrane	Gene Ontology	GO:0099645	biological_process	2	15	0.178231	0.598251	ENSRNOG00000001706|ENSRNOG00000020247	http://amigo.geneontology.org/amigo/term/GO:0099645
phosphatidylinositol phosphate binding	Gene Ontology	GO:1901981	molecular_function	2	15	0.178231	0.598251	ENSRNOG00000016212|ENSRNOG00000011063	http://amigo.geneontology.org/amigo/term/GO:1901981
response to transforming growth factor beta	Gene Ontology	GO:0071559	biological_process	2	15	0.178231	0.598251	ENSRNOG00000014452|ENSRNOG00000014504	http://amigo.geneontology.org/amigo/term/GO:0071559
CCR4-NOT complex	Gene Ontology	GO:0030014	cellular_component	2	15	0.178231	0.598251	ENSRNOG00000020689|ENSRNOG00000002828	http://amigo.geneontology.org/amigo/term/GO:0030014
neuron cellular homeostasis	Gene Ontology	GO:0070050	biological_process	2	15	0.178231	0.598251	ENSRNOG00000010682|ENSRNOG00000010048	http://amigo.geneontology.org/amigo/term/GO:0070050
negative regulation of cell migration involved in sprouting angiogenesis	Gene Ontology	GO:0090051	biological_process	2	15	0.178231	0.598251	ENSRNOG00000020905|ENSRNOG00000005209	http://amigo.geneontology.org/amigo/term/GO:0090051
ruffle assembly	Gene Ontology	GO:0097178	biological_process	2	15	0.178231	0.598251	ENSRNOG00000017500|ENSRNOG00000056954	http://amigo.geneontology.org/amigo/term/GO:0097178
branching involved in salivary gland morphogenesis	Gene Ontology	GO:0060445	biological_process	2	15	0.178231	0.598251	ENSRNOG00000008184|ENSRNOG00000010278	http://amigo.geneontology.org/amigo/term/GO:0060445
regulation of gene expression by genetic imprinting	Gene Ontology	GO:0006349	biological_process	2	15	0.178231	0.598251	ENSRNOG00000049751|ENSRNOG00000026239	http://amigo.geneontology.org/amigo/term/GO:0006349
Arp2/3 complex binding	Gene Ontology	GO:0071933	molecular_function	2	15	0.178231	0.598251	ENSRNOG00000050994|ENSRNOG00000025406	http://amigo.geneontology.org/amigo/term/GO:0071933
ATP-dependent microtubule motor activity, plus-end-directed	Gene Ontology	GO:0008574	molecular_function	2	15	0.178231	0.598251	ENSRNOG00000010050|ENSRNOG00000021713	http://amigo.geneontology.org/amigo/term/GO:0008574
histone methyltransferase activity (H3-K4 specific)	Gene Ontology	GO:0042800	molecular_function	2	15	0.178231	0.598251	ENSRNOG00000014875|ENSRNOG00000061499	http://amigo.geneontology.org/amigo/term/GO:0042800
histone H3-K9 methylation	Gene Ontology	GO:0051567	biological_process	2	15	0.178231	0.598251	ENSRNOG00000007242|ENSRNOG00000053881	http://amigo.geneontology.org/amigo/term/GO:0051567
centrosome duplication	Gene Ontology	GO:0051298	biological_process	2	15	0.178231	0.598251	ENSRNOG00000001111|ENSRNOG00000022597	http://amigo.geneontology.org/amigo/term/GO:0051298
cellular response to nerve growth factor stimulus	Gene Ontology	GO:1990090	biological_process	5	61	0.178339	0.598251	ENSRNOG00000006178|ENSRNOG00000001516|ENSRNOG00000032463|ENSRNOG00000028629|ENSRNOG00000014316	http://amigo.geneontology.org/amigo/term/GO:1990090
positive regulation of tumor necrosis factor production	Gene Ontology	GO:0032760	biological_process	5	61	0.178339	0.598251	ENSRNOG00000040108|ENSRNOG00000013231|ENSRNOG00000010522|ENSRNOG00000051482|ENSRNOG00000000777	http://amigo.geneontology.org/amigo/term/GO:0032760
cell migration	Gene Ontology	GO:0016477	biological_process	15	239	0.178376	0.598251	ENSRNOG00000018683|ENSRNOG00000007518|ENSRNOG00000026186|ENSRNOG00000016384|ENSRNOG00000029938|ENSRNOG00000016695|ENSRNOG00000003261|ENSRNOG00000010744|ENSRNOG00000011987|ENSRNOG00000015633|ENSRNOG00000042519|ENSRNOG00000013536|ENSRNOG00000017155|ENSRNOG00000010319|ENSRNOG00000031671	http://amigo.geneontology.org/amigo/term/GO:0016477
response to hormone	Gene Ontology	GO:0009725	biological_process	7	95	0.179413	0.598251	ENSRNOG00000002657|ENSRNOG00000009522|ENSRNOG00000028629|ENSRNOG00000015206|ENSRNOG00000004303|ENSRNOG00000010134|ENSRNOG00000010208	http://amigo.geneontology.org/amigo/term/GO:0009725
fat cell differentiation	Gene Ontology	GO:0045444	biological_process	6	78	0.180213	0.598251	ENSRNOG00000032788|ENSRNOG00000019981|ENSRNOG00000005964|ENSRNOG00000027017|ENSRNOG00000059008|ENSRNOG00000007916	http://amigo.geneontology.org/amigo/term/GO:0045444
regulation of sensory perception of pain	Gene Ontology	GO:0051930	biological_process	4	45	0.180318	0.598251	ENSRNOG00000025634|ENSRNOG00000002434|ENSRNOG00000010522|ENSRNOG00000030877	http://amigo.geneontology.org/amigo/term/GO:0051930
photoreceptor inner segment	Gene Ontology	GO:0001917	cellular_component	5	62	0.186092	0.598251	ENSRNOG00000016638|ENSRNOG00000018478|ENSRNOG00000001516|ENSRNOG00000007649|ENSRNOG00000026490	http://amigo.geneontology.org/amigo/term/GO:0001917
actomyosin structure organization	Gene Ontology	GO:0031032	biological_process	3	30	0.186431	0.598251	ENSRNOG00000011077|ENSRNOG00000002538|ENSRNOG00000016724	http://amigo.geneontology.org/amigo/term/GO:0031032
blastocyst development	Gene Ontology	GO:0001824	biological_process	3	30	0.186431	0.598251	ENSRNOG00000056024|ENSRNOG00000008456|ENSRNOG00000002934	http://amigo.geneontology.org/amigo/term/GO:0001824
positive regulation of neural precursor cell proliferation	Gene Ontology	GO:2000179	biological_process	3	30	0.186431	0.598251	ENSRNOG00000010777|ENSRNOG00000020905|ENSRNOG00000022372	http://amigo.geneontology.org/amigo/term/GO:2000179
phosphatidylinositol dephosphorylation	Gene Ontology	GO:0046856	biological_process	3	30	0.186431	0.598251	ENSRNOG00000048506|ENSRNOG00000018382|ENSRNOG00000056954	http://amigo.geneontology.org/amigo/term/GO:0046856
positive regulation of calcium ion transport	Gene Ontology	GO:0051928	biological_process	3	30	0.186431	0.598251	ENSRNOG00000013147|ENSRNOG00000011076|ENSRNOG00000012721	http://amigo.geneontology.org/amigo/term/GO:0051928
tricarboxylic acid cycle	Gene Ontology	GO:0006099	biological_process	3	30	0.186431	0.598251	ENSRNOG00000020646|ENSRNOG00000009994|ENSRNOG00000005130	http://amigo.geneontology.org/amigo/term/GO:0006099
protein phosphatase 1 binding	Gene Ontology	GO:0008157	molecular_function	3	30	0.186431	0.598251	ENSRNOG00000011474|ENSRNOG00000054954|ENSRNOG00000046922	http://amigo.geneontology.org/amigo/term/GO:0008157
COP9 signalosome	Gene Ontology	GO:0008180	cellular_component	3	30	0.186431	0.598251	ENSRNOG00000009535|ENSRNOG00000046698|ENSRNOG00000008298	http://amigo.geneontology.org/amigo/term/GO:0008180
positive regulation of receptor internalization	Gene Ontology	GO:0002092	biological_process	3	30	0.186431	0.598251	ENSRNOG00000010637|ENSRNOG00000021029|ENSRNOG00000030404	http://amigo.geneontology.org/amigo/term/GO:0002092
Golgi to plasma membrane protein transport	Gene Ontology	GO:0043001	biological_process	3	30	0.186431	0.598251	ENSRNOG00000016047|ENSRNOG00000001455|ENSRNOG00000018599	http://amigo.geneontology.org/amigo/term/GO:0043001
cellular response to vascular endothelial growth factor stimulus	Gene Ontology	GO:0035924	biological_process	3	30	0.186431	0.598251	ENSRNOG00000010744|ENSRNOG00000055226|ENSRNOG00000028629	http://amigo.geneontology.org/amigo/term/GO:0035924
phagocytosis, engulfment	Gene Ontology	GO:0006911	biological_process	3	30	0.186431	0.598251	ENSRNOG00000010682|ENSRNOG00000019728|ENSRNOG00000013536	http://amigo.geneontology.org/amigo/term/GO:0006911
response to lipid	Gene Ontology	GO:0033993	biological_process	3	30	0.186431	0.598251	ENSRNOG00000040108|ENSRNOG00000012347|ENSRNOG00000028616	http://amigo.geneontology.org/amigo/term/GO:0033993
positive regulation of protein binding	Gene Ontology	GO:0032092	biological_process	6	79	0.187053	0.598251	ENSRNOG00000013529|ENSRNOG00000030404|ENSRNOG00000002538|ENSRNOG00000056836|ENSRNOG00000001250|ENSRNOG00000010771	http://amigo.geneontology.org/amigo/term/GO:0032092
regulation of inflammatory response	Gene Ontology	GO:0050727	biological_process	6	79	0.187053	0.598251	ENSRNOG00000008830|ENSRNOG00000010711|ENSRNOG00000014504|ENSRNOG00000001843|ENSRNOG00000010522|ENSRNOG00000009184	http://amigo.geneontology.org/amigo/term/GO:0050727
response to toxic substance	Gene Ontology	GO:0009636	biological_process	8	114	0.18838	0.598251	ENSRNOG00000031174|ENSRNOG00000004342|ENSRNOG00000000903|ENSRNOG00000019500|ENSRNOG00000010522|ENSRNOG00000015206|ENSRNOG00000019525|ENSRNOG00000003515	http://amigo.geneontology.org/amigo/term/GO:0009636
proton transmembrane transport	Gene Ontology	GO:1902600	biological_process	7	97	0.19179	0.598251	ENSRNOG00000052704|ENSRNOG00000013428|ENSRNOG00000024972|ENSRNOG00000049334|ENSRNOG00000008354|ENSRNOG00000019346|ENSRNOG00000013305	http://amigo.geneontology.org/amigo/term/GO:1902600
regulation of ion transmembrane transport	Gene Ontology	GO:0034765	biological_process	7	97	0.19179	0.598251	ENSRNOG00000017610|ENSRNOG00000015184|ENSRNOG00000003841|ENSRNOG00000014686|ENSRNOG00000013147|ENSRNOG00000015835|ENSRNOG00000015746	http://amigo.geneontology.org/amigo/term/GO:0034765
response to glucose	Gene Ontology	GO:0009749	biological_process	7	97	0.19179	0.598251	ENSRNOG00000018140|ENSRNOG00000007249|ENSRNOG00000008895|ENSRNOG00000016696|ENSRNOG00000013536|ENSRNOG00000008292|ENSRNOG00000007916	http://amigo.geneontology.org/amigo/term/GO:0009749
positive regulation of canonical Wnt signaling pathway	Gene Ontology	GO:0090263	biological_process	7	97	0.19179	0.598251	ENSRNOG00000006816|ENSRNOG00000007984|ENSRNOG00000016684|ENSRNOG00000016023|ENSRNOG00000016818|ENSRNOG00000056836|ENSRNOG00000005916	http://amigo.geneontology.org/amigo/term/GO:0090263
embryonic digit morphogenesis	Gene Ontology	GO:0042733	biological_process	5	63	0.193965	0.598251	ENSRNOG00000011059|ENSRNOG00000029980|ENSRNOG00000014395|ENSRNOG00000046211|ENSRNOG00000014241	http://amigo.geneontology.org/amigo/term/GO:0042733
cadherin binding	Gene Ontology	GO:0045296	molecular_function	5	63	0.193965	0.598251	ENSRNOG00000011987|ENSRNOG00000003098|ENSRNOG00000013324|ENSRNOG00000058906|ENSRNOG00000006003	http://amigo.geneontology.org/amigo/term/GO:0045296
neurogenesis	Gene Ontology	GO:0022008	biological_process	5	63	0.193965	0.598251	ENSRNOG00000049708|ENSRNOG00000010881|ENSRNOG00000008891|ENSRNOG00000019271|ENSRNOG00000016423	http://amigo.geneontology.org/amigo/term/GO:0022008
positive regulation of interferon-gamma production	Gene Ontology	GO:0032729	biological_process	6	80	0.193993	0.598251	ENSRNOG00000047356|ENSRNOG00000038197|ENSRNOG00000014504|ENSRNOG00000010522|ENSRNOG00000001704|ENSRNOG00000005905	http://amigo.geneontology.org/amigo/term/GO:0032729
paranode region of axon	Gene Ontology	GO:0033270	cellular_component	2	16	0.194834	0.598251	ENSRNOG00000013089|ENSRNOG00000016724	http://amigo.geneontology.org/amigo/term/GO:0033270
negative regulation of androgen receptor signaling pathway	Gene Ontology	GO:0060766	biological_process	2	16	0.194834	0.598251	ENSRNOG00000009184|ENSRNOG00000055246	http://amigo.geneontology.org/amigo/term/GO:0060766
clathrin adaptor activity	Gene Ontology	GO:0035615	molecular_function	2	16	0.194834	0.598251	ENSRNOG00000014454|ENSRNOG00000030404	http://amigo.geneontology.org/amigo/term/GO:0035615
positive regulation of double-strand break repair via nonhomologous end joining	Gene Ontology	GO:2001034	biological_process	2	16	0.194834	0.598251	ENSRNOG00000014319|ENSRNOG00000023463	http://amigo.geneontology.org/amigo/term/GO:2001034
cellular response to testosterone stimulus	Gene Ontology	GO:0071394	biological_process	2	16	0.194834	0.598251	ENSRNOG00000046424|ENSRNOG00000043451	http://amigo.geneontology.org/amigo/term/GO:0071394
ubiquinone biosynthetic process	Gene Ontology	GO:0006744	biological_process	2	16	0.194834	0.598251	ENSRNOG00000042962|ENSRNOG00000046700	http://amigo.geneontology.org/amigo/term/GO:0006744
negative regulation of bone mineralization	Gene Ontology	GO:0030502	biological_process	2	16	0.194834	0.598251	ENSRNOG00000034240|ENSRNOG00000008292	http://amigo.geneontology.org/amigo/term/GO:0030502
metal ion transport	Gene Ontology	GO:0030001	biological_process	2	16	0.194834	0.598251	ENSRNOG00000012878|ENSRNOG00000002934	http://amigo.geneontology.org/amigo/term/GO:0030001
GABA receptor binding	Gene Ontology	GO:0050811	molecular_function	2	16	0.194834	0.598251	ENSRNOG00000004998|ENSRNOG00000010881	http://amigo.geneontology.org/amigo/term/GO:0050811
pharyngeal system development	Gene Ontology	GO:0060037	biological_process	2	16	0.194834	0.598251	ENSRNOG00000007250|ENSRNOG00000014241	http://amigo.geneontology.org/amigo/term/GO:0060037
anaphase-promoting complex-dependent catabolic process	Gene Ontology	GO:0031145	biological_process	2	16	0.194834	0.598251	ENSRNOG00000015633|ENSRNOG00000017536	http://amigo.geneontology.org/amigo/term/GO:0031145
positive regulation of T cell migration	Gene Ontology	GO:2000406	biological_process	2	16	0.194834	0.598251	ENSRNOG00000036711|ENSRNOG00000017897	http://amigo.geneontology.org/amigo/term/GO:2000406
O-acyltransferase activity	Gene Ontology	GO:0008374	molecular_function	2	16	0.194834	0.598251	ENSRNOG00000002657|ENSRNOG00000025608	http://amigo.geneontology.org/amigo/term/GO:0008374
positive regulation of mitochondrial fission	Gene Ontology	GO:0090141	biological_process	2	16	0.194834	0.598251	ENSRNOG00000017553|ENSRNOG00000009481	http://amigo.geneontology.org/amigo/term/GO:0090141
gamma-tubulin complex	Gene Ontology	GO:0000930	cellular_component	2	16	0.194834	0.598251	ENSRNOG00000005905|ENSRNOG00000036913	http://amigo.geneontology.org/amigo/term/GO:0000930
negative regulation of microtubule polymerization	Gene Ontology	GO:0031115	biological_process	2	16	0.194834	0.598251	ENSRNOG00000016810|ENSRNOG00000013324	http://amigo.geneontology.org/amigo/term/GO:0031115
sterol esterase activity	Gene Ontology	GO:0004771	molecular_function	2	16	0.194834	0.598251	ENSRNOG00000015519|ENSRNOG00000025710	http://amigo.geneontology.org/amigo/term/GO:0004771
positive regulation of transcription elongation from RNA polymerase II promoter	Gene Ontology	GO:0032968	biological_process	2	16	0.194834	0.598251	ENSRNOG00000012240|ENSRNOG00000031730	http://amigo.geneontology.org/amigo/term/GO:0032968
negative regulation of necroptotic process	Gene Ontology	GO:0060546	biological_process	2	16	0.194834	0.598251	ENSRNOG00000056836|ENSRNOG00000019438	http://amigo.geneontology.org/amigo/term/GO:0060546
negative regulation of DNA recombination	Gene Ontology	GO:0045910	biological_process	2	16	0.194834	0.598251	ENSRNOG00000015796|ENSRNOG00000016134	http://amigo.geneontology.org/amigo/term/GO:0045910
MAP kinase kinase kinase activity	Gene Ontology	GO:0004709	molecular_function	2	16	0.194834	0.598251	ENSRNOG00000010838|ENSRNOG00000013177	http://amigo.geneontology.org/amigo/term/GO:0004709
regulation of establishment of cell polarity	Gene Ontology	GO:2000114	biological_process	2	16	0.194834	0.598251	ENSRNOG00000016023|ENSRNOG00000013324	http://amigo.geneontology.org/amigo/term/GO:2000114
positive regulation of translational initiation	Gene Ontology	GO:0045948	biological_process	2	16	0.194834	0.598251	ENSRNOG00000010084|ENSRNOG00000019439	http://amigo.geneontology.org/amigo/term/GO:0045948
negative regulation of axonogenesis	Gene Ontology	GO:0050771	biological_process	2	16	0.194834	0.598251	ENSRNOG00000010881|ENSRNOG00000007916	http://amigo.geneontology.org/amigo/term/GO:0050771
cellular response to interferon-alpha	Gene Ontology	GO:0035457	biological_process	2	16	0.194834	0.598251	ENSRNOG00000014574|ENSRNOG00000019050	http://amigo.geneontology.org/amigo/term/GO:0035457
response to stilbenoid	Gene Ontology	GO:0035634	biological_process	2	16	0.194834	0.598251	ENSRNOG00000033402|ENSRNOG00000040108	http://amigo.geneontology.org/amigo/term/GO:0035634
potassium ion export across plasma membrane	Gene Ontology	GO:0097623	biological_process	2	16	0.194834	0.598251	ENSRNOG00000014686|ENSRNOG00000029811	http://amigo.geneontology.org/amigo/term/GO:0097623
centriole replication	Gene Ontology	GO:0007099	biological_process	2	16	0.194834	0.598251	ENSRNOG00000049708|ENSRNOG00000022597	http://amigo.geneontology.org/amigo/term/GO:0007099
actinin binding	Gene Ontology	GO:0042805	molecular_function	2	16	0.194834	0.598251	ENSRNOG00000016419|ENSRNOG00000003098	http://amigo.geneontology.org/amigo/term/GO:0042805
positive regulation of synaptic transmission, GABAergic	Gene Ontology	GO:0032230	biological_process	2	16	0.194834	0.598251	ENSRNOG00000009522|ENSRNOG00000004344	http://amigo.geneontology.org/amigo/term/GO:0032230
response to oxidative stress	Gene Ontology	GO:0006979	biological_process	9	133	0.194906	0.598251	ENSRNOG00000016695|ENSRNOG00000007946|ENSRNOG00000022305|ENSRNOG00000021262|ENSRNOG00000009783|ENSRNOG00000010522|ENSRNOG00000015206|ENSRNOG00000047356|ENSRNOG00000028629	http://amigo.geneontology.org/amigo/term/GO:0006979
amino acid transmembrane transporter activity	Gene Ontology	GO:0015171	molecular_function	3	31	0.198084	0.598251	ENSRNOG00000006305|ENSRNOG00000022622|ENSRNOG00000025503	http://amigo.geneontology.org/amigo/term/GO:0015171
intrinsic component of plasma membrane	Gene Ontology	GO:0031226	cellular_component	3	31	0.198084	0.598251	ENSRNOG00000011517|ENSRNOG00000010522|ENSRNOG00000059840	http://amigo.geneontology.org/amigo/term/GO:0031226
response to auditory stimulus	Gene Ontology	GO:0010996	biological_process	3	31	0.198084	0.598251	ENSRNOG00000014574|ENSRNOG00000010278|ENSRNOG00000008292	http://amigo.geneontology.org/amigo/term/GO:0010996
protein K48-linked deubiquitination	Gene Ontology	GO:0071108	biological_process	3	31	0.198084	0.598251	ENSRNOG00000001573|ENSRNOG00000003261|ENSRNOG00000023202	http://amigo.geneontology.org/amigo/term/GO:0071108
sprouting angiogenesis	Gene Ontology	GO:0002040	biological_process	3	31	0.198084	0.598251	ENSRNOG00000010744|ENSRNOG00000013536|ENSRNOG00000012017	http://amigo.geneontology.org/amigo/term/GO:0002040
positive regulation of endocytosis	Gene Ontology	GO:0045807	biological_process	3	31	0.198084	0.598251	ENSRNOG00000056836|ENSRNOG00000012490|ENSRNOG00000007649	http://amigo.geneontology.org/amigo/term/GO:0045807
oogenesis	Gene Ontology	GO:0048477	biological_process	3	31	0.198084	0.598251	ENSRNOG00000003220|ENSRNOG00000002314|ENSRNOG00000061499	http://amigo.geneontology.org/amigo/term/GO:0048477
cellular response to interferon-beta	Gene Ontology	GO:0035458	biological_process	3	31	0.198084	0.598251	ENSRNOG00000019050|ENSRNOG00000027008|ENSRNOG00000028768	http://amigo.geneontology.org/amigo/term/GO:0035458
endoderm development	Gene Ontology	GO:0007492	biological_process	3	31	0.198084	0.598251	ENSRNOG00000018140|ENSRNOG00000002538|ENSRNOG00000007518	http://amigo.geneontology.org/amigo/term/GO:0007492
protein stabilization	Gene Ontology	GO:0050821	biological_process	11	170	0.198433	0.598251	ENSRNOG00000018317|ENSRNOG00000014160|ENSRNOG00000000785|ENSRNOG00000006663|ENSRNOG00000059714|ENSRNOG00000003261|ENSRNOG00000011076|ENSRNOG00000002934|ENSRNOG00000009681|ENSRNOG00000007518|ENSRNOG00000013529	http://amigo.geneontology.org/amigo/term/GO:0050821
protein-DNA complex	Gene Ontology	GO:0032993	cellular_component	4	47	0.198837	0.598251	ENSRNOG00000046327|ENSRNOG00000009742|ENSRNOG00000006200|ENSRNOG00000005608	http://amigo.geneontology.org/amigo/term/GO:0032993
synaptic vesicle endocytosis	Gene Ontology	GO:0048488	biological_process	4	47	0.198837	0.598251	ENSRNOG00000012490|ENSRNOG00000012176|ENSRNOG00000007649|ENSRNOG00000026490	http://amigo.geneontology.org/amigo/term/GO:0048488
xenobiotic metabolic process	Gene Ontology	GO:0006805	biological_process	5	64	0.201952	0.598251	ENSRNOG00000033402|ENSRNOG00000008895|ENSRNOG00000003510|ENSRNOG00000004342|ENSRNOG00000042224	http://amigo.geneontology.org/amigo/term/GO:0006805
cellular response to drug	Gene Ontology	GO:0035690	biological_process	7	99	0.204497	0.598251	ENSRNOG00000007946|ENSRNOG00000007637|ENSRNOG00000029811|ENSRNOG00000043098|ENSRNOG00000008292|ENSRNOG00000005905|ENSRNOG00000032463	http://amigo.geneontology.org/amigo/term/GO:0035690
Notch signaling pathway	Gene Ontology	GO:0007219	biological_process	7	99	0.204497	0.598251	ENSRNOG00000007249|ENSRNOG00000048199|ENSRNOG00000002434|ENSRNOG00000013391|ENSRNOG00000014658|ENSRNOG00000010104|ENSRNOG00000046327	http://amigo.geneontology.org/amigo/term/GO:0007219
regulation of cell shape	Gene Ontology	GO:0008360	biological_process	9	135	0.205764	0.598251	ENSRNOG00000050742|ENSRNOG00000015733|ENSRNOG00000008652|ENSRNOG00000010278|ENSRNOG00000029510|ENSRNOG00000054514|ENSRNOG00000019555|ENSRNOG00000007916|ENSRNOG00000016724	http://amigo.geneontology.org/amigo/term/GO:0008360
histone deacetylase binding	Gene Ontology	GO:0042826	molecular_function	8	117	0.205815	0.598251	ENSRNOG00000007175|ENSRNOG00000020905|ENSRNOG00000059714|ENSRNOG00000034240|ENSRNOG00000055246|ENSRNOG00000008292|ENSRNOG00000014395|ENSRNOG00000015329	http://amigo.geneontology.org/amigo/term/GO:0042826
mitochondrial matrix	Gene Ontology	GO:0005759	cellular_component	11	172	0.208079	0.598251	ENSRNOG00000019525|ENSRNOG00000017553|ENSRNOG00000007946|ENSRNOG00000020646|ENSRNOG00000000186|ENSRNOG00000001151|ENSRNOG00000010673|ENSRNOG00000016135|ENSRNOG00000005130|ENSRNOG00000010134|ENSRNOG00000019485	http://amigo.geneontology.org/amigo/term/GO:0005759
melanosome	Gene Ontology	GO:0042470	cellular_component	6	82	0.208156	0.598251	ENSRNOG00000008981|ENSRNOG00000018487|ENSRNOG00000059714|ENSRNOG00000012176|ENSRNOG00000052814|ENSRNOG00000007219	http://amigo.geneontology.org/amigo/term/GO:0042470
lipid catabolic process	Gene Ontology	GO:0016042	biological_process	6	82	0.208156	0.598251	ENSRNOG00000015519|ENSRNOG00000025710|ENSRNOG00000009955|ENSRNOG00000033119|ENSRNOG00000009660|ENSRNOG00000058337	http://amigo.geneontology.org/amigo/term/GO:0016042
response to virus	Gene Ontology	GO:0009615	biological_process	6	82	0.208156	0.598251	ENSRNOG00000016810|ENSRNOG00000058039|ENSRNOG00000007946|ENSRNOG00000019500|ENSRNOG00000013948|ENSRNOG00000019050	http://amigo.geneontology.org/amigo/term/GO:0009615
cardiac muscle contraction	Gene Ontology	GO:0060048	biological_process	4	48	0.208305	0.598251	ENSRNOG00000011589|ENSRNOG00000011076|ENSRNOG00000002934|ENSRNOG00000050323	http://amigo.geneontology.org/amigo/term/GO:0060048
response to morphine	Gene Ontology	GO:0043278	biological_process	4	48	0.208305	0.598251	ENSRNOG00000019482|ENSRNOG00000014574|ENSRNOG00000010522|ENSRNOG00000012721	http://amigo.geneontology.org/amigo/term/GO:0043278
embryonic organ development	Gene Ontology	GO:0048568	biological_process	4	48	0.208305	0.598251	ENSRNOG00000005608|ENSRNOG00000020695|ENSRNOG00000015488|ENSRNOG00000000506	http://amigo.geneontology.org/amigo/term/GO:0048568
JNK cascade	Gene Ontology	GO:0007254	biological_process	3	32	0.209905	0.598251	ENSRNOG00000013177|ENSRNOG00000007916|ENSRNOG00000033568	http://amigo.geneontology.org/amigo/term/GO:0007254
positive regulation of mesenchymal cell proliferation	Gene Ontology	GO:0002053	biological_process	3	32	0.209905	0.598251	ENSRNOG00000054508|ENSRNOG00000009184|ENSRNOG00000046211	http://amigo.geneontology.org/amigo/term/GO:0002053
T cell activation	Gene Ontology	GO:0042110	biological_process	3	32	0.209905	0.598251	ENSRNOG00000030763|ENSRNOG00000010278|ENSRNOG00000004737	http://amigo.geneontology.org/amigo/term/GO:0042110
neurotransmitter transport	Gene Ontology	GO:0006836	biological_process	3	32	0.209905	0.598251	ENSRNOG00000028668|ENSRNOG00000010881|ENSRNOG00000005697	http://amigo.geneontology.org/amigo/term/GO:0006836
ubiquitin conjugating enzyme binding	Gene Ontology	GO:0031624	molecular_function	3	32	0.209905	0.598251	ENSRNOG00000016123|ENSRNOG00000015143|ENSRNOG00000045637	http://amigo.geneontology.org/amigo/term/GO:0031624
amino acid transmembrane transport	Gene Ontology	GO:0003333	biological_process	3	32	0.209905	0.598251	ENSRNOG00000006305|ENSRNOG00000022622|ENSRNOG00000025503	http://amigo.geneontology.org/amigo/term/GO:0003333
negative regulation of endothelial cell apoptotic process	Gene Ontology	GO:2000352	biological_process	3	32	0.209905	0.598251	ENSRNOG00000047356|ENSRNOG00000013324|ENSRNOG00000012347	http://amigo.geneontology.org/amigo/term/GO:2000352
phosphatidylinositol-4-phosphate binding	Gene Ontology	GO:0070273	molecular_function	3	32	0.209905	0.598251	ENSRNOG00000008747|ENSRNOG00000002657|ENSRNOG00000055226	http://amigo.geneontology.org/amigo/term/GO:0070273
cellular response to virus	Gene Ontology	GO:0098586	biological_process	3	32	0.209905	0.598251	ENSRNOG00000010278|ENSRNOG00000013948|ENSRNOG00000029662	http://amigo.geneontology.org/amigo/term/GO:0098586
endoribonuclease activity	Gene Ontology	GO:0004521	molecular_function	3	32	0.209905	0.598251	ENSRNOG00000010711|ENSRNOG00000003041|ENSRNOG00000020506	http://amigo.geneontology.org/amigo/term/GO:0004521
macroautophagy	Gene Ontology	GO:0016236	biological_process	3	32	0.209905	0.598251	ENSRNOG00000029938|ENSRNOG00000030391|ENSRNOG00000010637	http://amigo.geneontology.org/amigo/term/GO:0016236
trans-Golgi network membrane	Gene Ontology	GO:0032588	cellular_component	3	32	0.209905	0.598251	ENSRNOG00000001455|ENSRNOG00000012878|ENSRNOG00000061582	http://amigo.geneontology.org/amigo/term/GO:0032588
ceramide biosynthetic process	Gene Ontology	GO:0046513	biological_process	3	32	0.209905	0.598251	ENSRNOG00000011284|ENSRNOG00000003223|ENSRNOG00000012536	http://amigo.geneontology.org/amigo/term/GO:0046513
pituitary gland development	Gene Ontology	GO:0021983	biological_process	3	32	0.209905	0.598251	ENSRNOG00000022372|ENSRNOG00000046327|ENSRNOG00000012347	http://amigo.geneontology.org/amigo/term/GO:0021983
Rab guanyl-nucleotide exchange factor activity	Gene Ontology	GO:0017112	molecular_function	3	32	0.209905	0.598251	ENSRNOG00000002353|ENSRNOG00000029866|ENSRNOG00000011063	http://amigo.geneontology.org/amigo/term/GO:0017112
defense response to virus	Gene Ontology	GO:0051607	biological_process	10	154	0.209965	0.598251	ENSRNOG00000007946|ENSRNOG00000010711|ENSRNOG00000010278|ENSRNOG00000008048|ENSRNOG00000027017|ENSRNOG00000013948|ENSRNOG00000031202|ENSRNOG00000019050|ENSRNOG00000022741|ENSRNOG00000013859	http://amigo.geneontology.org/amigo/term/GO:0051607
peptidyl-threonine phosphorylation	Gene Ontology	GO:0018107	biological_process	5	65	0.210048	0.598251	ENSRNOG00000018478|ENSRNOG00000011358|ENSRNOG00000011589|ENSRNOG00000011933|ENSRNOG00000028629	http://amigo.geneontology.org/amigo/term/GO:0018107
dendritic shaft	Gene Ontology	GO:0043198	cellular_component	5	65	0.210048	0.598251	ENSRNOG00000019154|ENSRNOG00000007682|ENSRNOG00000003864|ENSRNOG00000046023|ENSRNOG00000020247	http://amigo.geneontology.org/amigo/term/GO:0043198
promoter-specific chromatin binding	Gene Ontology	GO:1990841	molecular_function	5	65	0.210048	0.598251	ENSRNOG00000001704|ENSRNOG00000008830|ENSRNOG00000016585|ENSRNOG00000022372|ENSRNOG00000012705	http://amigo.geneontology.org/amigo/term/GO:1990841
dephosphorylation	Gene Ontology	GO:0016311	biological_process	7	100	0.210969	0.598251	ENSRNOG00000008307|ENSRNOG00000056954|ENSRNOG00000000165|ENSRNOG00000014876|ENSRNOG00000026793|ENSRNOG00000005916|ENSRNOG00000006628	http://amigo.geneontology.org/amigo/term/GO:0016311
positive regulation of glycogen biosynthetic process	Gene Ontology	GO:0045725	biological_process	2	17	0.211619	0.598251	ENSRNOG00000018677|ENSRNOG00000028629	http://amigo.geneontology.org/amigo/term/GO:0045725
wound healing, spreading of cells	Gene Ontology	GO:0044319	biological_process	2	17	0.211619	0.598251	ENSRNOG00000010319|ENSRNOG00000018803	http://amigo.geneontology.org/amigo/term/GO:0044319
regulation of translational initiation	Gene Ontology	GO:0006446	biological_process	2	17	0.211619	0.598251	ENSRNOG00000018342|ENSRNOG00000023356	http://amigo.geneontology.org/amigo/term/GO:0006446
negative regulation of collagen biosynthetic process	Gene Ontology	GO:0032966	biological_process	2	17	0.211619	0.598251	ENSRNOG00000010278|ENSRNOG00000032463	http://amigo.geneontology.org/amigo/term/GO:0032966
stress fiber assembly	Gene Ontology	GO:0043149	biological_process	2	17	0.211619	0.598251	ENSRNOG00000015633|ENSRNOG00000030404	http://amigo.geneontology.org/amigo/term/GO:0043149
regulation of osteoclast differentiation	Gene Ontology	GO:0045670	biological_process	2	17	0.211619	0.598251	ENSRNOG00000049547|ENSRNOG00000016818	http://amigo.geneontology.org/amigo/term/GO:0045670
isotype switching	Gene Ontology	GO:0045190	biological_process	2	17	0.211619	0.598251	ENSRNOG00000015796|ENSRNOG00000016134	http://amigo.geneontology.org/amigo/term/GO:0045190
regulation of cardiac muscle cell contraction	Gene Ontology	GO:0086004	biological_process	2	17	0.211619	0.598251	ENSRNOG00000005905|ENSRNOG00000011076	http://amigo.geneontology.org/amigo/term/GO:0086004
cellular response to exogenous dsRNA	Gene Ontology	GO:0071360	biological_process	2	17	0.211619	0.598251	ENSRNOG00000056836|ENSRNOG00000013948	http://amigo.geneontology.org/amigo/term/GO:0071360
regulation of cellular protein localization	Gene Ontology	GO:1903827	biological_process	2	17	0.211619	0.598251	ENSRNOG00000059714|ENSRNOG00000022372	http://amigo.geneontology.org/amigo/term/GO:1903827
positive regulation of lipid biosynthetic process	Gene Ontology	GO:0046889	biological_process	2	17	0.211619	0.598251	ENSRNOG00000001151|ENSRNOG00000028629	http://amigo.geneontology.org/amigo/term/GO:0046889
regulation of embryonic development	Gene Ontology	GO:0045995	biological_process	2	17	0.211619	0.598251	ENSRNOG00000007242|ENSRNOG00000049033	http://amigo.geneontology.org/amigo/term/GO:0045995
maturation of SSU-rRNA	Gene Ontology	GO:0030490	biological_process	2	17	0.211619	0.598251	ENSRNOG00000002612|ENSRNOG00000048199	http://amigo.geneontology.org/amigo/term/GO:0030490
negative regulation of release of cytochrome c from mitochondria	Gene Ontology	GO:0090201	biological_process	2	17	0.211619	0.598251	ENSRNOG00000046424|ENSRNOG00000028629	http://amigo.geneontology.org/amigo/term/GO:0090201
mRNA transcription by RNA polymerase II	Gene Ontology	GO:0042789	biological_process	2	17	0.211619	0.598251	ENSRNOG00000058593|ENSRNOG00000012240	http://amigo.geneontology.org/amigo/term/GO:0042789
monocarboxylic acid transport	Gene Ontology	GO:0015718	biological_process	2	17	0.211619	0.598251	ENSRNOG00000005697|ENSRNOG00000031249	http://amigo.geneontology.org/amigo/term/GO:0015718
regulation of protein secretion	Gene Ontology	GO:0050708	biological_process	2	17	0.211619	0.598251	ENSRNOG00000002496|ENSRNOG00000011459	http://amigo.geneontology.org/amigo/term/GO:0050708
proline-rich region binding	Gene Ontology	GO:0070064	molecular_function	2	17	0.211619	0.598251	ENSRNOG00000050994|ENSRNOG00000047356	http://amigo.geneontology.org/amigo/term/GO:0070064
nuclear-transcribed mRNA catabolic process	Gene Ontology	GO:0000956	biological_process	2	17	0.211619	0.598251	ENSRNOG00000009977|ENSRNOG00000024503	http://amigo.geneontology.org/amigo/term/GO:0000956
SWI/SNF complex	Gene Ontology	GO:0016514	cellular_component	2	17	0.211619	0.598251	ENSRNOG00000017030|ENSRNOG00000015676	http://amigo.geneontology.org/amigo/term/GO:0016514
lysosomal transport	Gene Ontology	GO:0007041	biological_process	2	17	0.211619	0.598251	ENSRNOG00000006895|ENSRNOG00000007125	http://amigo.geneontology.org/amigo/term/GO:0007041
negative regulation of astrocyte differentiation	Gene Ontology	GO:0048712	biological_process	2	17	0.211619	0.598251	ENSRNOG00000016818|ENSRNOG00000024104	http://amigo.geneontology.org/amigo/term/GO:0048712
negative regulation of insulin secretion involved in cellular response to glucose stimulus	Gene Ontology	GO:0061179	biological_process	2	17	0.211619	0.598251	ENSRNOG00000014013|ENSRNOG00000046242	http://amigo.geneontology.org/amigo/term/GO:0061179
regulation of mitotic nuclear division	Gene Ontology	GO:0007088	biological_process	2	17	0.211619	0.598251	ENSRNOG00000008830|ENSRNOG00000013536	http://amigo.geneontology.org/amigo/term/GO:0007088
negative regulation of DNA biosynthetic process	Gene Ontology	GO:2000279	biological_process	2	17	0.211619	0.598251	ENSRNOG00000012392|ENSRNOG00000004342	http://amigo.geneontology.org/amigo/term/GO:2000279
steroid hormone receptor activity	Gene Ontology	GO:0003707	molecular_function	2	17	0.211619	0.598251	ENSRNOG00000008895|ENSRNOG00000012830	http://amigo.geneontology.org/amigo/term/GO:0003707
glutamine metabolic process	Gene Ontology	GO:0006541	biological_process	2	17	0.211619	0.598251	ENSRNOG00000027797|ENSRNOG00000001151	http://amigo.geneontology.org/amigo/term/GO:0006541
establishment of epithelial cell apical/basal polarity	Gene Ontology	GO:0045198	biological_process	2	17	0.211619	0.598251	ENSRNOG00000008891|ENSRNOG00000013536	http://amigo.geneontology.org/amigo/term/GO:0045198
negative regulation of ubiquitin-dependent protein catabolic process	Gene Ontology	GO:2000059	biological_process	2	17	0.211619	0.598251	ENSRNOG00000011933|ENSRNOG00000000785	http://amigo.geneontology.org/amigo/term/GO:2000059
actin filament organization	Gene Ontology	GO:0007015	biological_process	8	118	0.211764	0.598251	ENSRNOG00000008409|ENSRNOG00000008829|ENSRNOG00000015496|ENSRNOG00000013391|ENSRNOG00000011987|ENSRNOG00000017155|ENSRNOG00000013536|ENSRNOG00000002852	http://amigo.geneontology.org/amigo/term/GO:0007015
negative regulation of canonical Wnt signaling pathway	Gene Ontology	GO:0090090	biological_process	8	118	0.211764	0.598251	ENSRNOG00000055226|ENSRNOG00000014316|ENSRNOG00000007984|ENSRNOG00000016343|ENSRNOG00000056836|ENSRNOG00000020646|ENSRNOG00000014395|ENSRNOG00000013529	http://amigo.geneontology.org/amigo/term/GO:0090090
cytoskeleton organization	Gene Ontology	GO:0007010	biological_process	7	101	0.217515	0.598251	ENSRNOG00000009625|ENSRNOG00000012397|ENSRNOG00000008652|ENSRNOG00000012207|ENSRNOG00000010720|ENSRNOG00000011076|ENSRNOG00000012671	http://amigo.geneontology.org/amigo/term/GO:0007010
centriole	Gene Ontology	GO:0005814	cellular_component	8	119	0.217779	0.598251	ENSRNOG00000008891|ENSRNOG00000058681|ENSRNOG00000011059|ENSRNOG00000010048|ENSRNOG00000022597|ENSRNOG00000012735|ENSRNOG00000056024|ENSRNOG00000010050	http://amigo.geneontology.org/amigo/term/GO:0005814
hair follicle development	Gene Ontology	GO:0001942	biological_process	4	49	0.217898	0.598251	ENSRNOG00000010711|ENSRNOG00000039858|ENSRNOG00000024998|ENSRNOG00000010484	http://amigo.geneontology.org/amigo/term/GO:0001942
response to zinc ion	Gene Ontology	GO:0010043	biological_process	4	49	0.217898	0.598251	ENSRNOG00000000903|ENSRNOG00000012878|ENSRNOG00000021029|ENSRNOG00000015206	http://amigo.geneontology.org/amigo/term/GO:0010043
positive regulation of proteasomal ubiquitin-dependent protein catabolic process	Gene Ontology	GO:0032436	biological_process	5	66	0.218247	0.598251	ENSRNOG00000010859|ENSRNOG00000045637|ENSRNOG00000014723|ENSRNOG00000016123|ENSRNOG00000028629	http://amigo.geneontology.org/amigo/term/GO:0032436
lateral plasma membrane	Gene Ontology	GO:0016328	cellular_component	5	66	0.218247	0.598251	ENSRNOG00000002934|ENSRNOG00000012364|ENSRNOG00000010771|ENSRNOG00000025527|ENSRNOG00000022305	http://amigo.geneontology.org/amigo/term/GO:0016328
syntaxin binding	Gene Ontology	GO:0019905	molecular_function	5	66	0.218247	0.598251	ENSRNOG00000056836|ENSRNOG00000017453|ENSRNOG00000002496|ENSRNOG00000047356|ENSRNOG00000007125	http://amigo.geneontology.org/amigo/term/GO:0019905
positive regulation of cyclin-dependent protein serine/threonine kinase activity	Gene Ontology	GO:0045737	biological_process	3	33	0.221877	0.598251	ENSRNOG00000007249|ENSRNOG00000010771|ENSRNOG00000028629	http://amigo.geneontology.org/amigo/term/GO:0045737
neuron fate commitment	Gene Ontology	GO:0048663	biological_process	3	33	0.221877	0.598251	ENSRNOG00000001704|ENSRNOG00000014395|ENSRNOG00000012347	http://amigo.geneontology.org/amigo/term/GO:0048663
synaptic transmission, glutamatergic	Gene Ontology	GO:0035249	biological_process	3	33	0.221877	0.598251	ENSRNOG00000010682|ENSRNOG00000020310|ENSRNOG00000020247	http://amigo.geneontology.org/amigo/term/GO:0035249
caveola	Gene Ontology	GO:0005901	cellular_component	6	84	0.222671	0.598251	ENSRNOG00000014686|ENSRNOG00000009522|ENSRNOG00000002934|ENSRNOG00000056836|ENSRNOG00000040108|ENSRNOG00000009681	http://amigo.geneontology.org/amigo/term/GO:0005901
positive regulation of JNK cascade	Gene Ontology	GO:0046330	biological_process	6	84	0.222671	0.598251	ENSRNOG00000049547|ENSRNOG00000055226|ENSRNOG00000021478|ENSRNOG00000010522|ENSRNOG00000013536|ENSRNOG00000014013	http://amigo.geneontology.org/amigo/term/GO:0046330
positive regulation of interleukin-6 production	Gene Ontology	GO:0032755	biological_process	7	102	0.224134	0.598251	ENSRNOG00000011680|ENSRNOG00000051482|ENSRNOG00000011153|ENSRNOG00000010278|ENSRNOG00000040108|ENSRNOG00000010522|ENSRNOG00000013231	http://amigo.geneontology.org/amigo/term/GO:0032755
integral component of endoplasmic reticulum membrane	Gene Ontology	GO:0030176	cellular_component	7	102	0.224134	0.598251	ENSRNOG00000011284|ENSRNOG00000008830|ENSRNOG00000010589|ENSRNOG00000046005|ENSRNOG00000005958|ENSRNOG00000003508|ENSRNOG00000012536	http://amigo.geneontology.org/amigo/term/GO:0030176
ciliary basal body	Gene Ontology	GO:0036064	cellular_component	10	157	0.225754	0.598251	ENSRNOG00000024280|ENSRNOG00000001378|ENSRNOG00000004345|ENSRNOG00000011059|ENSRNOG00000008891|ENSRNOG00000028629|ENSRNOG00000010048|ENSRNOG00000053230|ENSRNOG00000022597|ENSRNOG00000007916	http://amigo.geneontology.org/amigo/term/GO:0036064
positive regulation of T cell proliferation	Gene Ontology	GO:0042102	biological_process	5	67	0.226542	0.598251	ENSRNOG00000010278|ENSRNOG00000054954|ENSRNOG00000036711|ENSRNOG00000016136|ENSRNOG00000017155	http://amigo.geneontology.org/amigo/term/GO:0042102
endoplasmic reticulum	Gene Ontology	GO:0005783	cellular_component	51	960	0.228156	0.598251	ENSRNOG00000002657|ENSRNOG00000015519|ENSRNOG00000004344|ENSRNOG00000007946|ENSRNOG00000008830|ENSRNOG00000001573|ENSRNOG00000011014|ENSRNOG00000017279|ENSRNOG00000046005|ENSRNOG00000021265|ENSRNOG00000056954|ENSRNOG00000019981|ENSRNOG00000056836|ENSRNOG00000020119|ENSRNOG00000030763|ENSRNOG00000010104|ENSRNOG00000005958|ENSRNOG00000030391|ENSRNOG00000012826|ENSRNOG00000010484|ENSRNOG00000010771|…	http://amigo.geneontology.org/amigo/term/GO:0005783
wound healing	Gene Ontology	GO:0042060	biological_process	9	139	0.228189	0.598251	ENSRNOG00000018140|ENSRNOG00000010278|ENSRNOG00000056836|ENSRNOG00000043167|ENSRNOG00000016047|ENSRNOG00000013177|ENSRNOG00000014395|ENSRNOG00000012207|ENSRNOG00000010208	http://amigo.geneontology.org/amigo/term/GO:0042060
oxidoreductase activity	Gene Ontology	GO:0016491	molecular_function	9	139	0.228189	0.598251	ENSRNOG00000019500|ENSRNOG00000022372|ENSRNOG00000022305|ENSRNOG00000021255|ENSRNOG00000020702|ENSRNOG00000046005|ENSRNOG00000017953|ENSRNOG00000015859|ENSRNOG00000014007	http://amigo.geneontology.org/amigo/term/GO:0016491
Sertoli cell development	Gene Ontology	GO:0060009	biological_process	2	18	0.228536	0.598251	ENSRNOG00000012701|ENSRNOG00000013074	http://amigo.geneontology.org/amigo/term/GO:0060009
regulation of double-strand break repair via homologous recombination	Gene Ontology	GO:0010569	biological_process	2	18	0.228536	0.598251	ENSRNOG00000004679|ENSRNOG00000022372	http://amigo.geneontology.org/amigo/term/GO:0010569
intracellular calcium activated chloride channel activity	Gene Ontology	GO:0005229	molecular_function	2	18	0.228536	0.598251	ENSRNOG00000020865|ENSRNOG00000024578	http://amigo.geneontology.org/amigo/term/GO:0005229
regulation of proteasomal protein catabolic process	Gene Ontology	GO:0061136	biological_process	2	18	0.228536	0.598251	ENSRNOG00000008830|ENSRNOG00000010771	http://amigo.geneontology.org/amigo/term/GO:0061136
regulation of blood vessel diameter	Gene Ontology	GO:0097746	biological_process	2	18	0.228536	0.598251	ENSRNOG00000004342|ENSRNOG00000014241	http://amigo.geneontology.org/amigo/term/GO:0097746
smooth muscle cell differentiation	Gene Ontology	GO:0051145	biological_process	2	18	0.228536	0.598251	ENSRNOG00000013166|ENSRNOG00000018803	http://amigo.geneontology.org/amigo/term/GO:0051145
regulation of epithelial cell proliferation	Gene Ontology	GO:0050678	biological_process	2	18	0.228536	0.598251	ENSRNOG00000007250|ENSRNOG00000012721	http://amigo.geneontology.org/amigo/term/GO:0050678
epithelial cilium movement involved in extracellular fluid movement	Gene Ontology	GO:0003351	biological_process	2	18	0.228536	0.598251	ENSRNOG00000019257|ENSRNOG00000019271	http://amigo.geneontology.org/amigo/term/GO:0003351
cellular response to manganese ion	Gene Ontology	GO:0071287	biological_process	2	18	0.228536	0.598251	ENSRNOG00000012878|ENSRNOG00000046424	http://amigo.geneontology.org/amigo/term/GO:0071287
negative regulation of cytokine secretion	Gene Ontology	GO:0050710	biological_process	2	18	0.228536	0.598251	ENSRNOG00000010278|ENSRNOG00000015310	http://amigo.geneontology.org/amigo/term/GO:0050710
establishment of endothelial barrier	Gene Ontology	GO:0061028	biological_process	2	18	0.228536	0.598251	ENSRNOG00000032463|ENSRNOG00000014316	http://amigo.geneontology.org/amigo/term/GO:0061028
response to folic acid	Gene Ontology	GO:0051593	biological_process	2	18	0.228536	0.598251	ENSRNOG00000004303|ENSRNOG00000019525	http://amigo.geneontology.org/amigo/term/GO:0051593
myosin V binding	Gene Ontology	GO:0031489	molecular_function	2	18	0.228536	0.598251	ENSRNOG00000012176|ENSRNOG00000023360	http://amigo.geneontology.org/amigo/term/GO:0031489
microvillus assembly	Gene Ontology	GO:0030033	biological_process	2	18	0.228536	0.598251	ENSRNOG00000014013|ENSRNOG00000032463	http://amigo.geneontology.org/amigo/term/GO:0030033
positive regulation of interleukin-17 production	Gene Ontology	GO:0032740	biological_process	2	18	0.228536	0.598251	ENSRNOG00000010278|ENSRNOG00000025069	http://amigo.geneontology.org/amigo/term/GO:0032740
biomineral tissue development	Gene Ontology	GO:0031214	biological_process	2	18	0.228536	0.598251	ENSRNOG00000002881|ENSRNOG00000043451	http://amigo.geneontology.org/amigo/term/GO:0031214
poly(A)+ mRNA export from nucleus	Gene Ontology	GO:0016973	biological_process	2	18	0.228536	0.598251	ENSRNOG00000018033|ENSRNOG00000022877	http://amigo.geneontology.org/amigo/term/GO:0016973
positive regulation of RNA splicing	Gene Ontology	GO:0033120	biological_process	2	18	0.228536	0.598251	ENSRNOG00000006305|ENSRNOG00000050323	http://amigo.geneontology.org/amigo/term/GO:0033120
intrinsic apoptotic signaling pathway in response to oxidative stress	Gene Ontology	GO:0008631	biological_process	2	18	0.228536	0.598251	ENSRNOG00000012868|ENSRNOG00000011511	http://amigo.geneontology.org/amigo/term/GO:0008631
isomerase activity	Gene Ontology	GO:0016853	molecular_function	2	18	0.228536	0.598251	ENSRNOG00000047618|ENSRNOG00000042224	http://amigo.geneontology.org/amigo/term/GO:0016853
negative regulation of inflammatory response	Gene Ontology	GO:0050728	biological_process	7	103	0.230822	0.598251	ENSRNOG00000016029|ENSRNOG00000017453|ENSRNOG00000013324|ENSRNOG00000012868|ENSRNOG00000001304|ENSRNOG00000021029|ENSRNOG00000012017	http://amigo.geneontology.org/amigo/term/GO:0050728
postsynapse	Gene Ontology	GO:0098794	cellular_component	10	158	0.231117	0.598251	ENSRNOG00000010299|ENSRNOG00000054514|ENSRNOG00000033119|ENSRNOG00000002182|ENSRNOG00000011751|ENSRNOG00000020689|ENSRNOG00000003864|ENSRNOG00000007518|ENSRNOG00000007916|ENSRNOG00000006975	http://amigo.geneontology.org/amigo/term/GO:0098794
regulation of ERK1 and ERK2 cascade	Gene Ontology	GO:0070372	biological_process	3	34	0.233979	0.598251	ENSRNOG00000037247|ENSRNOG00000014241|ENSRNOG00000000406	http://amigo.geneontology.org/amigo/term/GO:0070372
RNA polymerase II repressing transcription factor binding	Gene Ontology	GO:0001103	molecular_function	3	34	0.233979	0.598251	ENSRNOG00000007175|ENSRNOG00000046327|ENSRNOG00000019407	http://amigo.geneontology.org/amigo/term/GO:0001103
gastrulation	Gene Ontology	GO:0007369	biological_process	3	34	0.233979	0.598251	ENSRNOG00000018140|ENSRNOG00000005964|ENSRNOG00000015633	http://amigo.geneontology.org/amigo/term/GO:0007369
protein tyrosine kinase binding	Gene Ontology	GO:1990782	molecular_function	3	34	0.233979	0.598251	ENSRNOG00000059714|ENSRNOG00000015030|ENSRNOG00000013324	http://amigo.geneontology.org/amigo/term/GO:1990782
developmental growth	Gene Ontology	GO:0048589	biological_process	3	34	0.233979	0.598251	ENSRNOG00000018140|ENSRNOG00000014395|ENSRNOG00000005616	http://amigo.geneontology.org/amigo/term/GO:0048589
response to muscle activity	Gene Ontology	GO:0014850	biological_process	3	34	0.233979	0.598251	ENSRNOG00000018677|ENSRNOG00000046424|ENSRNOG00000008292	http://amigo.geneontology.org/amigo/term/GO:0014850
cellular response to ionizing radiation	Gene Ontology	GO:0071479	biological_process	3	34	0.233979	0.598251	ENSRNOG00000002175|ENSRNOG00000046424|ENSRNOG00000008859	http://amigo.geneontology.org/amigo/term/GO:0071479
neuromuscular process	Gene Ontology	GO:0050905	biological_process	3	34	0.233979	0.598251	ENSRNOG00000001256|ENSRNOG00000010479|ENSRNOG00000010048	http://amigo.geneontology.org/amigo/term/GO:0050905
lamellipodium assembly	Gene Ontology	GO:0030032	biological_process	3	34	0.233979	0.598251	ENSRNOG00000007518|ENSRNOG00000019365|ENSRNOG00000017155	http://amigo.geneontology.org/amigo/term/GO:0030032
positive regulation of phosphorylation	Gene Ontology	GO:0042327	biological_process	3	34	0.233979	0.598251	ENSRNOG00000049547|ENSRNOG00000010744|ENSRNOG00000001518	http://amigo.geneontology.org/amigo/term/GO:0042327
ephrin receptor signaling pathway	Gene Ontology	GO:0048013	biological_process	3	34	0.233979	0.598251	ENSRNOG00000016203|ENSRNOG00000007916|ENSRNOG00000017155	http://amigo.geneontology.org/amigo/term/GO:0048013
Golgi stack	Gene Ontology	GO:0005795	cellular_component	3	34	0.233979	0.598251	ENSRNOG00000050742|ENSRNOG00000005274|ENSRNOG00000012176	http://amigo.geneontology.org/amigo/term/GO:0005795
face morphogenesis	Gene Ontology	GO:0060325	biological_process	3	34	0.233979	0.598251	ENSRNOG00000055340|ENSRNOG00000037247|ENSRNOG00000016695	http://amigo.geneontology.org/amigo/term/GO:0060325
coronary vasculature development	Gene Ontology	GO:0060976	biological_process	3	34	0.233979	0.598251	ENSRNOG00000029614|ENSRNOG00000019014|ENSRNOG00000007649	http://amigo.geneontology.org/amigo/term/GO:0060976
flavin adenine dinucleotide binding	Gene Ontology	GO:0050660	molecular_function	5	68	0.234929	0.598251	ENSRNOG00000022372|ENSRNOG00000003510|ENSRNOG00000015859|ENSRNOG00000008474|ENSRNOG00000003709	http://amigo.geneontology.org/amigo/term/GO:0050660
extrinsic component of cytoplasmic side of plasma membrane	Gene Ontology	GO:0031234	cellular_component	5	68	0.234929	0.598251	ENSRNOG00000057676|ENSRNOG00000007916|ENSRNOG00000032391|ENSRNOG00000049033|ENSRNOG00000043381	http://amigo.geneontology.org/amigo/term/GO:0031234
double-strand break repair via homologous recombination	Gene Ontology	GO:0000724	biological_process	5	68	0.234929	0.598251	ENSRNOG00000001111|ENSRNOG00000004339|ENSRNOG00000009742|ENSRNOG00000012602|ENSRNOG00000006996	http://amigo.geneontology.org/amigo/term/GO:0000724
inner ear morphogenesis	Gene Ontology	GO:0042472	biological_process	5	68	0.234929	0.598251	ENSRNOG00000005964|ENSRNOG00000001304|ENSRNOG00000016203|ENSRNOG00000007250|ENSRNOG00000012347	http://amigo.geneontology.org/amigo/term/GO:0042472
substrate adhesion-dependent cell spreading	Gene Ontology	GO:0034446	biological_process	4	51	0.237423	0.598251	ENSRNOG00000010744|ENSRNOG00000011475|ENSRNOG00000047356|ENSRNOG00000042519	http://amigo.geneontology.org/amigo/term/GO:0034446
negative regulation of catalytic activity	Gene Ontology	GO:0043086	biological_process	4	51	0.237423	0.598251	ENSRNOG00000010208|ENSRNOG00000010065|ENSRNOG00000023463|ENSRNOG00000000894	http://amigo.geneontology.org/amigo/term/GO:0043086
mitotic cytokinesis	Gene Ontology	GO:0000281	biological_process	4	51	0.237423	0.598251	ENSRNOG00000016810|ENSRNOG00000006545|ENSRNOG00000008981|ENSRNOG00000049033	http://amigo.geneontology.org/amigo/term/GO:0000281
single fertilization	Gene Ontology	GO:0007338	biological_process	4	51	0.237423	0.598251	ENSRNOG00000003220|ENSRNOG00000010078|ENSRNOG00000013074|ENSRNOG00000019556	http://amigo.geneontology.org/amigo/term/GO:0007338
cellular response to glucose stimulus	Gene Ontology	GO:0071333	biological_process	7	104	0.237576	0.598251	ENSRNOG00000028616|ENSRNOG00000011077|ENSRNOG00000020310|ENSRNOG00000014504|ENSRNOG00000046424|ENSRNOG00000008292|ENSRNOG00000032463	http://amigo.geneontology.org/amigo/term/GO:0071333
defense response to Gram-positive bacterium	Gene Ontology	GO:0050830	biological_process	8	123	0.242451	0.598251	ENSRNOG00000008409|ENSRNOG00000021798|ENSRNOG00000000777|ENSRNOG00000021198|ENSRNOG00000028768|ENSRNOG00000040108|ENSRNOG00000046005|ENSRNOG00000021029	http://amigo.geneontology.org/amigo/term/GO:0050830
cytokine-mediated signaling pathway	Gene Ontology	GO:0019221	biological_process	8	123	0.242451	0.598251	ENSRNOG00000011680|ENSRNOG00000049547|ENSRNOG00000015498|ENSRNOG00000011153|ENSRNOG00000010278|ENSRNOG00000014504|ENSRNOG00000000187|ENSRNOG00000054954	http://amigo.geneontology.org/amigo/term/GO:0019221
central nervous system development	Gene Ontology	GO:0007417	biological_process	8	123	0.242451	0.598251	ENSRNOG00000029980|ENSRNOG00000028659|ENSRNOG00000004303|ENSRNOG00000013529|ENSRNOG00000029614|ENSRNOG00000014395|ENSRNOG00000001704|ENSRNOG00000004067	http://amigo.geneontology.org/amigo/term/GO:0007417
common bile duct development	Gene Ontology	GO:0061009	biological_process	1	5	0.242668	0.598251	ENSRNOG00000004342	http://amigo.geneontology.org/amigo/term/GO:0061009
fucosyltransferase activity	Gene Ontology	GO:0008417	molecular_function	1	5	0.242668	0.598251	ENSRNOG00000010104	http://amigo.geneontology.org/amigo/term/GO:0008417
regulation of synaptic growth at neuromuscular junction	Gene Ontology	GO:0008582	biological_process	1	5	0.242668	0.598251	ENSRNOG00000007250	http://amigo.geneontology.org/amigo/term/GO:0008582
negative regulation of alkaline phosphatase activity	Gene Ontology	GO:0010693	biological_process	1	5	0.242668	0.598251	ENSRNOG00000004342	http://amigo.geneontology.org/amigo/term/GO:0010693
SMAD protein complex	Gene Ontology	GO:0071141	cellular_component	1	5	0.242668	0.598251	ENSRNOG00000018140	http://amigo.geneontology.org/amigo/term/GO:0071141
presynaptic endocytic zone	Gene Ontology	GO:0098833	cellular_component	1	5	0.242668	0.598251	ENSRNOG00000012490	http://amigo.geneontology.org/amigo/term/GO:0098833
intestinal cholesterol absorption	Gene Ontology	GO:0030299	biological_process	1	5	0.242668	0.598251	ENSRNOG00000040108	http://amigo.geneontology.org/amigo/term/GO:0030299
positive regulation of ovarian follicle development	Gene Ontology	GO:2000386	biological_process	1	5	0.242668	0.598251	ENSRNOG00000046424	http://amigo.geneontology.org/amigo/term/GO:2000386
vestibular reflex	Gene Ontology	GO:0060005	biological_process	1	5	0.242668	0.598251	ENSRNOG00000005964	http://amigo.geneontology.org/amigo/term/GO:0060005
THO complex	Gene Ontology	GO:0000347	cellular_component	1	5	0.242668	0.598251	ENSRNOG00000008456	http://amigo.geneontology.org/amigo/term/GO:0000347
frontal suture morphogenesis	Gene Ontology	GO:0060364	biological_process	1	5	0.242668	0.598251	ENSRNOG00000014395	http://amigo.geneontology.org/amigo/term/GO:0060364
regulation of T cell receptor signaling pathway	Gene Ontology	GO:0050856	biological_process	1	5	0.242668	0.598251	ENSRNOG00000017181	http://amigo.geneontology.org/amigo/term/GO:0050856
phosphatidylinositol-4,5-bisphosphate 3-kinase activity	Gene Ontology	GO:0046934	molecular_function	1	5	0.242668	0.598251	ENSRNOG00000016384	http://amigo.geneontology.org/amigo/term/GO:0046934
regulatory region RNA binding	Gene Ontology	GO:0001069	molecular_function	1	5	0.242668	0.598251	ENSRNOG00000014076	http://amigo.geneontology.org/amigo/term/GO:0001069
reproductive system development	Gene Ontology	GO:0061458	biological_process	1	5	0.242668	0.598251	ENSRNOG00000008747	http://amigo.geneontology.org/amigo/term/GO:0061458
EARP complex	Gene Ontology	GO:1990745	cellular_component	1	5	0.242668	0.598251	ENSRNOG00000006895	http://amigo.geneontology.org/amigo/term/GO:1990745
thrombospondin receptor activity	Gene Ontology	GO:0070053	molecular_function	1	5	0.242668	0.598251	ENSRNOG00000040108	http://amigo.geneontology.org/amigo/term/GO:0070053
6-phosphofructo-2-kinase activity	Gene Ontology	GO:0003873	molecular_function	1	5	0.242668	0.598251	ENSRNOG00000000165	http://amigo.geneontology.org/amigo/term/GO:0003873
vascular associated smooth muscle contraction	Gene Ontology	GO:0014829	biological_process	1	5	0.242668	0.598251	ENSRNOG00000058039	http://amigo.geneontology.org/amigo/term/GO:0014829
positive regulation of AMPA glutamate receptor clustering	Gene Ontology	GO:1904719	biological_process	1	5	0.242668	0.598251	ENSRNOG00000000695	http://amigo.geneontology.org/amigo/term/GO:1904719
TRIF-dependent toll-like receptor signaling pathway	Gene Ontology	GO:0035666	biological_process	1	5	0.242668	0.598251	ENSRNOG00000010522	http://amigo.geneontology.org/amigo/term/GO:0035666
intestinal epithelial structure maintenance	Gene Ontology	GO:0060729	biological_process	1	5	0.242668	0.598251	ENSRNOG00000010522	http://amigo.geneontology.org/amigo/term/GO:0060729
floppase activity	Gene Ontology	GO:0140328	molecular_function	1	5	0.242668	0.598251	ENSRNOG00000008012	http://amigo.geneontology.org/amigo/term/GO:0140328
negative regulation of endoplasmic reticulum stress-induced eIF2 alpha phosphorylation	Gene Ontology	GO:1903912	biological_process	1	5	0.242668	0.598251	ENSRNOG00000017155	http://amigo.geneontology.org/amigo/term/GO:1903912
T-helper 2 cell cytokine production	Gene Ontology	GO:0035745	biological_process	1	5	0.242668	0.598251	ENSRNOG00000011063	http://amigo.geneontology.org/amigo/term/GO:0035745
micturition	Gene Ontology	GO:0060073	biological_process	1	5	0.242668	0.598251	ENSRNOG00000009522	http://amigo.geneontology.org/amigo/term/GO:0060073
regulation of endothelial cell differentiation	Gene Ontology	GO:0045601	biological_process	1	5	0.242668	0.598251	ENSRNOG00000007830	http://amigo.geneontology.org/amigo/term/GO:0045601
hemoglobin biosynthetic process	Gene Ontology	GO:0042541	biological_process	1	5	0.242668	0.598251	ENSRNOG00000008292	http://amigo.geneontology.org/amigo/term/GO:0042541
double-stranded RNA adenosine deaminase activity	Gene Ontology	GO:0003726	molecular_function	1	5	0.242668	0.598251	ENSRNOG00000001227	http://amigo.geneontology.org/amigo/term/GO:0003726
positive regulation of chemokine (C-X-C motif) ligand 1 production	Gene Ontology	GO:2000340	biological_process	1	5	0.242668	0.598251	ENSRNOG00000011153	http://amigo.geneontology.org/amigo/term/GO:2000340
telomerase holoenzyme complex assembly	Gene Ontology	GO:1905323	biological_process	1	5	0.242668	0.598251	ENSRNOG00000059714	http://amigo.geneontology.org/amigo/term/GO:1905323
response to electrical stimulus involved in regulation of muscle adaptation	Gene Ontology	GO:0014878	biological_process	1	5	0.242668	0.598251	ENSRNOG00000016543	http://amigo.geneontology.org/amigo/term/GO:0014878
cellular response to xenobiotic stimulus	Gene Ontology	GO:0071466	biological_process	1	5	0.242668	0.598251	ENSRNOG00000016029	http://amigo.geneontology.org/amigo/term/GO:0071466
positive regulation of T-helper 17 cell differentiation	Gene Ontology	GO:2000321	biological_process	1	5	0.242668	0.598251	ENSRNOG00000017181	http://amigo.geneontology.org/amigo/term/GO:2000321
protein localization to adherens junction	Gene Ontology	GO:0071896	biological_process	1	5	0.242668	0.598251	ENSRNOG00000011077	http://amigo.geneontology.org/amigo/term/GO:0071896
cellular response to corticotropin-releasing hormone stimulus	Gene Ontology	GO:0071376	biological_process	1	5	0.242668	0.598251	ENSRNOG00000005964	http://amigo.geneontology.org/amigo/term/GO:0071376
interleukin-1 receptor activity	Gene Ontology	GO:0004908	molecular_function	1	5	0.242668	0.598251	ENSRNOG00000014504	http://amigo.geneontology.org/amigo/term/GO:0004908
positive regulation of histone H3-K27 methylation	Gene Ontology	GO:0061087	biological_process	1	5	0.242668	0.598251	ENSRNOG00000000075	http://amigo.geneontology.org/amigo/term/GO:0061087
regulation of modification of postsynaptic structure	Gene Ontology	GO:0099159	biological_process	1	5	0.242668	0.598251	ENSRNOG00000013536	http://amigo.geneontology.org/amigo/term/GO:0099159
regulation of skeletal muscle fiber development	Gene Ontology	GO:0048742	biological_process	1	5	0.242668	0.598251	ENSRNOG00000020905	http://amigo.geneontology.org/amigo/term/GO:0048742
positive regulation of cell adhesion molecule production	Gene Ontology	GO:0060355	biological_process	1	5	0.242668	0.598251	ENSRNOG00000056836	http://amigo.geneontology.org/amigo/term/GO:0060355
immunoglobulin secretion	Gene Ontology	GO:0048305	#N/A	1	5	0.242668	0.598251	ENSRNOG00000000595	http://amigo.geneontology.org/amigo/term/GO:0048305
muscle cell development	Gene Ontology	GO:0055001	biological_process	1	5	0.242668	0.598251	ENSRNOG00000022372	http://amigo.geneontology.org/amigo/term/GO:0055001
vascular endothelial growth factor binding	Gene Ontology	GO:0038085	molecular_function	1	5	0.242668	0.598251	ENSRNOG00000010744	http://amigo.geneontology.org/amigo/term/GO:0038085
L-histidine transmembrane transport	Gene Ontology	GO:0089709	biological_process	1	5	0.242668	0.598251	ENSRNOG00000000962	http://amigo.geneontology.org/amigo/term/GO:0089709
histone H3-S10 phosphorylation	Gene Ontology	GO:0043987	biological_process	1	5	0.242668	0.598251	ENSRNOG00000005274	http://amigo.geneontology.org/amigo/term/GO:0043987
thermoception	Gene Ontology	GO:0050955	biological_process	1	5	0.242668	0.598251	ENSRNOG00000020689	http://amigo.geneontology.org/amigo/term/GO:0050955
protein demethylation	Gene Ontology	GO:0006482	biological_process	1	5	0.242668	0.598251	ENSRNOG00000022372	http://amigo.geneontology.org/amigo/term/GO:0006482
fructose-6-phosphate binding	Gene Ontology	GO:0070095	molecular_function	1	5	0.242668	0.598251	ENSRNOG00000000165	http://amigo.geneontology.org/amigo/term/GO:0070095
Bcl-2 family protein complex	Gene Ontology	GO:0097136	cellular_component	1	5	0.242668	0.598251	ENSRNOG00000007946	http://amigo.geneontology.org/amigo/term/GO:0097136
negative regulation of leukocyte cell-cell adhesion	Gene Ontology	GO:1903038	biological_process	1	5	0.242668	0.598251	ENSRNOG00000028629	http://amigo.geneontology.org/amigo/term/GO:1903038
sperm mitochondrion organization	Gene Ontology	GO:0030382	biological_process	1	5	0.242668	0.598251	ENSRNOG00000009481	http://amigo.geneontology.org/amigo/term/GO:0030382
U2AF complex	Gene Ontology	GO:0089701	cellular_component	1	5	0.242668	0.598251	ENSRNOG00000009639	http://amigo.geneontology.org/amigo/term/GO:0089701
mitotic recombination	Gene Ontology	GO:0006312	biological_process	1	5	0.242668	0.598251	ENSRNOG00000009742	http://amigo.geneontology.org/amigo/term/GO:0006312
regulation of protein serine/threonine kinase activity	Gene Ontology	GO:0071900	biological_process	1	5	0.242668	0.598251	ENSRNOG00000061499	http://amigo.geneontology.org/amigo/term/GO:0071900
type 2A serotonin receptor binding	Gene Ontology	GO:0031826	molecular_function	1	5	0.242668	0.598251	ENSRNOG00000014840	http://amigo.geneontology.org/amigo/term/GO:0031826
negative regulation of respiratory burst involved in inflammatory response	Gene Ontology	GO:0060266	biological_process	1	5	0.242668	0.598251	ENSRNOG00000048199	http://amigo.geneontology.org/amigo/term/GO:0060266
neuropilin binding	Gene Ontology	GO:0038191	molecular_function	1	5	0.242668	0.598251	ENSRNOG00000047356	http://amigo.geneontology.org/amigo/term/GO:0038191
negative regulation of transforming growth factor beta1 production	Gene Ontology	GO:0032911	biological_process	1	5	0.242668	0.598251	ENSRNOG00000011987	http://amigo.geneontology.org/amigo/term/GO:0032911
establishment of protein localization to telomere	Gene Ontology	GO:0070200	biological_process	1	5	0.242668	0.598251	ENSRNOG00000001111	http://amigo.geneontology.org/amigo/term/GO:0070200
FK506 binding	Gene Ontology	GO:0005528	molecular_function	1	5	0.242668	0.598251	ENSRNOG00000022523	http://amigo.geneontology.org/amigo/term/GO:0005528
habituation	Gene Ontology	GO:0046959	biological_process	1	5	0.242668	0.598251	ENSRNOG00000001706	http://amigo.geneontology.org/amigo/term/GO:0046959
positive regulation of high voltage-gated calcium channel activity	Gene Ontology	GO:1901843	biological_process	1	5	0.242668	0.598251	ENSRNOG00000033531	http://amigo.geneontology.org/amigo/term/GO:1901843
metanephric epithelium development	Gene Ontology	GO:0072207	biological_process	1	5	0.242668	0.598251	ENSRNOG00000013074	http://amigo.geneontology.org/amigo/term/GO:0072207
mitochondrial membrane organization	Gene Ontology	GO:0007006	biological_process	1	5	0.242668	0.598251	ENSRNOG00000046424	http://amigo.geneontology.org/amigo/term/GO:0007006
regulation of histone H3-K9 acetylation	Gene Ontology	GO:2000615	biological_process	1	5	0.242668	0.598251	ENSRNOG00000020905	http://amigo.geneontology.org/amigo/term/GO:2000615
histone H3-K4 dimethylation	Gene Ontology	GO:0044648	biological_process	1	5	0.242668	0.598251	ENSRNOG00000061499	http://amigo.geneontology.org/amigo/term/GO:0044648
protein geranylgeranylation	Gene Ontology	GO:0018344	biological_process	1	5	0.242668	0.598251	ENSRNOG00000000161	http://amigo.geneontology.org/amigo/term/GO:0018344
calmodulin-dependent protein phosphatase activity	Gene Ontology	GO:0033192	molecular_function	1	5	0.242668	0.598251	ENSRNOG00000005916	http://amigo.geneontology.org/amigo/term/GO:0033192
mitotic spindle astral microtubule	Gene Ontology	GO:0061673	cellular_component	1	5	0.242668	0.598251	ENSRNOG00000021713	http://amigo.geneontology.org/amigo/term/GO:0061673
aortic valve development	Gene Ontology	GO:0003176	biological_process	1	5	0.242668	0.598251	ENSRNOG00000046327	http://amigo.geneontology.org/amigo/term/GO:0003176
platelet activating factor biosynthetic process	Gene Ontology	GO:0006663	biological_process	1	5	0.242668	0.598251	ENSRNOG00000002657	http://amigo.geneontology.org/amigo/term/GO:0006663
kinetochore organization	Gene Ontology	GO:0051383	biological_process	1	5	0.242668	0.598251	ENSRNOG00000022325	http://amigo.geneontology.org/amigo/term/GO:0051383
notochord morphogenesis	Gene Ontology	GO:0048570	biological_process	1	5	0.242668	0.598251	ENSRNOG00000007518	http://amigo.geneontology.org/amigo/term/GO:0048570
positive regulation of CD8-positive, alpha-beta T cell proliferation	Gene Ontology	GO:2000566	biological_process	1	5	0.242668	0.598251	ENSRNOG00000000777	http://amigo.geneontology.org/amigo/term/GO:2000566
positive regulation of protein polymerization	Gene Ontology	GO:0032273	biological_process	1	5	0.242668	0.598251	ENSRNOG00000059714	http://amigo.geneontology.org/amigo/term/GO:0032273
response to Thyroglobulin triiodothyronine	Gene Ontology	GO:1904016	biological_process	1	5	0.242668	0.598251	ENSRNOG00000010196	http://amigo.geneontology.org/amigo/term/GO:1904016
positive regulation of melanin biosynthetic process	Gene Ontology	GO:0048023	biological_process	1	5	0.242668	0.598251	ENSRNOG00000003864	http://amigo.geneontology.org/amigo/term/GO:0048023
modification of synaptic structure	Gene Ontology	GO:0099563	biological_process	1	5	0.242668	0.598251	ENSRNOG00000013536	http://amigo.geneontology.org/amigo/term/GO:0099563
positive regulation of vascular endothelial growth factor signaling pathway	Gene Ontology	GO:1900748	biological_process	1	5	0.242668	0.598251	ENSRNOG00000029614	http://amigo.geneontology.org/amigo/term/GO:1900748
regulation of thyroid hormone mediated signaling pathway	Gene Ontology	GO:0002155	biological_process	1	5	0.242668	0.598251	ENSRNOG00000055246	http://amigo.geneontology.org/amigo/term/GO:0002155
inositol hexakisphosphate 5-kinase activity	Gene Ontology	GO:0000832	molecular_function	1	5	0.242668	0.598251	ENSRNOG00000020361	http://amigo.geneontology.org/amigo/term/GO:0000832
fatty acid beta-oxidation using acyl-CoA oxidase	Gene Ontology	GO:0033540	biological_process	1	5	0.242668	0.598251	ENSRNOG00000008474	http://amigo.geneontology.org/amigo/term/GO:0033540
olfactory bulb interneuron development	Gene Ontology	GO:0021891	biological_process	1	5	0.242668	0.598251	ENSRNOG00000029614	http://amigo.geneontology.org/amigo/term/GO:0021891
ovarian follicle atresia	Gene Ontology	GO:0001552	biological_process	1	5	0.242668	0.598251	ENSRNOG00000011381	http://amigo.geneontology.org/amigo/term/GO:0001552
histone H2A ubiquitination	Gene Ontology	GO:0033522	biological_process	1	5	0.242668	0.598251	ENSRNOG00000015813	http://amigo.geneontology.org/amigo/term/GO:0033522
cellular response to fructose stimulus	Gene Ontology	GO:0071332	biological_process	1	5	0.242668	0.598251	ENSRNOG00000028616	http://amigo.geneontology.org/amigo/term/GO:0071332
AP-4 adaptor complex	Gene Ontology	GO:0030124	cellular_component	1	5	0.242668	0.598251	ENSRNOG00000001353	http://amigo.geneontology.org/amigo/term/GO:0030124
sex chromatin	Gene Ontology	GO:0001739	cellular_component	1	5	0.242668	0.598251	ENSRNOG00000012705	http://amigo.geneontology.org/amigo/term/GO:0001739
response to cycloheximide	Gene Ontology	GO:0046898	biological_process	1	5	0.242668	0.598251	ENSRNOG00000007946	http://amigo.geneontology.org/amigo/term/GO:0046898
positive regulation of odontogenesis	Gene Ontology	GO:0042482	biological_process	1	5	0.242668	0.598251	ENSRNOG00000012721	http://amigo.geneontology.org/amigo/term/GO:0042482
deoxyribonuclease I activity	Gene Ontology	GO:0004530	molecular_function	1	5	0.242668	0.598251	ENSRNOG00000010711	http://amigo.geneontology.org/amigo/term/GO:0004530
positive regulation of MAPKKK cascade by fibroblast growth factor receptor signaling pathway	Gene Ontology	GO:0090080	biological_process	1	5	0.242668	0.598251	ENSRNOG00000016818	http://amigo.geneontology.org/amigo/term/GO:0090080
endocardial cushion formation	Gene Ontology	GO:0003272	biological_process	1	5	0.242668	0.598251	ENSRNOG00000029614	http://amigo.geneontology.org/amigo/term/GO:0003272
aggrephagy	Gene Ontology	GO:0035973	biological_process	1	5	0.242668	0.598251	ENSRNOG00000061121	http://amigo.geneontology.org/amigo/term/GO:0035973
regulation of tissue remodeling	Gene Ontology	GO:0034103	biological_process	1	5	0.242668	0.598251	ENSRNOG00000002881	http://amigo.geneontology.org/amigo/term/GO:0034103
nucleolus organization	Gene Ontology	GO:0007000	biological_process	1	5	0.242668	0.598251	ENSRNOG00000048199	http://amigo.geneontology.org/amigo/term/GO:0007000
positive regulation of kidney development	Gene Ontology	GO:0090184	biological_process	1	5	0.242668	0.598251	ENSRNOG00000012721	http://amigo.geneontology.org/amigo/term/GO:0090184
negative regulation of voltage-gated potassium channel activity	Gene Ontology	GO:1903817	biological_process	1	5	0.242668	0.598251	ENSRNOG00000029811	http://amigo.geneontology.org/amigo/term/GO:1903817
regulation of substrate adhesion-dependent cell spreading	Gene Ontology	GO:1900024	biological_process	1	5	0.242668	0.598251	ENSRNOG00000007916	http://amigo.geneontology.org/amigo/term/GO:1900024
regulation of synapse structural plasticity	Gene Ontology	GO:0051823	biological_process	1	5	0.242668	0.598251	ENSRNOG00000006003	http://amigo.geneontology.org/amigo/term/GO:0051823
ductus arteriosus closure	Gene Ontology	GO:0097070	biological_process	1	5	0.242668	0.598251	ENSRNOG00000010610	http://amigo.geneontology.org/amigo/term/GO:0097070
smoothened signaling pathway involved in regulation of cerebellar granule cell precursor cell proliferation	Gene Ontology	GO:0021938	biological_process	1	5	0.242668	0.598251	ENSRNOG00000014658	http://amigo.geneontology.org/amigo/term/GO:0021938
negative regulation of pyruvate dehydrogenase activity	Gene Ontology	GO:1904183	biological_process	1	5	0.242668	0.598251	ENSRNOG00000019485	http://amigo.geneontology.org/amigo/term/GO:1904183
adenosine-diphosphatase activity	Gene Ontology	GO:0043262	molecular_function	1	5	0.242668	0.598251	ENSRNOG00000014574	http://amigo.geneontology.org/amigo/term/GO:0043262
protein localization to paranode region of axon	Gene Ontology	GO:0002175	biological_process	1	5	0.242668	0.598251	ENSRNOG00000016724	http://amigo.geneontology.org/amigo/term/GO:0002175
cardiac muscle cell fate commitment	Gene Ontology	GO:0060923	biological_process	1	5	0.242668	0.598251	ENSRNOG00000013074	http://amigo.geneontology.org/amigo/term/GO:0060923
intramembranous ossification	Gene Ontology	GO:0001957	biological_process	1	5	0.242668	0.598251	ENSRNOG00000016695	http://amigo.geneontology.org/amigo/term/GO:0001957
caveolin-mediated endocytosis	Gene Ontology	GO:0072584	biological_process	1	5	0.242668	0.598251	ENSRNOG00000056836	http://amigo.geneontology.org/amigo/term/GO:0072584
positive regulation of mitophagy in response to mitochondrial depolarization	Gene Ontology	GO:0098779	biological_process	1	5	0.242668	0.598251	ENSRNOG00000061262	http://amigo.geneontology.org/amigo/term/GO:0098779
negative regulation of G0 to G1 transition	Gene Ontology	GO:0070317	biological_process	1	5	0.242668	0.598251	ENSRNOG00000055226	http://amigo.geneontology.org/amigo/term/GO:0070317
invadopodium membrane	Gene Ontology	GO:0071438	cellular_component	1	5	0.242668	0.598251	ENSRNOG00000030763	http://amigo.geneontology.org/amigo/term/GO:0071438
lipid transport across blood-brain barrier	Gene Ontology	GO:1990379	biological_process	1	5	0.242668	0.598251	ENSRNOG00000040108	http://amigo.geneontology.org/amigo/term/GO:1990379
regulation of transforming growth factor beta activation	Gene Ontology	GO:1901388	biological_process	1	5	0.242668	0.598251	ENSRNOG00000015310	http://amigo.geneontology.org/amigo/term/GO:1901388
fucose metabolic process	Gene Ontology	GO:0006004	biological_process	1	5	0.242668	0.598251	ENSRNOG00000010104	http://amigo.geneontology.org/amigo/term/GO:0006004
metanephric S-shaped body morphogenesis	Gene Ontology	GO:0072284	biological_process	1	5	0.242668	0.598251	ENSRNOG00000013074	http://amigo.geneontology.org/amigo/term/GO:0072284
estrogen 16-alpha-hydroxylase activity	Gene Ontology	GO:0101020	molecular_function	1	5	0.242668	0.598251	ENSRNOG00000019500	http://amigo.geneontology.org/amigo/term/GO:0101020
positive regulation of osteoclast development	Gene Ontology	GO:2001206	biological_process	1	5	0.242668	0.598251	ENSRNOG00000049547	http://amigo.geneontology.org/amigo/term/GO:2001206
leukocyte differentiation	Gene Ontology	GO:0002521	biological_process	1	5	0.242668	0.598251	ENSRNOG00000037247	http://amigo.geneontology.org/amigo/term/GO:0002521
regulation of B cell proliferation	Gene Ontology	GO:0030888	biological_process	1	5	0.242668	0.598251	ENSRNOG00000004342	http://amigo.geneontology.org/amigo/term/GO:0030888
leucine binding	Gene Ontology	GO:0070728	molecular_function	1	5	0.242668	0.598251	ENSRNOG00000015813	http://amigo.geneontology.org/amigo/term/GO:0070728
angiogenesis involved in coronary vascular morphogenesis	Gene Ontology	GO:0060978	biological_process	1	5	0.242668	0.598251	ENSRNOG00000010744	http://amigo.geneontology.org/amigo/term/GO:0060978
cholesterol esterification	Gene Ontology	GO:0034435	biological_process	1	5	0.242668	0.598251	ENSRNOG00000046005	http://amigo.geneontology.org/amigo/term/GO:0034435
complement component C3b binding	Gene Ontology	GO:0001851	molecular_function	1	5	0.242668	0.598251	ENSRNOG00000019728	http://amigo.geneontology.org/amigo/term/GO:0001851
mRNA modification	Gene Ontology	GO:0016556	biological_process	1	5	0.242668	0.598251	ENSRNOG00000001227	http://amigo.geneontology.org/amigo/term/GO:0016556
response to benzene	Gene Ontology	GO:1901423	biological_process	1	5	0.242668	0.598251	ENSRNOG00000001516	http://amigo.geneontology.org/amigo/term/GO:1901423
scaRNA localization to Cajal body	Gene Ontology	GO:0090666	biological_process	1	5	0.242668	0.598251	ENSRNOG00000014160	http://amigo.geneontology.org/amigo/term/GO:0090666
oxoglutarate dehydrogenase complex	Gene Ontology	GO:0045252	cellular_component	1	5	0.242668	0.598251	ENSRNOG00000005130	http://amigo.geneontology.org/amigo/term/GO:0045252
NSL complex	Gene Ontology	GO:0044545	cellular_component	1	5	0.242668	0.598251	ENSRNOG00000053680	http://amigo.geneontology.org/amigo/term/GO:0044545
coated vesicle	Gene Ontology	GO:0030135	cellular_component	1	5	0.242668	0.598251	ENSRNOG00000028668	http://amigo.geneontology.org/amigo/term/GO:0030135
tubular endosome	Gene Ontology	GO:0097422	cellular_component	1	5	0.242668	0.598251	ENSRNOG00000052814	http://amigo.geneontology.org/amigo/term/GO:0097422
lipid hydroxylation	Gene Ontology	GO:0002933	biological_process	1	5	0.242668	0.598251	ENSRNOG00000019500	http://amigo.geneontology.org/amigo/term/GO:0002933
regulation of protein deacetylation	Gene Ontology	GO:0090311	biological_process	1	5	0.242668	0.598251	ENSRNOG00000005209	http://amigo.geneontology.org/amigo/term/GO:0090311
platelet-derived growth factor receptor-beta signaling pathway	Gene Ontology	GO:0035791	biological_process	1	5	0.242668	0.598251	ENSRNOG00000047356	http://amigo.geneontology.org/amigo/term/GO:0035791
acyl-CoA oxidase activity	Gene Ontology	GO:0003997	molecular_function	1	5	0.242668	0.598251	ENSRNOG00000008474	http://amigo.geneontology.org/amigo/term/GO:0003997
cardiac conduction system development	Gene Ontology	GO:0003161	biological_process	1	5	0.242668	0.598251	ENSRNOG00000013536	http://amigo.geneontology.org/amigo/term/GO:0003161
axon midline choice point recognition	Gene Ontology	GO:0016199	biological_process	1	5	0.242668	0.598251	ENSRNOG00000029614	http://amigo.geneontology.org/amigo/term/GO:0016199
intracellular cyclic nucleotide activated cation channel activity	Gene Ontology	GO:0005221	molecular_function	1	5	0.242668	0.598251	ENSRNOG00000011211	http://amigo.geneontology.org/amigo/term/GO:0005221
response to nitric oxide	Gene Ontology	GO:0071731	biological_process	1	5	0.242668	0.598251	ENSRNOG00000014504	http://amigo.geneontology.org/amigo/term/GO:0071731
regulation of high voltage-gated calcium channel activity	Gene Ontology	GO:1901841	biological_process	1	5	0.242668	0.598251	ENSRNOG00000005905	http://amigo.geneontology.org/amigo/term/GO:1901841
negative regulation of pinocytosis	Gene Ontology	GO:0048550	biological_process	1	5	0.242668	0.598251	ENSRNOG00000056836	http://amigo.geneontology.org/amigo/term/GO:0048550
regulation of long-term synaptic depression	Gene Ontology	GO:1900452	biological_process	1	5	0.242668	0.598251	ENSRNOG00000007946	http://amigo.geneontology.org/amigo/term/GO:1900452
positive regulation of hydrogen peroxide biosynthetic process	Gene Ontology	GO:0010729	biological_process	1	5	0.242668	0.598251	ENSRNOG00000046424	http://amigo.geneontology.org/amigo/term/GO:0010729
immunoglobulin V(D)J recombination	Gene Ontology	GO:0033152	biological_process	1	5	0.242668	0.598251	ENSRNOG00000009184	http://amigo.geneontology.org/amigo/term/GO:0033152
glycosaminoglycan metabolic process	Gene Ontology	GO:0030203	biological_process	1	5	0.242668	0.598251	ENSRNOG00000019014	http://amigo.geneontology.org/amigo/term/GO:0030203
response to flavonoid	Gene Ontology	GO:1905395	biological_process	1	5	0.242668	0.598251	ENSRNOG00000046424	http://amigo.geneontology.org/amigo/term/GO:1905395
negative regulation of protein localization to microtubule	Gene Ontology	GO:1902817	biological_process	1	5	0.242668	0.598251	ENSRNOG00000011059	http://amigo.geneontology.org/amigo/term/GO:1902817
negative regulation of fat cell proliferation	Gene Ontology	GO:0070345	biological_process	1	5	0.242668	0.598251	ENSRNOG00000012347	http://amigo.geneontology.org/amigo/term/GO:0070345
Weibel-Palade body	Gene Ontology	GO:0033093	cellular_component	1	5	0.242668	0.598251	ENSRNOG00000014241	http://amigo.geneontology.org/amigo/term/GO:0033093
regulation of toll-like receptor signaling pathway	Gene Ontology	GO:0034121	biological_process	1	5	0.242668	0.598251	ENSRNOG00000040108	http://amigo.geneontology.org/amigo/term/GO:0034121
negative regulation of membrane potential	Gene Ontology	GO:0045837	biological_process	1	5	0.242668	0.598251	ENSRNOG00000010278	http://amigo.geneontology.org/amigo/term/GO:0045837
regulation of cellular protein metabolic process	Gene Ontology	GO:0032268	biological_process	1	5	0.242668	0.598251	ENSRNOG00000000695	http://amigo.geneontology.org/amigo/term/GO:0032268
cellular response to redox state	Gene Ontology	GO:0071461	biological_process	1	5	0.242668	0.598251	ENSRNOG00000005809	http://amigo.geneontology.org/amigo/term/GO:0071461
protein transport to vacuole involved in ubiquitin-dependent protein catabolic process via the multivesicular body sorting pathway	Gene Ontology	GO:0043328	biological_process	1	5	0.242668	0.598251	ENSRNOG00000060817	http://amigo.geneontology.org/amigo/term/GO:0043328
microtubule end	Gene Ontology	GO:1990752	cellular_component	1	5	0.242668	0.598251	ENSRNOG00000021713	http://amigo.geneontology.org/amigo/term/GO:1990752
vesicle tethering to Golgi	Gene Ontology	GO:0099041	biological_process	1	5	0.242668	0.598251	ENSRNOG00000000237	http://amigo.geneontology.org/amigo/term/GO:0099041
sphingolipid binding	Gene Ontology	GO:0046625	molecular_function	1	5	0.242668	0.598251	ENSRNOG00000013177	http://amigo.geneontology.org/amigo/term/GO:0046625
interleukin-18-mediated signaling pathway	Gene Ontology	GO:0035655	biological_process	1	5	0.242668	0.598251	ENSRNOG00000028629	http://amigo.geneontology.org/amigo/term/GO:0035655
definitive erythrocyte differentiation	Gene Ontology	GO:0060318	biological_process	1	5	0.242668	0.598251	ENSRNOG00000055246	http://amigo.geneontology.org/amigo/term/GO:0060318
nuclear envelope disassembly	Gene Ontology	GO:0051081	biological_process	1	5	0.242668	0.598251	ENSRNOG00000010048	http://amigo.geneontology.org/amigo/term/GO:0051081
regulation of water loss via skin	Gene Ontology	GO:0033561	biological_process	1	5	0.242668	0.598251	ENSRNOG00000046005	http://amigo.geneontology.org/amigo/term/GO:0033561
MPP7-DLG1-LIN7 complex	Gene Ontology	GO:0097025	cellular_component	1	5	0.242668	0.598251	ENSRNOG00000004527	http://amigo.geneontology.org/amigo/term/GO:0097025
positive regulation of endothelial cell-matrix adhesion via fibronectin	Gene Ontology	GO:1904906	biological_process	1	5	0.242668	0.598251	ENSRNOG00000037247	http://amigo.geneontology.org/amigo/term/GO:1904906
mitochondrial respiratory chain complex II assembly	Gene Ontology	GO:0034553	biological_process	1	5	0.242668	0.598251	ENSRNOG00000020646	http://amigo.geneontology.org/amigo/term/GO:0034553
transferase complex	Gene Ontology	GO:1990234	cellular_component	1	5	0.242668	0.598251	ENSRNOG00000042962	http://amigo.geneontology.org/amigo/term/GO:1990234
vascular endothelial growth factor receptor-2 signaling pathway	Gene Ontology	GO:0036324	biological_process	1	5	0.242668	0.598251	ENSRNOG00000055226	http://amigo.geneontology.org/amigo/term/GO:0036324
cerebrospinal fluid circulation	Gene Ontology	GO:0090660	biological_process	1	5	0.242668	0.598251	ENSRNOG00000019271	http://amigo.geneontology.org/amigo/term/GO:0090660
trigeminal nerve structural organization	Gene Ontology	GO:0021637	biological_process	1	5	0.242668	0.598251	ENSRNOG00000010744	http://amigo.geneontology.org/amigo/term/GO:0021637
caveola assembly	Gene Ontology	GO:0070836	biological_process	1	5	0.242668	0.598251	ENSRNOG00000056836	http://amigo.geneontology.org/amigo/term/GO:0070836
regulation of removal of superoxide radicals	Gene Ontology	GO:2000121	biological_process	1	5	0.242668	0.598251	ENSRNOG00000040108	http://amigo.geneontology.org/amigo/term/GO:2000121
cellular aromatic compound metabolic process	Gene Ontology	GO:0006725	biological_process	1	5	0.242668	0.598251	ENSRNOG00000003515	http://amigo.geneontology.org/amigo/term/GO:0006725
alanine transport	Gene Ontology	GO:0032328	biological_process	1	5	0.242668	0.598251	ENSRNOG00000006305	http://amigo.geneontology.org/amigo/term/GO:0032328
positive regulation of ion transmembrane transport	Gene Ontology	GO:0034767	biological_process	1	5	0.242668	0.598251	ENSRNOG00000002997	http://amigo.geneontology.org/amigo/term/GO:0034767
posttranscriptional gene silencing	Gene Ontology	GO:0016441	biological_process	1	5	0.242668	0.598251	ENSRNOG00000002314	http://amigo.geneontology.org/amigo/term/GO:0016441
dendritic cell migration	Gene Ontology	GO:0036336	biological_process	1	5	0.242668	0.598251	ENSRNOG00000013536	http://amigo.geneontology.org/amigo/term/GO:0036336
dichotomous subdivision of terminal units involved in salivary gland branching	Gene Ontology	GO:0060666	biological_process	1	5	0.242668	0.598251	ENSRNOG00000010744	http://amigo.geneontology.org/amigo/term/GO:0060666
positive regulation of apoptotic DNA fragmentation	Gene Ontology	GO:1902512	biological_process	1	5	0.242668	0.598251	ENSRNOG00000010278	http://amigo.geneontology.org/amigo/term/GO:1902512
pyrimidine nucleotide-sugar transmembrane transporter activity	Gene Ontology	GO:0015165	molecular_function	1	5	0.242668	0.598251	ENSRNOG00000027229	http://amigo.geneontology.org/amigo/term/GO:0015165
regulation of cellular response to hypoxia	Gene Ontology	GO:1900037	biological_process	1	5	0.242668	0.598251	ENSRNOG00000008292	http://amigo.geneontology.org/amigo/term/GO:1900037
development of primary female sexual characteristics	Gene Ontology	GO:0046545	biological_process	1	5	0.242668	0.598251	ENSRNOG00000011032	http://amigo.geneontology.org/amigo/term/GO:0046545
histone modification	Gene Ontology	GO:0016570	biological_process	1	5	0.242668	0.598251	ENSRNOG00000001686	http://amigo.geneontology.org/amigo/term/GO:0016570
protein O-linked fucosylation	Gene Ontology	GO:0036066	biological_process	1	5	0.242668	0.598251	ENSRNOG00000010104	http://amigo.geneontology.org/amigo/term/GO:0036066
paramesonephric duct development	Gene Ontology	GO:0061205	biological_process	1	5	0.242668	0.598251	ENSRNOG00000013166	http://amigo.geneontology.org/amigo/term/GO:0061205
positive regulation of macrophage proliferation	Gene Ontology	GO:0120041	biological_process	1	5	0.242668	0.598251	ENSRNOG00000007916	http://amigo.geneontology.org/amigo/term/GO:0120041
psychomotor behavior	Gene Ontology	GO:0036343	biological_process	1	5	0.242668	0.598251	ENSRNOG00000030763	http://amigo.geneontology.org/amigo/term/GO:0036343
MHC class I protein complex	Gene Ontology	GO:0042612	cellular_component	1	5	0.242668	0.598251	ENSRNOG00000000777	http://amigo.geneontology.org/amigo/term/GO:0042612
cell differentiation involved in embryonic placenta development	Gene Ontology	GO:0060706	biological_process	1	5	0.242668	0.598251	ENSRNOG00000013529	http://amigo.geneontology.org/amigo/term/GO:0060706
regulation of liquid surface tension	Gene Ontology	GO:0050828	biological_process	1	5	0.242668	0.598251	ENSRNOG00000013859	http://amigo.geneontology.org/amigo/term/GO:0050828
DNA topoisomerase binding	Gene Ontology	GO:0044547	molecular_function	1	5	0.242668	0.598251	ENSRNOG00000050323	http://amigo.geneontology.org/amigo/term/GO:0044547
mediator complex binding	Gene Ontology	GO:0036033	molecular_function	1	5	0.242668	0.598251	ENSRNOG00000014395	http://amigo.geneontology.org/amigo/term/GO:0036033
response to fungus	Gene Ontology	GO:0009620	biological_process	1	5	0.242668	0.598251	ENSRNOG00000017181	http://amigo.geneontology.org/amigo/term/GO:0009620
positive regulation of meiotic nuclear division	Gene Ontology	GO:0045836	biological_process	1	5	0.242668	0.598251	ENSRNOG00000013166	http://amigo.geneontology.org/amigo/term/GO:0045836
hemidesmosome assembly	Gene Ontology	GO:0031581	biological_process	1	5	0.242668	0.598251	ENSRNOG00000012207	http://amigo.geneontology.org/amigo/term/GO:0031581
penile erection	Gene Ontology	GO:0043084	biological_process	1	5	0.242668	0.598251	ENSRNOG00000012721	http://amigo.geneontology.org/amigo/term/GO:0043084
vocal learning	Gene Ontology	GO:0042297	biological_process	1	5	0.242668	0.598251	ENSRNOG00000054508	http://amigo.geneontology.org/amigo/term/GO:0042297
polyamine oxidase activity	Gene Ontology	GO:0046592	molecular_function	1	5	0.242668	0.598251	ENSRNOG00000021255	http://amigo.geneontology.org/amigo/term/GO:0046592
N-acetylmuramoyl-L-alanine amidase activity	Gene Ontology	GO:0008745	molecular_function	1	5	0.242668	0.598251	ENSRNOG00000021798	http://amigo.geneontology.org/amigo/term/GO:0008745
microglia development	Gene Ontology	GO:0014005	biological_process	1	5	0.242668	0.598251	ENSRNOG00000019728	http://amigo.geneontology.org/amigo/term/GO:0014005
positive regulation of hydrogen peroxide-mediated programmed cell death	Gene Ontology	GO:1901300	biological_process	1	5	0.242668	0.598251	ENSRNOG00000047356	http://amigo.geneontology.org/amigo/term/GO:1901300
positive regulation of interleukin-23 production	Gene Ontology	GO:0032747	biological_process	1	5	0.242668	0.598251	ENSRNOG00000011153	http://amigo.geneontology.org/amigo/term/GO:0032747
copper ion transmembrane transporter activity	Gene Ontology	GO:0005375	molecular_function	1	5	0.242668	0.598251	ENSRNOG00000012878	http://amigo.geneontology.org/amigo/term/GO:0005375
maintenance of protein location in cell	Gene Ontology	GO:0032507	biological_process	1	5	0.242668	0.598251	ENSRNOG00000056836	http://amigo.geneontology.org/amigo/term/GO:0032507
oligopeptide transport	Gene Ontology	GO:0006857	biological_process	1	5	0.242668	0.598251	ENSRNOG00000000962	http://amigo.geneontology.org/amigo/term/GO:0006857
uridine transport	Gene Ontology	GO:0015862	biological_process	1	5	0.242668	0.598251	ENSRNOG00000028668	http://amigo.geneontology.org/amigo/term/GO:0015862
[truncated: 2,662 more rows]

## Sheet: Sheet2
#Term	Database	ID	Input number	Background number	P-Value	Corrected P-Value	Input	Hyperlink
[truncated: 286 more rows]
