# Supplementary material for: N6-methyladenosine reader YTH N6-methyladenosine RNA binding protein 3 or insulin like growth factor 2 mRNA binding protein 2 knockdown protects human bronchial epithelial cells from hypoxia/reoxygenation injury by inactivating p38 MAPK, AKT, ERK1/2, and NF-κB pathways
Source: Bioengineered. 2022 May 19;13(5):11973–86. doi: 10.1080/21655979.2021.1999550 (PMC9211071; doi:10.1080/21655979.2021.1999550)
Supplement: Supplemental Material [file KBIE_A_1999550_SM1832.zip › supplementary/Supplementary Table 3.xlsx]

## Sheet: notes
sheet 1: Putative protein-coding genes with the possibility to bind to YTHDF3
sheet 2: Differentially expressed protein-coding genes after YTHDF3 knockdown in colorectal cancer cells
sheet 3: Common genes in sheet 1 and sheet 2.

## Sheet: Sheet1
chr	start	end	strand	targetgene	Ensembl_id	Entrez_ide	Refseq	Gene_site	Gene_type	class	wername	species	cell_line	method	interaction	PMID	SRP	GSE
chr6	27503778	27503778	+	ZNF184	ENSG00000096654	7738	NM_007149	Intergenic	protein-coding	R	YTHDF3	human	HEK 293T	iCLIP-seq	RNA-Protein	27602518	SRP070451	GSE78030
chr5	181207789	181207789	+	TRIM7	ENSG00000146054	81786	NM_033342	Intergenic	protein-coding	R	YTHDF3	human	HEK 293T	iCLIP-seq	RNA-Protein	27602518	SRP070451	GSE78030
chr2	11551735	11551735	+	GREB1	ENSG00000196208	9687	NM_014668	intron (NM_033090, intron 1 of 10)	protein-coding	R	YTHDF3	human	HEK 293T	iCLIP-seq	RNA-Protein	27602518	SRP070451	GSE78030
chr6	120686666	120686666	+	TBC1D32	ENSG00000146350	221322	NM_152730	Intergenic	protein-coding	R	YTHDF3	human	HEK 293T	iCLIP-seq	RNA-Protein	27602518	SRP070451	GSE78030
chr7	139340731	139340731	+	FMC1	ENSG00000164898	154791	NM_197964	promoter-TSS (NM_001244584)	protein-coding	R	YTHDF3	human	HEK 293T	iCLIP-seq	RNA-Protein	27602518	SRP070451	GSE78030
chr17	75033937	75033937	+	KCTD2	ENSG00000180901	23510	NM_015353	intron (NR_110835, intron 1 of 7)	protein-coding	R	YTHDF3	human	HEK 293T	iCLIP-seq	RNA-Protein	27602518	SRP070451	GSE78030
chr15	89335098	89335098	+	POLG	ENSG00000140521	5428	NM_002693	promoter-TSS (NM_001126131)	protein-coding	R	YTHDF3	human	HEK 293T	iCLIP-seq	RNA-Protein	27602518	SRP070451	GSE78030
chr6	27583496	27583496	-	ZNF184	ENSG00000096654	7738	NM_007149	Intergenic	protein-coding	R	YTHDF3	human	HEK 293T	iCLIP-seq	RNA-Protein	27602518	SRP070451	GSE78030
chr2	130337166	130337166	-	CCDC115	ENSG00000136710	84317	NM_032357	TTS (NM_001321118)	protein-coding	R	YTHDF3	human	HEK 293T	iCLIP-seq	RNA-Protein	27602518	SRP070451	GSE78030
chr11	59551027	59551027	-	OR4D9	ENSG00000172742	390199	NM_001004711	Intergenic	protein-coding	R	YTHDF3	human	HEK 293T	iCLIP-seq	RNA-Protein	27602518	SRP070451	GSE78030
chr17	75035138	75035138	+	KCTD2	ENSG00000180901	23510	NM_015353	intron (NR_110835, intron 2 of 7)	protein-coding	R	YTHDF3	human	HEK 293T	iCLIP-seq	RNA-Protein	27602518	SRP070451	GSE78030
chr1	182944447	182944447	-	SHCBP1L	ENSG00000157060	81626	NM_030933	intron (NM_030933, intron 2 of 9)	protein-coding	R	YTHDF3	human	HEK 293T	iCLIP-seq	RNA-Protein	27602518	SRP070451	GSE78030
chr1	51973419	51973419	+	RAB3B	ENSG00000169213	5865	NM_002867	intron (NM_002867, intron 2 of 4)	protein-coding	R	YTHDF3	human	HEK 293T	iCLIP-seq	RNA-Protein	27602518	SRP070451	GSE78030
chr5	155845436	155845436	+	SGCD	ENSG00000170624	6444	NM_000337	Intergenic	protein-coding	R	YTHDF3	human	HEK 293T	iCLIP-seq	RNA-Protein	27602518	SRP070451	GSE78030
chr6	27479706	27479706	+	ZNF184	ENSG00000096654	7738	NM_007149	Intergenic	protein-coding	R	YTHDF3	human	HEK 293T	iCLIP-seq	RNA-Protein	27602518	SRP070451	GSE78030
chr19	4724088	4724088	+	DPP9	ENSG00000142002	91039	NM_139159	promoter-TSS (NM_139159)	protein-coding	R	YTHDF3	human	HEK 293T	iCLIP-seq	RNA-Protein	27602518	SRP070451	GSE78030
chr17	75034472	75034472	-	KCTD2	ENSG00000180901	23510	NM_015353	intron (NR_110835, intron 2 of 7)	protein-coding	R	YTHDF3	human	HEK 293T	iCLIP-seq	RNA-Protein	27602518	SRP070451	GSE78030
chr1	228558366	228558366	-	BTNL10		100129094	NM_001287262	Intergenic	protein-coding	R	YTHDF3	human	HEK 293T	iCLIP-seq	RNA-Protein	27602518	SRP070451	GSE78030
chr3	125339899	125339899	-	ZNF148	ENSG00000163848	7707	NM_021964	intron (NM_021964, intron 1 of 8)	protein-coding	R	YTHDF3	human	HEK 293T	iCLIP-seq	RNA-Protein	27602518	SRP070451	GSE78030
chr1	161540267	161540267	+	FCGR3A	ENSG00000203747	2214	NM_000569	Intergenic	protein-coding	R	YTHDF3	human	HEK 293T	iCLIP-seq	RNA-Protein	27602518	SRP070451	GSE78030
chr6	125979925	125979925	-	TRMT11	ENSG00000066651	60487	NM_021820	3' UTR (NM_138571, exon 5 of 5)	protein-coding	R	YTHDF3	human	HEK 293T	iCLIP-seq	RNA-Protein	27602518	SRP070451	GSE78030
chr6	27237608	27237608	-	PRSS16	ENSG00000112812	10279	NM_005865	Intergenic	protein-coding	R	YTHDF3	human	HEK 293T	iCLIP-seq	RNA-Protein	27602518	SRP070451	GSE78030
chr17	38751818	38751818	-	PSMB3	ENSG00000277791	5691	NM_002795	promoter-TSS (NM_002795)	protein-coding	R	YTHDF3	human	HEK 293T	iCLIP-seq	RNA-Protein	27602518	SRP070451	GSE78030
chr16	636776	636776	-	METTL26	ENSG00000130731	84326	NM_032366	promoter-TSS (NM_001040160)	protein-coding	R	YTHDF3	human	HEK 293T	iCLIP-seq	RNA-Protein	27602518	SRP070451	GSE78030
chr17	41718153	41718153	+	GAST	ENSG00000184502	2520	NM_000805	Intergenic	protein-coding	R	YTHDF3	human	HEK 293T	iCLIP-seq	RNA-Protein	27602518	SRP070451	GSE78030
chr6	144216583	144216583	+	STX11	ENSG00000135604	8676	NM_003764	Intergenic	protein-coding	R	YTHDF3	human	HEK 293T	iCLIP-seq	RNA-Protein	27602518	SRP070451	GSE78030
chr14	20613831	20613831	-	RNASE12	ENSG00000258436	493901	NM_001024822	Intergenic	protein-coding	R	YTHDF3	human	HEK 293T	iCLIP-seq	RNA-Protein	27602518	SRP070451	GSE78030
chr17	8119188	8119188	+	ALOXE3	ENSG00000179148	59344	NM_021628	promoter-TSS (NM_021628)	protein-coding	R	YTHDF3	human	HEK 293T	iCLIP-seq	RNA-Protein	27602518	SRP070451	GSE78030
chr6	26311785	26311785	-	HIST1H4H	ENSG00000158406	8365	NM_003543	Intergenic	protein-coding	R	YTHDF3	human	HEK 293T	iCLIP-seq	RNA-Protein	27602518	SRP070451	GSE78030
chr17	68019933	68019933	-	KPNA2	ENSG00000182481	3838	NM_002266	Intergenic	protein-coding	R	YTHDF3	human	HEK 293T	iCLIP-seq	RNA-Protein	27602518	SRP070451	GSE78030
chr12	28505403	28505403	+	CCDC91	ENSG00000123106	55297	NM_018318	intron (NM_001330367, intron 11 of 11)	protein-coding	R	YTHDF3	human	HEK 293T	iCLIP-seq	RNA-Protein	27602518	SRP070451	GSE78030
chr6	122211646	122211646	+	HSF2	ENSG00000025156	3298	NM_004506	Intergenic	protein-coding	R	YTHDF3	human	HEK 293T	iCLIP-seq	RNA-Protein	27602518	SRP070451	GSE78030
chr19	45478652	45478652	-	FOSB	ENSG00000125740	2354	NM_006732	Intergenic	protein-coding	R	YTHDF3	human	HEK 293T	iCLIP-seq	RNA-Protein	27602518	SRP070451	GSE78030
chr6	26756578	26756578	+	ZNF322	ENSG00000181315	79692	NM_024639	Intergenic	protein-coding	R	YTHDF3	human	HEK 293T	iCLIP-seq	RNA-Protein	27602518	SRP070451	GSE78030
chr6	18307037	18307037	-	DEK	ENSG00000124795	7913	NM_003472	Intergenic	protein-coding	R	YTHDF3	human	HEK 293T	iCLIP-seq	RNA-Protein	27602518	SRP070451	GSE78030
chr3	134783525	134783525	-	EPHB1	ENSG00000154928	2047	NM_004441	Intergenic	protein-coding	R	YTHDF3	human	HEK 293T	iCLIP-seq	RNA-Protein	27602518	SRP070451	GSE78030
chr16	87384069	87384069	-	FBXO31	ENSG00000103264	79791	NM_024735	promoter-TSS (NM_024735)	protein-coding	R	YTHDF3	human	HEK 293T	iCLIP-seq	RNA-Protein	27602518	SRP070451	GSE78030
chr6	27505878	27505878	-	ZNF184	ENSG00000096654	7738	NM_007149	Intergenic	protein-coding	R	YTHDF3	human	HEK 293T	iCLIP-seq	RNA-Protein	27602518	SRP070451	GSE78030
chr5	109014898	109014898	-	FER	ENSG00000151422	2241	NM_005246	intron (NM_005246, intron 13 of 19)	protein-coding	R	YTHDF3	human	HEK 293T	iCLIP-seq	RNA-Protein	27602518	SRP070451	GSE78030
chr6	28474593	28474593	-	ZSCAN23	ENSG00000187987	222696	NM_001012455	Intergenic	protein-coding	R	YTHDF3	human	HEK 293T	iCLIP-seq	RNA-Protein	27602518	SRP070451	GSE78030
chr1	145475428	145475428	-	NBPF20	ENSG00000162825	100288142	NM_001278267	Intergenic	protein-coding	R	YTHDF3	human	HEK 293T	iCLIP-seq	RNA-Protein	27602518	SRP070451	GSE78030
chr18	9923928	9923928	+	VAPA	ENSG00000101558	9218	NM_003574	intron (NM_194434, intron 1 of 5)	protein-coding	R	YTHDF3	human	HEK 293T	iCLIP-seq	RNA-Protein	27602518	SRP070451	GSE78030
chr10	67764534	67764534	+	CTNNA3	ENSG00000183230	29119	NM_013266	Intergenic	protein-coding	R	YTHDF3	human	HEK 293T	iCLIP-seq	RNA-Protein	27602518	SRP070451	GSE78030
chr12	56190395	56190395	+	SMARCC2	ENSG00000139613	6601	NM_003075	promoter-TSS (NM_001330288)	protein-coding	R	YTHDF3	human	HEK 293T	iCLIP-seq	RNA-Protein	27602518	SRP070451	GSE78030
chr16	70778263	70778263	-	VAC14	ENSG00000103043	55697	NM_018052	intron (NM_018052, intron 9 of 18)	protein-coding	R	YTHDF3	human	HEK 293T	iCLIP-seq	RNA-Protein	27602518	SRP070451	GSE78030
chr8	59455894	59455894	+	TOX	ENSG00000198846	9760	NM_014729	Intergenic	protein-coding	R	YTHDF3	human	HEK 293T	iCLIP-seq	RNA-Protein	27602518	SRP070451	GSE78030
chr1	248873914	248873914	+	ZNF692	ENSG00000171163	55657	NM_017865	Intergenic	protein-coding	R	YTHDF3	human	HEK 293T	iCLIP-seq	RNA-Protein	27602518	SRP070451	GSE78030
chrX	101634070	101634070	-	ARMCX3	ENSG00000102401	51566	NM_016607	Intergenic	protein-coding	R	YTHDF3	human	HEK 293T	iCLIP-seq	RNA-Protein	27602518	SRP070451	GSE78030
chr19	4724688	4724688	-	DPP9	ENSG00000142002	91039	NM_139159	promoter-TSS (NM_139159)	protein-coding	R	YTHDF3	human	HEK 293T	iCLIP-seq	RNA-Protein	27602518	SRP070451	GSE78030
chr1	186372658	186372658	+	TPR	ENSG00000047410	7175	NM_003292	intron (NM_003292, intron 2 of 50)	protein-coding	R	YTHDF3	human	HEK 293T	iCLIP-seq	RNA-Protein	27602518	SRP070451	GSE78030
chr4	96152361	96152361	-	PDHA2	ENSG00000163114	5161	NM_005390	Intergenic	protein-coding	R	YTHDF3	human	HEK 293T	iCLIP-seq	RNA-Protein	27602518	SRP070451	GSE78030
chr1	244011316	244011316	-	ZBTB18	ENSG00000179456	10472	NM_006352	intron (NR_033883, intron 6 of 11)	protein-coding	R	YTHDF3	human	HEK 293T	iCLIP-seq	RNA-Protein	27602518	SRP070451	GSE78030
chr13	44917966	44917966	-	NUFIP1	ENSG00000083635	26747	NM_012345	Intergenic	protein-coding	R	YTHDF3	human	HEK 293T	iCLIP-seq	RNA-Protein	27602518	SRP070451	GSE78030
chr16	3191520	3191520	+	OR1F1	ENSG00000168124	4992	NM_012360	Intergenic	protein-coding	R	YTHDF3	human	HEK 293T	iCLIP-seq	RNA-Protein	27602518	SRP070451	GSE78030
chr16	22195758	22195758	-	EEF2K	ENSG00000103319	29904	NM_013302	Intergenic	protein-coding	R	YTHDF3	human	HEK 293T	iCLIP-seq	RNA-Protein	27602518	SRP070451	GSE78030
chr11	10509577	10509577	-	MTRNR2L8	ENSG00000255823	100463486	NM_001190702	promoter-TSS (NM_001190702)	protein-coding	R	YTHDF3	human	HEK 293T	iCLIP-seq	RNA-Protein	27602518	SRP070451	GSE78030
chr11	16974485	16974485	-	PLEKHA7	ENSG00000166689	144100	NM_175058	intron (NM_001329631, intron 3 of 22)	protein-coding	R	YTHDF3	human	HEK 293T	iCLIP-seq	RNA-Protein	27602518	SRP070451	GSE78030
chr5	158021495	158021495	-	CLINT1	ENSG00000113282	9685	NM_014666	Intergenic	protein-coding	R	YTHDF3	human	HEK 293T	iCLIP-seq	RNA-Protein	27602518	SRP070451	GSE78030
chr17	8120369	8120369	-	ALOXE3	ENSG00000179148	59344	NM_021628	TTS (NM_001165967)	protein-coding	R	YTHDF3	human	HEK 293T	iCLIP-seq	RNA-Protein	27602518	SRP070451	GSE78030
chr6	31829914	31829914	+	HSPA1B	ENSG00000204388	3304	NM_005346	3' UTR (NM_005346, exon 1 of 1).5	protein-coding	R	YTHDF3	human	HEK 293T	iCLIP-seq	RNA-Protein	27602518	SRP070451	GSE78030
chrX	69672509	69672509	+	EDA	ENSG00000158813	1896	NM_001399	intron (NM_001005613, intron 2 of 2)	protein-coding	R	YTHDF3	human	HEK 293T	iCLIP-seq	RNA-Protein	27602518	SRP070451	GSE78030
chr12	84894027	84894027	-	SLC6A15	ENSG00000072041	55117	NM_018057	intron (NM_182767, intron 1 of 11)	protein-coding	R	YTHDF3	human	HEK 293T	iCLIP-seq	RNA-Protein	27602518	SRP070451	GSE78030
chr10	5853764	5853764	-	FBXO18	ENSG00000134452	84893	NM_032807	Intergenic	protein-coding	R	YTHDF3	human	HEK 293T	iCLIP-seq	RNA-Protein	27602518	SRP070451	GSE78030
chr3	181822960	181822960	-	SOX2	ENSG00000181449	6657	NM_003106	Intergenic	protein-coding	R	YTHDF3	human	HEK 293T	iCLIP-seq	RNA-Protein	27602518	SRP070451	GSE78030
chr14	58239936	58239936	-	PSMA3	ENSG00000100567	5684	NM_002788	Intergenic	protein-coding	R	YTHDF3	human	HEK 293T	iCLIP-seq	RNA-Protein	27602518	SRP070451	GSE78030
chr1	204562488	204562488	-	MDM4	ENSG00000198625	4194	NM_002393	Intergenic	protein-coding	R	YTHDF3	human	HEK 293T	iCLIP-seq	RNA-Protein	27602518	SRP070451	GSE78030
chr6	28489034	28489034	-	GPX6	ENSG00000198704	257202	NM_182701	Intergenic	protein-coding	R	YTHDF3	human	HEK 293T	iCLIP-seq	RNA-Protein	27602518	SRP070451	GSE78030
chr9	74903126	74903126	-	TRPM6	ENSG00000119121	140803	NM_017662	Intergenic	protein-coding	R	YTHDF3	human	HEK 293T	iCLIP-seq	RNA-Protein	27602518	SRP070451	GSE78030
chr19	21113203	21113203	-	ZNF431	ENSG00000196705	170959	NM_133473	intron (NR_117086, intron 5 of 6)	protein-coding	R	YTHDF3	human	HEK 293T	iCLIP-seq	RNA-Protein	27602518	SRP070451	GSE78030
chr11	62841711	62841711	-	WDR74	ENSG00000133316	54663	NM_018093	Intergenic	protein-coding	R	YTHDF3	human	HEK 293T	iCLIP-seq	RNA-Protein	27602518	SRP070451	GSE78030
chr12	133047585	133047585	-	ZNF84	ENSG00000198040	7637	NM_003428	intron (NM_001289972, intron 2 of 4)	protein-coding	R	YTHDF3	human	HEK 293T	iCLIP-seq	RNA-Protein	27602518	SRP070451	GSE78030
chr6	27298031	27298031	+	POM121L2	ENSG00000158553	94026	NM_033482	Intergenic	protein-coding	R	YTHDF3	human	HEK 293T	iCLIP-seq	RNA-Protein	27602518	SRP070451	GSE78030
chr14	20631199	20631199	-	OR6S1	ENSG00000181803	341799	NM_001001968	Intergenic	protein-coding	R	YTHDF3	human	HEK 293T	iCLIP-seq	RNA-Protein	27602518	SRP070451	GSE78030
chr14	20414987	20414987	+	TEP1	ENSG00000129566	7011	NM_007110	Intergenic	protein-coding	R	YTHDF3	human	HEK 293T	iCLIP-seq	RNA-Protein	27602518	SRP070451	GSE78030
chr11	22688382	22688382	+	GAS2	ENSG00000148935	2620	NM_005256	intron (NM_005256, intron 2 of 6)	protein-coding	R	YTHDF3	human	HEK 293T	iCLIP-seq	RNA-Protein	27602518	SRP070451	GSE78030
chr1	153671282	153671282	+	ILF2	ENSG00000143621	3608	NM_004515	promoter-TSS (NM_001267809)	protein-coding	R	YTHDF3	human	HEK 293T	iCLIP-seq	RNA-Protein	27602518	SRP070451	GSE78030
chr19	16759005	16759005	+	NWD1	ENSG00000188039	284434	NM_001007525	intron (NM_001007525, intron 6 of 18)	protein-coding	R	YTHDF3	human	HEK 293T	iCLIP-seq	RNA-Protein	27602518	SRP070451	GSE78030
chr1	19305140	19305140	-	AKR7A2	ENSG00000053371	8574	NM_003689	intron (NM_003689, intron 6 of 6)	protein-coding	R	YTHDF3	human	HEK 293T	iCLIP-seq	RNA-Protein	27602518	SRP070451	GSE78030
chr12	133100188	133100188	-	ZNF140	ENSG00000196387	7699	NM_003440	intron (NM_001300777, intron 4 of 4)	protein-coding	R	YTHDF3	human	HEK 293T	iCLIP-seq	RNA-Protein	27602518	SRP070451	GSE78030
chr14	20657500	20657500	-	OR6S1	ENSG00000181803	341799	NM_001001968	Intergenic	protein-coding	R	YTHDF3	human	HEK 293T	iCLIP-seq	RNA-Protein	27602518	SRP070451	GSE78030
chrX	55180232	55180232	-	MTRNR2L10	ENSG00000256045	100463488	NM_001190708	Intergenic	protein-coding	R	YTHDF3	human	HEK 293T	iCLIP-seq	RNA-Protein	27602518	SRP070451	GSE78030
chr18	80012984	80012984	+	TXNL4A	ENSG00000141759	10907	NM_006701	intron (NM_001305564, intron 1 of 2)	protein-coding	R	YTHDF3	human	HEK 293T	iCLIP-seq	RNA-Protein	27602518	SRP070451	GSE78030
chr3	155661092	155661092	+	PLCH1	ENSG00000114805	23007	NM_014996	intron (NM_014996, intron 1 of 21)	protein-coding	R	YTHDF3	human	HEK 293T	iCLIP-seq	RNA-Protein	27602518	SRP070451	GSE78030
chr11	59551791	59551791	+	OR4D9	ENSG00000172742	390199	NM_001004711	Intergenic	protein-coding	R	YTHDF3	human	HEK 293T	iCLIP-seq	RNA-Protein	27602518	SRP070451	GSE78030
chr2	71046431	71046431	-	NAGK	ENSG00000124357	55577	NM_017567	Intergenic	protein-coding	R	YTHDF3	human	HEK 293T	iCLIP-seq	RNA-Protein	27602518	SRP070451	GSE78030
chr16	29807744	29807744	+	MAZ	ENSG00000103495	4150	NM_002383	exon (NM_001276275, exon 3 of 6)	protein-coding	R	YTHDF3	human	HEK 293T	iCLIP-seq	RNA-Protein	27602518	SRP070451	GSE78030
chr19	22694899	22694899	-	ZNF492	ENSG00000229676	57615	NM_020855	Intergenic	protein-coding	R	YTHDF3	human	HEK 293T	iCLIP-seq	RNA-Protein	27602518	SRP070451	GSE78030
chr15	98577375	98577375	-	FAM169B	ENSG00000185087	283777	NM_182562	Intergenic	protein-coding	R	YTHDF3	human	HEK 293T	iCLIP-seq	RNA-Protein	27602518	SRP070451	GSE78030
chr6	56322844	56322844	+	COL21A1	ENSG00000124749	81578	NM_030820	intron (NM_001318752, intron 1 of 28)	protein-coding	R	YTHDF3	human	HEK 293T	iCLIP-seq	RNA-Protein	27602518	SRP070451	GSE78030
chr2	20401715	20401715	-	RHOB	ENSG00000143878	388	NM_004040	Intergenic	protein-coding	R	YTHDF3	human	HEK 293T	iCLIP-seq	RNA-Protein	27602518	SRP070451	GSE78030
chr17	8119786	8119786	+	ALOXE3	ENSG00000179148	59344	NM_021628	promoter-TSS (NM_001165960)	protein-coding	R	YTHDF3	human	HEK 293T	iCLIP-seq	RNA-Protein	27602518	SRP070451	GSE78030
chr5	155845475	155845475	+	SGCD	ENSG00000170624	6444	NM_000337	Intergenic	protein-coding	R	YTHDF3	human	HEK 293T	iCLIP-seq	RNA-Protein	27602518	SRP070451	GSE78030
chr6	28607191	28607191	+	ZBED9	ENSG00000232040	114821	NM_052923	intron (NM_001329616, intron 1 of 5)	protein-coding	R	YTHDF3	human	HEK 293T	iCLIP-seq	RNA-Protein	27602518	SRP070451	GSE78030
chr14	20625396	20625396	+	OR6S1	ENSG00000181803	341799	NM_001001968	Intergenic	protein-coding	R	YTHDF3	human	HEK 293T	iCLIP-seq	RNA-Protein	27602518	SRP070451	GSE78030
chr1	93847620	93847620	+	BCAR3	ENSG00000137936	8412	NM_003567	promoter-TSS (NM_001261408)	protein-coding	R	YTHDF3	human	HEK 293T	iCLIP-seq	RNA-Protein	27602518	SRP070451	GSE78030
chr3	180161934	180161934	-	PEX5L	ENSG00000114757	51555	NM_016559	Intergenic	protein-coding	R	YTHDF3	human	HEK 293T	iCLIP-seq	RNA-Protein	27602518	SRP070451	GSE78030
chr21	25855785	25855785	+	ATP5J	ENSG00000154723	522	NM_001685	Intergenic	protein-coding	R	YTHDF3	human	HEK 293T	iCLIP-seq	RNA-Protein	27602518	SRP070451	GSE78030
chr9	76571865	76571865	+	GCNT1	ENSG00000187210	2650	NM_001490	Intergenic	protein-coding	R	YTHDF3	human	HEK 293T	iCLIP-seq	RNA-Protein	27602518	SRP070451	GSE78030
chr6	44113979	44113979	-	MRPL14	ENSG00000180992	64928	NM_032111	exon (NM_032111, exon 3 of 3)	protein-coding	R	YTHDF3	human	HEK 293T	iCLIP-seq	RNA-Protein	27602518	SRP070451	GSE78030
chr4	139685375	139685375	-	MGST2	ENSG00000085871	4258	NM_002413	intron (NM_001204368, intron 2 of 3)	protein-coding	R	YTHDF3	human	HEK 293T	iCLIP-seq	RNA-Protein	27602518	SRP070451	GSE78030
chr3	61699239	61699239	-	PTPRG	ENSG00000144724	5793	NM_002841	intron (NM_002841, intron 1 of 29)	protein-coding	R	YTHDF3	human	HEK 293T	iCLIP-seq	RNA-Protein	27602518	SRP070451	GSE78030
chr3	184334972	184334972	+	FAM131A	ENSG00000175182	131408	NM_144635	promoter-TSS (NM_001171093)	protein-coding	R	YTHDF3	human	HEK 293T	iCLIP-seq	RNA-Protein	27602518	SRP070451	GSE78030
chr11	33036549	33036549	+	TCP11L1	ENSG00000176148	55346	NM_018393	Intergenic	protein-coding	R	YTHDF3	human	HEK 293T	iCLIP-seq	RNA-Protein	27602518	SRP070451	GSE78030
chr6	27547804	27547804	-	ZNF184	ENSG00000096654	7738	NM_007149	Intergenic	protein-coding	R	YTHDF3	human	HEK 293T	iCLIP-seq	RNA-Protein	27602518	SRP070451	GSE78030
chr15	65869101	65869101	-	RAB11A	ENSG00000103769	8766	NM_004663	promoter-TSS (NM_001206836)	protein-coding	R	YTHDF3	human	HEK 293T	iCLIP-seq	RNA-Protein	27602518	SRP070451	GSE78030
chr6	30723445	30723445	+	TUBB	ENSG00000196230	203068	NM_178014	exon (NM_001293214, exon 3 of 3)	protein-coding	R	YTHDF3	human	HEK 293T	iCLIP-seq	RNA-Protein	27602518	SRP070451	GSE78030
chr1	222465036	222465036	+	HHIPL2	ENSG00000143512	79802	NM_024746	Intergenic	protein-coding	R	YTHDF3	human	HEK 293T	iCLIP-seq	RNA-Protein	27602518	SRP070451	GSE78030
chr12	116736040	116736040	+	C12orf49	ENSG00000111412	79794	NM_024738	intron (NM_024738, intron 1 of 4)	protein-coding	R	YTHDF3	human	HEK 293T	iCLIP-seq	RNA-Protein	27602518	SRP070451	GSE78030
chr7	5527533	5527533	-	ACTB	ENSG00000075624	60	NM_001101	3' UTR (NM_001101, exon 6 of 6)	protein-coding	R	YTHDF3	human	HEK 293T	iCLIP-seq	RNA-Protein	27602518	SRP070451	GSE78030
chr5	80651436	80651436	-	MTRNR2L2		100462981	NM_001190470	promoter-TSS (NM_001190470)	protein-coding	R	YTHDF3	human	HEK 293T	iCLIP-seq	RNA-Protein	27602518	SRP070451	GSE78030
chr6	27545721	27545721	+	ZNF184	ENSG00000096654	7738	NM_007149	Intergenic	protein-coding	R	YTHDF3	human	HEK 293T	iCLIP-seq	RNA-Protein	27602518	SRP070451	GSE78030
chr20	44901644	44901644	+	PABPC1L	ENSG00000101104	80336	NM_001124756	exon (NM_003404, exon 3 of 7)	protein-coding	R	YTHDF3	human	HEK 293T	iCLIP-seq	RNA-Protein	27602518	SRP070451	GSE78030
chr8	123157268	123157268	-	FAM83A	ENSG00000147689	84985	NM_032899	Intergenic	protein-coding	R	YTHDF3	human	HEK 293T	iCLIP-seq	RNA-Protein	27602518	SRP070451	GSE78030
chr8	100818347	100818347	+	PABPC1	ENSG00000070756	26986	NM_002568	Intergenic	protein-coding	R	YTHDF3	human	HEK 293T	iCLIP-seq	RNA-Protein	27602518	SRP070451	GSE78030
chr12	68842162	68842162	+	MDM2	ENSG00000135679	4193	NM_002392	3' UTR (NM_001278462, exon 6 of 6)	protein-coding	R	YTHDF3	human	HEK 293T	iCLIP-seq	RNA-Protein	27602518	SRP070451	GSE78030
chr16	30444745	30444745	-	SEPHS2	ENSG00000179918	22928	NM_012248	exon (NM_012248, exon 1 of 1)	protein-coding	R	YTHDF3	human	HEK 293T	iCLIP-seq	RNA-Protein	27602518	SRP070451	GSE78030
chrX	70122354	70122354	+	IGBP1	ENSG00000089289	3476	NM_001551	Intergenic	protein-coding	R	YTHDF3	human	HEK 293T	iCLIP-seq	RNA-Protein	27602518	SRP070451	GSE78030
chr1	228555802	228555802	+	BTNL10		100129094	NM_001287262	Intergenic	protein-coding	R	YTHDF3	human	HEK 293T	iCLIP-seq	RNA-Protein	27602518	SRP070451	GSE78030
chr2	61646942	61646942	+	XPO1	ENSG00000082898	7514	NM_003400	Intergenic	protein-coding	R	YTHDF3	human	HEK 293T	iCLIP-seq	RNA-Protein	27602518	SRP070451	GSE78030
chr6	27902947	27902947	-	OR2B2	ENSG00000168131	81697	NM_033057	Intergenic	protein-coding	R	YTHDF3	human	HEK 293T	iCLIP-seq	RNA-Protein	27602518	SRP070451	GSE78030
chr6	26322854	26322854	+	HIST1H4H	ENSG00000158406	8365	NM_003543	Intergenic	protein-coding	R	YTHDF3	human	HEK 293T	iCLIP-seq	RNA-Protein	27602518	SRP070451	GSE78030
chrX	131938916	131938916	-	STK26	ENSG00000134602	51765	NM_016542	Intergenic	protein-coding	R	YTHDF3	human	HEK 293T	iCLIP-seq	RNA-Protein	27602518	SRP070451	GSE78030
chr9	14433979	14433979	-	NFIB	ENSG00000147862	4781	NM_005596	Intergenic	protein-coding	R	YTHDF3	human	HEK 293T	iCLIP-seq	RNA-Protein	27602518	SRP070451	GSE78030
chrX	116850923	116850923	-	LOC100126447		100126447	NM_001321413	Intergenic	protein-coding	R	YTHDF3	human	HEK 293T	iCLIP-seq	RNA-Protein	27602518	SRP070451	GSE78030
chr6	27133432	27133432	+	HIST1H2AG	ENSG00000196787	8969	NM_021064	promoter-TSS (NM_021058)	protein-coding	R	YTHDF3	human	HEK 293T	iCLIP-seq	RNA-Protein	27602518	SRP070451	GSE78030
chr19	36049155	36049155	+	THAP8	ENSG00000161277	199745	NM_152658	intron (NM_001331104, intron 1 of 3)	protein-coding	R	YTHDF3	human	HEK 293T	iCLIP-seq	RNA-Protein	27602518	SRP070451	GSE78030
chr16	62187624	62187624	-	CDH8	ENSG00000150394	1006	NM_001796	Intergenic	protein-coding	R	YTHDF3	human	HEK 293T	iCLIP-seq	RNA-Protein	27602518	SRP070451	GSE78030
chr16	47450452	47450452	-	ITFG1	ENSG00000129636	81533	NM_030790	intron (NM_030790, intron 5 of 17)	protein-coding	R	YTHDF3	human	HEK 293T	iCLIP-seq	RNA-Protein	27602518	SRP070451	GSE78030
chr18	61391639	61391639	+	CDH20	ENSG00000101542	28316	NM_031891	intron (NM_031891, intron 1 of 11)	protein-coding	R	YTHDF3	human	HEK 293T	iCLIP-seq	RNA-Protein	27602518	SRP070451	GSE78030
chr3	12584024	12584024	-	MKRN2	ENSG00000075975	23609	NM_014160	TTS (NM_014160)	protein-coding	R	YTHDF3	human	HEK 293T	iCLIP-seq	RNA-Protein	27602518	SRP070451	GSE78030
chr18	68858976	68858976	+	CCDC102B	ENSG00000150636	79839	NM_024781	intron (NM_001093729, intron 6 of 9)	protein-coding	R	YTHDF3	human	HEK 293T	iCLIP-seq	RNA-Protein	27602518	SRP070451	GSE78030
chr19	58363505	58363505	+	ZNF497	ENSG00000174586	162968	NM_198458	promoter-TSS (NM_001207009)	protein-coding	R	YTHDF3	human	HEK 293T	iCLIP-seq	RNA-Protein	27602518	SRP070451	GSE78030
chr1	161428114	161428114	-	CFAP126	ENSG00000188931	257177	NM_001013625	Intergenic	protein-coding	R	YTHDF3	human	HEK 293T	iCLIP-seq	RNA-Protein	27602518	SRP070451	GSE78030
chr1	67413049	67413049	-	SERBP1	ENSG00000142864	26135	NM_015640	3' UTR (NM_015640, exon 8 of 8)	protein-coding	R	YTHDF3	human	HEK 293T	iCLIP-seq	RNA-Protein	27602518	SRP070451	GSE78030
chr17	38861720	38861720	-	RPL23	ENSG00000125691	9349	NM_000978	Intergenic	protein-coding	R	YTHDF3	human	HEK 293T	iCLIP-seq	RNA-Protein	27602518	SRP070451	GSE78030
chr17	49192561	49192561	+	GNGT2	ENSG00000167083	2793	NM_031498	Intergenic	protein-coding	R	YTHDF3	human	HEK 293T	iCLIP-seq	RNA-Protein	27602518	SRP070451	GSE78030
chr11	59551342	59551342	+	OR4D9	ENSG00000172742	390199	NM_001004711	Intergenic	protein-coding	R	YTHDF3	human	HEK 293T	iCLIP-seq	RNA-Protein	27602518	SRP070451	GSE78030
chr19	51922196	51922196	-	ZNF613	ENSG00000176024	79898	NM_024840	Intergenic	protein-coding	R	YTHDF3	human	HEK 293T	iCLIP-seq	RNA-Protein	27602518	SRP070451	GSE78030
chr17	81511529	81511529	-	ACTG1	ENSG00000184009	71	NM_001614	non-coding (NR_037688, exon 4 of 7)	protein-coding	R	YTHDF3	human	HEK 293T	iCLIP-seq	RNA-Protein	27602518	SRP070451	GSE78030
chr18	46089358	46089358	-	ATP5A1	ENSG00000152234	498	NM_004046	intron (NM_001001935, intron 5 of 11)	protein-coding	R	YTHDF3	human	HEK 293T	iCLIP-seq	RNA-Protein	27602518	SRP070451	GSE78030
chr12	38161501	38161501	-	ALG10B	ENSG00000175548	144245	NM_001013620	Intergenic	protein-coding	R	YTHDF3	human	HEK 293T	iCLIP-seq	RNA-Protein	27602518	SRP070451	GSE78030
chrX	69672544	69672544	+	EDA	ENSG00000158813	1896	NM_001399	intron (NM_001005613, intron 2 of 2)	protein-coding	R	YTHDF3	human	HEK 293T	iCLIP-seq	RNA-Protein	27602518	SRP070451	GSE78030
chr17	38869328	38869328	-	LASP1	ENSG00000002834	3927	NM_006148	promoter-TSS (NR_073384)	protein-coding	R	YTHDF3	human	HEK 293T	iCLIP-seq	RNA-Protein	27602518	SRP070451	GSE78030
chr19	22694858	22694858	-	ZNF492	ENSG00000229676	57615	NM_020855	Intergenic	protein-coding	R	YTHDF3	human	HEK 293T	iCLIP-seq	RNA-Protein	27602518	SRP070451	GSE78030
chr11	45826745	45826745	-	CRY2	ENSG00000121671	1408	NM_021117	Intergenic	protein-coding	R	YTHDF3	human	HEK 293T	iCLIP-seq	RNA-Protein	27602518	SRP070451	GSE78030
chr14	20663228	20663228	-	ANG	ENSG00000214274	283	NM_001145	Intergenic	protein-coding	R	YTHDF3	human	HEK 293T	iCLIP-seq	RNA-Protein	27602518	SRP070451	GSE78030
chr8	13044372	13044372	+	KIAA1456	ENSG00000250305	57604	NM_020844	Intergenic	protein-coding	R	YTHDF3	human	HEK 293T	iCLIP-seq	RNA-Protein	27602518	SRP070451	GSE78030
chrX	103676621	103676621	-	MORF4L2	ENSG00000123562	9643	NM_012286	exon (NM_001142423, exon 4 of 4)	protein-coding	R	YTHDF3	human	HEK 293T	iCLIP-seq	RNA-Protein	27602518	SRP070451	GSE78030
chr6	27810443	27810443	+	HIST1H3H	ENSG00000278828	8357	NM_003536	TTS (NM_003536)	protein-coding	R	YTHDF3	human	HEK 293T	iCLIP-seq	RNA-Protein	27602518	SRP070451	GSE78030
chr1	78094864	78094864	-	GIPC2	ENSG00000137960	54810	NM_017655	intron (NM_017655, intron 2 of 5)	protein-coding	R	YTHDF3	human	HEK 293T	iCLIP-seq	RNA-Protein	27602518	SRP070451	GSE78030
chrX	108733013	108733013	-	IRS4	ENSG00000133124	8471	NM_003604	exon (NM_003604, exon 1 of 1)	protein-coding	R	YTHDF3	human	HEK 293T	iCLIP-seq	RNA-Protein	27602518	SRP070451	GSE78030
chr17	28347871	28347871	-	TMEM199	ENSG00000244045	147007	NM_152464	TTS (NM_021137)	protein-coding	R	YTHDF3	human	HEK 293T	iCLIP-seq	RNA-Protein	27602518	SRP070451	GSE78030
chr12	120498285	120498285	+	DYNLL1	ENSG00000088986	8655	NM_003746	3' UTR (NM_003746, exon 3 of 3)	protein-coding	R	YTHDF3	human	HEK 293T	iCLIP-seq	RNA-Protein	27602518	SRP070451	GSE78030
chr15	78860560	78860560	+	MORF4L1	ENSG00000185787	10933	NM_006791	Intergenic	protein-coding	R	YTHDF3	human	HEK 293T	iCLIP-seq	RNA-Protein	27602518	SRP070451	GSE78030
chr10	106970056	106970056	+	SORCS1	ENSG00000108018	114815	NM_052918	intron (NM_001013031, intron 1 of 26)	protein-coding	R	YTHDF3	human	HEK 293T	iCLIP-seq	RNA-Protein	27602518	SRP070451	GSE78030
chr19	3976468	3976468	-	DAPK3	ENSG00000167657	1613	NM_001348	3' UTR (NM_001961, exon 15 of 15)	protein-coding	R	YTHDF3	human	HEK 293T	iCLIP-seq	RNA-Protein	27602518	SRP070451	GSE78030
chr12	20551537	20551537	+	PDE3A	ENSG00000172572	5139	NM_000921	intron (NM_000921, intron 1 of 15)	protein-coding	R	YTHDF3	human	HEK 293T	iCLIP-seq	RNA-Protein	27602518	SRP070451	GSE78030
chr12	95125288	95125288	-	NR2C1	ENSG00000120798	7181	NM_003297	intron (NM_018351, intron 8 of 20)	protein-coding	R	YTHDF3	human	HEK 293T	iCLIP-seq	RNA-Protein	27602518	SRP070451	GSE78030
chr2	20447734	20447734	+	RHOB	ENSG00000143878	388	NM_004040	exon (NM_004040, exon 1 of 1)	protein-coding	R	YTHDF3	human	HEK 293T	iCLIP-seq	RNA-Protein	27602518	SRP070451	GSE78030
chr11	32931967	32931967	+	QSER1	ENSG00000060749	79832	NM_024774	exon (NM_001076786, exon 4 of 13)	protein-coding	R	YTHDF3	human	HEK 293T	iCLIP-seq	RNA-Protein	27602518	SRP070451	GSE78030
chr3	73111082	73111082	+	EBLN2	ENSG00000255423	55096	NM_018029	Intergenic	protein-coding	R	YTHDF3	human	HEK 293T	iCLIP-seq	RNA-Protein	27602518	SRP070451	GSE78030
chr14	76063226	76063226	+	IFT43	ENSG00000119650	112752	NM_052873	intron (NR_045665, intron 5 of 9)	protein-coding	R	YTHDF3	human	HEK 293T	iCLIP-seq	RNA-Protein	27602518	SRP070451	GSE78030
chr19	35575602	35575602	+	ATP4A	ENSG00000105675	495	NM_000704	Intergenic	protein-coding	R	YTHDF3	human	HEK 293T	iCLIP-seq	RNA-Protein	27602518	SRP070451	GSE78030
chr6	26312646	26312646	-	HIST1H4H	ENSG00000158406	8365	NM_003543	Intergenic	protein-coding	R	YTHDF3	human	HEK 293T	iCLIP-seq	RNA-Protein	27602518	SRP070451	GSE78030
chr1	206733094	206733094	+	IL10	ENSG00000136634	3586	NM_000572	3' UTR (NM_004759, exon 10 of 10)	protein-coding	R	YTHDF3	human	HEK 293T	iCLIP-seq	RNA-Protein	27602518	SRP070451	GSE78030
chr9	15776244	15776244	-	CCDC171	ENSG00000164989	203238	NM_173550	intron (NM_001348002, intron 19 of 26)	protein-coding	R	YTHDF3	human	HEK 293T	iCLIP-seq	RNA-Protein	27602518	SRP070451	GSE78030
chr20	43473035	43473035	+	SRSF6	ENSG00000124193	6431	NM_006275	Intergenic	protein-coding	R	YTHDF3	human	HEK 293T	iCLIP-seq	RNA-Protein	27602518	SRP070451	GSE78030
chr8	55842523	55842523	-	LYN	ENSG00000254087	4067	NM_002350	Intergenic	protein-coding	R	YTHDF3	human	HEK 293T	iCLIP-seq	RNA-Protein	27602518	SRP070451	GSE78030
chr2	190538035	190538035	-	NEMP2	ENSG00000189362	100131211	NM_001142645	Intergenic	protein-coding	R	YTHDF3	human	HEK 293T	iCLIP-seq	RNA-Protein	27602518	SRP070451	GSE78030
chr8	37698516	37698516	+	ZNF703	ENSG00000183779	80139	NM_025069	exon (NM_025069, exon 2 of 2)	protein-coding	R	YTHDF3	human	HEK 293T	iCLIP-seq	RNA-Protein	27602518	SRP070451	GSE78030
chr22	38486332	38486332	-	KDELR3	ENSG00000100196	11015	NM_006855	exon (NM_001098504, exon 13 of 13)	protein-coding	R	YTHDF3	human	HEK 293T	iCLIP-seq	RNA-Protein	27602518	SRP070451	GSE78030
chr2	205354229	205354229	+	NRP2	ENSG00000118257	8828	NM_003872	intron (NM_205863, intron 18 of 21)	protein-coding	R	YTHDF3	human	HEK 293T	iCLIP-seq	RNA-Protein	27602518	SRP070451	GSE78030
chr5	141318989	141318989	-	TAF7	ENSG00000178913	6879	NM_005642	3' UTR (NM_005642, exon 1 of 1)	protein-coding	R	YTHDF3	human	HEK 293T	iCLIP-seq	RNA-Protein	27602518	SRP070451	GSE78030
chr1	32334558	32334558	-	MARCKSL1	ENSG00000175130	65108	NM_023009	TTS (NM_004964)	protein-coding	R	YTHDF3	human	HEK 293T	iCLIP-seq	RNA-Protein	27602518	SRP070451	GSE78030
chr6	30724072	30724072	+	TUBB	ENSG00000196230	203068	NM_178014	exon (NM_001293213, exon 5 of 5)	protein-coding	R	YTHDF3	human	HEK 293T	iCLIP-seq	RNA-Protein	27602518	SRP070451	GSE78030
chr14	91458657	91458657	-	CCDC88C	ENSG00000015133	440193	NM_001080414	3' UTR (NM_001284280, exon 15 of 15)	protein-coding	R	YTHDF3	human	HEK 293T	iCLIP-seq	RNA-Protein	27602518	SRP070451	GSE78030
chrX	48154032	48154032	-	SPACA5B	ENSG00000171478	729201	NM_001079900	Intergenic	protein-coding	R	YTHDF3	human	HEK 293T	iCLIP-seq	RNA-Protein	27602518	SRP070451	GSE78030
chr7	5527743	5527743	-	ACTB	ENSG00000075624	60	NM_001101	3' UTR (NM_001101, exon 6 of 6)	protein-coding	R	YTHDF3	human	HEK 293T	iCLIP-seq	RNA-Protein	27602518	SRP070451	GSE78030
chr10	77777033	77777033	-	KCNMA1	ENSG00000156113	3778	NM_002247	Intergenic	protein-coding	R	YTHDF3	human	HEK 293T	iCLIP-seq	RNA-Protein	27602518	SRP070451	GSE78030
chr2	27051250	27051250	+	AGBL5	ENSG00000084693	60509	NM_021831	promoter-TSS (NR_046730)	protein-coding	R	YTHDF3	human	HEK 293T	iCLIP-seq	RNA-Protein	27602518	SRP070451	GSE78030
chr6	27290645	27290645	+	POM121L2	ENSG00000158553	94026	NM_033482	Intergenic	protein-coding	R	YTHDF3	human	HEK 293T	iCLIP-seq	RNA-Protein	27602518	SRP070451	GSE78030
chr5	80651470	80651470	-	MTRNR2L2		100462981	NM_001190470	promoter-TSS (NM_001190470)	protein-coding	R	YTHDF3	human	HEK 293T	iCLIP-seq	RNA-Protein	27602518	SRP070451	GSE78030
chr16	68089511	68089511	-	NFATC3	ENSG00000072736	4775	NM_004555	intron (NM_004555, intron 1 of 10)	protein-coding	R	YTHDF3	human	HEK 293T	iCLIP-seq	RNA-Protein	27602518	SRP070451	GSE78030
chr14	78177883	78177883	-	NRXN3	ENSG00000021645	9369	NM_004796	intron (NM_001330195, intron 1 of 20)	protein-coding	R	YTHDF3	human	HEK 293T	iCLIP-seq	RNA-Protein	27602518	SRP070451	GSE78030
chr9	137242711	137242711	+	TUBB4B	ENSG00000188229	10383	NM_006088	TTS (NM_001001710)	protein-coding	R	YTHDF3	human	HEK 293T	iCLIP-seq	RNA-Protein	27602518	SRP070451	GSE78030
chr1	204562522	204562522	-	MDM4	ENSG00000198625	4194	NM_002393	Intergenic	protein-coding	R	YTHDF3	human	HEK 293T	iCLIP-seq	RNA-Protein	27602518	SRP070451	GSE78030
chr17	19508216	19508216	+	SLC47A1	ENSG00000142494	55244	NM_018242	Intergenic	protein-coding	R	YTHDF3	human	HEK 293T	iCLIP-seq	RNA-Protein	27602518	SRP070451	GSE78030
chr1	153974615	153974615	-	JTB	ENSG00000143543	10899	NM_006694	TTS (NM_001255978)	protein-coding	R	YTHDF3	human	HEK 293T	iCLIP-seq	RNA-Protein	27602518	SRP070451	GSE78030
chr19	12943936	12943936	+	RAD23A	ENSG00000179262	5886	NM_005053	3' UTR (NM_004343, exon 9 of 9)	protein-coding	R	YTHDF3	human	HEK 293T	iCLIP-seq	RNA-Protein	27602518	SRP070451	GSE78030
chr15	75639702	75639702	-	IMP3	ENSG00000177971	55272	NM_018285	exon (NM_018285, exon 1 of 1)	protein-coding	R	YTHDF3	human	HEK 293T	iCLIP-seq	RNA-Protein	27602518	SRP070451	GSE78030
chr6	143449838	143449838	+	ADAT2	ENSG00000189007	134637	NM_182503	promoter-TSS (NM_003630)	protein-coding	R	YTHDF3	human	HEK 293T	iCLIP-seq	RNA-Protein	27602518	SRP070451	GSE78030
chr6	26031690	26031690	-	HIST1H3B	ENSG00000274267	8358	NM_003537	exon (NM_003537, exon 1 of 1)	protein-coding	R	YTHDF3	human	HEK 293T	iCLIP-seq	RNA-Protein	27602518	SRP070451	GSE78030
chr20	56214634	56214634	-	MC3R	ENSG00000124089	4159	NM_019888	Intergenic	protein-coding	R	YTHDF3	human	HEK 293T	iCLIP-seq	RNA-Protein	27602518	SRP070451	GSE78030
chr9	74847538	74847538	+	TRPM6	ENSG00000119121	140803	NM_017662	intron (NM_017662, intron 3 of 38)	protein-coding	R	YTHDF3	human	HEK 293T	iCLIP-seq	RNA-Protein	27602518	SRP070451	GSE78030
chr12	92952661	92952661	+	EEA1	ENSG00000102189	8411	NM_003566	Intergenic	protein-coding	R	YTHDF3	human	HEK 293T	iCLIP-seq	RNA-Protein	27602518	SRP070451	GSE78030
chr9	137243595	137243595	+	TUBB4B	ENSG00000188229	10383	NM_006088	TTS (NM_001001710)	protein-coding	R	YTHDF3	human	HEK 293T	iCLIP-seq	RNA-Protein	27602518	SRP070451	GSE78030
chr11	61403226	61403226	-	TMEM216	ENSG00000187049	51259	NM_016499	3' UTR (NM_024811, exon 10 of 10)	protein-coding	R	YTHDF3	human	HEK 293T	iCLIP-seq	RNA-Protein	27602518	SRP070451	GSE78030
chr19	35575808	35575808	+	ATP4A	ENSG00000105675	495	NM_000704	Intergenic	protein-coding	R	YTHDF3	human	HEK 293T	iCLIP-seq	RNA-Protein	27602518	SRP070451	GSE78030
chr1	42709149	42709149	+	YBX1	ENSG00000065978	4904	NM_004559	Intergenic	protein-coding	R	YTHDF3	human	HEK 293T	iCLIP-seq	RNA-Protein	27602518	SRP070451	GSE78030
chr9	14434014	14434014	-	NFIB	ENSG00000147862	4781	NM_005596	Intergenic	protein-coding	R	YTHDF3	human	HEK 293T	iCLIP-seq	RNA-Protein	27602518	SRP070451	GSE78030
chr14	99583080	99583080	+	CCDC85C	ENSG00000205476	317762	NM_001144995	intron (NM_001144995, intron 1 of 5)	protein-coding	R	YTHDF3	human	HEK 293T	iCLIP-seq	RNA-Protein	27602518	SRP070451	GSE78030
chr8	66113423	66113423	+	TRIM55	ENSG00000147573	84675	NM_033058	Intergenic	protein-coding	R	YTHDF3	human	HEK 293T	iCLIP-seq	RNA-Protein	27602518	SRP070451	GSE78030
chr7	92701792	92701792	-	FAM133B	ENSG00000234545	257415	NM_152789	intron (NM_001145306, intron 4 of 7)	protein-coding	R	YTHDF3	human	HEK 293T	iCLIP-seq	RNA-Protein	27602518	SRP070451	GSE78030
chr19	49908243	49908243	-	IL4I1	ENSG00000104951	259307	NM_152899	exon (NM_012346, exon 2 of 2)	protein-coding	R	YTHDF3	human	HEK 293T	iCLIP-seq	RNA-Protein	27602518	SRP070451	GSE78030
chr20	41123358	41123358	+	PLCG1	ENSG00000124181	5335	NM_002660	3' UTR (NM_003286, exon 21 of 21)	protein-coding	R	YTHDF3	human	HEK 293T	iCLIP-seq	RNA-Protein	27602518	SRP070451	GSE78030
chr4	109992367	109992367	+	EGF	ENSG00000138798	1950	NM_001963	intron (NM_001178130, intron 18 of 22)	protein-coding	R	YTHDF3	human	HEK 293T	iCLIP-seq	RNA-Protein	27602518	SRP070451	GSE78030
chr3	68123907	68123907	-	FAM19A1	ENSG00000183662	407738	NM_213609	intron (NM_213609, intron 2 of 4)	protein-coding	R	YTHDF3	human	HEK 293T	iCLIP-seq	RNA-Protein	27602518	SRP070451	GSE78030
chr7	128697493	128697493	+	FAM71F1	ENSG00000135248	84691	NM_032599	Intergenic	protein-coding	R	YTHDF3	human	HEK 293T	iCLIP-seq	RNA-Protein	27602518	SRP070451	GSE78030
chr1	149813311	149813311	-	HIST2H3D	ENSG00000183598	653604	NM_001123375	promoter-TSS (NM_001161334)	protein-coding	R	YTHDF3	human	HEK 293T	iCLIP-seq	RNA-Protein	27602518	SRP070451	GSE78030
chr11	85753763	85753763	+	SYTL2	ENSG00000137501	54843	NM_032379	intron (NM_001289608, intron 1 of 18)	protein-coding	R	YTHDF3	human	HEK 293T	iCLIP-seq	RNA-Protein	27602518	SRP070451	GSE78030
chr17	66267787	66267787	+	PRKCA	ENSG00000154229	5578	NM_002737	Intergenic	protein-coding	R	YTHDF3	human	HEK 293T	iCLIP-seq	RNA-Protein	27602518	SRP070451	GSE78030
chr6	31829777	31829777	+	HSPA1B	ENSG00000204388	3304	NM_005346	exon (NM_005346, exon 1 of 1).5	protein-coding	R	YTHDF3	human	HEK 293T	iCLIP-seq	RNA-Protein	27602518	SRP070451	GSE78030
chr6	42576548	42576548	-	UBR2	ENSG00000024048	23304	NM_015255	intron (NM_015255, intron 2 of 46)	protein-coding	R	YTHDF3	human	HEK 293T	iCLIP-seq	RNA-Protein	27602518	SRP070451	GSE78030
chr6	17637363	17637363	-	FAM8A1	ENSG00000137414	51439	NM_016255	exon (NM_001278209, exon 17 of 23)	protein-coding	R	YTHDF3	human	HEK 293T	iCLIP-seq	RNA-Protein	27602518	SRP070451	GSE78030
chr13	48987933	48987933	+	FNDC3A	ENSG00000102531	22862	NM_014923	intron (NR_103528, intron 1 of 25)	protein-coding	R	YTHDF3	human	HEK 293T	iCLIP-seq	RNA-Protein	27602518	SRP070451	GSE78030
chr6	116178281	116178281	-	COL10A1	ENSG00000123500	1300	NM_000493	intron (NM_152729, intron 6 of 11)	protein-coding	R	YTHDF3	human	HEK 293T	iCLIP-seq	RNA-Protein	27602518	SRP070451	GSE78030
chr5	53004906	53004906	+	ITGA2	ENSG00000164171	3673	NM_002203	intron (NR_073107, intron 1 of 28)	protein-coding	R	YTHDF3	human	HEK 293T	iCLIP-seq	RNA-Protein	27602518	SRP070451	GSE78030
chr13	21177289	21177289	+	SKA3	ENSG00000165480	221150	NM_145061	promoter-TSS (NM_145061)	protein-coding	R	YTHDF3	human	HEK 293T	iCLIP-seq	RNA-Protein	27602518	SRP070451	GSE78030
chr11	35488221	35488221	-	PAMR1	ENSG00000149090	25891	NM_015430	intron (NM_001282675, intron 5 of 12)	protein-coding	R	YTHDF3	human	HEK 293T	iCLIP-seq	RNA-Protein	27602518	SRP070451	GSE78030
chr16	57830618	57830618	-	LOC388282		388282	NM_001278081	Intergenic	protein-coding	R	YTHDF3	human	HEK 293T	iCLIP-seq	RNA-Protein	27602518	SRP070451	GSE78030
chr17	82494759	82494759	-	FOXK2	ENSG00000141568	3607	NM_004514	Intergenic	protein-coding	R	YTHDF3	human	HEK 293T	iCLIP-seq	RNA-Protein	27602518	SRP070451	GSE78030
chrX	41316542	41316542	+	DDX3X	ENSG00000215301	1654	NM_001356	Intergenic	protein-coding	R	YTHDF3	human	HEK 293T	iCLIP-seq	RNA-Protein	27602518	SRP070451	GSE78030
chr8	36764444	36764444	+	KCNU1	ENSG00000215262	157855	NM_001031836	Intergenic	protein-coding	R	YTHDF3	human	HEK 293T	iCLIP-seq	RNA-Protein	27602518	SRP070451	GSE78030
chr13	76884797	76884797	-	KCTD12	ENSG00000178695	115207	NM_138444	3' UTR (NM_138444, exon 1 of 1)	protein-coding	R	YTHDF3	human	HEK 293T	iCLIP-seq	RNA-Protein	27602518	SRP070451	GSE78030
chr11	110649201	110649201	+	ARHGAP20	ENSG00000137727	57569	NM_020809	intron (NM_001258415, intron 2 of 14)	protein-coding	R	YTHDF3	human	HEK 293T	iCLIP-seq	RNA-Protein	27602518	SRP070451	GSE78030
chr6	27206141	27206141	-	PRSS16	ENSG00000112812	10279	NM_005865	Intergenic	protein-coding	R	YTHDF3	human	HEK 293T	iCLIP-seq	RNA-Protein	27602518	SRP070451	GSE78030
chr10	43387614	43387614	-	HNRNPF	ENSG00000169813	3185	NM_004966	exon (NM_001098208, exon 3 of 3)	protein-coding	R	YTHDF3	human	HEK 293T	iCLIP-seq	RNA-Protein	27602518	SRP070451	GSE78030
chr11	112032574	112032574	-	DLAT	ENSG00000150768	1737	NM_001931	intron (NM_001931, intron 4 of 13)	protein-coding	R	YTHDF3	human	HEK 293T	iCLIP-seq	RNA-Protein	27602518	SRP070451	GSE78030
chr16	2767250	2767250	+	ELOB	ENSG00000103363	6923	NM_007108	exon (NM_016333, exon 11 of 15)	protein-coding	R	YTHDF3	human	HEK 293T	iCLIP-seq	RNA-Protein	27602518	SRP070451	GSE78030
chr12	6943842	6943842	+	C12orf57	ENSG00000111678	113246	NM_138425	promoter-TSS (NR_023317)	protein-coding	R	YTHDF3	human	HEK 293T	iCLIP-seq	RNA-Protein	27602518	SRP070451	GSE78030
chr15	65502763	65502763	+	DPP8	ENSG00000074603	54878	NM_017743	intron (NR_135486, intron 4 of 21)	protein-coding	R	YTHDF3	human	HEK 293T	iCLIP-seq	RNA-Protein	27602518	SRP070451	GSE78030
chr4	73103904	73103904	-	COX18	ENSG00000163626	285521	NM_173827	intron (NM_198889, intron 23 of 32)	protein-coding	R	YTHDF3	human	HEK 293T	iCLIP-seq	RNA-Protein	27602518	SRP070451	GSE78030
chr8	37697590	37697590	+	ZNF703	ENSG00000183779	80139	NM_025069	exon (NM_025069, exon 2 of 2)	protein-coding	R	YTHDF3	human	HEK 293T	iCLIP-seq	RNA-Protein	27602518	SRP070451	GSE78030
chr6	43570003	43570003	+	XPO5	ENSG00000124571	57510	NM_020750	intron (NR_144392, intron 5 of 32)	protein-coding	R	YTHDF3	human	HEK 293T	iCLIP-seq	RNA-Protein	27602518	SRP070451	GSE78030
chr17	5383433	5383433	+	RPAIN	ENSG00000129197	84268	NM_032308	3' UTR (NM_001083585, exon 17 of 17)	protein-coding	R	YTHDF3	human	HEK 293T	iCLIP-seq	RNA-Protein	27602518	SRP070451	GSE78030
chr2	127316881	127316881	+	ERCC3	ENSG00000163161	2071	NM_000122	intron (NM_006609, intron 13 of 15)	protein-coding	R	YTHDF3	human	HEK 293T	iCLIP-seq	RNA-Protein	27602518	SRP070451	GSE78030
chr16	30774390	30774390	+	RNF40	ENSG00000103549	9810	NM_014771	3' UTR (NM_014771, exon 20 of 20)	protein-coding	R	YTHDF3	human	HEK 293T	iCLIP-seq	RNA-Protein	27602518	SRP070451	GSE78030
chr6	13214055	13214055	+	LOC100130357		100130357	NM_001242698	intron (NM_001322314, intron 6 of 12)	protein-coding	R	YTHDF3	human	HEK 293T	iCLIP-seq	RNA-Protein	27602518	SRP070451	GSE78030
chr11	12719969	12719969	+	TEAD1	ENSG00000187079	7003	NM_021961	intron (NM_021961, intron 2 of 12)	protein-coding	R	YTHDF3	human	HEK 293T	iCLIP-seq	RNA-Protein	27602518	SRP070451	GSE78030
chr1	203319099	203319099	-	BTG2	ENSG00000159388	7832	NM_006763	Intergenic	protein-coding	R	YTHDF3	human	HEK 293T	iCLIP-seq	RNA-Protein	27602518	SRP070451	GSE78030
chr13	27343729	27343729	-	RASL11A	ENSG00000122035	387496	NM_206827	Intergenic	protein-coding	R	YTHDF3	human	HEK 293T	iCLIP-seq	RNA-Protein	27602518	SRP070451	GSE78030
chr8	104173639	104173639	-	RIMS2	ENSG00000176406	9699	NM_014677	intron (NM_014677, intron 17 of 21)	protein-coding	R	YTHDF3	human	HEK 293T	iCLIP-seq	RNA-Protein	27602518	SRP070451	GSE78030
chr1	224189747	224189747	+	DEGS1	ENSG00000143753	8560	NM_003676	exon (NM_001321541, exon 2 of 4)	protein-coding	R	YTHDF3	human	HEK 293T	iCLIP-seq	RNA-Protein	27602518	SRP070451	GSE78030
chr5	56260403	56260403	-	ANKRD55	ENSG00000164512	79722	NM_024669	Intergenic	protein-coding	R	YTHDF3	human	HEK 293T	iCLIP-seq	RNA-Protein	27602518	SRP070451	GSE78030
chrX	70396306	70396306	+	GDPD2	ENSG00000130055	54857	NM_017711	intron (NM_012310, intron 22 of 30)	protein-coding	R	YTHDF3	human	HEK 293T	iCLIP-seq	RNA-Protein	27602518	SRP070451	GSE78030
chr15	80663796	80663796	+	ABHD17C	ENSG00000136379	58489	NM_021214	Intergenic	protein-coding	R	YTHDF3	human	HEK 293T	iCLIP-seq	RNA-Protein	27602518	SRP070451	GSE78030
chr13	76884860	76884860	-	KCTD12	ENSG00000178695	115207	NM_138444	3' UTR (NM_138444, exon 1 of 1)	protein-coding	R	YTHDF3	human	HEK 293T	iCLIP-seq	RNA-Protein	27602518	SRP070451	GSE78030
chr9	125236545	125236545	-	HSPA5	ENSG00000044574	3309	NM_005347	3' UTR (NM_005347, exon 8 of 8)	protein-coding	R	YTHDF3	human	HEK 293T	iCLIP-seq	RNA-Protein	27602518	SRP070451	GSE78030
chr6	116278210	116278210	-	DSE	ENSG00000111817	29940	NM_013352	3' UTR (NM_003309, exon 1 of 1)	protein-coding	R	YTHDF3	human	HEK 293T	iCLIP-seq	RNA-Protein	27602518	SRP070451	GSE78030
chr18	57284690	57284690	-	ST8SIA3	ENSG00000177511	51046	NM_015879	Intergenic	protein-coding	R	YTHDF3	human	HEK 293T	iCLIP-seq	RNA-Protein	27602518	SRP070451	GSE78030
chr19	3976564	3976564	-	DAPK3	ENSG00000167657	1613	NM_001348	exon (NM_001961, exon 15 of 15)	protein-coding	R	YTHDF3	human	HEK 293T	iCLIP-seq	RNA-Protein	27602518	SRP070451	GSE78030
chr6	27541825	27541825	-	ZNF184	ENSG00000096654	7738	NM_007149	Intergenic	protein-coding	R	YTHDF3	human	HEK 293T	iCLIP-seq	RNA-Protein	27602518	SRP070451	GSE78030
chr8	22296044	22296044	-	PIWIL2	ENSG00000197181	55124	NM_018068	intron (NM_001330480, intron 10 of 21)	protein-coding	R	YTHDF3	human	HEK 293T	iCLIP-seq	RNA-Protein	27602518	SRP070451	GSE78030
chr1	248874280	248874280	+	ZNF692	ENSG00000171163	55657	NM_017865	Intergenic	protein-coding	R	YTHDF3	human	HEK 293T	iCLIP-seq	RNA-Protein	27602518	SRP070451	GSE78030
chr10	49703335	49703335	-	C10orf53	ENSG00000178645	282966	NM_182554	intron (NM_182554, intron 2 of 2)	protein-coding	R	YTHDF3	human	HEK 293T	iCLIP-seq	RNA-Protein	27602518	SRP070451	GSE78030
chrX	108735407	108735407	-	IRS4	ENSG00000133124	8471	NM_003604	exon (NM_003604, exon 1 of 1)	protein-coding	R	YTHDF3	human	HEK 293T	iCLIP-seq	RNA-Protein	27602518	SRP070451	GSE78030
chr3	184321697	184321697	+	EIF4G1	ENSG00000114867	1981	NM_004953	exon (NM_001194946, exon 11 of 34)	protein-coding	R	YTHDF3	human	HEK 293T	iCLIP-seq	RNA-Protein	27602518	SRP070451	GSE78030
chr11	10510209	10510209	-	MTRNR2L8	ENSG00000255823	100463486	NM_001190702	Intergenic	protein-coding	R	YTHDF3	human	HEK 293T	iCLIP-seq	RNA-Protein	27602518	SRP070451	GSE78030
chrX	108734873	108734873	-	IRS4	ENSG00000133124	8471	NM_003604	exon (NM_003604, exon 1 of 1)	protein-coding	R	YTHDF3	human	HEK 293T	iCLIP-seq	RNA-Protein	27602518	SRP070451	GSE78030
chr7	100706961	100706961	+	POP7	ENSG00000172336	10248	NM_005837	exon (NM_005837, exon 2 of 2)	protein-coding	R	YTHDF3	human	HEK 293T	iCLIP-seq	RNA-Protein	27602518	SRP070451	GSE78030
chr1	181089976	181089976	+	IER5	ENSG00000162783	51278	NM_016545	3' UTR (NM_016545, exon 1 of 1)	protein-coding	R	YTHDF3	human	HEK 293T	iCLIP-seq	RNA-Protein	27602518	SRP070451	GSE78030
chr10	119819219	119819219	+	INPP5F	ENSG00000198825	22876	NM_014937	promoter-TSS (NM_001243194)	protein-coding	R	YTHDF3	human	HEK 293T	iCLIP-seq	RNA-Protein	27602518	SRP070451	GSE78030
chr6	104095566	104095566	-	HACE1	ENSG00000085382	57531	NM_020771	Intergenic	protein-coding	R	YTHDF3	human	HEK 293T	iCLIP-seq	RNA-Protein	27602518	SRP070451	GSE78030
chr6	26204674	26204674	+	HIST1H4E	ENSG00000276966	8367	NM_003545	promoter-TSS (NM_003545)	protein-coding	R	YTHDF3	human	HEK 293T	iCLIP-seq	RNA-Protein	27602518	SRP070451	GSE78030
chr6	44113853	44113853	-	MRPL14	ENSG00000180992	64928	NM_032111	exon (NM_032111, exon 3 of 3)	protein-coding	R	YTHDF3	human	HEK 293T	iCLIP-seq	RNA-Protein	27602518	SRP070451	GSE78030
chr11	76235861	76235861	-	WNT11	ENSG00000085741	7481	NM_004626	Intergenic	protein-coding	R	YTHDF3	human	HEK 293T	iCLIP-seq	RNA-Protein	27602518	SRP070451	GSE78030
chr17	55551831	55551831	+	MMD	ENSG00000108960	23531	NM_012329	Intergenic	protein-coding	R	YTHDF3	human	HEK 293T	iCLIP-seq	RNA-Protein	27602518	SRP070451	GSE78030
chr1	166849764	166849764	+	POGK	ENSG00000143157	57645	NM_017542	exon (NM_001314014, exon 3 of 4)	protein-coding	R	YTHDF3	human	HEK 293T	iCLIP-seq	RNA-Protein	27602518	SRP070451	GSE78030
chr2	31837562	31837562	-	MEMO1	ENSG00000162959	51072	NM_015955	Intergenic	protein-coding	R	YTHDF3	human	HEK 293T	iCLIP-seq	RNA-Protein	27602518	SRP070451	GSE78030
chr14	22771622	22771622	+	OXA1L	ENSG00000155463	5018	NM_005015	3' UTR (NM_005015, exon 10 of 10)	protein-coding	R	YTHDF3	human	HEK 293T	iCLIP-seq	RNA-Protein	27602518	SRP070451	GSE78030
chr14	101985995	101985995	+	DYNC1H1	ENSG00000197102	1778	NM_001376	exon (NM_001376, exon 8 of 78)	protein-coding	R	YTHDF3	human	HEK 293T	iCLIP-seq	RNA-Protein	27602518	SRP070451	GSE78030
chr22	38700064	38700064	-	JOSD1	ENSG00000100221	9929	NM_014876	5' UTR (NM_014876, exon 1 of 4)	protein-coding	R	YTHDF3	human	HEK 293T	iCLIP-seq	RNA-Protein	27602518	SRP070451	GSE78030
chr2	197497332	197497332	-	HSPD1	ENSG00000144381	3329	NM_002156	exon (NM_002156, exon 3 of 12)	protein-coding	R	YTHDF3	human	HEK 293T	iCLIP-seq	RNA-Protein	27602518	SRP070451	GSE78030
chr6	116279117	116279117	-	DSE	ENSG00000111817	29940	NM_013352	promoter-TSS (NR_136524)	protein-coding	R	YTHDF3	human	HEK 293T	iCLIP-seq	RNA-Protein	27602518	SRP070451	GSE78030
chr3	43079332	43079332	-	POMGNT2	ENSG00000144647	84892	NM_032806	3' UTR (NM_032806, exon 2 of 2)	protein-coding	R	YTHDF3	human	HEK 293T	iCLIP-seq	RNA-Protein	27602518	SRP070451	GSE78030
chr17	48623015	48623015	-	HOXB9	ENSG00000170689	3219	NM_024017	exon (NM_024017, exon 2 of 2)	protein-coding	R	YTHDF3	human	HEK 293T	iCLIP-seq	RNA-Protein	27602518	SRP070451	GSE78030
chr22	45689795	45689795	+	ATXN10	ENSG00000130638	25814	NM_013236	exon (NM_013236, exon 2 of 12)	protein-coding	R	YTHDF3	human	HEK 293T	iCLIP-seq	RNA-Protein	27602518	SRP070451	GSE78030
chr12	130876119	130876119	+	RAN	ENSG00000132341	5901	NM_006325	3' UTR (NM_001300797, exon 6 of 6)	protein-coding	R	YTHDF3	human	HEK 293T	iCLIP-seq	RNA-Protein	27602518	SRP070451	GSE78030
chr11	74968292	74968292	-	SPCS2	ENSG00000118363	9789	NM_014752	intron (NM_014752, intron 3 of 4)	protein-coding	R	YTHDF3	human	HEK 293T	iCLIP-seq	RNA-Protein	27602518	SRP070451	GSE78030
chr22	31479440	31479440	-	EIF4ENIF1	ENSG00000184708	56478	NM_019843	intron (NM_001164501, intron 2 of 18)	protein-coding	R	YTHDF3	human	HEK 293T	iCLIP-seq	RNA-Protein	27602518	SRP070451	GSE78030
chr6	27146609	27146609	-	HIST1H2BK	ENSG00000197903	85236	NM_080593	promoter-TSS (NM_080596)	protein-coding	R	YTHDF3	human	HEK 293T	iCLIP-seq	RNA-Protein	27602518	SRP070451	GSE78030
chr7	905819	905819	-	ADAP1	ENSG00000105963	11033	NM_006869	intron (NM_001284308, intron 4 of 10)	protein-coding	R	YTHDF3	human	HEK 293T	iCLIP-seq	RNA-Protein	27602518	SRP070451	GSE78030
chr22	31345198	31345198	-	PATZ1	ENSG00000100105	23598	NM_014323	exon (NM_014323, exon 1 of 5)	protein-coding	R	YTHDF3	human	HEK 293T	iCLIP-seq	RNA-Protein	27602518	SRP070451	GSE78030
chr4	25250560	25250560	+	PI4K2B	ENSG00000038210	55300	NM_018323	intron (NR_144633, intron 1 of 9)	protein-coding	R	YTHDF3	human	HEK 293T	iCLIP-seq	RNA-Protein	27602518	SRP070451	GSE78030
chr3	149094444	149094444	-	HLTF	ENSG00000071794	6596	NM_003071	intron (NR_046648, intron 1 of 2)	protein-coding	R	YTHDF3	human	HEK 293T	iCLIP-seq	RNA-Protein	27602518	SRP070451	GSE78030
chr6	27132542	27132542	-	HIST1H2BJ	ENSG00000124635	8970	NM_021058	promoter-TSS (NM_021064)	protein-coding	R	YTHDF3	human	HEK 293T	iCLIP-seq	RNA-Protein	27602518	SRP070451	GSE78030
chr1	35190858	35190858	-	SFPQ	ENSG00000116560	6421	NM_005066	non-coding (NR_136702, exon 3 of 12)	protein-coding	R	YTHDF3	human	HEK 293T	iCLIP-seq	RNA-Protein	27602518	SRP070451	GSE78030
chr11	77886486	77886486	+	AAMDC	ENSG00000087884	28971	NM_024684	intron (NR_133637, intron 4 of 4)	protein-coding	R	YTHDF3	human	HEK 293T	iCLIP-seq	RNA-Protein	27602518	SRP070451	GSE78030
chr5	137753963	137753963	-	HNRNPA0	ENSG00000177733	10949	NM_006805	exon (NM_006805, exon 1 of 1)	protein-coding	R	YTHDF3	human	HEK 293T	iCLIP-seq	RNA-Protein	27602518	SRP070451	GSE78030
chr17	67854132	67854132	+	BPTF	ENSG00000171634	2186	NM_004459	exon (NM_182641, exon 2 of 28)	protein-coding	R	YTHDF3	human	HEK 293T	iCLIP-seq	RNA-Protein	27602518	SRP070451	GSE78030
chr3	51393248	51393248	+	RBM15B	ENSG00000259956	29890	NM_013286	exon (NM_013286, exon 1 of 1)	protein-coding	R	YTHDF3	human	HEK 293T	iCLIP-seq	RNA-Protein	27602518	SRP070451	GSE78030
chr2	11561201	11561201	+	GREB1	ENSG00000196208	9687	NM_014668	intron (NM_033090, intron 2 of 10)	protein-coding	R	YTHDF3	human	HEK 293T	iCLIP-seq	RNA-Protein	27602518	SRP070451	GSE78030
chr1	154601636	154601636	-	ADAR	ENSG00000160710	103	NM_001111	exon (NM_001193495, exon 2 of 15)	protein-coding	R	YTHDF3	human	HEK 293T	iCLIP-seq	RNA-Protein	27602518	SRP070451	GSE78030
chr1	144551840	144551840	-	PPIAL4F	ENSG00000279782	728945	NM_001164262	Intergenic	protein-coding	R	YTHDF3	human	HEK 293T	iCLIP-seq	RNA-Protein	27602518	SRP070451	GSE78030
chr6	28478667	28478667	-	ZSCAN23	ENSG00000187987	222696	NM_001012455	Intergenic	protein-coding	R	YTHDF3	human	HEK 293T	iCLIP-seq	RNA-Protein	27602518	SRP070451	GSE78030
chr17	81510593	81510593	-	ACTG1	ENSG00000184009	71	NM_001614	non-coding (NR_037688, exon 6 of 7)	protein-coding	R	YTHDF3	human	HEK 293T	iCLIP-seq	RNA-Protein	27602518	SRP070451	GSE78030
chr9	34270923	34270923	-	KIF24	ENSG00000186638	347240	NM_194313	intron (NM_194313, intron 7 of 12)	protein-coding	R	YTHDF3	human	HEK 293T	iCLIP-seq	RNA-Protein	27602518	SRP070451	GSE78030
chr2	10129391	10129391	+	RRM2	ENSG00000171848	6241	NM_001034	3' UTR (NM_001034, exon 10 of 10)	protein-coding	R	YTHDF3	human	HEK 293T	iCLIP-seq	RNA-Protein	27602518	SRP070451	GSE78030
chr5	141319795	141319795	-	TAF7	ENSG00000178913	6879	NM_005642	exon (NM_005642, exon 1 of 1)	protein-coding	R	YTHDF3	human	HEK 293T	iCLIP-seq	RNA-Protein	27602518	SRP070451	GSE78030
chr13	76884462	76884462	-	KCTD12	ENSG00000178695	115207	NM_138444	3' UTR (NM_138444, exon 1 of 1)	protein-coding	R	YTHDF3	human	HEK 293T	iCLIP-seq	RNA-Protein	27602518	SRP070451	GSE78030
chr6	13214083	13214083	+	LOC100130357		100130357	NM_001242698	intron (NM_001322314, intron 6 of 12)	protein-coding	R	YTHDF3	human	HEK 293T	iCLIP-seq	RNA-Protein	27602518	SRP070451	GSE78030
chr3	14180869	14180869	-	LSM3	ENSG00000170860	27258	NM_014463	intron (NM_014463, intron 1 of 3)	protein-coding	R	YTHDF3	human	HEK 293T	iCLIP-seq	RNA-Protein	27602518	SRP070451	GSE78030
chrX	108733571	108733571	-	IRS4	ENSG00000133124	8471	NM_003604	exon (NM_003604, exon 1 of 1)	protein-coding	R	YTHDF3	human	HEK 293T	iCLIP-seq	RNA-Protein	27602518	SRP070451	GSE78030
chr14	60646404	60646404	-	SIX1	ENSG00000126778	6495	NM_005982	exon (NM_005982, exon 2 of 2)	protein-coding	R	YTHDF3	human	HEK 293T	iCLIP-seq	RNA-Protein	27602518	SRP070451	GSE78030
chr10	102591546	102591546	+	TRIM8	ENSG00000171206	81603	NM_030912	intron (NM_016169, intron 3 of 11)	protein-coding	R	YTHDF3	human	HEK 293T	iCLIP-seq	RNA-Protein	27602518	SRP070451	GSE78030
chr8	37698635	37698635	+	ZNF703	ENSG00000183779	80139	NM_025069	exon (NM_025069, exon 2 of 2)	protein-coding	R	YTHDF3	human	HEK 293T	iCLIP-seq	RNA-Protein	27602518	SRP070451	GSE78030
chr1	234607094	234607094	-	IRF2BP2	ENSG00000168264	359948	NM_182972	3' UTR (NM_001077397, exon 2 of 2)	protein-coding	R	YTHDF3	human	HEK 293T	iCLIP-seq	RNA-Protein	27602518	SRP070451	GSE78030
chr17	29286099	29286099	-	NUFIP2	ENSG00000108256	57532	NM_020772	exon (NM_020772, exon 2 of 4)	protein-coding	R	YTHDF3	human	HEK 293T	iCLIP-seq	RNA-Protein	27602518	SRP070451	GSE78030
chr6	158192173	158192173	+	GTF2H5	ENSG00000272047	404672	NM_207118	3' UTR (NM_207118, exon 3 of 3)	protein-coding	R	YTHDF3	human	HEK 293T	iCLIP-seq	RNA-Protein	27602518	SRP070451	GSE78030
chr2	11561770	11561770	-	GREB1	ENSG00000196208	9687	NM_014668	intron (NM_033090, intron 2 of 10)	protein-coding	R	YTHDF3	human	HEK 293T	iCLIP-seq	RNA-Protein	27602518	SRP070451	GSE78030
chr6	144095062	144095062	-	SF3B5	ENSG00000169976	83443	NM_031287	3' UTR (NM_031287, exon 1 of 1)	protein-coding	R	YTHDF3	human	HEK 293T	iCLIP-seq	RNA-Protein	27602518	SRP070451	GSE78030
chr6	30723739	30723739	+	TUBB	ENSG00000196230	203068	NM_178014	exon (NM_001293214, exon 3 of 3)	protein-coding	R	YTHDF3	human	HEK 293T	iCLIP-seq	RNA-Protein	27602518	SRP070451	GSE78030
chr2	42810591	42810591	+	HAAO	ENSG00000162882	23498	NM_012205	Intergenic	protein-coding	R	YTHDF3	human	HEK 293T	iCLIP-seq	RNA-Protein	27602518	SRP070451	GSE78030
chrX	154484193	154484193	-	UBL4A	ENSG00000102178	8266	NM_014235	3' UTR (NM_014235, exon 4 of 4)	protein-coding	R	YTHDF3	human	HEK 293T	iCLIP-seq	RNA-Protein	27602518	SRP070451	GSE78030
chr9	19049964	19049964	+	RRAGA	ENSG00000155876	10670	NM_006570	promoter-TSS (NM_001287049)	protein-coding	R	YTHDF3	human	HEK 293T	iCLIP-seq	RNA-Protein	27602518	SRP070451	GSE78030
chr13	37166597	37166597	-	CSNK1A1L	ENSG00000180138	122011	NM_145203	Intergenic	protein-coding	R	YTHDF3	human	HEK 293T	iCLIP-seq	RNA-Protein	27602518	SRP070451	GSE78030
chr19	12944002	12944002	+	RAD23A	ENSG00000179262	5886	NM_005053	3' UTR (NM_004343, exon 9 of 9)	protein-coding	R	YTHDF3	human	HEK 293T	iCLIP-seq	RNA-Protein	27602518	SRP070451	GSE78030
chr3	184321825	184321825	+	EIF4G1	ENSG00000114867	1981	NM_004953	exon (NM_001194946, exon 11 of 34)	protein-coding	R	YTHDF3	human	HEK 293T	iCLIP-seq	RNA-Protein	27602518	SRP070451	GSE78030
chr2	70087770	70087770	+	PCBP1	ENSG00000169564	5093	NM_006196	promoter-TSS (NR_033872)	protein-coding	R	YTHDF3	human	HEK 293T	iCLIP-seq	RNA-Protein	27602518	SRP070451	GSE78030
chr9	76571938	76571938	+	GCNT1	ENSG00000187210	2650	NM_001490	Intergenic	protein-coding	R	YTHDF3	human	HEK 293T	iCLIP-seq	RNA-Protein	27602518	SRP070451	GSE78030
chr12	101779823	101779823	+	SYCP3	ENSG00000139351	50511	NM_153694	intron (NM_024312, intron 7 of 20)	protein-coding	R	YTHDF3	human	HEK 293T	iCLIP-seq	RNA-Protein	27602518	SRP070451	GSE78030
chr5	181206903	181206903	+	TRIM7	ENSG00000146054	81786	NM_033342	Intergenic	protein-coding	R	YTHDF3	human	HEK 293T	iCLIP-seq	RNA-Protein	27602518	SRP070451	GSE78030
chr15	75639571	75639571	-	IMP3	ENSG00000177971	55272	NM_018285	3' UTR (NM_018285, exon 1 of 1)	protein-coding	R	YTHDF3	human	HEK 293T	iCLIP-seq	RNA-Protein	27602518	SRP070451	GSE78030
chr10	43387665	43387665	-	HNRNPF	ENSG00000169813	3185	NM_004966	exon (NM_001098208, exon 3 of 3)	protein-coding	R	YTHDF3	human	HEK 293T	iCLIP-seq	RNA-Protein	27602518	SRP070451	GSE78030
chr6	26553538	26553538	+	HMGN4	ENSG00000182952	10473	NM_006353	Intergenic	protein-coding	R	YTHDF3	human	HEK 293T	iCLIP-seq	RNA-Protein	27602518	SRP070451	GSE78030
chr9	137243111	137243111	+	TUBB4B	ENSG00000188229	10383	NM_006088	TTS (NM_001001710)	protein-coding	R	YTHDF3	human	HEK 293T	iCLIP-seq	RNA-Protein	27602518	SRP070451	GSE78030
chr20	49096449	49096449	+	CSE1L	ENSG00000124207	1434	NM_001316	non-coding (NR_045796, exon 22 of 22)	protein-coding	R	YTHDF3	human	HEK 293T	iCLIP-seq	RNA-Protein	27602518	SRP070451	GSE78030
chr5	87420425	87420425	-	CCNH	ENSG00000134480	902	NM_001239	Intergenic	protein-coding	R	YTHDF3	human	HEK 293T	iCLIP-seq	RNA-Protein	27602518	SRP070451	GSE78030
chr3	184334943	184334943	+	FAM131A	ENSG00000175182	131408	NM_144635	promoter-TSS (NM_001171093)	protein-coding	R	YTHDF3	human	HEK 293T	iCLIP-seq	RNA-Protein	27602518	SRP070451	GSE78030
chr11	35620145	35620145	+	FJX1	ENSG00000179431	24147	NM_014344	3' UTR (NM_014344, exon 1 of 1)	protein-coding	R	YTHDF3	human	HEK 293T	iCLIP-seq	RNA-Protein	27602518	SRP070451	GSE78030
chrX	71491134	71491134	-	TAF1	ENSG00000147133	6872	NM_004606	promoter-TSS (NR_104396)	protein-coding	R	YTHDF3	human	HEK 293T	iCLIP-seq	RNA-Protein	27602518	SRP070451	GSE78030
chr2	70249030	70249030	-	TIA1	ENSG00000116001	7072	NM_022037	promoter-TSS (NM_022037)	protein-coding	R	YTHDF3	human	HEK 293T	iCLIP-seq	RNA-Protein	27602518	SRP070451	GSE78030
chr11	65147608	65147608	+	SYVN1	ENSG00000162298	84447	NM_032431	Intergenic	protein-coding	R	YTHDF3	human	HEK 293T	iCLIP-seq	RNA-Protein	27602518	SRP070451	GSE78030
chr17	21198477	21198477	-	TMEM11	ENSG00000178307	8834	NM_003876	exon (NM_003876, exon 2 of 2)	protein-coding	R	YTHDF3	human	HEK 293T	iCLIP-seq	RNA-Protein	27602518	SRP070451	GSE78030
chr17	48088764	48088764	-	CBX1	ENSG00000108468	10951	NM_006807	intron (NM_001127228, intron 1 of 4)	protein-coding	R	YTHDF3	human	HEK 293T	iCLIP-seq	RNA-Protein	27602518	SRP070451	GSE78030
chr10	73783253	73783253	+	CHCHD1	ENSG00000172586	118487	NM_203298	3' UTR (NM_203298, exon 3 of 3)	protein-coding	R	YTHDF3	human	HEK 293T	iCLIP-seq	RNA-Protein	27602518	SRP070451	GSE78030
chr8	37698348	37698348	+	ZNF703	ENSG00000183779	80139	NM_025069	exon (NM_025069, exon 2 of 2)	protein-coding	R	YTHDF3	human	HEK 293T	iCLIP-seq	RNA-Protein	27602518	SRP070451	GSE78030
chr6	28543150	28543150	-	GPX5	ENSG00000224586	2880	NM_001509	Intergenic	protein-coding	R	YTHDF3	human	HEK 293T	iCLIP-seq	RNA-Protein	27602518	SRP070451	GSE78030
chr12	106971522	106971522	+	TMEM263	ENSG00000151135	90488	NM_152261	3' UTR (NM_001319664, exon 5 of 5)	protein-coding	R	YTHDF3	human	HEK 293T	iCLIP-seq	RNA-Protein	27602518	SRP070451	GSE78030
chr19	3976520	3976520	-	DAPK3	ENSG00000167657	1613	NM_001348	3' UTR (NM_001961, exon 15 of 15)	protein-coding	R	YTHDF3	human	HEK 293T	iCLIP-seq	RNA-Protein	27602518	SRP070451	GSE78030
chr17	76039323	76039323	-	EVPL	ENSG00000167880	2125	NM_001988	non-coding (NR_048541, exon 15 of 15)	protein-coding	R	YTHDF3	human	HEK 293T	iCLIP-seq	RNA-Protein	27602518	SRP070451	GSE78030
chr19	46787877	46787877	-	SLC1A5	ENSG00000105281	6510	NM_005628	promoter-TSS (NM_001145144)	protein-coding	R	YTHDF3	human	HEK 293T	iCLIP-seq	RNA-Protein	27602518	SRP070451	GSE78030
chr17	42614950	42614950	+	FAM134C	ENSG00000141699	162427	NM_178126	exon (NM_001070, exon 11 of 11)	protein-coding	R	YTHDF3	human	HEK 293T	iCLIP-seq	RNA-Protein	27602518	SRP070451	GSE78030
chr10	117284528	117284528	-	SLC18A2	ENSG00000165646	6571	NM_003054	exon (NM_173791, exon 5 of 5)	protein-coding	R	YTHDF3	human	HEK 293T	iCLIP-seq	RNA-Protein	27602518	SRP070451	GSE78030
chr6	116278517	116278517	-	DSE	ENSG00000111817	29940	NM_013352	exon (NM_003309, exon 1 of 1)	protein-coding	R	YTHDF3	human	HEK 293T	iCLIP-seq	RNA-Protein	27602518	SRP070451	GSE78030
chr2	11561736	11561736	-	GREB1	ENSG00000196208	9687	NM_014668	intron (NM_033090, intron 2 of 10)	protein-coding	R	YTHDF3	human	HEK 293T	iCLIP-seq	RNA-Protein	27602518	SRP070451	GSE78030
chr19	1576929	1576929	-	MEX3D	ENSG00000181588	399664	NM_203304	3' UTR (NM_001281453, exon 7 of 7)	protein-coding	R	YTHDF3	human	HEK 293T	iCLIP-seq	RNA-Protein	27602518	SRP070451	GSE78030
chr13	31137328	31137328	-	HSPH1	ENSG00000120694	10808	NM_006644	exon (NM_001286503, exon 17 of 17)	protein-coding	R	YTHDF3	human	HEK 293T	iCLIP-seq	RNA-Protein	27602518	SRP070451	GSE78030
chr16	8893937	8893937	-	CARHSP1	ENSG00000153048	23589	NM_014316	non-coding (NR_135826, exon 31 of 31)	protein-coding	R	YTHDF3	human	HEK 293T	iCLIP-seq	RNA-Protein	27602518	SRP070451	GSE78030
chr6	26020809	26020809	+	HIST1H3A	ENSG00000275714	8350	NM_003529	promoter-TSS (NM_003538)	protein-coding	R	YTHDF3	human	HEK 293T	iCLIP-seq	RNA-Protein	27602518	SRP070451	GSE78030
chr19	8485753	8485753	+	PRAM1	ENSG00000133246	84106	NM_032152	exon (NM_001297418, exon 12 of 14)	protein-coding	R	YTHDF3	human	HEK 293T	iCLIP-seq	RNA-Protein	27602518	SRP070451	GSE78030
chrX	108733269	108733269	-	IRS4	ENSG00000133124	8471	NM_003604	exon (NM_003604, exon 1 of 1)	protein-coding	R	YTHDF3	human	HEK 293T	iCLIP-seq	RNA-Protein	27602518	SRP070451	GSE78030
chr16	30739117	30739117	+	TMEM265	ENSG00000281991	100862671	NM_001256829	exon (NM_006662, exon 34 of 34)	protein-coding	R	YTHDF3	human	HEK 293T	iCLIP-seq	RNA-Protein	27602518	SRP070451	GSE78030
chr7	135166249	135166249	-	C7orf49	ENSG00000122783	78996	NM_024033	TTS (NM_018295)	protein-coding	R	YTHDF3	human	HEK 293T	iCLIP-seq	RNA-Protein	27602518	SRP070451	GSE78030
chr13	70415997	70415997	+	KLHL1	ENSG00000150361	57626	NM_020866	Intergenic	protein-coding	R	YTHDF3	human	HEK 293T	iCLIP-seq	RNA-Protein	27602518	SRP070451	GSE78030
chr3	49163576	49163576	-	CCDC71	ENSG00000177352	64925	NM_022903	exon (NM_022903, exon 2 of 2)	protein-coding	R	YTHDF3	human	HEK 293T	iCLIP-seq	RNA-Protein	27602518	SRP070451	GSE78030
chr16	30445315	30445315	-	SEPHS2	ENSG00000179918	22928	NM_012248	exon (NM_012248, exon 1 of 1)	protein-coding	R	YTHDF3	human	HEK 293T	iCLIP-seq	RNA-Protein	27602518	SRP070451	GSE78030
chr20	36612225	36612225	+	C20orf24	ENSG00000101084	55969	NM_018840	TTS (NM_032214)	protein-coding	R	YTHDF3	human	HEK 293T	iCLIP-seq	RNA-Protein	27602518	SRP070451	GSE78030
chr2	156400804	156400804	+	GPD2	ENSG00000115159	2820	NM_000408	Intergenic	protein-coding	R	YTHDF3	human	HEK 293T	iCLIP-seq	RNA-Protein	27602518	SRP070451	GSE78030
chrX	112822633	112822633	-	AMOT	ENSG00000126016	154796	NM_133265	exon (NM_001113490, exon 1 of 11)	protein-coding	R	YTHDF3	human	HEK 293T	iCLIP-seq	RNA-Protein	27602518	SRP070451	GSE78030
chr5	150098438	150098438	+	CSF1R	ENSG00000182578	1436	NM_005211	intron (NM_005211, intron 1 of 21)	protein-coding	R	YTHDF3	human	HEK 293T	iCLIP-seq	RNA-Protein	27602518	SRP070451	GSE78030
chr9	124887513	124887513	-	ARPC5L	ENSG00000136950	81873	NM_030978	intron (NM_002077, intron 19 of 22)	protein-coding	R	YTHDF3	human	HEK 293T	iCLIP-seq	RNA-Protein	27602518	SRP070451	GSE78030
chr1	67415238	67415238	-	SERBP1	ENSG00000142864	26135	NM_015640	exon (NM_015640, exon 7 of 8)	protein-coding	R	YTHDF3	human	HEK 293T	iCLIP-seq	RNA-Protein	27602518	SRP070451	GSE78030
chr13	77021615	77021615	-	FBXL3	ENSG00000005812	26224	NM_012158	exon (NM_012158, exon 2 of 5)	protein-coding	R	YTHDF3	human	HEK 293T	iCLIP-seq	RNA-Protein	27602518	SRP070451	GSE78030
chr19	55643304	55643304	+	ZNF581	ENSG00000171425	51545	NM_016535	promoter-TSS (NM_016535)	protein-coding	R	YTHDF3	human	HEK 293T	iCLIP-seq	RNA-Protein	27602518	SRP070451	GSE78030
chr2	37228023	37228023	-	CEBPZ	ENSG00000115816	10153	NM_005760	exon (NM_005760, exon 2 of 16)	protein-coding	R	YTHDF3	human	HEK 293T	iCLIP-seq	RNA-Protein	27602518	SRP070451	GSE78030
chr10	22329665	22329665	+	BMI1	ENSG00000168283	648	NM_005180	3' UTR (NM_001204062, exon 14 of 14)	protein-coding	R	YTHDF3	human	HEK 293T	iCLIP-seq	RNA-Protein	27602518	SRP070451	GSE78030
chr19	19505840	19505840	+	TSSK6	ENSG00000178093	83983	NM_032037	3' UTR (NM_017660, exon 12 of 12)	protein-coding	R	YTHDF3	human	HEK 293T	iCLIP-seq	RNA-Protein	27602518	SRP070451	GSE78030
chr6	89063614	89063614	-	PNRC1	ENSG00000146278	10957	NM_006813	Intergenic	protein-coding	R	YTHDF3	human	HEK 293T	iCLIP-seq	RNA-Protein	27602518	SRP070451	GSE78030
chr6	27280310	27280310	-	POM121L2	ENSG00000158553	94026	NM_033482	Intergenic	protein-coding	R	YTHDF3	human	HEK 293T	iCLIP-seq	RNA-Protein	27602518	SRP070451	GSE78030
chr3	184321572	184321572	+	EIF4G1	ENSG00000114867	1981	NM_004953	exon (NM_001194946, exon 11 of 34)	protein-coding	R	YTHDF3	human	HEK 293T	iCLIP-seq	RNA-Protein	27602518	SRP070451	GSE78030
chr1	37799977	37799977	+	MANEAL	ENSG00000185090	149175	NM_152496	exon (NM_001113482, exon 4 of 4)	protein-coding	R	YTHDF3	human	HEK 293T	iCLIP-seq	RNA-Protein	27602518	SRP070451	GSE78030
chr12	112022795	112022795	+	ERP29	ENSG00000089248	10961	NM_006817	3' UTR (NM_001034025, exon 2 of 2)	protein-coding	R	YTHDF3	human	HEK 293T	iCLIP-seq	RNA-Protein	27602518	SRP070451	GSE78030
chr9	33917835	33917835	+	UBAP2	ENSG00000137073	55833	NM_018449	3' UTR (NM_017811, exon 5 of 5)	protein-coding	R	YTHDF3	human	HEK 293T	iCLIP-seq	RNA-Protein	27602518	SRP070451	GSE78030
chr1	15929434	15929434	+	ZBTB17	ENSG00000116809	7709	NM_003443	exon (NM_015001, exon 11 of 15)	protein-coding	R	YTHDF3	human	HEK 293T	iCLIP-seq	RNA-Protein	27602518	SRP070451	GSE78030
chr17	74417695	74417695	-	GPRC5C	ENSG00000170412	55890	NM_018653	Intergenic	protein-coding	R	YTHDF3	human	HEK 293T	iCLIP-seq	RNA-Protein	27602518	SRP070451	GSE78030
chr7	97141633	97141633	-	SDHAF3	ENSG00000196636	57001	NM_020186	intron (NM_020186, intron 1 of 1)	protein-coding	R	YTHDF3	human	HEK 293T	iCLIP-seq	RNA-Protein	27602518	SRP070451	GSE78030
chr3	89113486	89113486	+	EPHA3	ENSG00000044524	2042	NM_005233	intron (NM_005233, intron 1 of 16)	protein-coding	R	YTHDF3	human	HEK 293T	iCLIP-seq	RNA-Protein	27602518	SRP070451	GSE78030
chr3	50358610	50358610	-	TMEM115	ENSG00000126062	11070	NM_007024	exon (NM_007024, exon 1 of 2)	protein-coding	R	YTHDF3	human	HEK 293T	iCLIP-seq	RNA-Protein	27602518	SRP070451	GSE78030
chrX	37870133	37870133	+	DYNLT3	ENSG00000165169	6990	NM_006520	Intergenic	protein-coding	R	YTHDF3	human	HEK 293T	iCLIP-seq	RNA-Protein	27602518	SRP070451	GSE78030
chr19	12730868	12730868	-	C19orf43	ENSG00000123144	79002	NM_024038	non-coding (NR_138095, exon 3 of 3)	protein-coding	R	YTHDF3	human	HEK 293T	iCLIP-seq	RNA-Protein	27602518	SRP070451	GSE78030
chr6	1612582	1612582	+	FOXC1	ENSG00000054598	2296	NM_001453	3' UTR (NM_001453, exon 1 of 1)	protein-coding	R	YTHDF3	human	HEK 293T	iCLIP-seq	RNA-Protein	27602518	SRP070451	GSE78030
chr17	17383363	17383363	-	NT5M	ENSG00000205309	56953	NM_020201	Intergenic	protein-coding	R	YTHDF3	human	HEK 293T	iCLIP-seq	RNA-Protein	27602518	SRP070451	GSE78030
chr9	125105447	125105447	+	SCAI	ENSG00000173611	286205	NM_173690	intron (NM_173690, intron 2 of 18)	protein-coding	R	YTHDF3	human	HEK 293T	iCLIP-seq	RNA-Protein	27602518	SRP070451	GSE78030
chr10	31970090	31970090	-	ARHGAP12	ENSG00000165322	94134	NM_018287	Intergenic	protein-coding	R	YTHDF3	human	HEK 293T	iCLIP-seq	RNA-Protein	27602518	SRP070451	GSE78030
chr17	46215133	46215133	-	KANSL1	ENSG00000120071	284058	NM_015443	intron (NM_001193465, intron 2 of 15)	protein-coding	R	YTHDF3	human	HEK 293T	iCLIP-seq	RNA-Protein	27602518	SRP070451	GSE78030
chr4	6642074	6642074	+	MRFAP1	ENSG00000179010	93621	NM_033296	3' UTR (NM_001272053, exon 3 of 3)	protein-coding	R	YTHDF3	human	HEK 293T	iCLIP-seq	RNA-Protein	27602518	SRP070451	GSE78030
chr1	999043	999043	-	HES4	ENSG00000188290	57801	NM_021170	TTS (NM_021170)	protein-coding	R	YTHDF3	human	HEK 293T	iCLIP-seq	RNA-Protein	27602518	SRP070451	GSE78030
chr3	49013527	49013527	+	DALRD3	ENSG00000178149	55152	NM_018114	exon (NM_001320547, exon 2 of 6)	protein-coding	R	YTHDF3	human	HEK 293T	iCLIP-seq	RNA-Protein	27602518	SRP070451	GSE78030
chr13	46374531	46374531	-	RUBCNL	ENSG00000102445	80183	NM_025113	intron (NM_001286761, intron 2 of 14)	protein-coding	R	YTHDF3	human	HEK 293T	iCLIP-seq	RNA-Protein	27602518	SRP070451	GSE78030
chr13	99965592	99965592	-	ZIC5	ENSG00000139800	85416	NM_033132	exon (NM_033132, exon 2 of 2)	protein-coding	R	YTHDF3	human	HEK 293T	iCLIP-seq	RNA-Protein	27602518	SRP070451	GSE78030
chr3	196828624	196828624	+	SENP5	ENSG00000119231	205564	NM_152699	3' UTR (NM_002577, exon 15 of 15)	protein-coding	R	YTHDF3	human	HEK 293T	iCLIP-seq	RNA-Protein	27602518	SRP070451	GSE78030
chr8	80519565	80519565	+	ZBTB10	ENSG00000205189	65986	NM_023929	3' UTR (NM_001277145, exon 6 of 6)	protein-coding	R	YTHDF3	human	HEK 293T	iCLIP-seq	RNA-Protein	27602518	SRP070451	GSE78030
chr6	30723926	30723926	+	TUBB	ENSG00000196230	203068	NM_178014	exon (NM_001293214, exon 3 of 3)	protein-coding	R	YTHDF3	human	HEK 293T	iCLIP-seq	RNA-Protein	27602518	SRP070451	GSE78030
chrX	111421586	111421586	-	DCX	ENSG00000077279	1641	NM_000555	Intergenic	protein-coding	R	YTHDF3	human	HEK 293T	iCLIP-seq	RNA-Protein	27602518	SRP070451	GSE78030
chr11	63970536	63970536	+	COX8A	ENSG00000176340	1351	NM_004074	Intergenic	protein-coding	R	YTHDF3	human	HEK 293T	iCLIP-seq	RNA-Protein	27602518	SRP070451	GSE78030
chr7	128697710	128697710	+	FAM71F1	ENSG00000135248	84691	NM_032599	Intergenic	protein-coding	R	YTHDF3	human	HEK 293T	iCLIP-seq	RNA-Protein	27602518	SRP070451	GSE78030
chr11	65078974	65078974	-	CDCA5	ENSG00000146670	113130	NM_080668	3' UTR (NM_080668, exon 6 of 6)	protein-coding	R	YTHDF3	human	HEK 293T	iCLIP-seq	RNA-Protein	27602518	SRP070451	GSE78030
chr12	67305450	67305450	+	CAND1	ENSG00000111530	55832	NM_018448	exon (NM_001329675, exon 11 of 16)	protein-coding	R	YTHDF3	human	HEK 293T	iCLIP-seq	RNA-Protein	27602518	SRP070451	GSE78030
chr17	58089341	58089341	+	DYNLL2	ENSG00000264364	140735	NM_080677	3' UTR (NM_080677, exon 3 of 3)	protein-coding	R	YTHDF3	human	HEK 293T	iCLIP-seq	RNA-Protein	27602518	SRP070451	GSE78030
chrX	154484583	154484583	-	UBL4A	ENSG00000102178	8266	NM_014235	3' UTR (NM_014235, exon 4 of 4)	protein-coding	R	YTHDF3	human	HEK 293T	iCLIP-seq	RNA-Protein	27602518	SRP070451	GSE78030
chr9	33917407	33917407	+	UBAP2	ENSG00000137073	55833	NM_018449	3' UTR (NM_017811, exon 5 of 5)	protein-coding	R	YTHDF3	human	HEK 293T	iCLIP-seq	RNA-Protein	27602518	SRP070451	GSE78030
chr11	21000934	21000934	-	NELL1	ENSG00000165973	4745	NM_006157	intron (NM_201551, intron 12 of 18)	protein-coding	R	YTHDF3	human	HEK 293T	iCLIP-seq	RNA-Protein	27602518	SRP070451	GSE78030
chr16	1827694	1827694	+	FAHD1	ENSG00000180185	81889	NM_031208	promoter-TSS (NM_001040427)	protein-coding	R	YTHDF3	human	HEK 293T	iCLIP-seq	RNA-Protein	27602518	SRP070451	GSE78030
chrX	130013071	130013071	+	BCORL1	ENSG00000085185	63035	NM_021946	exon (NM_021946, exon 3 of 12)	protein-coding	R	YTHDF3	human	HEK 293T	iCLIP-seq	RNA-Protein	27602518	SRP070451	GSE78030
chr17	39154506	39154506	-	PLXDC1	ENSG00000161381	57125	NM_020405	Intergenic	protein-coding	R	YTHDF3	human	HEK 293T	iCLIP-seq	RNA-Protein	27602518	SRP070451	GSE78030
chr14	21601820	21601820	-	OR10G3	ENSG00000169208	26533	NM_001005465	Intergenic	protein-coding	R	YTHDF3	human	HEK 293T	iCLIP-seq	RNA-Protein	27602518	SRP070451	GSE78030
chr5	82190776	82190776	+	RPS23	ENSG00000186468	6228	NM_001025	intron (NM_001131028, intron 6 of 8)	protein-coding	R	YTHDF3	human	HEK 293T	iCLIP-seq	RNA-Protein	27602518	SRP070451	GSE78030
chr3	184335212	184335212	+	FAM131A	ENSG00000175182	131408	NM_144635	promoter-TSS (NM_001171093)	protein-coding	R	YTHDF3	human	HEK 293T	iCLIP-seq	RNA-Protein	27602518	SRP070451	GSE78030
chr1	36393768	36393768	-	LSM10	ENSG00000181817	84967	NM_032881	exon (NM_032881, exon 2 of 2)	protein-coding	R	YTHDF3	human	HEK 293T	iCLIP-seq	RNA-Protein	27602518	SRP070451	GSE78030
chr1	144560794	144560794	-	PPIAL4F	ENSG00000279782	728945	NM_001164262	Intergenic	protein-coding	R	YTHDF3	human	HEK 293T	iCLIP-seq	RNA-Protein	27602518	SRP070451	GSE78030
chr7	906402	906402	-	ADAP1	ENSG00000105963	11033	NM_006869	intron (NM_001284308, intron 4 of 10)	protein-coding	R	YTHDF3	human	HEK 293T	iCLIP-seq	RNA-Protein	27602518	SRP070451	GSE78030
chr3	39406720	39406720	+	RPSA	ENSG00000168028	3921	NM_002295	promoter-TSS (NM_002295)	protein-coding	R	YTHDF3	human	HEK 293T	iCLIP-seq	RNA-Protein	27602518	SRP070451	GSE78030
chr6	27890422	27890422	-	HIST1H3J	ENSG00000197153	8356	NM_003535	exon (NM_003535, exon 1 of 1)	protein-coding	R	YTHDF3	human	HEK 293T	iCLIP-seq	RNA-Protein	27602518	SRP070451	GSE78030
chr17	21002624	21002624	-	USP22	ENSG00000124422	23326	NM_015276	3' UTR (NM_015276, exon 13 of 13)	protein-coding	R	YTHDF3	human	HEK 293T	iCLIP-seq	RNA-Protein	27602518	SRP070451	GSE78030
chr19	54868995	54868995	-	FCAR	ENSG00000186431	2204	NM_002000	Intergenic	protein-coding	R	YTHDF3	human	HEK 293T	iCLIP-seq	RNA-Protein	27602518	SRP070451	GSE78030
chr8	37698605	37698605	+	ZNF703	ENSG00000183779	80139	NM_025069	exon (NM_025069, exon 2 of 2)	protein-coding	R	YTHDF3	human	HEK 293T	iCLIP-seq	RNA-Protein	27602518	SRP070451	GSE78030
chr17	8120974	8120974	+	ALOXE3	ENSG00000179148	59344	NM_021628	3' UTR (NM_001165967, exon 4 of 4)	protein-coding	R	YTHDF3	human	HEK 293T	iCLIP-seq	RNA-Protein	27602518	SRP070451	GSE78030
chr5	137753203	137753203	-	HNRNPA0	ENSG00000177733	10949	NM_006805	exon (NM_006805, exon 1 of 1)	protein-coding	R	YTHDF3	human	HEK 293T	iCLIP-seq	RNA-Protein	27602518	SRP070451	GSE78030
chr17	10355875	10355875	-	MYH13	ENSG00000006788	8735	NM_003802	intron (NM_003802, intron 8 of 40)	protein-coding	R	YTHDF3	human	HEK 293T	iCLIP-seq	RNA-Protein	27602518	SRP070451	GSE78030
chr1	156594756	156594756	-	NAXE	ENSG00000163382	128240	NM_144772	TTS (NM_144772)	protein-coding	R	YTHDF3	human	HEK 293T	iCLIP-seq	RNA-Protein	27602518	SRP070451	GSE78030
chr1	58781894	58781894	-	JUN	ENSG00000177606	3725	NM_002228	3' UTR (NM_002228, exon 1 of 1)	protein-coding	R	YTHDF3	human	HEK 293T	iCLIP-seq	RNA-Protein	27602518	SRP070451	GSE78030
chrX	13708820	13708820	+	RAB9A	ENSG00000123595	9367	NM_004251	exon (NM_001195328, exon 2 of 2)	protein-coding	R	YTHDF3	human	HEK 293T	iCLIP-seq	RNA-Protein	27602518	SRP070451	GSE78030
chr17	81844018	81844018	-	PPP1R27	ENSG00000182676	116729	NM_001007533	exon (NM_000918, exon 11 of 11)	protein-coding	R	YTHDF3	human	HEK 293T	iCLIP-seq	RNA-Protein	27602518	SRP070451	GSE78030
chr7	5231644	5231644	+	WIPI2	ENSG00000157954	26100	NM_015610	3' UTR (NM_001033518, exon 13 of 13)	protein-coding	R	YTHDF3	human	HEK 293T	iCLIP-seq	RNA-Protein	27602518	SRP070451	GSE78030
chrX	117914347	117914347	-	KLHL13	ENSG00000003096	90293	NM_033495	intron (NM_001168303, intron 4 of 6)	protein-coding	R	YTHDF3	human	HEK 293T	iCLIP-seq	RNA-Protein	27602518	SRP070451	GSE78030
chr11	62888785	62888785	+	SLC3A2	ENSG00000168003	6520	NM_002394	TTS (NR_037193)	protein-coding	R	YTHDF3	human	HEK 293T	iCLIP-seq	RNA-Protein	27602518	SRP070451	GSE78030
chr6	27893606	27893606	+	HIST1H2BO	ENSG00000274641	8348	NM_003527	promoter-TSS (NM_003514)	protein-coding	R	YTHDF3	human	HEK 293T	iCLIP-seq	RNA-Protein	27602518	SRP070451	GSE78030
chr11	111040209	111040209	-	C11orf53	ENSG00000150750	341032	NM_198498	Intergenic	protein-coding	R	YTHDF3	human	HEK 293T	iCLIP-seq	RNA-Protein	27602518	SRP070451	GSE78030
chr22	31956383	31956383	+	C22orf24	ENSG00000128254	25775	NM_015372	exon (NM_003405, exon 2 of 2)	protein-coding	R	YTHDF3	human	HEK 293T	iCLIP-seq	RNA-Protein	27602518	SRP070451	GSE78030
chr20	35953702	35953702	-	SCAND1	ENSG00000171222	51282	NM_016558	TTS (NM_033630)	protein-coding	R	YTHDF3	human	HEK 293T	iCLIP-seq	RNA-Protein	27602518	SRP070451	GSE78030
chr6	125780287	125780287	-	NCOA7	ENSG00000111912	135112	NM_181782	promoter-TSS (NM_001199620)	protein-coding	R	YTHDF3	human	HEK 293T	iCLIP-seq	RNA-Protein	27602518	SRP070451	GSE78030
chr1	89855056	89855056	+	LRRC8D	ENSG00000171492	55144	NM_018103	intron (NM_018103, intron 2 of 2)	protein-coding	R	YTHDF3	human	HEK 293T	iCLIP-seq	RNA-Protein	27602518	SRP070451	GSE78030
chr5	10249909	10249909	+	FAM173B	ENSG00000150756	134145	NM_199133	promoter-TSS (NM_001306153)	protein-coding	R	YTHDF3	human	HEK 293T	iCLIP-seq	RNA-Protein	27602518	SRP070451	GSE78030
chrX	102678791	102678791	-	GPRASP1	ENSG00000198932	9737	NM_014710	intron (NM_001199818, intron 4 of 6)	protein-coding	R	YTHDF3	human	HEK 293T	iCLIP-seq	RNA-Protein	27602518	SRP070451	GSE78030
chr6	27235528	27235528	+	PRSS16	ENSG00000112812	10279	NM_005865	Intergenic	protein-coding	R	YTHDF3	human	HEK 293T	iCLIP-seq	RNA-Protein	27602518	SRP070451	GSE78030
chr11	47726992	47726992	-	AGBL2	ENSG00000165923	79841	NM_024783	intron (NM_001318339, intron 12 of 16)	protein-coding	R	YTHDF3	human	HEK 293T	iCLIP-seq	RNA-Protein	27602518	SRP070451	GSE78030
chr19	583239	583239	+	HCN2	ENSG00000099822	610	NM_001194	3' UTR (NM_198590, exon 8 of 8)	protein-coding	R	YTHDF3	human	HEK 293T	iCLIP-seq	RNA-Protein	27602518	SRP070451	GSE78030
chr2	171517400	171517400	-	CYBRD1	ENSG00000071967	79901	NM_024843	Intergenic	protein-coding	R	YTHDF3	human	HEK 293T	iCLIP-seq	RNA-Protein	27602518	SRP070451	GSE78030
chr7	27144983	27144983	-	HOXA5	ENSG00000106004	3202	NM_019102	TTS (NM_024014)	protein-coding	R	YTHDF3	human	HEK 293T	iCLIP-seq	RNA-Protein	27602518	SRP070451	GSE78030
chr9	112681811	112681811	-	INIP	ENSG00000148153	58493	NM_021218	Intergenic	protein-coding	R	YTHDF3	human	HEK 293T	iCLIP-seq	RNA-Protein	27602518	SRP070451	GSE78030
chr16	9103220	9103220	+	C16orf72	ENSG00000182831	29035	NM_014117	exon (NM_014117, exon 3 of 4)	protein-coding	R	YTHDF3	human	HEK 293T	iCLIP-seq	RNA-Protein	27602518	SRP070451	GSE78030
chr4	41530818	41530818	-	LIMCH1	ENSG00000064042	22998	NM_014988	intron (NM_014988, intron 3 of 26)	protein-coding	R	YTHDF3	human	HEK 293T	iCLIP-seq	RNA-Protein	27602518	SRP070451	GSE78030
chr4	185111262	185111262	-	SLC25A4	ENSG00000151729	291	NM_001151	Intergenic	protein-coding	R	YTHDF3	human	HEK 293T	iCLIP-seq	RNA-Protein	27602518	SRP070451	GSE78030
chr12	68842465	68842465	+	MDM2	ENSG00000135679	4193	NM_002392	3' UTR (NM_001278462, exon 6 of 6)	protein-coding	R	YTHDF3	human	HEK 293T	iCLIP-seq	RNA-Protein	27602518	SRP070451	GSE78030
chr3	49076923	49076923	-	QRICH1	ENSG00000198218	54870	NM_017730	exon (NM_001320580, exon 3 of 11)	protein-coding	R	YTHDF3	human	HEK 293T	iCLIP-seq	RNA-Protein	27602518	SRP070451	GSE78030
chr10	43387705	43387705	-	HNRNPF	ENSG00000169813	3185	NM_004966	exon (NM_001098208, exon 3 of 3)	protein-coding	R	YTHDF3	human	HEK 293T	iCLIP-seq	RNA-Protein	27602518	SRP070451	GSE78030
chr17	30059120	30059120	-	NSRP1	ENSG00000126653	84081	NM_032141	intron (NM_001145053, intron 13 of 14)	protein-coding	R	YTHDF3	human	HEK 293T	iCLIP-seq	RNA-Protein	27602518	SRP070451	GSE78030
chr1	99650277	99650277	+	PALMD	ENSG00000099260	54873	NM_017734	intron (NM_017734, intron 1 of 7)	protein-coding	R	YTHDF3	human	HEK 293T	iCLIP-seq	RNA-Protein	27602518	SRP070451	GSE78030
chr8	86451207	86451207	+	RMDN1	ENSG00000176623	51115	NM_016033	intron (NM_007013, intron 20 of 24)	protein-coding	R	YTHDF3	human	HEK 293T	iCLIP-seq	RNA-Protein	27602518	SRP070451	GSE78030
chrX	153970843	153970843	-	HCFC1	ENSG00000172534	3054	NM_005334	TTS (NR_046608)	protein-coding	R	YTHDF3	human	HEK 293T	iCLIP-seq	RNA-Protein	27602518	SRP070451	GSE78030
chr6	31827736	31827736	+	HSPA1B	ENSG00000204388	3304	NM_005346	promoter-TSS (NM_005346).5	protein-coding	R	YTHDF3	human	HEK 293T	iCLIP-seq	RNA-Protein	27602518	SRP070451	GSE78030
chr9	73751029	73751029	-	ANXA1	ENSG00000135046	301	NM_000700	Intergenic	protein-coding	R	YTHDF3	human	HEK 293T	iCLIP-seq	RNA-Protein	27602518	SRP070451	GSE78030
chr17	43000053	43000053	+	RPL27	ENSG00000131469	6155	NM_000988	exon (NM_000988, exon 3 of 5)	protein-coding	R	YTHDF3	human	HEK 293T	iCLIP-seq	RNA-Protein	27602518	SRP070451	GSE78030
chr17	74769030	74769030	+	NAT9	ENSG00000109065	26151	NM_015654	3' UTR (NM_004252, exon 6 of 6)	protein-coding	R	YTHDF3	human	HEK 293T	iCLIP-seq	RNA-Protein	27602518	SRP070451	GSE78030
chr19	57292796	57292796	+	ZNF460	ENSG00000197714	10794	NM_006635	3' UTR (NM_001330622, exon 3 of 3)	protein-coding	R	YTHDF3	human	HEK 293T	iCLIP-seq	RNA-Protein	27602518	SRP070451	GSE78030
chr1	234607144	234607144	-	IRF2BP2	ENSG00000168264	359948	NM_182972	exon (NM_001077397, exon 2 of 2)	protein-coding	R	YTHDF3	human	HEK 293T	iCLIP-seq	RNA-Protein	27602518	SRP070451	GSE78030
chr2	200830034	200830034	+	BZW1	ENSG00000082153	9689	NM_014670	Intergenic	protein-coding	R	YTHDF3	human	HEK 293T	iCLIP-seq	RNA-Protein	27602518	SRP070451	GSE78030
chr1	11023871	11023871	+	TARDBP	ENSG00000120948	23435	NM_007375	3' UTR (NM_007375, exon 6 of 6)	protein-coding	R	YTHDF3	human	HEK 293T	iCLIP-seq	RNA-Protein	27602518	SRP070451	GSE78030
chr20	18504597	18504597	+	SEC23B	ENSG00000101310	10483	NM_006363	Intergenic	protein-coding	R	YTHDF3	human	HEK 293T	iCLIP-seq	RNA-Protein	27602518	SRP070451	GSE78030
chr7	905648	905648	-	ADAP1	ENSG00000105963	11033	NM_006869	intron (NM_001284308, intron 4 of 10)	protein-coding	R	YTHDF3	human	HEK 293T	iCLIP-seq	RNA-Protein	27602518	SRP070451	GSE78030
chr5	172212123	172212123	-	EFCAB9	ENSG00000214360	285588	NM_001171183	exon (NM_152277, exon 3 of 3)	protein-coding	R	YTHDF3	human	HEK 293T	iCLIP-seq	RNA-Protein	27602518	SRP070451	GSE78030
chr3	9893421	9893421	+	JAGN1	ENSG00000171135	84522	NM_032492	3' UTR (NM_032492, exon 2 of 2)	protein-coding	R	YTHDF3	human	HEK 293T	iCLIP-seq	RNA-Protein	27602518	SRP070451	GSE78030
chr22	20918074	20918074	+	CRKL	ENSG00000099942	1399	NM_005207	exon (NM_005207, exon 1 of 3)	protein-coding	R	YTHDF3	human	HEK 293T	iCLIP-seq	RNA-Protein	27602518	SRP070451	GSE78030
chrX	106612244	106612244	+	CXorf57	ENSG00000147231	55086	NM_018015	exon (NM_001184782, exon 1 of 13)	protein-coding	R	YTHDF3	human	HEK 293T	iCLIP-seq	RNA-Protein	27602518	SRP070451	GSE78030
chr17	80146971	80146971	-	EIF4A3	ENSG00000141543	9775	NM_014740	5' UTR (NM_014740, exon 1 of 12)	protein-coding	R	YTHDF3	human	HEK 293T	iCLIP-seq	RNA-Protein	27602518	SRP070451	GSE78030
chr17	81510643	81510643	-	ACTG1	ENSG00000184009	71	NM_001614	non-coding (NR_037688, exon 6 of 7)	protein-coding	R	YTHDF3	human	HEK 293T	iCLIP-seq	RNA-Protein	27602518	SRP070451	GSE78030
chr7	143876373	143876373	-	TCAF1	ENSG00000198420	9747	NM_014719	exon (NM_014719, exon 2 of 9)	protein-coding	R	YTHDF3	human	HEK 293T	iCLIP-seq	RNA-Protein	27602518	SRP070451	GSE78030
chr11	119093993	119093993	-	H2AFX	ENSG00000188486	3014	NM_002105	TTS (NM_000190)	protein-coding	R	YTHDF3	human	HEK 293T	iCLIP-seq	RNA-Protein	27602518	SRP070451	GSE78030
chr9	23816316	23816316	+	ELAVL2	ENSG00000107105	1993	NM_004432	intron (NM_004432, intron 1 of 6)	protein-coding	R	YTHDF3	human	HEK 293T	iCLIP-seq	RNA-Protein	27602518	SRP070451	GSE78030
chr16	3180612	3180612	-	OR1F1	ENSG00000168124	4992	NM_012360	Intergenic	protein-coding	R	YTHDF3	human	HEK 293T	iCLIP-seq	RNA-Protein	27602518	SRP070451	GSE78030
chr15	69452955	69452955	+	RPLP1	ENSG00000137818	6176	NM_001003	exon (NM_001003, exon 1 of 4)	protein-coding	R	YTHDF3	human	HEK 293T	iCLIP-seq	RNA-Protein	27602518	SRP070451	GSE78030
chr14	16056087	16056087	+	OR11H12	ENSG00000257115	440153	NM_001013354	Intergenic	protein-coding	R	YTHDF3	human	HEK 293T	iCLIP-seq	RNA-Protein	27602518	SRP070451	GSE78030
chrX	108734213	108734213	-	IRS4	ENSG00000133124	8471	NM_003604	exon (NM_003604, exon 1 of 1)	protein-coding	R	YTHDF3	human	HEK 293T	iCLIP-seq	RNA-Protein	27602518	SRP070451	GSE78030
chr1	28537991	28537991	+	TRNAU1AP	ENSG00000180098	54952	NM_017846	exon (NM_001269, exon 10 of 10)	protein-coding	R	YTHDF3	human	HEK 293T	iCLIP-seq	RNA-Protein	27602518	SRP070451	GSE78030
chr16	30774148	30774148	+	RNF40	ENSG00000103549	9810	NM_014771	3' UTR (NM_014771, exon 20 of 20)	protein-coding	R	YTHDF3	human	HEK 293T	iCLIP-seq	RNA-Protein	27602518	SRP070451	GSE78030
chr10	5730835	5730835	+	FAM208B	ENSG00000108021	54906	NM_017782	exon (NM_001321783, exon 12 of 22)	protein-coding	R	YTHDF3	human	HEK 293T	iCLIP-seq	RNA-Protein	27602518	SRP070451	GSE78030
chr3	184321790	184321790	+	EIF4G1	ENSG00000114867	1981	NM_004953	exon (NM_001194946, exon 11 of 34)	protein-coding	R	YTHDF3	human	HEK 293T	iCLIP-seq	RNA-Protein	27602518	SRP070451	GSE78030
chr22	31344773	31344773	-	PATZ1	ENSG00000100105	23598	NM_014323	exon (NM_014323, exon 1 of 5)	protein-coding	R	YTHDF3	human	HEK 293T	iCLIP-seq	RNA-Protein	27602518	SRP070451	GSE78030
chr1	15930012	15930012	+	ZBTB17	ENSG00000116809	7709	NM_003443	exon (NM_015001, exon 11 of 15)	protein-coding	R	YTHDF3	human	HEK 293T	iCLIP-seq	RNA-Protein	27602518	SRP070451	GSE78030
chr1	234607507	234607507	-	IRF2BP2	ENSG00000168264	359948	NM_182972	exon (NM_001077397, exon 2 of 2)	protein-coding	R	YTHDF3	human	HEK 293T	iCLIP-seq	RNA-Protein	27602518	SRP070451	GSE78030
chr3	58317883	58317883	+	RPP14	ENSG00000163684	11102	NM_007042	non-coding (NR_049755, exon 5 of 5)	protein-coding	R	YTHDF3	human	HEK 293T	iCLIP-seq	RNA-Protein	27602518	SRP070451	GSE78030
chr11	61796058	61796058	+	FEN1	ENSG00000168496	2237	NM_004111	exon (NM_004111, exon 2 of 2)	protein-coding	R	YTHDF3	human	HEK 293T	iCLIP-seq	RNA-Protein	27602518	SRP070451	GSE78030
chr2	216499306	216499306	+	RPL37A	ENSG00000197756	6168	NM_000998	exon (NM_000998, exon 2 of 4)	protein-coding	R	YTHDF3	human	HEK 293T	iCLIP-seq	RNA-Protein	27602518	SRP070451	GSE78030
chr8	23022604	23022604	-	RHOBTB2	ENSG00000008853	23221	NM_015178	non-coding (NR_027140, exon 9 of 9)	protein-coding	R	YTHDF3	human	HEK 293T	iCLIP-seq	RNA-Protein	27602518	SRP070451	GSE78030
chr20	35655071	35655071	-	CPNE1	ENSG00000214078	8904	NM_003915	exon (NM_006047, exon 3 of 3)	protein-coding	R	YTHDF3	human	HEK 293T	iCLIP-seq	RNA-Protein	27602518	SRP070451	GSE78030
chr1	181089000	181089000	+	IER5	ENSG00000162783	51278	NM_016545	exon (NM_016545, exon 1 of 1)	protein-coding	R	YTHDF3	human	HEK 293T	iCLIP-seq	RNA-Protein	27602518	SRP070451	GSE78030
chr6	26124175	26124175	+	HIST1H2AC	ENSG00000180573	8334	NM_003512	promoter-TSS (NM_003526)	protein-coding	R	YTHDF3	human	HEK 293T	iCLIP-seq	RNA-Protein	27602518	SRP070451	GSE78030
chr1	110764476	110764476	-	KCNA3	ENSG00000177272	3738	NM_002232	Intergenic	protein-coding	R	YTHDF3	human	HEK 293T	iCLIP-seq	RNA-Protein	27602518	SRP070451	GSE78030
chr16	30444827	30444827	-	SEPHS2	ENSG00000179918	22928	NM_012248	exon (NM_012248, exon 1 of 1)	protein-coding	R	YTHDF3	human	HEK 293T	iCLIP-seq	RNA-Protein	27602518	SRP070451	GSE78030
chrX	108733913	108733913	-	IRS4	ENSG00000133124	8471	NM_003604	exon (NM_003604, exon 1 of 1)	protein-coding	R	YTHDF3	human	HEK 293T	iCLIP-seq	RNA-Protein	27602518	SRP070451	GSE78030
chr6	89643793	89643793	-	LYRM2	ENSG00000083099	57226	NM_020466	3' UTR (NM_014611, exon 102 of 102)	protein-coding	R	YTHDF3	human	HEK 293T	iCLIP-seq	RNA-Protein	27602518	SRP070451	GSE78030
chr7	906058	906058	-	ADAP1	ENSG00000105963	11033	NM_006869	intron (NM_001284308, intron 4 of 10)	protein-coding	R	YTHDF3	human	HEK 293T	iCLIP-seq	RNA-Protein	27602518	SRP070451	GSE78030
chr17	16381931	16381931	+	UBB	ENSG00000170315	7314	NM_018955	exon (NM_018955, exon 2 of 2)	protein-coding	R	YTHDF3	human	HEK 293T	iCLIP-seq	RNA-Protein	27602518	SRP070451	GSE78030
chr9	137204251	137204251	-	TMEM203	ENSG00000187713	94107	NM_053045	3' UTR (NM_053045, exon 1 of 1)	protein-coding	R	YTHDF3	human	HEK 293T	iCLIP-seq	RNA-Protein	27602518	SRP070451	GSE78030
chr7	44467885	44467885	+	NUDCD3	ENSG00000015676	23386	NM_015332	intron (NM_015332, intron 2 of 5)	protein-coding	R	YTHDF3	human	HEK 293T	iCLIP-seq	RNA-Protein	27602518	SRP070451	GSE78030
chrX	108734656	108734656	-	IRS4	ENSG00000133124	8471	NM_003604	exon (NM_003604, exon 1 of 1)	protein-coding	R	YTHDF3	human	HEK 293T	iCLIP-seq	RNA-Protein	27602518	SRP070451	GSE78030
chr15	65579132	65579132	-	INTS14	ENSG00000138614	81556	NM_030800	TTS (NM_016395)	protein-coding	R	YTHDF3	human	HEK 293T	iCLIP-seq	RNA-Protein	27602518	SRP070451	GSE78030
chr9	34635599	34635599	-	SIGMAR1	ENSG00000147955	10280	NM_005866	non-coding (NR_104108, exon 4 of 4)	protein-coding	R	YTHDF3	human	HEK 293T	iCLIP-seq	RNA-Protein	27602518	SRP070451	GSE78030
chr6	26123695	26123695	-	HIST1H2BC	ENSG00000180596	8347	NM_003526	promoter-TSS (NM_003512)	protein-coding	R	YTHDF3	human	HEK 293T	iCLIP-seq	RNA-Protein	27602518	SRP070451	GSE78030
chr17	41853777	41853777	-	KLHL11	ENSG00000178502	55175	NM_018143	exon (NM_018143, exon 2 of 2)	protein-coding	R	YTHDF3	human	HEK 293T	iCLIP-seq	RNA-Protein	27602518	SRP070451	GSE78030
chr1	204411429	204411429	-	PPP1R15B	ENSG00000158615	84919	NM_032833	5' UTR (NM_032833, exon 1 of 2)	protein-coding	R	YTHDF3	human	HEK 293T	iCLIP-seq	RNA-Protein	27602518	SRP070451	GSE78030
chr6	30724272	30724272	+	TUBB	ENSG00000196230	203068	NM_178014	exon (NM_001293213, exon 5 of 5)	protein-coding	R	YTHDF3	human	HEK 293T	iCLIP-seq	RNA-Protein	27602518	SRP070451	GSE78030
chr20	3047899	3047899	+	MRPS26	ENSG00000125901	64949	NM_030811	3' UTR (NM_030811, exon 4 of 4)	protein-coding	R	YTHDF3	human	HEK 293T	iCLIP-seq	RNA-Protein	27602518	SRP070451	GSE78030
chr11	119336558	119336558	+	RNF26	ENSG00000173456	79102	NM_032015	3' UTR (NM_032015, exon 1 of 1)	protein-coding	R	YTHDF3	human	HEK 293T	iCLIP-seq	RNA-Protein	27602518	SRP070451	GSE78030
chr1	151405945	151405945	-	PSMB4	ENSG00000159377	5692	NM_002796	exon (NM_207171, exon 17 of 17)	protein-coding	R	YTHDF3	human	HEK 293T	iCLIP-seq	RNA-Protein	27602518	SRP070451	GSE78030
chr6	42018475	42018475	-	CCND3	ENSG00000112576	896	NM_001760	intron (NM_001136017, intron 1 of 4)	protein-coding	R	YTHDF3	human	HEK 293T	iCLIP-seq	RNA-Protein	27602518	SRP070451	GSE78030
chr19	5691980	5691980	-	RPL36	ENSG00000130255	25873	NM_015414	TTS (NM_033643)	protein-coding	R	YTHDF3	human	HEK 293T	iCLIP-seq	RNA-Protein	27602518	SRP070451	GSE78030
chr14	89875091	89875091	-	EFCAB11	ENSG00000140025	90141	NM_145231	intron (NM_145231, intron 5 of 5)	protein-coding	R	YTHDF3	human	HEK 293T	iCLIP-seq	RNA-Protein	27602518	SRP070451	GSE78030
chr20	3785639	3785639	-	CENPB	ENSG00000125817	1059	NM_001810	exon (NM_001810, exon 1 of 1)	protein-coding	R	YTHDF3	human	HEK 293T	iCLIP-seq	RNA-Protein	27602518	SRP070451	GSE78030
chr5	177304741	177304741	+	PRELID1	ENSG00000169230	27166	NM_013237	promoter-TSS (NM_001031677)	protein-coding	R	YTHDF3	human	HEK 293T	iCLIP-seq	RNA-Protein	27602518	SRP070451	GSE78030
chr1	244705690	244705690	+	DESI2	ENSG00000121644	51029	NM_016076	exon (NM_001297746, exon 4 of 4)	protein-coding	R	YTHDF3	human	HEK 293T	iCLIP-seq	RNA-Protein	27602518	SRP070451	GSE78030
chr8	100185171	100185171	+	SPAG1	ENSG00000104450	6674	NM_003114	intron (NM_003114, intron 7 of 18)	protein-coding	R	YTHDF3	human	HEK 293T	iCLIP-seq	RNA-Protein	27602518	SRP070451	GSE78030
chr4	82424800	82424800	-	HNRNPDL	ENSG00000152795	9987	NM_005463	non-coding (NR_003249, exon 9 of 9)	protein-coding	R	YTHDF3	human	HEK 293T	iCLIP-seq	RNA-Protein	27602518	SRP070451	GSE78030
chr2	54143733	54143733	+	ACYP2	ENSG00000170634	98	NM_138448	TTS (NM_001320590)	protein-coding	R	YTHDF3	human	HEK 293T	iCLIP-seq	RNA-Protein	27602518	SRP070451	GSE78030
chr6	1612359	1612359	+	FOXC1	ENSG00000054598	2296	NM_001453	3' UTR (NM_001453, exon 1 of 1)	protein-coding	R	YTHDF3	human	HEK 293T	iCLIP-seq	RNA-Protein	27602518	SRP070451	GSE78030
chr2	27381536	27381536	-	ZNF513	ENSG00000163795	130557	NM_144631	promoter-TSS (NM_144631)	protein-coding	R	YTHDF3	human	HEK 293T	iCLIP-seq	RNA-Protein	27602518	SRP070451	GSE78030
chr6	26198843	26198843	-	HIST1H3D	ENSG00000197409	8351	NM_003530	promoter-TSS (NM_003522)	protein-coding	R	YTHDF3	human	HEK 293T	iCLIP-seq	RNA-Protein	27602518	SRP070451	GSE78030
chr20	35953982	35953982	-	SCAND1	ENSG00000171222	51282	NM_016558	exon (NM_033630, exon 2 of 2)	protein-coding	R	YTHDF3	human	HEK 293T	iCLIP-seq	RNA-Protein	27602518	SRP070451	GSE78030
chrX	46440392	46440392	-	KRBOX4	ENSG00000147121	55634	NM_017776	Intergenic	protein-coding	R	YTHDF3	human	HEK 293T	iCLIP-seq	RNA-Protein	27602518	SRP070451	GSE78030
chr17	16382059	16382059	+	UBB	ENSG00000170315	7314	NM_018955	exon (NM_018955, exon 2 of 2)	protein-coding	R	YTHDF3	human	HEK 293T	iCLIP-seq	RNA-Protein	27602518	SRP070451	GSE78030
chr8	126504785	126504785	+	FAM84B	ENSG00000168672	157638	NM_174911	Intergenic	protein-coding	R	YTHDF3	human	HEK 293T	iCLIP-seq	RNA-Protein	27602518	SRP070451	GSE78030
chr3	81509483	81509483	+	GBE1	ENSG00000114480	2632	NM_000158	intron (NM_000158, intron 14 of 15)	protein-coding	R	YTHDF3	human	HEK 293T	iCLIP-seq	RNA-Protein	27602518	SRP070451	GSE78030
chr3	60117520	60117520	-	FHIT	ENSG00000189283	2272	NM_002012	intron (NM_002012, intron 5 of 9)	protein-coding	R	YTHDF3	human	HEK 293T	iCLIP-seq	RNA-Protein	27602518	SRP070451	GSE78030
chr5	137752900	137752900	-	HNRNPA0	ENSG00000177733	10949	NM_006805	3' UTR (NM_006805, exon 1 of 1)	protein-coding	R	YTHDF3	human	HEK 293T	iCLIP-seq	RNA-Protein	27602518	SRP070451	GSE78030
chr17	48614631	48614631	-	HOXB8	ENSG00000120068	3218	NM_024016	exon (NM_024016, exon 1 of 2)	protein-coding	R	YTHDF3	human	HEK 293T	iCLIP-seq	RNA-Protein	27602518	SRP070451	GSE78030
chr9	37588790	37588790	-	TOMM5	ENSG00000175768	401505	NM_001001790	3' UTR (NM_001001790, exon 2 of 2)	protein-coding	R	YTHDF3	human	HEK 293T	iCLIP-seq	RNA-Protein	27602518	SRP070451	GSE78030
chr19	18280313	18280313	-	JUND	ENSG00000130522	3727	NM_005354	3' UTR (NM_001286968, exon 1 of 1)	protein-coding	R	YTHDF3	human	HEK 293T	iCLIP-seq	RNA-Protein	27602518	SRP070451	GSE78030
chr22	42777117	42777117	-	A4GALT	ENSG00000128274	53947	NM_017436	Intergenic	protein-coding	R	YTHDF3	human	HEK 293T	iCLIP-seq	RNA-Protein	27602518	SRP070451	GSE78030
chr2	112528859	112528859	+	POLR1B	ENSG00000125630	84172	NM_019014	3' UTR (NM_153712, exon 7 of 7)	protein-coding	R	YTHDF3	human	HEK 293T	iCLIP-seq	RNA-Protein	27602518	SRP070451	GSE78030
chr5	172211834	172211834	-	EFCAB9	ENSG00000214360	285588	NM_001171183	exon (NM_152277, exon 3 of 3)	protein-coding	R	YTHDF3	human	HEK 293T	iCLIP-seq	RNA-Protein	27602518	SRP070451	GSE78030
chr1	119914998	119914998	-	ADAM30	ENSG00000134249	11085	NM_021794	3' UTR (NM_024408, exon 34 of 34)	protein-coding	R	YTHDF3	human	HEK 293T	iCLIP-seq	RNA-Protein	27602518	SRP070451	GSE78030
chr6	116277917	116277917	-	DSE	ENSG00000111817	29940	NM_013352	3' UTR (NM_003309, exon 1 of 1)	protein-coding	R	YTHDF3	human	HEK 293T	iCLIP-seq	RNA-Protein	27602518	SRP070451	GSE78030
chr1	182384400	182384400	-	GLUL	ENSG00000135821	2752	NM_002065	3' UTR (NM_002065, exon 8 of 8)	protein-coding	R	YTHDF3	human	HEK 293T	iCLIP-seq	RNA-Protein	27602518	SRP070451	GSE78030
chr1	229594445	229594445	-	TAF5L	ENSG00000135801	27097	NM_014409	exon (NM_014409, exon 5 of 5)	protein-coding	R	YTHDF3	human	HEK 293T	iCLIP-seq	RNA-Protein	27602518	SRP070451	GSE78030
chr12	96036055	96036055	+	LTA4H	ENSG00000111144	4048	NM_000895	promoter-TSS (NM_000895)	protein-coding	R	YTHDF3	human	HEK 293T	iCLIP-seq	RNA-Protein	27602518	SRP070451	GSE78030
chr2	70088609	70088609	+	PCBP1	ENSG00000169564	5093	NM_006196	exon (NM_006196, exon 1 of 1)	protein-coding	R	YTHDF3	human	HEK 293T	iCLIP-seq	RNA-Protein	27602518	SRP070451	GSE78030
chr1	156009131	156009131	-	SSR2	ENSG00000163479	6746	NM_003145	TTS (NM_003145)	protein-coding	R	YTHDF3	human	HEK 293T	iCLIP-seq	RNA-Protein	27602518	SRP070451	GSE78030
chr15	94487314	94487314	+	MCTP2	ENSG00000140563	55784	NM_018349	Intergenic	protein-coding	R	YTHDF3	human	HEK 293T	iCLIP-seq	RNA-Protein	27602518	SRP070451	GSE78030
chr19	15353745	15353745	-	BRD4	ENSG00000141867	23476	NM_014299	3' UTR (NM_005858, exon 14 of 14)	protein-coding	R	YTHDF3	human	HEK 293T	iCLIP-seq	RNA-Protein	27602518	SRP070451	GSE78030
chr9	132679048	132679048	+	DDX31	ENSG00000125485	64794	NM_022779	exon (NM_012204, exon 2 of 5)	protein-coding	R	YTHDF3	human	HEK 293T	iCLIP-seq	RNA-Protein	27602518	SRP070451	GSE78030
chr10	43386811	43386811	-	HNRNPF	ENSG00000169813	3185	NM_004966	exon (NM_001098208, exon 3 of 3)	protein-coding	R	YTHDF3	human	HEK 293T	iCLIP-seq	RNA-Protein	27602518	SRP070451	GSE78030
chr9	33038963	33038963	+	DNAJA1	ENSG00000086061	3301	NM_001539	3' UTR (NM_001314039, exon 8 of 8)	protein-coding	R	YTHDF3	human	HEK 293T	iCLIP-seq	RNA-Protein	27602518	SRP070451	GSE78030
chr9	19378764	19378764	-	RPS6	ENSG00000137154	6194	NM_001010	exon (NM_001010, exon 3 of 6)	protein-coding	R	YTHDF3	human	HEK 293T	iCLIP-seq	RNA-Protein	27602518	SRP070451	GSE78030
chr19	7963583	7963583	-	TIMM44	ENSG00000104980	10469	NM_006351	exon (NM_001419, exon 6 of 6)	protein-coding	R	YTHDF3	human	HEK 293T	iCLIP-seq	RNA-Protein	27602518	SRP070451	GSE78030
chr6	26056168	26056168	-	HIST1H1C	ENSG00000187837	3006	NM_005319	exon (NM_005319, exon 1 of 1)	protein-coding	R	YTHDF3	human	HEK 293T	iCLIP-seq	RNA-Protein	27602518	SRP070451	GSE78030
chrX	119590874	119590874	-	NKRF	ENSG00000186416	55922	NM_017544	exon (NM_001173488, exon 2 of 2)	protein-coding	R	YTHDF3	human	HEK 293T	iCLIP-seq	RNA-Protein	27602518	SRP070451	GSE78030
chr5	137753907	137753907	-	HNRNPA0	ENSG00000177733	10949	NM_006805	exon (NM_006805, exon 1 of 1)	protein-coding	R	YTHDF3	human	HEK 293T	iCLIP-seq	RNA-Protein	27602518	SRP070451	GSE78030
chr6	170535165	170535165	-	PSMB1	ENSG00000008018	5689	NM_002793	TTS (NM_002793)	protein-coding	R	YTHDF3	human	HEK 293T	iCLIP-seq	RNA-Protein	27602518	SRP070451	GSE78030
chr5	80650895	80650895	-	MTRNR2L2		100462981	NM_001190470	5' UTR (NM_001190470, exon 1 of 1)	protein-coding	R	YTHDF3	human	HEK 293T	iCLIP-seq	RNA-Protein	27602518	SRP070451	GSE78030
chr14	102082195	102082195	-	HSP90AA1	ENSG00000080824	3320	NM_005348	exon (NM_005348, exon 10 of 11)	protein-coding	R	YTHDF3	human	HEK 293T	iCLIP-seq	RNA-Protein	27602518	SRP070451	GSE78030
chr5	154891386	154891386	-	CNOT8	ENSG00000155508	9337	NM_004779	exon (NM_001252156, exon 26 of 28)	protein-coding	R	YTHDF3	human	HEK 293T	iCLIP-seq	RNA-Protein	27602518	SRP070451	GSE78030
chr17	1345299	1345299	-	YWHAE	ENSG00000108953	7531	NM_006761	non-coding (NR_024058, exon 7 of 7)	protein-coding	R	YTHDF3	human	HEK 293T	iCLIP-seq	RNA-Protein	27602518	SRP070451	GSE78030
chr16	71733013	71733013	-	PHLPP2	ENSG00000040199	23035	NM_015020	3' UTR (NM_001128, exon 23 of 23)	protein-coding	R	YTHDF3	human	HEK 293T	iCLIP-seq	RNA-Protein	27602518	SRP070451	GSE78030
chr1	155320537	155320537	+	RUSC1	ENSG00000160753	23623	NM_014328	promoter-TSS (NM_001105204)	protein-coding	R	YTHDF3	human	HEK 293T	iCLIP-seq	RNA-Protein	27602518	SRP070451	GSE78030
chr11	66627145	66627145	+	RBM14	ENSG00000239306	10432	NM_006328	3' UTR (NM_001198836, exon 3 of 3)	protein-coding	R	YTHDF3	human	HEK 293T	iCLIP-seq	RNA-Protein	27602518	SRP070451	GSE78030
chr6	26027012	26027012	-	HIST1H4B	ENSG00000278705	8366	NM_003544	exon (NM_003544, exon 1 of 1)	protein-coding	R	YTHDF3	human	HEK 293T	iCLIP-seq	RNA-Protein	27602518	SRP070451	GSE78030
chr7	151235449	151235449	+	CHPF2	ENSG00000033100	54480	NM_019015	exon (NM_001284295, exon 3 of 5)	protein-coding	R	YTHDF3	human	HEK 293T	iCLIP-seq	RNA-Protein	27602518	SRP070451	GSE78030
chr6	109368827	109368827	-	CD164	ENSG00000135535	8763	NM_006016	3' UTR (NM_001142402, exon 5 of 5)	protein-coding	R	YTHDF3	human	HEK 293T	iCLIP-seq	RNA-Protein	27602518	SRP070451	GSE78030
chr6	27893671	27893671	+	HIST1H2BO	ENSG00000274641	8348	NM_003527	promoter-TSS (NM_003514)	protein-coding	R	YTHDF3	human	HEK 293T	iCLIP-seq	RNA-Protein	27602518	SRP070451	GSE78030
chr6	21594060	21594060	+	SOX4	ENSG00000124766	6659	NM_003107	5' UTR (NM_003107, exon 1 of 1)	protein-coding	R	YTHDF3	human	HEK 293T	iCLIP-seq	RNA-Protein	27602518	SRP070451	GSE78030
chr1	161422132	161422132	-	CFAP126	ENSG00000188931	257177	NM_001013625	Intergenic	protein-coding	R	YTHDF3	human	HEK 293T	iCLIP-seq	RNA-Protein	27602518	SRP070451	GSE78030
chr17	41690986	41690986	+	EIF1	ENSG00000173812	10209	NM_005801	3' UTR (NM_005801, exon 4 of 4)	protein-coding	R	YTHDF3	human	HEK 293T	iCLIP-seq	RNA-Protein	27602518	SRP070451	GSE78030
chr16	11538425	11538425	-	LITAF	ENSG00000189067	9516	NM_004862	Intergenic	protein-coding	R	YTHDF3	human	HEK 293T	iCLIP-seq	RNA-Protein	27602518	SRP070451	GSE78030
chr17	7244020	7244020	-	GABARAP	ENSG00000170296	11337	NM_007278	3' UTR (NM_015343, exon 9 of 9)	protein-coding	R	YTHDF3	human	HEK 293T	iCLIP-seq	RNA-Protein	27602518	SRP070451	GSE78030
chr20	58903671	58903671	+	GNAS	ENSG00000087460	2778	NM_000516	intron (NM_001077488, intron 4 of 12)	protein-coding	R	YTHDF3	human	HEK 293T	iCLIP-seq	RNA-Protein	27602518	SRP070451	GSE78030
chr6	1610774	1610774	+	FOXC1	ENSG00000054598	2296	NM_001453	exon (NM_001453, exon 1 of 1)	protein-coding	R	YTHDF3	human	HEK 293T	iCLIP-seq	RNA-Protein	27602518	SRP070451	GSE78030
chr17	80999825	80999825	+	CHMP6	ENSG00000176108	79643	NM_024591	3' UTR (NM_024591, exon 8 of 8)	protein-coding	R	YTHDF3	human	HEK 293T	iCLIP-seq	RNA-Protein	27602518	SRP070451	GSE78030
chr9	86945617	86945617	-	GAS1	ENSG00000180447	2619	NM_002048	3' UTR (NM_002048, exon 1 of 1)	protein-coding	R	YTHDF3	human	HEK 293T	iCLIP-seq	RNA-Protein	27602518	SRP070451	GSE78030
chr11	62672286	62672286	+	LBHD1	ENSG00000162194	79081	NM_024099	promoter-TSS (NM_024099)	protein-coding	R	YTHDF3	human	HEK 293T	iCLIP-seq	RNA-Protein	27602518	SRP070451	GSE78030
chr16	30525753	30525753	-	ZNF768	ENSG00000169957	79724	NM_024671	exon (NM_024671, exon 2 of 2)	protein-coding	R	YTHDF3	human	HEK 293T	iCLIP-seq	RNA-Protein	27602518	SRP070451	GSE78030
chr4	99948432	99948432	-	DNAJB14	ENSG00000164031	79982	NM_024920	3' UTR (NM_002106, exon 5 of 5)	protein-coding	R	YTHDF3	human	HEK 293T	iCLIP-seq	RNA-Protein	27602518	SRP070451	GSE78030
chr3	51389038	51389038	+	RBM15B	ENSG00000259956	29890	NM_013286	exon (NM_006010, exon 4 of 4)	protein-coding	R	YTHDF3	human	HEK 293T	iCLIP-seq	RNA-Protein	27602518	SRP070451	GSE78030
chr3	49015172	49015172	+	DALRD3	ENSG00000178149	55152	NM_018114	TTS (NM_001009996)	protein-coding	R	YTHDF3	human	HEK 293T	iCLIP-seq	RNA-Protein	27602518	SRP070451	GSE78030
chr1	229638160	229638160	+	URB2	ENSG00000135763	9816	NM_014777	exon (NM_014777, exon 4 of 10)	protein-coding	R	YTHDF3	human	HEK 293T	iCLIP-seq	RNA-Protein	27602518	SRP070451	GSE78030
chr7	128457566	128457566	+	HILPDA	ENSG00000135245	29923	NM_013332	3' UTR (NM_001098786, exon 2 of 2)	protein-coding	R	YTHDF3	human	HEK 293T	iCLIP-seq	RNA-Protein	27602518	SRP070451	GSE78030
chr12	67305707	67305707	+	CAND1	ENSG00000111530	55832	NM_018448	exon (NM_001329675, exon 11 of 16)	protein-coding	R	YTHDF3	human	HEK 293T	iCLIP-seq	RNA-Protein	27602518	SRP070451	GSE78030
chr9	122144249	122144249	-	NDUFA8	ENSG00000119421	4702	NM_014222	exon (NM_014222, exon 4 of 4)	protein-coding	R	YTHDF3	human	HEK 293T	iCLIP-seq	RNA-Protein	27602518	SRP070451	GSE78030
chr20	50891757	50891757	-	ADNP	ENSG00000101126	23394	NM_015339	exon (NM_001282531, exon 6 of 6)	protein-coding	R	YTHDF3	human	HEK 293T	iCLIP-seq	RNA-Protein	27602518	SRP070451	GSE78030
chr3	50318137	50318137	-	HYAL2	ENSG00000068001	8692	NM_003773	exon (NM_003773, exon 4 of 4)	protein-coding	R	YTHDF3	human	HEK 293T	iCLIP-seq	RNA-Protein	27602518	SRP070451	GSE78030
chr10	101364945	101364945	-	BTRC	ENSG00000166167	8945	NM_003939	intron (NM_003939, intron 1 of 13)	protein-coding	R	YTHDF3	human	HEK 293T	iCLIP-seq	RNA-Protein	27602518	SRP070451	GSE78030
chr10	67045578	67045578	-	LRRTM3	ENSG00000198739	347731	NM_178011	intron (NR_111909, intron 2 of 2)	protein-coding	R	YTHDF3	human	HEK 293T	iCLIP-seq	RNA-Protein	27602518	SRP070451	GSE78030
chr15	82538984	82538984	-	RPS17	ENSG00000182774	6218	NM_001021	non-coding (NR_111943, exon 2 of 4)	protein-coding	R	YTHDF3	human	HEK 293T	iCLIP-seq	RNA-Protein	27602518	SRP070451	GSE78030
chr2	176094609	176094609	+	HOXD13	ENSG00000128714	3239	NM_000523	exon (NM_000523, exon 2 of 2)	protein-coding	R	YTHDF3	human	HEK 293T	iCLIP-seq	RNA-Protein	27602518	SRP070451	GSE78030
chr7	150371697	150371697	+	REPIN1	ENSG00000214022	29803	NM_013400	exon (NM_001099695, exon 3 of 3)	protein-coding	R	YTHDF3	human	HEK 293T	iCLIP-seq	RNA-Protein	27602518	SRP070451	GSE78030
chr11	119094204	119094204	-	H2AFX	ENSG00000188486	3014	NM_002105	TTS (NM_000190)	protein-coding	R	YTHDF3	human	HEK 293T	iCLIP-seq	RNA-Protein	27602518	SRP070451	GSE78030
chr9	128696081	128696081	+	SET	ENSG00000119335	6418	NM_003011	3' UTR (NM_001122821, exon 8 of 8)	protein-coding	R	YTHDF3	human	HEK 293T	iCLIP-seq	RNA-Protein	27602518	SRP070451	GSE78030
chr11	118994593	118994593	+	CCDC84	ENSG00000186166	338657	NM_198489	Intergenic	protein-coding	R	YTHDF3	human	HEK 293T	iCLIP-seq	RNA-Protein	27602518	SRP070451	GSE78030
chr5	137754225	137754225	-	HNRNPA0	ENSG00000177733	10949	NM_006805	5' UTR (NM_006805, exon 1 of 1)	protein-coding	R	YTHDF3	human	HEK 293T	iCLIP-seq	RNA-Protein	27602518	SRP070451	GSE78030
chr1	92700935	92700935	-	EVI5	ENSG00000067208	7813	NM_005665	intron (NM_005665, intron 5 of 17)	protein-coding	R	YTHDF3	human	HEK 293T	iCLIP-seq	RNA-Protein	27602518	SRP070451	GSE78030
chr16	69781064	69781064	+	WWP2	ENSG00000198373	11060	NM_007014	intron (NM_007014, intron 2 of 24)	protein-coding	R	YTHDF3	human	HEK 293T	iCLIP-seq	RNA-Protein	27602518	SRP070451	GSE78030
chr1	223863637	223863637	-	TP53BP2	ENSG00000143514	7159	NM_005426	Intergenic	protein-coding	R	YTHDF3	human	HEK 293T	iCLIP-seq	RNA-Protein	27602518	SRP070451	GSE78030
chr2	27040806	27040806	+	TMEM214	ENSG00000119777	54867	NM_017727	exon (NM_001083590, exon 16 of 16)	protein-coding	R	YTHDF3	human	HEK 293T	iCLIP-seq	RNA-Protein	27602518	SRP070451	GSE78030
chr10	73783210	73783210	+	CHCHD1	ENSG00000172586	118487	NM_203298	3' UTR (NM_203298, exon 3 of 3)	protein-coding	R	YTHDF3	human	HEK 293T	iCLIP-seq	RNA-Protein	27602518	SRP070451	GSE78030
chr8	143599650	143599650	+	TIGD5	ENSG00000179886	84948	NM_032862	exon (NM_032862, exon 1 of 1)	protein-coding	R	YTHDF3	human	HEK 293T	iCLIP-seq	RNA-Protein	27602518	SRP070451	GSE78030
chr2	27216987	27216987	+	CAD	ENSG00000084774	790	NM_004341	promoter-TSS (NM_001306079)	protein-coding	R	YTHDF3	human	HEK 293T	iCLIP-seq	RNA-Protein	27602518	SRP070451	GSE78030
chr3	184183605	184183605	+	ABCF3	ENSG00000161204	55324	NM_018358	exon (NM_001311198, exon 13 of 13)	protein-coding	R	YTHDF3	human	HEK 293T	iCLIP-seq	RNA-Protein	27602518	SRP070451	GSE78030
chr16	29989961	29989961	+	HIRIP3	ENSG00000149929	8479	NM_003609	intron (NM_004783, intron 17 of 18)	protein-coding	R	YTHDF3	human	HEK 293T	iCLIP-seq	RNA-Protein	27602518	SRP070451	GSE78030
chrX	72275669	72275669	-	RPS4X	ENSG00000198034	6191	NM_001007	exon (NM_001007, exon 3 of 7)	protein-coding	R	YTHDF3	human	HEK 293T	iCLIP-seq	RNA-Protein	27602518	SRP070451	GSE78030
chr1	179095321	179095321	+	TOR3A	ENSG00000186283	64222	NM_022371	3' UTR (NM_022371, exon 6 of 6)	protein-coding	R	YTHDF3	human	HEK 293T	iCLIP-seq	RNA-Protein	27602518	SRP070451	GSE78030
chr12	68839466	68839466	+	MDM2	ENSG00000135679	4193	NM_002392	exon (NM_001278462, exon 6 of 6)	protein-coding	R	YTHDF3	human	HEK 293T	iCLIP-seq	RNA-Protein	27602518	SRP070451	GSE78030
chr19	19506414	19506414	+	TSSK6	ENSG00000178093	83983	NM_032037	3' UTR (NM_017660, exon 12 of 12)	protein-coding	R	YTHDF3	human	HEK 293T	iCLIP-seq	RNA-Protein	27602518	SRP070451	GSE78030
chr6	35869658	35869658	-	SRPK1	ENSG00000096063	6732	NM_003137	non-coding (NR_034069, exon 11 of 16)	protein-coding	R	YTHDF3	human	HEK 293T	iCLIP-seq	RNA-Protein	27602518	SRP070451	GSE78030
chr17	1355144	1355144	-	YWHAE	ENSG00000108953	7531	NM_006761	intron (NR_024058, intron 5 of 6)	protein-coding	R	YTHDF3	human	HEK 293T	iCLIP-seq	RNA-Protein	27602518	SRP070451	GSE78030
chr6	116279745	116279745	-	DSE	ENSG00000111817	29940	NM_013352	promoter-TSS (NR_136524)	protein-coding	R	YTHDF3	human	HEK 293T	iCLIP-seq	RNA-Protein	27602518	SRP070451	GSE78030
chr10	113703746	113703746	-	CASP7	ENSG00000165806	840	NM_001227	intron (NM_033338, intron 3 of 7)	protein-coding	R	YTHDF3	human	HEK 293T	iCLIP-seq	RNA-Protein	27602518	SRP070451	GSE78030
chr11	24607383	24607383	-	LUZP2	ENSG00000187398	338645	NM_001009909	intron (NM_001252008, intron 1 of 11)	protein-coding	R	YTHDF3	human	HEK 293T	iCLIP-seq	RNA-Protein	27602518	SRP070451	GSE78030
chr1	201465891	201465891	-	PHLDA3	ENSG00000174307	23612	NM_012396	non-coding (NR_073080, exon 3 of 3)	protein-coding	R	YTHDF3	human	HEK 293T	iCLIP-seq	RNA-Protein	27602518	SRP070451	GSE78030
chr11	63744241	63744241	+	C11orf95	ENSG00000188070	65998	NM_001144936	intron (NM_001265589, intron 3 of 8)	protein-coding	R	YTHDF3	human	HEK 293T	iCLIP-seq	RNA-Protein	27602518	SRP070451	GSE78030
chr7	135166591	135166591	-	C7orf49	ENSG00000122783	78996	NM_024033	TTS (NM_018295)	protein-coding	R	YTHDF3	human	HEK 293T	iCLIP-seq	RNA-Protein	27602518	SRP070451	GSE78030
chr9	137552389	137552389	+	MRPL41	ENSG00000182154	64975	NM_032477	exon (NM_032477, exon 2 of 2)	protein-coding	R	YTHDF3	human	HEK 293T	iCLIP-seq	RNA-Protein	27602518	SRP070451	GSE78030
chr7	6463044	6463044	-	DAGLB	ENSG00000164535	221955	NM_139179	exon (NM_001100603, exon 4 of 4)	protein-coding	R	YTHDF3	human	HEK 293T	iCLIP-seq	RNA-Protein	27602518	SRP070451	GSE78030
chr14	77469220	77469220	+	AHSA1	ENSG00000100591	10598	NM_012111	exon (NM_012111, exon 9 of 9)	protein-coding	R	YTHDF3	human	HEK 293T	iCLIP-seq	RNA-Protein	27602518	SRP070451	GSE78030
chr22	38865646	38865646	-	CBX6	ENSG00000183741	23466	NM_014292	3' UTR (NM_001303494, exon 5 of 5)	protein-coding	R	YTHDF3	human	HEK 293T	iCLIP-seq	RNA-Protein	27602518	SRP070451	GSE78030
chr15	45591984	45591984	+	BLOC1S6	ENSG00000104164	26258	NM_012388	intron (NR_132359, intron 1 of 2)	protein-coding	R	YTHDF3	human	HEK 293T	iCLIP-seq	RNA-Protein	27602518	SRP070451	GSE78030
chrX	154478378	154478378	-	LAGE3	ENSG00000196976	8270	NM_006014	exon (NM_006014, exon 2 of 3)	protein-coding	R	YTHDF3	human	HEK 293T	iCLIP-seq	RNA-Protein	27602518	SRP070451	GSE78030
chr10	43396523	43396523	-	HNRNPF	ENSG00000169813	3185	NM_004966	5' UTR (NM_001098208, exon 1 of 3)	protein-coding	R	YTHDF3	human	HEK 293T	iCLIP-seq	RNA-Protein	27602518	SRP070451	GSE78030
chr19	9810759	9810759	-	FBXL12	ENSG00000127452	54850	NM_017703	3' UTR (NM_001316940, exon 3 of 3)	protein-coding	R	YTHDF3	human	HEK 293T	iCLIP-seq	RNA-Protein	27602518	SRP070451	GSE78030
chr12	821043	821043	+	WNK1	ENSG00000060237	65125	NM_014823	intron (NM_213655, intron 2 of 27)	protein-coding	R	YTHDF3	human	HEK 293T	iCLIP-seq	RNA-Protein	27602518	SRP070451	GSE78030
chr3	41239837	41239837	+	CTNNB1	ENSG00000168036	1499	NM_001904	3' UTR (NM_001330729, exon 17 of 17)	protein-coding	R	YTHDF3	human	HEK 293T	iCLIP-seq	RNA-Protein	27602518	SRP070451	GSE78030
chr14	49894150	49894150	+	ARF6	ENSG00000165527	382	NM_001663	exon (NM_001663, exon 2 of 2)	protein-coding	R	YTHDF3	human	HEK 293T	iCLIP-seq	RNA-Protein	27602518	SRP070451	GSE78030
chr8	79765692	79765692	-	HEY1	ENSG00000164683	23462	NM_012258	exon (NM_001282851, exon 2 of 2)	protein-coding	R	YTHDF3	human	HEK 293T	iCLIP-seq	RNA-Protein	27602518	SRP070451	GSE78030
chr16	21642096	21642096	+	IGSF6	ENSG00000140749	10261	NM_005849	intron (NM_005849, intron 5 of 5)	protein-coding	R	YTHDF3	human	HEK 293T	iCLIP-seq	RNA-Protein	27602518	SRP070451	GSE78030
chr5	72220726	72220726	-	MAP1B	ENSG00000131711	4131	NM_005909	3' UTR (NM_001286748, exon 12 of 12)	protein-coding	R	YTHDF3	human	HEK 293T	iCLIP-seq	RNA-Protein	27602518	SRP070451	GSE78030
chr2	85545017	85545017	+	MAT2A	ENSG00000168906	4144	NM_005911	3' UTR (NM_005911, exon 9 of 9)	protein-coding	R	YTHDF3	human	HEK 293T	iCLIP-seq	RNA-Protein	27602518	SRP070451	GSE78030
chr2	8683900	8683900	+	ID2	ENSG00000115738	3398	NM_002166	3' UTR (NM_002166, exon 3 of 3)	protein-coding	R	YTHDF3	human	HEK 293T	iCLIP-seq	RNA-Protein	27602518	SRP070451	GSE78030
chr19	46775465	46775465	-	SLC1A5	ENSG00000105281	6510	NM_005628	3' UTR (NM_001145145, exon 7 of 7)	protein-coding	R	YTHDF3	human	HEK 293T	iCLIP-seq	RNA-Protein	27602518	SRP070451	GSE78030
chr9	86946178	86946178	-	GAS1	ENSG00000180447	2619	NM_002048	exon (NM_002048, exon 1 of 1)	protein-coding	R	YTHDF3	human	HEK 293T	iCLIP-seq	RNA-Protein	27602518	SRP070451	GSE78030
chr9	128694754	128694754	+	SET	ENSG00000119335	6418	NM_003011	3' UTR (NM_001122821, exon 8 of 8)	protein-coding	R	YTHDF3	human	HEK 293T	iCLIP-seq	RNA-Protein	27602518	SRP070451	GSE78030
chrX	153955332	153955332	-	RENBP	ENSG00000102032	5973	NM_002910	exon (NM_005334, exon 17 of 26)	protein-coding	R	YTHDF3	human	HEK 293T	iCLIP-seq	RNA-Protein	27602518	SRP070451	GSE78030
chr14	105011814	105011814	-	CDCA4	ENSG00000170779	55038	NM_017955	exon (NM_017955, exon 2 of 2)	protein-coding	R	YTHDF3	human	HEK 293T	iCLIP-seq	RNA-Protein	27602518	SRP070451	GSE78030
chr1	28742771	28742771	+	YTHDF2	ENSG00000198492	51441	NM_016258	exon (NM_001173128, exon 5 of 6)	protein-coding	R	YTHDF3	human	HEK 293T	iCLIP-seq	RNA-Protein	27602518	SRP070451	GSE78030
chr3	136588208	136588208	+	STAG1	ENSG00000118007	10274	NM_005862	intron (NM_005862, intron 4 of 33)	protein-coding	R	YTHDF3	human	HEK 293T	iCLIP-seq	RNA-Protein	27602518	SRP070451	GSE78030
chr14	49894223	49894223	+	ARF6	ENSG00000165527	382	NM_001663	exon (NM_001663, exon 2 of 2)	protein-coding	R	YTHDF3	human	HEK 293T	iCLIP-seq	RNA-Protein	27602518	SRP070451	GSE78030
chr5	138634545	138634545	+	HSPA9	ENSG00000113013	3313	NM_004134	Intergenic	protein-coding	R	YTHDF3	human	HEK 293T	iCLIP-seq	RNA-Protein	27602518	SRP070451	GSE78030
chr14	60107679	60107679	+	PCNX4	ENSG00000126773	64430	NM_022495	exon (NM_001330177, exon 2 of 11)	protein-coding	R	YTHDF3	human	HEK 293T	iCLIP-seq	RNA-Protein	27602518	SRP070451	GSE78030
chr1	210374230	210374230	-	HHAT	ENSG00000054392	55733	NM_018194	intron (NM_001122834, intron 3 of 11)	protein-coding	R	YTHDF3	human	HEK 293T	iCLIP-seq	RNA-Protein	27602518	SRP070451	GSE78030
chr3	50358883	50358883	-	TMEM115	ENSG00000126062	11070	NM_007024	exon (NM_007024, exon 1 of 2)	protein-coding	R	YTHDF3	human	HEK 293T	iCLIP-seq	RNA-Protein	27602518	SRP070451	GSE78030
chrX	72272698	72272698	-	RPS4X	ENSG00000198034	6191	NM_001007	TTS (NM_001007)	protein-coding	R	YTHDF3	human	HEK 293T	iCLIP-seq	RNA-Protein	27602518	SRP070451	GSE78030
chr14	31106988	31106988	-	AP4S1	ENSG00000100478	11154	NM_007077	exon (NM_015382, exon 38 of 43)	protein-coding	R	YTHDF3	human	HEK 293T	iCLIP-seq	RNA-Protein	27602518	SRP070451	GSE78030
chr1	58782199	58782199	-	JUN	ENSG00000177606	3725	NM_002228	exon (NM_002228, exon 1 of 1)	protein-coding	R	YTHDF3	human	HEK 293T	iCLIP-seq	RNA-Protein	27602518	SRP070451	GSE78030
chr15	43771249	43771249	+	SERF2	ENSG00000140264	10169	NM_005770	3' UTR (NM_005313, exon 13 of 13)	protein-coding	R	YTHDF3	human	HEK 293T	iCLIP-seq	RNA-Protein	27602518	SRP070451	GSE78030
chr3	43079482	43079482	-	POMGNT2	ENSG00000144647	84892	NM_032806	3' UTR (NM_032806, exon 2 of 2)	protein-coding	R	YTHDF3	human	HEK 293T	iCLIP-seq	RNA-Protein	27602518	SRP070451	GSE78030
chr9	76571994	76571994	+	GCNT1	ENSG00000187210	2650	NM_001490	Intergenic	protein-coding	R	YTHDF3	human	HEK 293T	iCLIP-seq	RNA-Protein	27602518	SRP070451	GSE78030
chr11	66615091	66615091	-	RBM14-RBM4	ENSG00000248643	100526737	NM_001198845	Intergenic	protein-coding	R	YTHDF3	human	HEK 293T	iCLIP-seq	RNA-Protein	27602518	SRP070451	GSE78030
chr1	58781967	58781967	-	JUN	ENSG00000177606	3725	NM_002228	3' UTR (NM_002228, exon 1 of 1)	protein-coding	R	YTHDF3	human	HEK 293T	iCLIP-seq	RNA-Protein	27602518	SRP070451	GSE78030
chr19	49909100	49909100	-	IL4I1	ENSG00000104951	259307	NM_152899	exon (NM_012346, exon 2 of 2)	protein-coding	R	YTHDF3	human	HEK 293T	iCLIP-seq	RNA-Protein	27602518	SRP070451	GSE78030
chr2	112539112	112539112	+	POLR1B	ENSG00000125630	84172	NM_019014	Intergenic	protein-coding	R	YTHDF3	human	HEK 293T	iCLIP-seq	RNA-Protein	27602518	SRP070451	GSE78030
chr15	69455232	69455232	+	RPLP1	ENSG00000137818	6176	NM_001003	exon (NM_001003, exon 3 of 4)	protein-coding	R	YTHDF3	human	HEK 293T	iCLIP-seq	RNA-Protein	27602518	SRP070451	GSE78030
chr1	8870508	8870508	-	ENO1	ENSG00000074800	2023	NM_001428	exon (NM_001428, exon 4 of 12)	protein-coding	R	YTHDF3	human	HEK 293T	iCLIP-seq	RNA-Protein	27602518	SRP070451	GSE78030
chr7	906362	906362	-	ADAP1	ENSG00000105963	11033	NM_006869	intron (NM_001284308, intron 4 of 10)	protein-coding	R	YTHDF3	human	HEK 293T	iCLIP-seq	RNA-Protein	27602518	SRP070451	GSE78030
chr6	132814743	132814743	+	RPS12	ENSG00000112306	6206	NM_001016	promoter-TSS (NR_002434)	protein-coding	R	YTHDF3	human	HEK 293T	iCLIP-seq	RNA-Protein	27602518	SRP070451	GSE78030
chr19	1577705	1577705	-	MEX3D	ENSG00000181588	399664	NM_203304	3' UTR (NM_001281453, exon 7 of 7)	protein-coding	R	YTHDF3	human	HEK 293T	iCLIP-seq	RNA-Protein	27602518	SRP070451	GSE78030
chr17	50863343	50863343	-	TOB1	ENSG00000141232	10140	NM_005749	exon (NM_001243877, exon 3 of 3)	protein-coding	R	YTHDF3	human	HEK 293T	iCLIP-seq	RNA-Protein	27602518	SRP070451	GSE78030
chr6	27824419	27824419	+	HIST1H4J	ENSG00000197238	8363	NM_021968	TTS (NM_021968)	protein-coding	R	YTHDF3	human	HEK 293T	iCLIP-seq	RNA-Protein	27602518	SRP070451	GSE78030
chr21	42908964	42908964	+	NDUFV3	ENSG00000160194	4731	NM_021075	exon (NM_001001503, exon 3 of 3)	protein-coding	R	YTHDF3	human	HEK 293T	iCLIP-seq	RNA-Protein	27602518	SRP070451	GSE78030
chr11	123061209	123061209	-	HSPA8	ENSG00000109971	3312	NM_006597	exon (NM_006597, exon 2 of 9)	protein-coding	R	YTHDF3	human	HEK 293T	iCLIP-seq	RNA-Protein	27602518	SRP070451	GSE78030
chr19	48453235	48453235	+	KCNJ14	ENSG00000182324	3770	NM_013348	3' UTR (NM_031485, exon 7 of 7)	protein-coding	R	YTHDF3	human	HEK 293T	iCLIP-seq	RNA-Protein	27602518	SRP070451	GSE78030
chr16	88808297	88808297	+	APRT	ENSG00000198931	353	NM_000485	3' UTR (NM_030928, exon 10 of 10)	protein-coding	R	YTHDF3	human	HEK 293T	iCLIP-seq	RNA-Protein	27602518	SRP070451	GSE78030
chr4	128271315	128271315	-	PGRMC2	ENSG00000164040	10424	NM_006320	3' UTR (NM_006320, exon 3 of 3)	protein-coding	R	YTHDF3	human	HEK 293T	iCLIP-seq	RNA-Protein	27602518	SRP070451	GSE78030
chr1	224192548	224192548	+	DEGS1	ENSG00000143753	8560	NM_003676	3' UTR (NM_001321541, exon 4 of 4)	protein-coding	R	YTHDF3	human	HEK 293T	iCLIP-seq	RNA-Protein	27602518	SRP070451	GSE78030
chrX	40075061	40075061	-	BCOR	ENSG00000183337	54880	NM_017745	exon (NM_001123383, exon 4 of 15)	protein-coding	R	YTHDF3	human	HEK 293T	iCLIP-seq	RNA-Protein	27602518	SRP070451	GSE78030
chr16	2040023	2040023	-	SLC9A3R2	ENSG00000065054	9351	NM_004785	TTS (NM_001130012)	protein-coding	R	YTHDF3	human	HEK 293T	iCLIP-seq	RNA-Protein	27602518	SRP070451	GSE78030
chr6	68665211	68665211	-	ADGRB3	ENSG00000135298	577	NM_001704	intron (NM_001704, intron 3 of 31)	protein-coding	R	YTHDF3	human	HEK 293T	iCLIP-seq	RNA-Protein	27602518	SRP070451	GSE78030
chr6	26033278	26033278	-	HIST1H2AB	ENSG00000278463	8335	NM_003513	exon (NM_003513, exon 1 of 1)	protein-coding	R	YTHDF3	human	HEK 293T	iCLIP-seq	RNA-Protein	27602518	SRP070451	GSE78030
chr14	31128699	31128699	-	HECTD1	ENSG00000092148	25831	NM_015382	exon (NM_015382, exon 25 of 43)	protein-coding	R	YTHDF3	human	HEK 293T	iCLIP-seq	RNA-Protein	27602518	SRP070451	GSE78030
chr19	18574879	18574879	+	UBA52	ENSG00000221983	7311	NM_003333	exon (NM_001321017, exon 4 of 5)	protein-coding	R	YTHDF3	human	HEK 293T	iCLIP-seq	RNA-Protein	27602518	SRP070451	GSE78030
chr6	15500975	15500975	+	DTNBP1	ENSG00000047579	84062	NM_032122	exon (NM_001267040, exon 8 of 18)	protein-coding	R	YTHDF3	human	HEK 293T	iCLIP-seq	RNA-Protein	27602518	SRP070451	GSE78030
chr1	182384545	182384545	-	GLUL	ENSG00000135821	2752	NM_002065	exon (NM_002065, exon 8 of 8)	protein-coding	R	YTHDF3	human	HEK 293T	iCLIP-seq	RNA-Protein	27602518	SRP070451	GSE78030
chr17	76039266	76039266	-	EVPL	ENSG00000167880	2125	NM_001988	non-coding (NR_048541, exon 15 of 15)	protein-coding	R	YTHDF3	human	HEK 293T	iCLIP-seq	RNA-Protein	27602518	SRP070451	GSE78030
chr1	101256418	101256418	+	S1PR1	ENSG00000170989	1901	NM_001400	Intergenic	protein-coding	R	YTHDF3	human	HEK 293T	iCLIP-seq	RNA-Protein	27602518	SRP070451	GSE78030
chr1	61088530	61088530	+	NFIA	ENSG00000162599	4774	NM_005595	exon (NM_001145512, exon 3 of 12)	protein-coding	R	YTHDF3	human	HEK 293T	iCLIP-seq	RNA-Protein	27602518	SRP070451	GSE78030
chr20	326172	326172	+	SOX12	ENSG00000177732	6666	NM_006943	promoter-TSS (NR_109990)	protein-coding	R	YTHDF3	human	HEK 293T	iCLIP-seq	RNA-Protein	27602518	SRP070451	GSE78030
chr7	43807127	43807127	+	BLVRA	ENSG00000106605	644	NM_000712	exon (NM_000712, exon 8 of 8)	protein-coding	R	YTHDF3	human	HEK 293T	iCLIP-seq	RNA-Protein	27602518	SRP070451	GSE78030
chr12	130869798	130869798	-	RAN	ENSG00000132341	5901	NM_006325	Intergenic	protein-coding	R	YTHDF3	human	HEK 293T	iCLIP-seq	RNA-Protein	27602518	SRP070451	GSE78030
chr12	120199463	120199463	-	RPLP0	ENSG00000089157	6175	NM_001002	exon (NM_053275, exon 3 of 8)	protein-coding	R	YTHDF3	human	HEK 293T	iCLIP-seq	RNA-Protein	27602518	SRP070451	GSE78030
chr17	4945750	4945750	-	PFN1	ENSG00000108518	5216	NM_005022	TTS (NM_015528)	protein-coding	R	YTHDF3	human	HEK 293T	iCLIP-seq	RNA-Protein	27602518	SRP070451	GSE78030
chr16	30524986	30524986	-	ZNF768	ENSG00000169957	79724	NM_024671	exon (NM_024671, exon 2 of 2)	protein-coding	R	YTHDF3	human	HEK 293T	iCLIP-seq	RNA-Protein	27602518	SRP070451	GSE78030
chr5	149552245	149552245	-	CSNK1A1	ENSG00000113712	1452	NM_001892	promoter-TSS (NM_001025105)	protein-coding	R	YTHDF3	human	HEK 293T	iCLIP-seq	RNA-Protein	27602518	SRP070451	GSE78030
chr1	26780584	26780584	+	PIGV	ENSG00000060642	55650	NM_017837	exon (NM_139135, exon 20 of 20)	protein-coding	R	YTHDF3	human	HEK 293T	iCLIP-seq	RNA-Protein	27602518	SRP070451	GSE78030
chr3	14113059	14113059	-	CHCHD4	ENSG00000163528	131474	NM_144636	exon (NM_001098502, exon 3 of 3)	protein-coding	R	YTHDF3	human	HEK 293T	iCLIP-seq	RNA-Protein	27602518	SRP070451	GSE78030
chr19	12954371	12954371	-	GADD45GIP1	ENSG00000179271	90480	NM_052850	TTS (NM_001270363)	protein-coding	R	YTHDF3	human	HEK 293T	iCLIP-seq	RNA-Protein	27602518	SRP070451	GSE78030
chr3	51995892	51995892	-	RPL29	ENSG00000162244	6159	NM_000992	promoter-TSS (NM_000992)	protein-coding	R	YTHDF3	human	HEK 293T	iCLIP-seq	RNA-Protein	27602518	SRP070451	GSE78030
chrX	108722374	108722374	-	IRS4	ENSG00000133124	8471	NM_003604	Intergenic	protein-coding	R	YTHDF3	human	HEK 293T	iCLIP-seq	RNA-Protein	27602518	SRP070451	GSE78030
chr2	47799321	47799321	+	MSH6	ENSG00000116062	2956	NM_000179	exon (NM_001281494, exon 4 of 10)	protein-coding	R	YTHDF3	human	HEK 293T	iCLIP-seq	RNA-Protein	27602518	SRP070451	GSE78030
chr17	21002540	21002540	-	USP22	ENSG00000124422	23326	NM_015276	3' UTR (NM_015276, exon 13 of 13)	protein-coding	R	YTHDF3	human	HEK 293T	iCLIP-seq	RNA-Protein	27602518	SRP070451	GSE78030
chrX	119423844	119423844	+	SLC25A43	ENSG00000077713	203427	NM_145305	intron (NM_145305, intron 3 of 4)	protein-coding	R	YTHDF3	human	HEK 293T	iCLIP-seq	RNA-Protein	27602518	SRP070451	GSE78030
chr3	9476116	9476116	+	LHFPL4	ENSG00000156959	375323	NM_198560	3' UTR (NM_001080517, exon 23 of 23)	protein-coding	R	YTHDF3	human	HEK 293T	iCLIP-seq	RNA-Protein	27602518	SRP070451	GSE78030
chr5	177595474	177595474	+	TMED9	ENSG00000184840	54732	NM_017510	3' UTR (NM_017510, exon 5 of 5)	protein-coding	R	YTHDF3	human	HEK 293T	iCLIP-seq	RNA-Protein	27602518	SRP070451	GSE78030
chr9	114050008	114050008	+	AMBP	ENSG00000106927	259	NM_001633	exon (NM_001318040, exon 14 of 14)	protein-coding	R	YTHDF3	human	HEK 293T	iCLIP-seq	RNA-Protein	27602518	SRP070451	GSE78030
chrX	119423813	119423813	+	SLC25A43	ENSG00000077713	203427	NM_145305	intron (NM_145305, intron 3 of 4)	protein-coding	R	YTHDF3	human	HEK 293T	iCLIP-seq	RNA-Protein	27602518	SRP070451	GSE78030
chr1	145044674	145044674	-	SRGAP2B	ENSG00000196369	647135	NM_001271870	intron (NM_001271870, intron 1 of 8)	protein-coding	R	YTHDF3	human	HEK 293T	iCLIP-seq	RNA-Protein	27602518	SRP070451	GSE78030
chr16	70445391	70445391	-	ST3GAL2	ENSG00000157350	6483	NM_006927	Intergenic	protein-coding	R	YTHDF3	human	HEK 293T	iCLIP-seq	RNA-Protein	27602518	SRP070451	GSE78030
chr17	7688758	7688758	+	WRAP53	ENSG00000141499	55135	NM_018081	exon (NM_001143990, exon 2 of 11)	protein-coding	R	YTHDF3	human	HEK 293T	iCLIP-seq	RNA-Protein	27602518	SRP070451	GSE78030
chr1	144560828	144560828	-	PPIAL4F	ENSG00000279782	728945	NM_001164262	Intergenic	protein-coding	R	YTHDF3	human	HEK 293T	iCLIP-seq	RNA-Protein	27602518	SRP070451	GSE78030
chrX	24179420	24179420	+	ZFX	ENSG00000005889	7543	NM_003410	exon (NM_001178085, exon 6 of 11)	protein-coding	R	YTHDF3	human	HEK 293T	iCLIP-seq	RNA-Protein	27602518	SRP070451	GSE78030
chr1	224189688	224189688	+	DEGS1	ENSG00000143753	8560	NM_003676	exon (NM_001321541, exon 2 of 4)	protein-coding	R	YTHDF3	human	HEK 293T	iCLIP-seq	RNA-Protein	27602518	SRP070451	GSE78030
chr1	203847503	203847503	+	SNRPE	ENSG00000182004	6635	NM_003094	exon (NM_014827, exon 15 of 20)	protein-coding	R	YTHDF3	human	HEK 293T	iCLIP-seq	RNA-Protein	27602518	SRP070451	GSE78030
chr16	70252606	70252606	-	EXOSC6	ENSG00000223496	118460	NM_058219	promoter-TSS (NM_058219)	protein-coding	R	YTHDF3	human	HEK 293T	iCLIP-seq	RNA-Protein	27602518	SRP070451	GSE78030
chr9	38396835	38396835	+	ALDH1B1	ENSG00000137124	219	NM_000692	exon (NM_000692, exon 2 of 2)	protein-coding	R	YTHDF3	human	HEK 293T	iCLIP-seq	RNA-Protein	27602518	SRP070451	GSE78030
chr12	1786172	1786172	+	LRTM2	ENSG00000166159	654429	NM_001039029	3' UTR (NM_024551, exon 8 of 8)	protein-coding	R	YTHDF3	human	HEK 293T	iCLIP-seq	RNA-Protein	27602518	SRP070451	GSE78030
chr5	27111589	27111589	+	CDH9	ENSG00000113100	1007	NM_016279	Intergenic	protein-coding	R	YTHDF3	human	HEK 293T	iCLIP-seq	RNA-Protein	27602518	SRP070451	GSE78030
chr11	66346860	66346860	-	B4GAT1	ENSG00000174684	11041	NM_006876	exon (NM_006876, exon 1 of 2)	protein-coding	R	YTHDF3	human	HEK 293T	iCLIP-seq	RNA-Protein	27602518	SRP070451	GSE78030
chrX	108736041	108736041	-	IRS4	ENSG00000133124	8471	NM_003604	promoter-TSS (NR_110652)	protein-coding	R	YTHDF3	human	HEK 293T	iCLIP-seq	RNA-Protein	27602518	SRP070451	GSE78030
chr2	47068888	47068888	-	C2orf61	ENSG00000239605	285051	NM_173649	intron (NM_020458, intron 19 of 19)	protein-coding	R	YTHDF3	human	HEK 293T	iCLIP-seq	RNA-Protein	27602518	SRP070451	GSE78030
chr6	43029375	43029375	+	RRP36	ENSG00000124541	88745	NM_033112	non-coding (NR_138081, exon 7 of 7)	protein-coding	R	YTHDF3	human	HEK 293T	iCLIP-seq	RNA-Protein	27602518	SRP070451	GSE78030
chr11	61796469	61796469	+	FEN1	ENSG00000168496	2237	NM_004111	exon (NM_004111, exon 2 of 2)	protein-coding	R	YTHDF3	human	HEK 293T	iCLIP-seq	RNA-Protein	27602518	SRP070451	GSE78030
chr19	54207459	54207459	+	RPS9	ENSG00000170889	6203	NM_001013	exon (NM_001321705, exon 4 of 4)	protein-coding	R	YTHDF3	human	HEK 293T	iCLIP-seq	RNA-Protein	27602518	SRP070451	GSE78030
chr1	204409742	204409742	-	PPP1R15B	ENSG00000158615	84919	NM_032833	exon (NM_032833, exon 1 of 2)	protein-coding	R	YTHDF3	human	HEK 293T	iCLIP-seq	RNA-Protein	27602518	SRP070451	GSE78030
chr1	32826610	32826610	+	S100PBP	ENSG00000116497	64766	NM_022753	exon (NM_001256121, exon 3 of 7)	protein-coding	R	YTHDF3	human	HEK 293T	iCLIP-seq	RNA-Protein	27602518	SRP070451	GSE78030
chr8	23022551	23022551	-	RHOBTB2	ENSG00000008853	23221	NM_015178	non-coding (NR_027140, exon 9 of 9)	protein-coding	R	YTHDF3	human	HEK 293T	iCLIP-seq	RNA-Protein	27602518	SRP070451	GSE78030
chr9	132678216	132678216	+	DDX31	ENSG00000125485	64794	NM_022779	exon (NM_012204, exon 2 of 5)	protein-coding	R	YTHDF3	human	HEK 293T	iCLIP-seq	RNA-Protein	27602518	SRP070451	GSE78030
chr3	179333873	179333873	+	ZNF639	ENSG00000121864	51193	NM_016331	exon (NM_001303425, exon 7 of 7)	protein-coding	R	YTHDF3	human	HEK 293T	iCLIP-seq	RNA-Protein	27602518	SRP070451	GSE78030
chrX	41123524	41123524	+	USP9X	ENSG00000124486	8239	NM_004652	5' UTR (NM_001039590, exon 2 of 45)	protein-coding	R	YTHDF3	human	HEK 293T	iCLIP-seq	RNA-Protein	27602518	SRP070451	GSE78030
chr15	34685406	34685406	+	GJD2	ENSG00000159248	57369	NM_020660	Intergenic	protein-coding	R	YTHDF3	human	HEK 293T	iCLIP-seq	RNA-Protein	27602518	SRP070451	GSE78030
chr20	3784760	3784760	-	CENPB	ENSG00000125817	1059	NM_001810	exon (NM_001810, exon 1 of 1)	protein-coding	R	YTHDF3	human	HEK 293T	iCLIP-seq	RNA-Protein	27602518	SRP070451	GSE78030
chr17	39531159	39531159	+	CDK12	ENSG00000167258	51755	NM_015083	exon (NM_015083, exon 14 of 14)	protein-coding	R	YTHDF3	human	HEK 293T	iCLIP-seq	RNA-Protein	27602518	SRP070451	GSE78030
chr19	18280565	18280565	-	JUND	ENSG00000130522	3727	NM_005354	exon (NM_001286968, exon 1 of 1)	protein-coding	R	YTHDF3	human	HEK 293T	iCLIP-seq	RNA-Protein	27602518	SRP070451	GSE78030
chr3	49727506	49727506	-	GMPPB	ENSG00000173540	29925	NM_013334	exon (NM_001242829, exon 6 of 6)	protein-coding	R	YTHDF3	human	HEK 293T	iCLIP-seq	RNA-Protein	27602518	SRP070451	GSE78030
chr5	71851018	71851018	+	CARTPT	ENSG00000164326	9607	NM_004291	Intergenic	protein-coding	R	YTHDF3	human	HEK 293T	iCLIP-seq	RNA-Protein	27602518	SRP070451	GSE78030
chr1	154601299	154601299	-	ADAR	ENSG00000160710	103	NM_001111	exon (NM_001193495, exon 2 of 15)	protein-coding	R	YTHDF3	human	HEK 293T	iCLIP-seq	RNA-Protein	27602518	SRP070451	GSE78030
chr16	50098293	50098293	+	HEATR3	ENSG00000155393	55027	NM_017939	intron (NM_001329730, intron 13 of 15)	protein-coding	R	YTHDF3	human	HEK 293T	iCLIP-seq	RNA-Protein	27602518	SRP070451	GSE78030
chr20	34280677	34280677	-	ASIP	ENSG00000101440	434	NM_001672	3' UTR (NM_001322085, exon 10 of 10)	protein-coding	R	YTHDF3	human	HEK 293T	iCLIP-seq	RNA-Protein	27602518	SRP070451	GSE78030
chr22	27793350	27793350	+	MN1	ENSG00000169184	4330	NM_002430	intron (NM_002430, intron 1 of 1)	protein-coding	R	YTHDF3	human	HEK 293T	iCLIP-seq	RNA-Protein	27602518	SRP070451	GSE78030
chr17	41854276	41854276	-	KLHL11	ENSG00000178502	55175	NM_018143	exon (NM_018143, exon 2 of 2)	protein-coding	R	YTHDF3	human	HEK 293T	iCLIP-seq	RNA-Protein	27602518	SRP070451	GSE78030
chr3	45595412	45595412	+	LIMD1	ENSG00000144791	8994	NM_014240	exon (NM_014240, exon 1 of 8)	protein-coding	R	YTHDF3	human	HEK 293T	iCLIP-seq	RNA-Protein	27602518	SRP070451	GSE78030
chr16	28098513	28098513	-	GSG1L	ENSG00000169181	146395	NM_144675	3' UTR (NM_015171, exon 24 of 24)	protein-coding	R	YTHDF3	human	HEK 293T	iCLIP-seq	RNA-Protein	27602518	SRP070451	GSE78030
chr11	16974938	16974938	-	PLEKHA7	ENSG00000166689	144100	NM_175058	intron (NM_001329631, intron 3 of 22)	protein-coding	R	YTHDF3	human	HEK 293T	iCLIP-seq	RNA-Protein	27602518	SRP070451	GSE78030
chr5	137752123	137752123	-	HNRNPA0	ENSG00000177733	10949	NM_006805	3' UTR (NM_006805, exon 1 of 1)	protein-coding	R	YTHDF3	human	HEK 293T	iCLIP-seq	RNA-Protein	27602518	SRP070451	GSE78030
chr9	130714343	130714343	+	ABL1	ENSG00000097007	25	NM_005157	exon (NM_007313, exon 1 of 11)	protein-coding	R	YTHDF3	human	HEK 293T	iCLIP-seq	RNA-Protein	27602518	SRP070451	GSE78030
chr1	36286664	36286664	+	SH3D21	ENSG00000214193	79729	NM_024676	exon (NM_005119, exon 4 of 12)	protein-coding	R	YTHDF3	human	HEK 293T	iCLIP-seq	RNA-Protein	27602518	SRP070451	GSE78030
chr17	81707396	81707396	+	MRPL12	ENSG00000262814	6182	NM_002949	3' UTR (NM_002949, exon 5 of 5)	protein-coding	R	YTHDF3	human	HEK 293T	iCLIP-seq	RNA-Protein	27602518	SRP070451	GSE78030
chr13	27963007	27963007	-	CDX2	ENSG00000165556	1045	NM_001265	3' UTR (NM_001265, exon 3 of 3)	protein-coding	R	YTHDF3	human	HEK 293T	iCLIP-seq	RNA-Protein	27602518	SRP070451	GSE78030
chr3	51993936	51993936	-	RPL29	ENSG00000162244	6159	NM_000992	exon (NM_000992, exon 4 of 4)	protein-coding	R	YTHDF3	human	HEK 293T	iCLIP-seq	RNA-Protein	27602518	SRP070451	GSE78030
chr12	46360869	46360869	-	SLC38A2	ENSG00000134294	54407	NM_018976	3' UTR (NM_018976, exon 16 of 16)	protein-coding	R	YTHDF3	human	HEK 293T	iCLIP-seq	RNA-Protein	27602518	SRP070451	GSE78030
chr1	97943268	97943268	-	DPYD	ENSG00000188641	1806	NM_000110	Intergenic	protein-coding	R	YTHDF3	human	HEK 293T	iCLIP-seq	RNA-Protein	27602518	SRP070451	GSE78030
chr19	1435070	1435070	+	RPS15	ENSG00000115268	6209	NM_001018	3' UTR (NM_018959, exon 12 of 12)	protein-coding	R	YTHDF3	human	HEK 293T	iCLIP-seq	RNA-Protein	27602518	SRP070451	GSE78030
chr5	85161541	85161541	-	EDIL3	ENSG00000164176	10085	NM_005711	Intergenic	protein-coding	R	YTHDF3	human	HEK 293T	iCLIP-seq	RNA-Protein	27602518	SRP070451	GSE78030
chr11	46380110	46380110	+	MDK	ENSG00000110492	4192	NM_002391	promoter-TSS (NM_001270550)	protein-coding	R	YTHDF3	human	HEK 293T	iCLIP-seq	RNA-Protein	27602518	SRP070451	GSE78030
chr8	43122787	43122787	+	HGSNAT	ENSG00000165102	138050	NM_152419	exon (NM_001277971, exon 4 of 4)	protein-coding	R	YTHDF3	human	HEK 293T	iCLIP-seq	RNA-Protein	27602518	SRP070451	GSE78030
chr19	17341807	17341807	+	GTPBP3	ENSG00000130299	84705	NM_032620	3' UTR (NM_001195422, exon 9 of 9)	protein-coding	R	YTHDF3	human	HEK 293T	iCLIP-seq	RNA-Protein	27602518	SRP070451	GSE78030
chr10	97333591	97333591	-	FRAT2	ENSG00000181274	23401	NM_012083	3' UTR (NM_012083, exon 1 of 1)	protein-coding	R	YTHDF3	human	HEK 293T	iCLIP-seq	RNA-Protein	27602518	SRP070451	GSE78030
chr7	44796680	44796680	+	PPIA	ENSG00000196262	5478	NM_021130	promoter-TSS (NM_001300981)	protein-coding	R	YTHDF3	human	HEK 293T	iCLIP-seq	RNA-Protein	27602518	SRP070451	GSE78030
chr6	26305505	26305505	-	HIST1H4H	ENSG00000158406	8365	NM_003543	Intergenic	protein-coding	R	YTHDF3	human	HEK 293T	iCLIP-seq	RNA-Protein	27602518	SRP070451	GSE78030
chr9	36246191	36246191	-	GNE	ENSG00000159921	10020	NM_005476	exon (NM_001190383, exon 3 of 11)	protein-coding	R	YTHDF3	human	HEK 293T	iCLIP-seq	RNA-Protein	27602518	SRP070451	GSE78030
chr1	110340927	110340927	+	RBM15	ENSG00000162775	64783	NM_022768	exon (NM_022768, exon 1 of 3)	protein-coding	R	YTHDF3	human	HEK 293T	iCLIP-seq	RNA-Protein	27602518	SRP070451	GSE78030
chr3	12584510	12584510	-	MKRN2	ENSG00000075975	23609	NM_014160	TTS (NM_014160)	protein-coding	R	YTHDF3	human	HEK 293T	iCLIP-seq	RNA-Protein	27602518	SRP070451	GSE78030
chr11	35619504	35619504	+	FJX1	ENSG00000179431	24147	NM_014344	exon (NM_014344, exon 1 of 1)	protein-coding	R	YTHDF3	human	HEK 293T	iCLIP-seq	RNA-Protein	27602518	SRP070451	GSE78030
chrX	108735049	108735049	-	IRS4	ENSG00000133124	8471	NM_003604	exon (NM_003604, exon 1 of 1)	protein-coding	R	YTHDF3	human	HEK 293T	iCLIP-seq	RNA-Protein	27602518	SRP070451	GSE78030
chr11	57528631	57528631	-	TIMM10	ENSG00000134809	26519	NM_012456	3' UTR (NM_012456, exon 3 of 3)	protein-coding	R	YTHDF3	human	HEK 293T	iCLIP-seq	RNA-Protein	27602518	SRP070451	GSE78030
chr1	15928626	15928626	+	ZBTB17	ENSG00000116809	7709	NM_003443	exon (NM_015001, exon 11 of 15)	protein-coding	R	YTHDF3	human	HEK 293T	iCLIP-seq	RNA-Protein	27602518	SRP070451	GSE78030
chr6	26124520	26124520	+	HIST1H2AC	ENSG00000180573	8334	NM_003512	promoter-TSS (NM_003526)	protein-coding	R	YTHDF3	human	HEK 293T	iCLIP-seq	RNA-Protein	27602518	SRP070451	GSE78030
chr2	127505508	127505508	-	IWS1	ENSG00000163166	55677	NM_017969	exon (NM_017969, exon 3 of 14)	protein-coding	R	YTHDF3	human	HEK 293T	iCLIP-seq	RNA-Protein	27602518	SRP070451	GSE78030
chr10	46003592	46003592	+	NCOA4	ENSG00000266412	8031	NM_005437	non-coding (NR_073030, exon 6 of 6)	protein-coding	R	YTHDF3	human	HEK 293T	iCLIP-seq	RNA-Protein	27602518	SRP070451	GSE78030
chr14	102086078	102086078	-	HSP90AA1	ENSG00000080824	3320	NM_005348	exon (NM_005348, exon 3 of 11)	protein-coding	R	YTHDF3	human	HEK 293T	iCLIP-seq	RNA-Protein	27602518	SRP070451	GSE78030
chr14	103503016	103503016	+	CKB	ENSG00000166165	1152	NM_001823	exon (NM_001128918, exon 18 of 18)	protein-coding	R	YTHDF3	human	HEK 293T	iCLIP-seq	RNA-Protein	27602518	SRP070451	GSE78030
chr8	67273445	67273445	-	ARFGEF1	ENSG00000066777	10565	NM_006421	intron (NM_006421, intron 9 of 38)	protein-coding	R	YTHDF3	human	HEK 293T	iCLIP-seq	RNA-Protein	27602518	SRP070451	GSE78030
chr2	206159928	206159928	+	EEF1B2	ENSG00000114942	1933	NM_001959	promoter-TSS (NM_001199983)	protein-coding	R	YTHDF3	human	HEK 293T	iCLIP-seq	RNA-Protein	27602518	SRP070451	GSE78030
chr7	906546	906546	-	ADAP1	ENSG00000105963	11033	NM_006869	intron (NM_001284308, intron 4 of 10)	protein-coding	R	YTHDF3	human	HEK 293T	iCLIP-seq	RNA-Protein	27602518	SRP070451	GSE78030
chr4	15625798	15625798	-	FBXL5	ENSG00000118564	26234	NM_012161	exon (NM_001193534, exon 9 of 11)	protein-coding	R	YTHDF3	human	HEK 293T	iCLIP-seq	RNA-Protein	27602518	SRP070451	GSE78030
chr13	44434505	44434505	-	TSC22D1	ENSG00000102804	8848	NM_006022	3' UTR (NM_183422, exon 3 of 3)	protein-coding	R	YTHDF3	human	HEK 293T	iCLIP-seq	RNA-Protein	27602518	SRP070451	GSE78030
chr6	149683940	149683940	-	LATS1	ENSG00000131023	9113	NM_004690	exon (NM_004690, exon 4 of 8)	protein-coding	R	YTHDF3	human	HEK 293T	iCLIP-seq	RNA-Protein	27602518	SRP070451	GSE78030
chr13	99982735	99982735	+	ZIC2	ENSG00000043355	7546	NM_007129	exon (NM_007129, exon 1 of 3)	protein-coding	R	YTHDF3	human	HEK 293T	iCLIP-seq	RNA-Protein	27602518	SRP070451	GSE78030
chr7	134442411	134442411	-	AKR1B1	ENSG00000085662	231	NM_001628	TTS (NM_001346142)	protein-coding	R	YTHDF3	human	HEK 293T	iCLIP-seq	RNA-Protein	27602518	SRP070451	GSE78030
chr11	118748727	118748727	-	DDX6	ENSG00000110367	1656	NM_004397	3' UTR (NM_001257191, exon 14 of 14)	protein-coding	R	YTHDF3	human	HEK 293T	iCLIP-seq	RNA-Protein	27602518	SRP070451	GSE78030
chr16	30738833	30738833	+	TMEM265	ENSG00000281991	100862671	NM_001256829	exon (NM_006662, exon 34 of 34)	protein-coding	R	YTHDF3	human	HEK 293T	iCLIP-seq	RNA-Protein	27602518	SRP070451	GSE78030
chr9	19380234	19380234	-	RPS6	ENSG00000137154	6194	NM_001010	promoter-TSS (NM_001010)	protein-coding	R	YTHDF3	human	HEK 293T	iCLIP-seq	RNA-Protein	27602518	SRP070451	GSE78030
chr9	19378495	19378495	-	RPS6	ENSG00000137154	6194	NM_001010	exon (NM_001010, exon 4 of 6)	protein-coding	R	YTHDF3	human	HEK 293T	iCLIP-seq	RNA-Protein	27602518	SRP070451	GSE78030
chr16	70784207	70784207	-	VAC14	ENSG00000103043	55697	NM_018052	exon (NM_018052, exon 5 of 19)	protein-coding	R	YTHDF3	human	HEK 293T	iCLIP-seq	RNA-Protein	27602518	SRP070451	GSE78030
chr20	30896254	30896254	+	DEFB115	ENSG00000215547	245929	NM_001037730	Intergenic	protein-coding	R	YTHDF3	human	HEK 293T	iCLIP-seq	RNA-Protein	27602518	SRP070451	GSE78030
chr4	186617944	186617944	-	MTNR1A	ENSG00000168412	4543	NM_005958	exon (NM_005245, exon 10 of 27)	protein-coding	R	YTHDF3	human	HEK 293T	iCLIP-seq	RNA-Protein	27602518	SRP070451	GSE78030
chr12	1592617	1592617	-	FBXL14	ENSG00000171823	144699	NM_152441	intron (NM_152441, intron 1 of 1)	protein-coding	R	YTHDF3	human	HEK 293T	iCLIP-seq	RNA-Protein	27602518	SRP070451	GSE78030
chr1	166850126	166850126	+	POGK	ENSG00000143157	57645	NM_017542	exon (NM_001314014, exon 3 of 4)	protein-coding	R	YTHDF3	human	HEK 293T	iCLIP-seq	RNA-Protein	27602518	SRP070451	GSE78030
chr10	87552472	87552472	+	MINPP1	ENSG00000107789	9562	NM_004897	exon (NM_004897, exon 5 of 5)	protein-coding	R	YTHDF3	human	HEK 293T	iCLIP-seq	RNA-Protein	27602518	SRP070451	GSE78030
chr17	82058010	82058010	-	GPS1	ENSG00000169727	2873	NM_004127	TTS (NM_001321092)	protein-coding	R	YTHDF3	human	HEK 293T	iCLIP-seq	RNA-Protein	27602518	SRP070451	GSE78030
chr3	51500110	51500110	+	DCAF1	ENSG00000145041	9730	NM_014703	promoter-TSS (NM_001171904)	protein-coding	R	YTHDF3	human	HEK 293T	iCLIP-seq	RNA-Protein	27602518	SRP070451	GSE78030
chrX	57682174	57682174	-	NLRP2B	ENSG00000215174	286430	NM_001319967	Intergenic	protein-coding	R	YTHDF3	human	HEK 293T	iCLIP-seq	RNA-Protein	27602518	SRP070451	GSE78030
chr22	39513712	39513712	+	ATF4	ENSG00000128272	468	NM_001675	exon (NM_019008, exon 6 of 6)	protein-coding	R	YTHDF3	human	HEK 293T	iCLIP-seq	RNA-Protein	27602518	SRP070451	GSE78030
chr5	130114403	130114403	+	CHSY3	ENSG00000198108	337876	NM_175856	intron (NM_175856, intron 2 of 2)	protein-coding	R	YTHDF3	human	HEK 293T	iCLIP-seq	RNA-Protein	27602518	SRP070451	GSE78030
chr3	51394049	51394049	+	RBM15B	ENSG00000259956	29890	NM_013286	exon (NM_013286, exon 1 of 1)	protein-coding	R	YTHDF3	human	HEK 293T	iCLIP-seq	RNA-Protein	27602518	SRP070451	GSE78030
chr5	139308194	139308194	+	MATR3	ENSG00000015479	9782	NM_018834	exon (NM_001194954, exon 4 of 17)	protein-coding	R	YTHDF3	human	HEK 293T	iCLIP-seq	RNA-Protein	27602518	SRP070451	GSE78030
chr1	161621701	161621701	+	FCGR3B	ENSG00000162747	2215	NM_000570	Intergenic	protein-coding	R	YTHDF3	human	HEK 293T	iCLIP-seq	RNA-Protein	27602518	SRP070451	GSE78030
chr2	26778253	26778253	+	CENPA	ENSG00000115163	1058	NM_001809	exon (NM_017877, exon 6 of 6)	protein-coding	R	YTHDF3	human	HEK 293T	iCLIP-seq	RNA-Protein	27602518	SRP070451	GSE78030
chr1	30843893	30843893	+	SDC3	ENSG00000162512	9672	NM_014654	Intergenic	protein-coding	R	YTHDF3	human	HEK 293T	iCLIP-seq	RNA-Protein	27602518	SRP070451	GSE78030
chr3	16260566	16260566	-	DPH3	ENSG00000154813	285381	NM_206831	3' UTR (NM_001047434, exon 2 of 2)	protein-coding	R	YTHDF3	human	HEK 293T	iCLIP-seq	RNA-Protein	27602518	SRP070451	GSE78030
chr17	10681070	10681070	-	SCO1	ENSG00000133028	6341	NM_004589	3' UTR (NM_004589, exon 6 of 6)	protein-coding	R	YTHDF3	human	HEK 293T	iCLIP-seq	RNA-Protein	27602518	SRP070451	GSE78030
chr12	67657211	67657211	+	DYRK2	ENSG00000127334	8445	NM_003583	exon (NM_003583, exon 2 of 2)	protein-coding	R	YTHDF3	human	HEK 293T	iCLIP-seq	RNA-Protein	27602518	SRP070451	GSE78030
chr1	244054667	244054667	+	ZBTB18	ENSG00000179456	10472	NM_006352	exon (NM_001278196, exon 2 of 2)	protein-coding	R	YTHDF3	human	HEK 293T	iCLIP-seq	RNA-Protein	27602518	SRP070451	GSE78030
chr10	95874433	95874433	-	C10orf131	ENSG00000188649	100127889	NM_001098847	3' UTR (NM_001164179, exon 10 of 10)	protein-coding	R	YTHDF3	human	HEK 293T	iCLIP-seq	RNA-Protein	27602518	SRP070451	GSE78030
chrX	40072704	40072704	-	BCOR	ENSG00000183337	54880	NM_017745	exon (NM_001123383, exon 4 of 15)	protein-coding	R	YTHDF3	human	HEK 293T	iCLIP-seq	RNA-Protein	27602518	SRP070451	GSE78030
chr5	57176222	57176222	+	GPBP1	ENSG00000062194	65056	NM_022913	5' UTR (NM_001203246, exon 2 of 11)	protein-coding	R	YTHDF3	human	HEK 293T	iCLIP-seq	RNA-Protein	27602518	SRP070451	GSE78030
chr16	84054037	84054037	-	SLC38A8	ENSG00000166558	146167	NM_001080442	3' UTR (NM_003791, exon 23 of 23)	protein-coding	R	YTHDF3	human	HEK 293T	iCLIP-seq	RNA-Protein	27602518	SRP070451	GSE78030
chr6	24650849	24650849	-	KIAA0319	ENSG00000137261	9856	NM_014809	exon (NM_016614, exon 7 of 7)	protein-coding	R	YTHDF3	human	HEK 293T	iCLIP-seq	RNA-Protein	27602518	SRP070451	GSE78030
chr14	70360907	70360907	+	COX16	ENSG00000133983	51241	NM_016468	intron (NM_001202548, intron 3 of 5)	protein-coding	R	YTHDF3	human	HEK 293T	iCLIP-seq	RNA-Protein	27602518	SRP070451	GSE78030
chr3	41224964	41224964	+	CTNNB1	ENSG00000168036	1499	NM_001904	exon (NM_001330729, exon 5 of 17)	protein-coding	R	YTHDF3	human	HEK 293T	iCLIP-seq	RNA-Protein	27602518	SRP070451	GSE78030
chr14	20457039	20457039	+	APEX1	ENSG00000100823	328	NM_001641	TTS (NM_001100814)	protein-coding	R	YTHDF3	human	HEK 293T	iCLIP-seq	RNA-Protein	27602518	SRP070451	GSE78030
chr8	144107327	144107327	+	WDR97	ENSG00000179698	340390	NM_032529	promoter-TSS (NM_001316309)	protein-coding	R	YTHDF3	human	HEK 293T	iCLIP-seq	RNA-Protein	27602518	SRP070451	GSE78030
chr19	2717346	2717346	-	DIRAS1	ENSG00000176490	148252	NM_145173	exon (NM_145173, exon 2 of 2)	protein-coding	R	YTHDF3	human	HEK 293T	iCLIP-seq	RNA-Protein	27602518	SRP070451	GSE78030
chr19	12797104	12797104	-	PRDX2	ENSG00000167815	7001	NM_005809	exon (NM_005809, exon 6 of 6)	protein-coding	R	YTHDF3	human	HEK 293T	iCLIP-seq	RNA-Protein	27602518	SRP070451	GSE78030
chr17	1681943	1681943	-	PRPF8	ENSG00000174231	10594	NM_006445	exon (NM_006445, exon 5 of 43)	protein-coding	R	YTHDF3	human	HEK 293T	iCLIP-seq	RNA-Protein	27602518	SRP070451	GSE78030
chr1	51878409	51878409	-	NRDC	ENSG00000078618	4898	NM_002525	promoter-TSS (NM_001242361)	protein-coding	R	YTHDF3	human	HEK 293T	iCLIP-seq	RNA-Protein	27602518	SRP070451	GSE78030
chr3	43872904	43872904	-	ANO10	ENSG00000160746	55129	NM_018075	Intergenic	protein-coding	R	YTHDF3	human	HEK 293T	iCLIP-seq	RNA-Protein	27602518	SRP070451	GSE78030
chr13	26046384	26046384	-	SHISA2	ENSG00000180730	387914	NM_001007538	3' UTR (NM_001007538, exon 2 of 2)	protein-coding	R	YTHDF3	human	HEK 293T	iCLIP-seq	RNA-Protein	27602518	SRP070451	GSE78030
chr1	236483327	236483327	+	LGALS8	ENSG00000116977	3964	NM_006499	3' UTR (NM_080738, exon 6 of 6)	protein-coding	R	YTHDF3	human	HEK 293T	iCLIP-seq	RNA-Protein	27602518	SRP070451	GSE78030
chr19	45885662	45885662	-	IRF2BP1	ENSG00000170604	26145	NM_015649	exon (NM_015649, exon 1 of 1)	protein-coding	R	YTHDF3	human	HEK 293T	iCLIP-seq	RNA-Protein	27602518	SRP070451	GSE78030
chr12	106239118	106239118	-	CKAP4	ENSG00000136026	10970	NM_006825	exon (NM_006825, exon 2 of 2)	protein-coding	R	YTHDF3	human	HEK 293T	iCLIP-seq	RNA-Protein	27602518	SRP070451	GSE78030
chr13	99986008	99986008	+	ZIC2	ENSG00000043355	7546	NM_007129	3' UTR (NM_007129, exon 3 of 3)	protein-coding	R	YTHDF3	human	HEK 293T	iCLIP-seq	RNA-Protein	27602518	SRP070451	GSE78030
chr3	146571502	146571502	+	PLSCR1	ENSG00000188313	5359	NM_021105	Intergenic	protein-coding	R	YTHDF3	human	HEK 293T	iCLIP-seq	RNA-Protein	27602518	SRP070451	GSE78030
chr1	230693443	230693443	+	AGT	ENSG00000135744	183	NM_000029	3' UTR (NM_001145036, exon 18 of 18)	protein-coding	R	YTHDF3	human	HEK 293T	iCLIP-seq	RNA-Protein	27602518	SRP070451	GSE78030
chr5	10254719	10254719	+	CCT5	ENSG00000150753	22948	NM_012073	exon (NM_001306153, exon 3 of 11)	protein-coding	R	YTHDF3	human	HEK 293T	iCLIP-seq	RNA-Protein	27602518	SRP070451	GSE78030
chr1	205717803	205717803	-	NUCKS1	ENSG00000069275	64710	NM_022731	3' UTR (NM_022731, exon 7 of 7)	protein-coding	R	YTHDF3	human	HEK 293T	iCLIP-seq	RNA-Protein	27602518	SRP070451	GSE78030
chr11	119335604	119335604	+	RNF26	ENSG00000173456	79102	NM_032015	exon (NM_032015, exon 1 of 1)	protein-coding	R	YTHDF3	human	HEK 293T	iCLIP-seq	RNA-Protein	27602518	SRP070451	GSE78030
chr16	89718160	89718160	+	ZNF276	ENSG00000158805	92822	NM_152287	TTS (NR_036480)	protein-coding	R	YTHDF3	human	HEK 293T	iCLIP-seq	RNA-Protein	27602518	SRP070451	GSE78030
chr7	27172053	27172053	-	HOXA10	ENSG00000253293	3206	NM_018951	TTS (NR_046609)	protein-coding	R	YTHDF3	human	HEK 293T	iCLIP-seq	RNA-Protein	27602518	SRP070451	GSE78030
chr1	86743338	86743338	+	SH3GLB1	ENSG00000097033	51100	NM_016009	3' UTR (NM_001206651, exon 10 of 10)	protein-coding	R	YTHDF3	human	HEK 293T	iCLIP-seq	RNA-Protein	27602518	SRP070451	GSE78030
chr7	5370913	5370913	-	TNRC18	ENSG00000182095	84629	NM_001013722	exon (NM_001080495, exon 11 of 30)	protein-coding	R	YTHDF3	human	HEK 293T	iCLIP-seq	RNA-Protein	27602518	SRP070451	GSE78030
chr8	22621283	22621283	-	CCAR2	ENSG00000158941	57805	NM_021174	TTS (NR_033902)	protein-coding	R	YTHDF3	human	HEK 293T	iCLIP-seq	RNA-Protein	27602518	SRP070451	GSE78030
chr1	179095265	179095265	+	TOR3A	ENSG00000186283	64222	NM_022371	3' UTR (NM_022371, exon 6 of 6)	protein-coding	R	YTHDF3	human	HEK 293T	iCLIP-seq	RNA-Protein	27602518	SRP070451	GSE78030
chr22	38487986	38487986	-	DDX17	ENSG00000100201	10521	NM_006386	exon (NM_001098504, exon 12 of 13)	protein-coding	R	YTHDF3	human	HEK 293T	iCLIP-seq	RNA-Protein	27602518	SRP070451	GSE78030
chr12	753750	753750	+	WNK1	ENSG00000060237	65125	NM_014823	exon (NM_001184985, exon 1 of 28)	protein-coding	R	YTHDF3	human	HEK 293T	iCLIP-seq	RNA-Protein	27602518	SRP070451	GSE78030
chr18	33697950	33697950	+	ASXL3	ENSG00000141431	80816	NM_030632	intron (NM_030632, intron 8 of 11)	protein-coding	R	YTHDF3	human	HEK 293T	iCLIP-seq	RNA-Protein	27602518	SRP070451	GSE78030
chr1	64691802	64691802	+	RAVER2	ENSG00000162437	55225	NM_018211	3' UTR (NM_020925, exon 27 of 27)	protein-coding	R	YTHDF3	human	HEK 293T	iCLIP-seq	RNA-Protein	27602518	SRP070451	GSE78030
chr22	26464089	26464089	-	HPS4	ENSG00000100099	89781	NM_022081	exon (NM_152841, exon 9 of 12)	protein-coding	R	YTHDF3	human	HEK 293T	iCLIP-seq	RNA-Protein	27602518	SRP070451	GSE78030
chr1	32335025	32335025	-	MARCKSL1	ENSG00000175130	65108	NM_023009	exon (NM_023009, exon 2 of 2)	protein-coding	R	YTHDF3	human	HEK 293T	iCLIP-seq	RNA-Protein	27602518	SRP070451	GSE78030
chr17	42797846	42797846	-	COA3	ENSG00000183978	28958	NM_001040431	promoter-TSS (NM_173478)	protein-coding	R	YTHDF3	human	HEK 293T	iCLIP-seq	RNA-Protein	27602518	SRP070451	GSE78030
chr4	6641044	6641044	+	MRFAP1	ENSG00000179010	93621	NM_033296	exon (NM_001272053, exon 2 of 3)	protein-coding	R	YTHDF3	human	HEK 293T	iCLIP-seq	RNA-Protein	27602518	SRP070451	GSE78030
chr11	108474755	108474755	-	C11orf65	ENSG00000166323	160140	NM_152587	3' UTR (NM_153705, exon 8 of 8)	protein-coding	R	YTHDF3	human	HEK 293T	iCLIP-seq	RNA-Protein	27602518	SRP070451	GSE78030
chr11	104141341	104141341	+	PDGFD	ENSG00000170962	80310	NM_025208	intron (NM_025208, intron 1 of 6)	protein-coding	R	YTHDF3	human	HEK 293T	iCLIP-seq	RNA-Protein	27602518	SRP070451	GSE78030
chr2	203427657	203427657	+	ABI2	ENSG00000138443	10152	NM_005759	3' UTR (NM_001282925, exon 11 of 11)	protein-coding	R	YTHDF3	human	HEK 293T	iCLIP-seq	RNA-Protein	27602518	SRP070451	GSE78030
chr19	18832243	18832243	+	UPF1	ENSG00000005007	5976	NM_002911	exon (NM_002911, exon 1 of 24)	protein-coding	R	YTHDF3	human	HEK 293T	iCLIP-seq	RNA-Protein	27602518	SRP070451	GSE78030
chr14	95103599	95103599	-	DICER1	ENSG00000100697	23405	NM_030621	exon (NM_001195573, exon 20 of 25)	protein-coding	R	YTHDF3	human	HEK 293T	iCLIP-seq	RNA-Protein	27602518	SRP070451	GSE78030
chr6	27209915	27209915	+	PRSS16	ENSG00000112812	10279	NM_005865	Intergenic	protein-coding	R	YTHDF3	human	HEK 293T	iCLIP-seq	RNA-Protein	27602518	SRP070451	GSE78030
chr17	32369669	32369669	+	ZNF207	ENSG00000010244	7756	NM_003457	exon (NM_001032293, exon 11 of 11)	protein-coding	R	YTHDF3	human	HEK 293T	iCLIP-seq	RNA-Protein	27602518	SRP070451	GSE78030
chr17	4164621	4164621	-	CYB5D2	ENSG00000167740	124936	NM_144611	non-coding (NR_047571, exon 24 of 24)	protein-coding	R	YTHDF3	human	HEK 293T	iCLIP-seq	RNA-Protein	27602518	SRP070451	GSE78030
chr19	58387272	58387272	+	RPS5	ENSG00000083845	6193	NM_001009	promoter-TSS (NM_001009)	protein-coding	R	YTHDF3	human	HEK 293T	iCLIP-seq	RNA-Protein	27602518	SRP070451	GSE78030
chr12	55971726	55971726	+	RAB5B	ENSG00000111540	5869	NM_002868	3' UTR (NM_001290230, exon 5 of 5)	protein-coding	R	YTHDF3	human	HEK 293T	iCLIP-seq	RNA-Protein	27602518	SRP070451	GSE78030
chr12	132727424	132727424	-	PGAM5	ENSG00000247077	192111	NM_138575	exon (NM_015114, exon 13 of 13)	protein-coding	R	YTHDF3	human	HEK 293T	iCLIP-seq	RNA-Protein	27602518	SRP070451	GSE78030
chr8	37875215	37875215	-	RAB11FIP1	ENSG00000156675	80223	NM_025151	exon (NM_025151, exon 3 of 5)	protein-coding	R	YTHDF3	human	HEK 293T	iCLIP-seq	RNA-Protein	27602518	SRP070451	GSE78030
chr1	241635567	241635567	-	CHML	ENSG00000203668	1122	NM_001821	exon (NM_001821, exon 1 of 1)	protein-coding	R	YTHDF3	human	HEK 293T	iCLIP-seq	RNA-Protein	27602518	SRP070451	GSE78030
chr17	49049848	49049848	+	IGF2BP1	ENSG00000159217	10642	NM_006546	3' UTR (NM_001160423, exon 13 of 13)	protein-coding	R	YTHDF3	human	HEK 293T	iCLIP-seq	RNA-Protein	27602518	SRP070451	GSE78030
chr3	57757606	57757606	+	SLMAP	ENSG00000163681	7871	NM_007159	5' UTR (NM_001304421, exon 1 of 20)	protein-coding	R	YTHDF3	human	HEK 293T	iCLIP-seq	RNA-Protein	27602518	SRP070451	GSE78030
chr4	86762912	86762912	+	SLC10A6	ENSG00000145283	345274	NM_197965	exon (NM_006264, exon 23 of 47)	protein-coding	R	YTHDF3	human	HEK 293T	iCLIP-seq	RNA-Protein	27602518	SRP070451	GSE78030
chr1	36393948	36393948	-	LSM10	ENSG00000181817	84967	NM_032881	exon (NM_032881, exon 2 of 2)	protein-coding	R	YTHDF3	human	HEK 293T	iCLIP-seq	RNA-Protein	27602518	SRP070451	GSE78030
chr1	35560508	35560508	+	NCDN	ENSG00000020129	23154	NM_014284	exon (NM_001014839, exon 4 of 8)	protein-coding	R	YTHDF3	human	HEK 293T	iCLIP-seq	RNA-Protein	27602518	SRP070451	GSE78030
chr1	15727270	15727270	+	SLC25A34	ENSG00000162461	284723	NM_207348	exon (NM_015164, exon 9 of 20)	protein-coding	R	YTHDF3	human	HEK 293T	iCLIP-seq	RNA-Protein	27602518	SRP070451	GSE78030
chr11	62649409	62649409	-	GANAB	ENSG00000089597	23193	NM_014610	exon (NM_030628, exon 2 of 2)	protein-coding	R	YTHDF3	human	HEK 293T	iCLIP-seq	RNA-Protein	27602518	SRP070451	GSE78030
chr6	4115880	4115880	-	ECI2	ENSG00000198721	10455	NM_006117	non-coding (NR_028588, exon 11 of 11)	protein-coding	R	YTHDF3	human	HEK 293T	iCLIP-seq	RNA-Protein	27602518	SRP070451	GSE78030
chr11	59627020	59627020	-	OSBP	ENSG00000110048	5007	NM_002556	Intergenic	protein-coding	R	YTHDF3	human	HEK 293T	iCLIP-seq	RNA-Protein	27602518	SRP070451	GSE78030
chr2	219182415	219182415	+	FAM134A	ENSG00000144567	79137	NM_024293	exon (NM_001321109, exon 9 of 9)	protein-coding	R	YTHDF3	human	HEK 293T	iCLIP-seq	RNA-Protein	27602518	SRP070451	GSE78030
chr9	125239095	125239095	-	HSPA5	ENSG00000044574	3309	NM_005347	exon (NM_005347, exon 5 of 8)	protein-coding	R	YTHDF3	human	HEK 293T	iCLIP-seq	RNA-Protein	27602518	SRP070451	GSE78030
chr11	66346734	66346734	-	B4GAT1	ENSG00000174684	11041	NM_006876	exon (NM_006876, exon 1 of 2)	protein-coding	R	YTHDF3	human	HEK 293T	iCLIP-seq	RNA-Protein	27602518	SRP070451	GSE78030
chr2	108782766	108782766	+	CCDC138	ENSG00000163006	165055	NM_144978	exon (NM_006267, exon 28 of 29)	protein-coding	R	YTHDF3	human	HEK 293T	iCLIP-seq	RNA-Protein	27602518	SRP070451	GSE78030
chr3	12839482	12839482	-	RPL32	ENSG00000144713	6161	NM_000994	TTS (NR_002582)	protein-coding	R	YTHDF3	human	HEK 293T	iCLIP-seq	RNA-Protein	27602518	SRP070451	GSE78030
chr2	127706066	127706066	-	SFT2D3	ENSG00000173349	84826	NM_032740	3' UTR (NM_018383, exon 22 of 22)	protein-coding	R	YTHDF3	human	HEK 293T	iCLIP-seq	RNA-Protein	27602518	SRP070451	GSE78030
chr20	31945676	31945676	-	PDRG1	ENSG00000088356	81572	NM_030815	TTS (NR_134519)	protein-coding	R	YTHDF3	human	HEK 293T	iCLIP-seq	RNA-Protein	27602518	SRP070451	GSE78030
chr20	35630956	35630956	-	SPAG4	ENSG00000061656	6676	NM_003116	exon (NM_003915, exon 11 of 16)	protein-coding	R	YTHDF3	human	HEK 293T	iCLIP-seq	RNA-Protein	27602518	SRP070451	GSE78030
chr19	4793017	4793017	+	FEM1A	ENSG00000141965	55527	NM_018708	exon (NM_018708, exon 1 of 1)	protein-coding	R	YTHDF3	human	HEK 293T	iCLIP-seq	RNA-Protein	27602518	SRP070451	GSE78030
chr14	103560130	103560130	-	BAG5	ENSG00000166170	9529	NM_004873	exon (NM_001015049, exon 2 of 2)	protein-coding	R	YTHDF3	human	HEK 293T	iCLIP-seq	RNA-Protein	27602518	SRP070451	GSE78030
chr3	43079837	43079837	-	POMGNT2	ENSG00000144647	84892	NM_032806	exon (NM_032806, exon 2 of 2)	protein-coding	R	YTHDF3	human	HEK 293T	iCLIP-seq	RNA-Protein	27602518	SRP070451	GSE78030
chr6	80042241	80042241	+	TTK	ENSG00000112742	7272	NM_003318	3' UTR (NM_003318, exon 22 of 22)	protein-coding	R	YTHDF3	human	HEK 293T	iCLIP-seq	RNA-Protein	27602518	SRP070451	GSE78030
chr17	1897292	1897292	+	RPA1	ENSG00000132383	6117	NM_002945	3' UTR (NM_002945, exon 17 of 17)	protein-coding	R	YTHDF3	human	HEK 293T	iCLIP-seq	RNA-Protein	27602518	SRP070451	GSE78030
chr7	43645370	43645370	-	STK17A	ENSG00000164543	9263	NM_004760	exon (NM_001321200, exon 5 of 7)	protein-coding	R	YTHDF3	human	HEK 293T	iCLIP-seq	RNA-Protein	27602518	SRP070451	GSE78030
chr16	56476101	56476101	+	OGFOD1	ENSG00000087263	55239	NM_018233	exon (NM_018233, exon 13 of 13)	protein-coding	R	YTHDF3	human	HEK 293T	iCLIP-seq	RNA-Protein	27602518	SRP070451	GSE78030
chr9	133058355	133058355	+	CEL	ENSG00000170835	1056	NM_001807	3' UTR (NM_001122823, exon 12 of 12)	protein-coding	R	YTHDF3	human	HEK 293T	iCLIP-seq	RNA-Protein	27602518	SRP070451	GSE78030
chr20	45277396	45277396	-	SLPI	ENSG00000124107	6590	NM_003064	Intergenic	protein-coding	R	YTHDF3	human	HEK 293T	iCLIP-seq	RNA-Protein	27602518	SRP070451	GSE78030
chr5	176389573	176389573	+	NOP16	ENSG00000048162	51491	NM_016391	promoter-TSS (NM_001256539)	protein-coding	R	YTHDF3	human	HEK 293T	iCLIP-seq	RNA-Protein	27602518	SRP070451	GSE78030
chr16	87492138	87492138	-	ZCCHC14	ENSG00000140948	23174	NM_015144	promoter-TSS (NM_015144)	protein-coding	R	YTHDF3	human	HEK 293T	iCLIP-seq	RNA-Protein	27602518	SRP070451	GSE78030
chr2	240131073	240131073	-	COPS9	ENSG00000172428	150678	NM_138336	exon (NM_138336, exon 3 of 5)	protein-coding	R	YTHDF3	human	HEK 293T	iCLIP-seq	RNA-Protein	27602518	SRP070451	GSE78030
chr3	57559661	57559661	+	PDE12	ENSG00000174840	201626	NM_177966	exon (NM_177966, exon 3 of 3)	protein-coding	R	YTHDF3	human	HEK 293T	iCLIP-seq	RNA-Protein	27602518	SRP070451	GSE78030
chr19	16518574	16518574	-	C19orf44	ENSG00000105072	84167	NM_032207	TTS (NM_001288834)	protein-coding	R	YTHDF3	human	HEK 293T	iCLIP-seq	RNA-Protein	27602518	SRP070451	GSE78030
chr2	65268806	65268806	+	ACTR2	ENSG00000138071	10097	NM_005722	3' UTR (NM_001005386, exon 10 of 10)	protein-coding	R	YTHDF3	human	HEK 293T	iCLIP-seq	RNA-Protein	27602518	SRP070451	GSE78030
chr3	49012698	49012698	+	WDR6	ENSG00000178252	11180	NM_018031	exon (NM_001320547, exon 2 of 6)	protein-coding	R	YTHDF3	human	HEK 293T	iCLIP-seq	RNA-Protein	27602518	SRP070451	GSE78030
chr5	177294747	177294747	+	RAB24	ENSG00000169228	53917	NM_130781	exon (NM_172349, exon 24 of 24)	protein-coding	R	YTHDF3	human	HEK 293T	iCLIP-seq	RNA-Protein	27602518	SRP070451	GSE78030
chr19	46787759	46787759	-	SLC1A5	ENSG00000105281	6510	NM_005628	promoter-TSS (NM_001145144)	protein-coding	R	YTHDF3	human	HEK 293T	iCLIP-seq	RNA-Protein	27602518	SRP070451	GSE78030
chr1	156484188	156484188	-	MEF2D	ENSG00000116604	4209	NM_005920	intron (NM_005920, intron 1 of 11)	protein-coding	R	YTHDF3	human	HEK 293T	iCLIP-seq	RNA-Protein	27602518	SRP070451	GSE78030
chr1	150578384	150578384	-	MCL1	ENSG00000143384	4170	NM_021960	exon (NM_001197320, exon 3 of 4)	protein-coding	R	YTHDF3	human	HEK 293T	iCLIP-seq	RNA-Protein	27602518	SRP070451	GSE78030
chr8	127740591	127740591	+	MYC	ENSG00000136997	4609	NM_002467	exon (NM_002467, exon 3 of 3)	protein-coding	R	YTHDF3	human	HEK 293T	iCLIP-seq	RNA-Protein	27602518	SRP070451	GSE78030
chr1	204410593	204410593	-	PPP1R15B	ENSG00000158615	84919	NM_032833	exon (NM_032833, exon 1 of 2)	protein-coding	R	YTHDF3	human	HEK 293T	iCLIP-seq	RNA-Protein	27602518	SRP070451	GSE78030
chr19	6380247	6380247	-	PSPN	ENSG00000125650	5623	NM_004158	3' UTR (NM_002096, exon 13 of 13)	protein-coding	R	YTHDF3	human	HEK 293T	iCLIP-seq	RNA-Protein	27602518	SRP070451	GSE78030
chr6	43029197	43029197	+	RRP36	ENSG00000124541	88745	NM_033112	exon (NM_001329704, exon 7 of 7)	protein-coding	R	YTHDF3	human	HEK 293T	iCLIP-seq	RNA-Protein	27602518	SRP070451	GSE78030
chrX	154368037	154368037	-	FLNA	ENSG00000196924	2316	NM_001456	exon (NM_001110556, exon 3 of 48)	protein-coding	R	YTHDF3	human	HEK 293T	iCLIP-seq	RNA-Protein	27602518	SRP070451	GSE78030
chr7	2235009	2235009	-	MAD1L1	ENSG00000002822	8379	NM_003550	3' UTR (NM_013393, exon 3 of 3)	protein-coding	R	YTHDF3	human	HEK 293T	iCLIP-seq	RNA-Protein	27602518	SRP070451	GSE78030
chr6	24785816	24785816	+	GMNN	ENSG00000112312	51053	NM_015895	3' UTR (NM_001251989, exon 7 of 7)	protein-coding	R	YTHDF3	human	HEK 293T	iCLIP-seq	RNA-Protein	27602518	SRP070451	GSE78030
chr3	23919512	23919512	+	RPL15	ENSG00000174748	6138	NM_002948	3' UTR (NM_001253383, exon 4 of 4)	protein-coding	R	YTHDF3	human	HEK 293T	iCLIP-seq	RNA-Protein	27602518	SRP070451	GSE78030
chr22	32635147	32635147	-	FBXO7	ENSG00000100225	25793	NM_012179	intron (NM_001135774, intron 6 of 13)	protein-coding	R	YTHDF3	human	HEK 293T	iCLIP-seq	RNA-Protein	27602518	SRP070451	GSE78030
chr7	43877356	43877356	-	MRPS24	ENSG00000062582	64951	NM_032014	exon (NM_001077663, exon 6 of 6)	protein-coding	R	YTHDF3	human	HEK 293T	iCLIP-seq	RNA-Protein	27602518	SRP070451	GSE78030
chrX	101412268	101412268	+	HNRNPH2	ENSG00000126945	3188	NM_019597	exon (NM_019597, exon 2 of 2)	protein-coding	R	YTHDF3	human	HEK 293T	iCLIP-seq	RNA-Protein	27602518	SRP070451	GSE78030
chr15	75371861	75371861	-	MAN2C1	ENSG00000140400	4123	NM_006715	3' UTR (NM_015477, exon 21 of 21)	protein-coding	R	YTHDF3	human	HEK 293T	iCLIP-seq	RNA-Protein	27602518	SRP070451	GSE78030
chr22	50523910	50523910	-	SCO2	ENSG00000130489	9997	NM_005138	exon (NM_001169111, exon 2 of 2)	protein-coding	R	YTHDF3	human	HEK 293T	iCLIP-seq	RNA-Protein	27602518	SRP070451	GSE78030
chr14	59504066	59504066	+	JKAMP	ENSG00000050130	51528	NM_016475	exon (NM_001098625, exon 7 of 7)	protein-coding	R	YTHDF3	human	HEK 293T	iCLIP-seq	RNA-Protein	27602518	SRP070451	GSE78030
chr5	179765940	179765940	+	LTC4S	ENSG00000213316	4056	NM_145867	exon (NM_014757, exon 2 of 5)	protein-coding	R	YTHDF3	human	HEK 293T	iCLIP-seq	RNA-Protein	27602518	SRP070451	GSE78030
chr2	96253598	96253598	-	TMEM127	ENSG00000135956	55654	NM_017849	3' UTR (NM_001193304, exon 4 of 4)	protein-coding	R	YTHDF3	human	HEK 293T	iCLIP-seq	RNA-Protein	27602518	SRP070451	GSE78030
chr16	69462573	69462573	+	CYB5B	ENSG00000103018	80777	NM_030579	3' UTR (NM_030579, exon 5 of 5)	protein-coding	R	YTHDF3	human	HEK 293T	iCLIP-seq	RNA-Protein	27602518	SRP070451	GSE78030
chr2	189854615	189854615	+	ORMDL1	ENSG00000128699	94101	NM_016467	exon (NM_001321047, exon 9 of 13)	protein-coding	R	YTHDF3	human	HEK 293T	iCLIP-seq	RNA-Protein	27602518	SRP070451	GSE78030
chr1	151234241	151234241	+	PSMD4	ENSG00000159352	5710	NM_002810	exon (NM_001135636, exon 7 of 14)	protein-coding	R	YTHDF3	human	HEK 293T	iCLIP-seq	RNA-Protein	27602518	SRP070451	GSE78030
chr19	55644741	55644741	+	ZNF581	ENSG00000171425	51545	NM_016535	exon (NM_016535, exon 2 of 2)	protein-coding	R	YTHDF3	human	HEK 293T	iCLIP-seq	RNA-Protein	27602518	SRP070451	GSE78030
chr16	10312698	10312698	-	ATF7IP2	ENSG00000166669	80063	NM_024997	Intergenic	protein-coding	R	YTHDF3	human	HEK 293T	iCLIP-seq	RNA-Protein	27602518	SRP070451	GSE78030
chr16	56943333	56943333	+	HERPUD1	ENSG00000051108	9709	NM_014685	3' UTR (NM_001010989, exon 8 of 8)	protein-coding	R	YTHDF3	human	HEK 293T	iCLIP-seq	RNA-Protein	27602518	SRP070451	GSE78030
chr9	127789649	127789649	+	CDK9	ENSG00000136807	1025	NM_001261	3' UTR (NM_001261, exon 7 of 7)	protein-coding	R	YTHDF3	human	HEK 293T	iCLIP-seq	RNA-Protein	27602518	SRP070451	GSE78030
chr1	28742540	28742540	+	YTHDF2	ENSG00000198492	51441	NM_016258	exon (NM_001173128, exon 5 of 6)	protein-coding	R	YTHDF3	human	HEK 293T	iCLIP-seq	RNA-Protein	27602518	SRP070451	GSE78030
chr12	70906917	70906917	+	PTPRR	ENSG00000153233	5801	NM_002849	intron (NM_002849, intron 1 of 13)	protein-coding	R	YTHDF3	human	HEK 293T	iCLIP-seq	RNA-Protein	27602518	SRP070451	GSE78030
chr6	32976780	32976780	+	BRD2	ENSG00000204256	6046	NM_005104	exon (NM_001291986, exon 8 of 14)	protein-coding	R	YTHDF3	human	HEK 293T	iCLIP-seq	RNA-Protein	27602518	SRP070451	GSE78030
chr1	15828255	15828255	+	SPEN	ENSG00000065526	23013	NM_015001	Intergenic	protein-coding	R	YTHDF3	human	HEK 293T	iCLIP-seq	RNA-Protein	27602518	SRP070451	GSE78030
chr8	126553001	126553001	-	FAM84B	ENSG00000168672	157638	NM_174911	3' UTR (NM_174911, exon 2 of 2)	protein-coding	R	YTHDF3	human	HEK 293T	iCLIP-seq	RNA-Protein	27602518	SRP070451	GSE78030
chr5	149351141	149351141	+	GRPEL2	ENSG00000164284	134266	NM_152407	exon (NM_152407, exon 4 of 4)	protein-coding	R	YTHDF3	human	HEK 293T	iCLIP-seq	RNA-Protein	27602518	SRP070451	GSE78030
chr2	170966137	170966137	+	GORASP2	ENSG00000115806	26003	NM_015530	3' UTR (NM_001201428, exon 10 of 10)	protein-coding	R	YTHDF3	human	HEK 293T	iCLIP-seq	RNA-Protein	27602518	SRP070451	GSE78030
chr7	152178042	152178042	-	GALNT11	ENSG00000178234	63917	NM_022087	intron (NM_170606, intron 37 of 58)	protein-coding	R	YTHDF3	human	HEK 293T	iCLIP-seq	RNA-Protein	27602518	SRP070451	GSE78030
chr22	29769872	29769872	+	UQCR10	ENSG00000184076	29796	NM_013387	3' UTR (NM_001003684, exon 2 of 2)	protein-coding	R	YTHDF3	human	HEK 293T	iCLIP-seq	RNA-Protein	27602518	SRP070451	GSE78030
chr17	41690960	41690960	+	EIF1	ENSG00000173812	10209	NM_005801	3' UTR (NM_005801, exon 4 of 4)	protein-coding	R	YTHDF3	human	HEK 293T	iCLIP-seq	RNA-Protein	27602518	SRP070451	GSE78030
chr17	5438236	5438236	-	C1QBP	ENSG00000108561	708	NM_001212	exon (NM_001212, exon 2 of 6)	protein-coding	R	YTHDF3	human	HEK 293T	iCLIP-seq	RNA-Protein	27602518	SRP070451	GSE78030
chr11	95524134	95524134	-	FAM76B	ENSG00000077458	143684	NM_144664	Intergenic	protein-coding	R	YTHDF3	human	HEK 293T	iCLIP-seq	RNA-Protein	27602518	SRP070451	GSE78030
chr19	45712322	45712322	-	FBXO46	ENSG00000177051	23403	NM_001080469	exon (NM_001329634, exon 2 of 2)	protein-coding	R	YTHDF3	human	HEK 293T	iCLIP-seq	RNA-Protein	27602518	SRP070451	GSE78030
chr2	10784062	10784062	-	PDIA6	ENSG00000143870	10130	NM_005742	3' UTR (NM_001282705, exon 14 of 14)	protein-coding	R	YTHDF3	human	HEK 293T	iCLIP-seq	RNA-Protein	27602518	SRP070451	GSE78030
chr2	85544602	85544602	+	MAT2A	ENSG00000168906	4144	NM_005911	TTS (NM_000821)	protein-coding	R	YTHDF3	human	HEK 293T	iCLIP-seq	RNA-Protein	27602518	SRP070451	GSE78030
chr19	17232066	17232066	-	OCEL1	ENSG00000099330	79629	NM_024578	3' UTR (NM_005234, exon 4 of 4)	protein-coding	R	YTHDF3	human	HEK 293T	iCLIP-seq	RNA-Protein	27602518	SRP070451	GSE78030
chr2	130346497	130346497	+	CCDC115	ENSG00000136710	84317	NM_032357	3' UTR (NM_001320304, exon 9 of 9)	protein-coding	R	YTHDF3	human	HEK 293T	iCLIP-seq	RNA-Protein	27602518	SRP070451	GSE78030
chr19	3767457	3767457	+	RAX2	ENSG00000173976	84839	NM_032753	3' UTR (NM_172251, exon 3 of 3)	protein-coding	R	YTHDF3	human	HEK 293T	iCLIP-seq	RNA-Protein	27602518	SRP070451	GSE78030
chr3	51392677	51392677	+	RBM15B	ENSG00000259956	29890	NM_013286	exon (NM_013286, exon 1 of 1)	protein-coding	R	YTHDF3	human	HEK 293T	iCLIP-seq	RNA-Protein	27602518	SRP070451	GSE78030
chr12	56639257	56639257	-	BAZ2A	ENSG00000076108	11176	NM_013449	exon (NM_001686, exon 9 of 10)	protein-coding	R	YTHDF3	human	HEK 293T	iCLIP-seq	RNA-Protein	27602518	SRP070451	GSE78030
chr5	112867645	112867645	+	SRP19	ENSG00000153037	6728	NM_003135	3' UTR (NM_001204196, exon 4 of 4)	protein-coding	R	YTHDF3	human	HEK 293T	iCLIP-seq	RNA-Protein	27602518	SRP070451	GSE78030
chr2	175179163	175179163	-	ATP5G3	ENSG00000154518	518	NM_001689	exon (NM_001002258, exon 3 of 4)	protein-coding	R	YTHDF3	human	HEK 293T	iCLIP-seq	RNA-Protein	27602518	SRP070451	GSE78030
chr4	87412253	87412253	+	NUDT9	ENSG00000170502	53343	NM_024047	Intergenic	protein-coding	R	YTHDF3	human	HEK 293T	iCLIP-seq	RNA-Protein	27602518	SRP070451	GSE78030
chr3	69366498	69366498	-	FRMD4B	ENSG00000114541	23150	NM_015123	intron (NM_015123, intron 1 of 22)	protein-coding	R	YTHDF3	human	HEK 293T	iCLIP-seq	RNA-Protein	27602518	SRP070451	GSE78030
chr8	127740945	127740945	+	MYC	ENSG00000136997	4609	NM_002467	exon (NM_002467, exon 3 of 3)	protein-coding	R	YTHDF3	human	HEK 293T	iCLIP-seq	RNA-Protein	27602518	SRP070451	GSE78030
chr16	84974785	84974785	-	ZDHHC7	ENSG00000153786	55625	NM_017740	3' UTR (NM_001145548, exon 9 of 9)	protein-coding	R	YTHDF3	human	HEK 293T	iCLIP-seq	RNA-Protein	27602518	SRP070451	GSE78030
chr13	57884488	57884488	-	PCDH17	ENSG00000118946	27253	NM_014459	Intergenic	protein-coding	R	YTHDF3	human	HEK 293T	iCLIP-seq	RNA-Protein	27602518	SRP070451	GSE78030
chr19	14515909	14515909	-	DNAJB1	ENSG00000132002	3337	NM_006145	3' UTR (NM_001313964, exon 4 of 4)	protein-coding	R	YTHDF3	human	HEK 293T	iCLIP-seq	RNA-Protein	27602518	SRP070451	GSE78030
chr6	42887011	42887011	+	C6orf226	ENSG00000221821	441150	NM_001008739	intron (NR_134563, intron 5 of 5)	protein-coding	R	YTHDF3	human	HEK 293T	iCLIP-seq	RNA-Protein	27602518	SRP070451	GSE78030
chr1	1541741	1541741	-	TMEM240	ENSG00000205090	339453	NM_001114748	TTS (NM_014188)	protein-coding	R	YTHDF3	human	HEK 293T	iCLIP-seq	RNA-Protein	27602518	SRP070451	GSE78030
chr19	42079840	42079840	+	ZNF574	ENSG00000105732	64763	NM_022752	exon (NM_022752, exon 2 of 2)	protein-coding	R	YTHDF3	human	HEK 293T	iCLIP-seq	RNA-Protein	27602518	SRP070451	GSE78030
chr1	150648523	150648523	-	ENSA	ENSG00000143420	2029	NM_004436	exon (NM_018178, exon 5 of 5)	protein-coding	R	YTHDF3	human	HEK 293T	iCLIP-seq	RNA-Protein	27602518	SRP070451	GSE78030
chr2	47800784	47800784	+	MSH6	ENSG00000116062	2956	NM_000179	exon (NM_001281494, exon 4 of 10)	protein-coding	R	YTHDF3	human	HEK 293T	iCLIP-seq	RNA-Protein	27602518	SRP070451	GSE78030
chr22	50524032	50524032	-	SCO2	ENSG00000130489	9997	NM_005138	exon (NM_001169111, exon 2 of 2)	protein-coding	R	YTHDF3	human	HEK 293T	iCLIP-seq	RNA-Protein	27602518	SRP070451	GSE78030
chr1	110340648	110340648	+	RBM15	ENSG00000162775	64783	NM_022768	exon (NM_022768, exon 1 of 3)	protein-coding	R	YTHDF3	human	HEK 293T	iCLIP-seq	RNA-Protein	27602518	SRP070451	GSE78030
chr3	51392966	51392966	+	RBM15B	ENSG00000259956	29890	NM_013286	exon (NM_013286, exon 1 of 1)	protein-coding	R	YTHDF3	human	HEK 293T	iCLIP-seq	RNA-Protein	27602518	SRP070451	GSE78030
chr4	77048162	77048162	-	CCNI	ENSG00000118816	10983	NM_006835	3' UTR (NM_006835, exon 7 of 7)	protein-coding	R	YTHDF3	human	HEK 293T	iCLIP-seq	RNA-Protein	27602518	SRP070451	GSE78030
chr17	78993309	78993309	-	LGALS3BP	ENSG00000108679	3959	NM_005567	3' UTR (NM_001159772, exon 6 of 6)	protein-coding	R	YTHDF3	human	HEK 293T	iCLIP-seq	RNA-Protein	27602518	SRP070451	GSE78030
chr17	50863622	50863622	-	TOB1	ENSG00000141232	10140	NM_005749	exon (NM_001243877, exon 3 of 3)	protein-coding	R	YTHDF3	human	HEK 293T	iCLIP-seq	RNA-Protein	27602518	SRP070451	GSE78030
chr16	70372516	70372516	+	DDX19A	ENSG00000168872	55308	NM_018332	non-coding (NR_135296, exon 10 of 10)	protein-coding	R	YTHDF3	human	HEK 293T	iCLIP-seq	RNA-Protein	27602518	SRP070451	GSE78030
chr7	5529344	5529344	-	ACTB	ENSG00000075624	60	NM_001101	exon (NM_001101, exon 3 of 6)	protein-coding	R	YTHDF3	human	HEK 293T	iCLIP-seq	RNA-Protein	27602518	SRP070451	GSE78030
chr3	119523752	119523752	+	TIMMDC1	ENSG00000113845	51300	NM_016589	TTS (NM_005191)	protein-coding	R	YTHDF3	human	HEK 293T	iCLIP-seq	RNA-Protein	27602518	SRP070451	GSE78030
chr2	218272791	218272791	+	PNKD	ENSG00000127838	25953	NM_015488	3' UTR (NM_001077399, exon 3 of 3)	protein-coding	R	YTHDF3	human	HEK 293T	iCLIP-seq	RNA-Protein	27602518	SRP070451	GSE78030
chr19	47000754	47000754	+	NPAS1	ENSG00000130751	4861	NM_002517	3' UTR (NM_004491, exon 6 of 6)	protein-coding	R	YTHDF3	human	HEK 293T	iCLIP-seq	RNA-Protein	27602518	SRP070451	GSE78030
chr3	73064954	73064954	+	EBLN2	ENSG00000255423	55096	NM_018029	exon (NM_001318026, exon 8 of 9)	protein-coding	R	YTHDF3	human	HEK 293T	iCLIP-seq	RNA-Protein	27602518	SRP070451	GSE78030
chr21	26837831	26837831	-	ADAMTS1	ENSG00000154734	9510	NM_006988	exon (NM_006988, exon 9 of 9)	protein-coding	R	YTHDF3	human	HEK 293T	iCLIP-seq	RNA-Protein	27602518	SRP070451	GSE78030
chr11	59550668	59550668	-	OR4D9	ENSG00000172742	390199	NM_001004711	Intergenic	protein-coding	R	YTHDF3	human	HEK 293T	iCLIP-seq	RNA-Protein	27602518	SRP070451	GSE78030
chr17	51161829	51161829	+	NME2	ENSG00000243678	4831	NM_002512	exon (NM_000269, exon 5 of 5)	protein-coding	R	YTHDF3	human	HEK 293T	iCLIP-seq	RNA-Protein	27602518	SRP070451	GSE78030
chr1	154349405	154349405	+	ATP8B2	ENSG00000143515	57198	NM_020452	3' UTR (NM_020452, exon 28 of 28)	protein-coding	R	YTHDF3	human	HEK 293T	iCLIP-seq	RNA-Protein	27602518	SRP070451	GSE78030
chr8	41509783	41509783	+	GOLGA7	ENSG00000147533	51125	NM_016099	3' UTR (NM_001174124, exon 6 of 6)	protein-coding	R	YTHDF3	human	HEK 293T	iCLIP-seq	RNA-Protein	27602518	SRP070451	GSE78030
chrX	150768670	150768670	-	MTMR1	ENSG00000063601	8776	NM_003828	3' UTR (NM_001184808, exon 8 of 8)	protein-coding	R	YTHDF3	human	HEK 293T	iCLIP-seq	RNA-Protein	27602518	SRP070451	GSE78030
chrX	106706356	106706356	+	RNF128	ENSG00000133135	79589	NM_024539	intron (NM_024539, intron 1 of 6)	protein-coding	R	YTHDF3	human	HEK 293T	iCLIP-seq	RNA-Protein	27602518	SRP070451	GSE78030
chr1	166849277	166849277	+	POGK	ENSG00000143157	57645	NM_017542	exon (NM_001314014, exon 3 of 4)	protein-coding	R	YTHDF3	human	HEK 293T	iCLIP-seq	RNA-Protein	27602518	SRP070451	GSE78030
chrX	40074699	40074699	-	BCOR	ENSG00000183337	54880	NM_017745	exon (NM_001123383, exon 4 of 15)	protein-coding	R	YTHDF3	human	HEK 293T	iCLIP-seq	RNA-Protein	27602518	SRP070451	GSE78030
chr6	41932864	41932864	+	CCND3	ENSG00000112576	896	NM_001760	3' UTR (NM_004053, exon 7 of 7)	protein-coding	R	YTHDF3	human	HEK 293T	iCLIP-seq	RNA-Protein	27602518	SRP070451	GSE78030
chr1	25900946	25900946	-	STMN1	ENSG00000117632	3925	NM_005563	3' UTR (NM_203401, exon 5 of 5)	protein-coding	R	YTHDF3	human	HEK 293T	iCLIP-seq	RNA-Protein	27602518	SRP070451	GSE78030
chr11	35620502	35620502	+	FJX1	ENSG00000179431	24147	NM_014344	3' UTR (NM_014344, exon 1 of 1)	protein-coding	R	YTHDF3	human	HEK 293T	iCLIP-seq	RNA-Protein	27602518	SRP070451	GSE78030
chr15	64156003	64156003	-	SNX22	ENSG00000157734	79856	NM_024798	non-coding (NR_073534, exon 7 of 7)	protein-coding	R	YTHDF3	human	HEK 293T	iCLIP-seq	RNA-Protein	27602518	SRP070451	GSE78030
chr16	22333844	22333844	+	POLR3E	ENSG00000058600	55718	NM_018119	non-coding (NR_047581, exon 21 of 21)	protein-coding	R	YTHDF3	human	HEK 293T	iCLIP-seq	RNA-Protein	27602518	SRP070451	GSE78030
chr14	95096073	95096073	-	DICER1	ENSG00000100697	23405	NM_030621	exon (NM_001195573, exon 22 of 25)	protein-coding	R	YTHDF3	human	HEK 293T	iCLIP-seq	RNA-Protein	27602518	SRP070451	GSE78030
chr10	73772093	73772093	+	FUT11	ENSG00000196968	170384	NM_173540	promoter-TSS (NM_001284194)	protein-coding	R	YTHDF3	human	HEK 293T	iCLIP-seq	RNA-Protein	27602518	SRP070451	GSE78030
chr20	35653146	35653146	-	CPNE1	ENSG00000214078	8904	NM_003915	exon (NM_006047, exon 3 of 3)	protein-coding	R	YTHDF3	human	HEK 293T	iCLIP-seq	RNA-Protein	27602518	SRP070451	GSE78030
chr1	231336612	231336612	-	EXOC8	ENSG00000116903	149371	NM_175876	exon (NM_175876, exon 1 of 1)	protein-coding	R	YTHDF3	human	HEK 293T	iCLIP-seq	RNA-Protein	27602518	SRP070451	GSE78030
chr16	30423777	30423777	-	DCTPP1	ENSG00000179958	79077	NM_024096	TTS (NR_134471)	protein-coding	R	YTHDF3	human	HEK 293T	iCLIP-seq	RNA-Protein	27602518	SRP070451	GSE78030
chr2	119681870	119681870	+	TMEM177	ENSG00000144120	80775	NM_030577	3' UTR (NM_001105198, exon 2 of 2)	protein-coding	R	YTHDF3	human	HEK 293T	iCLIP-seq	RNA-Protein	27602518	SRP070451	GSE78030
chr12	56113064	56113064	+	RPL41	ENSG00000229117	6171	NM_021104	3' UTR (NM_006191, exon 13 of 13)	protein-coding	R	YTHDF3	human	HEK 293T	iCLIP-seq	RNA-Protein	27602518	SRP070451	GSE78030
chr15	68289761	68289761	+	FEM1B	ENSG00000169018	10116	NM_015322	exon (NM_015322, exon 2 of 2)	protein-coding	R	YTHDF3	human	HEK 293T	iCLIP-seq	RNA-Protein	27602518	SRP070451	GSE78030
chr1	37794284	37794284	+	MANEAL	ENSG00000185090	149175	NM_152496	exon (NM_001031740, exon 1 of 4)	protein-coding	R	YTHDF3	human	HEK 293T	iCLIP-seq	RNA-Protein	27602518	SRP070451	GSE78030
chr6	52264370	52264370	-	IL17F	ENSG00000112116	112744	NM_052872	3' UTR (NM_001270472, exon 16 of 16)	protein-coding	R	YTHDF3	human	HEK 293T	iCLIP-seq	RNA-Protein	27602518	SRP070451	GSE78030
chr2	127720016	127720016	-	SFT2D3	ENSG00000173349	84826	NM_032740	exon (NM_018383, exon 16 of 22)	protein-coding	R	YTHDF3	human	HEK 293T	iCLIP-seq	RNA-Protein	27602518	SRP070451	GSE78030
chr17	30248963	30248963	-	SLC6A4	ENSG00000108576	6532	NM_001045	3' UTR (NM_000386, exon 12 of 12)	protein-coding	R	YTHDF3	human	HEK 293T	iCLIP-seq	RNA-Protein	27602518	SRP070451	GSE78030
chr5	178210779	178210779	+	HNRNPAB	ENSG00000197451	3182	NM_004499	3' UTR (NM_031266, exon 8 of 8)	protein-coding	R	YTHDF3	human	HEK 293T	iCLIP-seq	RNA-Protein	27602518	SRP070451	GSE78030
chr7	26197408	26197408	-	HNRNPA2B1	ENSG00000122566	3181	NM_002137	exon (NM_031243, exon 4 of 12)	protein-coding	R	YTHDF3	human	HEK 293T	iCLIP-seq	RNA-Protein	27602518	SRP070451	GSE78030
chr11	3827978	3827978	-	RHOG	ENSG00000177105	391	NM_001665	exon (NM_001665, exon 2 of 2)	protein-coding	R	YTHDF3	human	HEK 293T	iCLIP-seq	RNA-Protein	27602518	SRP070451	GSE78030
chr22	42209753	42209753	-	TCF20	ENSG00000100207	6942	NM_005650	exon (NM_005650, exon 2 of 6)	protein-coding	R	YTHDF3	human	HEK 293T	iCLIP-seq	RNA-Protein	27602518	SRP070451	GSE78030
chr1	2229577	2229577	+	SKI	ENSG00000157933	6497	NM_003036	exon (NM_003036, exon 1 of 7)	protein-coding	R	YTHDF3	human	HEK 293T	iCLIP-seq	RNA-Protein	27602518	SRP070451	GSE78030
chr1	36137116	36137116	-	COL8A2	ENSG00000171812	1296	NM_005202	non-coding (NR_073097, exon 3 of 3)	protein-coding	R	YTHDF3	human	HEK 293T	iCLIP-seq	RNA-Protein	27602518	SRP070451	GSE78030
chr13	98022832	98022832	+	IPO5	ENSG00000065150	3843	NM_002271	3' UTR (NM_002271, exon 29 of 29)	protein-coding	R	YTHDF3	human	HEK 293T	iCLIP-seq	RNA-Protein	27602518	SRP070451	GSE78030
chr13	99982890	99982890	+	ZIC2	ENSG00000043355	7546	NM_007129	exon (NM_007129, exon 1 of 3)	protein-coding	R	YTHDF3	human	HEK 293T	iCLIP-seq	RNA-Protein	27602518	SRP070451	GSE78030
chr3	49030160	49030160	-	IMPDH2	ENSG00000178035	3615	NM_000884	promoter-TSS (NM_000884)	protein-coding	R	YTHDF3	human	HEK 293T	iCLIP-seq	RNA-Protein	27602518	SRP070451	GSE78030
chr10	5765978	5765978	-	GDI2	ENSG00000057608	2665	NM_001494	3' UTR (NM_001494, exon 11 of 11)	protein-coding	R	YTHDF3	human	HEK 293T	iCLIP-seq	RNA-Protein	27602518	SRP070451	GSE78030
chr19	1577676	1577676	-	MEX3D	ENSG00000181588	399664	NM_203304	3' UTR (NM_001281453, exon 7 of 7)	protein-coding	R	YTHDF3	human	HEK 293T	iCLIP-seq	RNA-Protein	27602518	SRP070451	GSE78030
chr17	35726181	35726181	+	RASL10B	ENSG00000270885	91608	NM_033315	3' UTR (NM_001030006, exon 22 of 22)	protein-coding	R	YTHDF3	human	HEK 293T	iCLIP-seq	RNA-Protein	27602518	SRP070451	GSE78030
chr1	62451508	62451508	+	USP1	ENSG00000162607	7398	NM_003368	3' UTR (NM_001017415, exon 9 of 9)	protein-coding	R	YTHDF3	human	HEK 293T	iCLIP-seq	RNA-Protein	27602518	SRP070451	GSE78030
chr12	109110774	109110774	+	UNG	ENSG00000076248	7374	NM_003362	3' UTR (NM_003362, exon 6 of 6)	protein-coding	R	YTHDF3	human	HEK 293T	iCLIP-seq	RNA-Protein	27602518	SRP070451	GSE78030
chr14	20679465	20679465	+	ANG	ENSG00000214274	283	NM_001145	Intergenic	protein-coding	R	YTHDF3	human	HEK 293T	iCLIP-seq	RNA-Protein	27602518	SRP070451	GSE78030
chr14	49621692	49621692	+	MGAT2	ENSG00000168282	4247	NM_002408	exon (NM_002408, exon 1 of 1)	protein-coding	R	YTHDF3	human	HEK 293T	iCLIP-seq	RNA-Protein	27602518	SRP070451	GSE78030
chr4	182800267	182800267	+	DCTD	ENSG00000129187	1635	NM_001921	exon (NM_001080477, exon 28 of 28)	protein-coding	R	YTHDF3	human	HEK 293T	iCLIP-seq	RNA-Protein	27602518	SRP070451	GSE78030
chr17	746157	746157	-	GEMIN4	ENSG00000179409	50628	NM_015721	exon (NM_015721, exon 2 of 2)	protein-coding	R	YTHDF3	human	HEK 293T	iCLIP-seq	RNA-Protein	27602518	SRP070451	GSE78030
chr11	34076365	34076365	+	CAPRIN1	ENSG00000135387	4076	NM_005898	exon (NM_203364, exon 5 of 18)	protein-coding	R	YTHDF3	human	HEK 293T	iCLIP-seq	RNA-Protein	27602518	SRP070451	GSE78030
chr17	39462711	39462711	+	CDK12	ENSG00000167258	51755	NM_015083	exon (NM_015083, exon 1 of 14)	protein-coding	R	YTHDF3	human	HEK 293T	iCLIP-seq	RNA-Protein	27602518	SRP070451	GSE78030
chr1	156009204	156009204	-	SSR2	ENSG00000163479	6746	NM_003145	3' UTR (NM_003145, exon 6 of 6)	protein-coding	R	YTHDF3	human	HEK 293T	iCLIP-seq	RNA-Protein	27602518	SRP070451	GSE78030
chr19	16133465	16133465	+	HSH2D	ENSG00000196684	84941	NM_032855	promoter-TSS (NR_111903)	protein-coding	R	YTHDF3	human	HEK 293T	iCLIP-seq	RNA-Protein	27602518	SRP070451	GSE78030
chrX	153954864	153954864	-	RENBP	ENSG00000102032	5973	NM_002910	exon (NM_005334, exon 17 of 26)	protein-coding	R	YTHDF3	human	HEK 293T	iCLIP-seq	RNA-Protein	27602518	SRP070451	GSE78030
chr12	124911775	124911775	-	UBC	ENSG00000150991	7316	NM_021009	exon (NM_021009, exon 2 of 2)	protein-coding	R	YTHDF3	human	HEK 293T	iCLIP-seq	RNA-Protein	27602518	SRP070451	GSE78030
chr18	35468560	35468560	-	INO80C	ENSG00000153391	125476	NM_194281	3' UTR (NM_001308064, exon 5 of 5)	protein-coding	R	YTHDF3	human	HEK 293T	iCLIP-seq	RNA-Protein	27602518	SRP070451	GSE78030
chr16	69329068	69329068	-	PDF	ENSG00000258429	64146	NM_022341	exon (NM_022341, exon 2 of 2)	protein-coding	R	YTHDF3	human	HEK 293T	iCLIP-seq	RNA-Protein	27602518	SRP070451	GSE78030
chr9	20957679	20957679	+	HACD4	ENSG00000188921	401494	NM_001010915	intron (NM_017794, intron 37 of 45)	protein-coding	R	YTHDF3	human	HEK 293T	iCLIP-seq	RNA-Protein	27602518	SRP070451	GSE78030
chr22	29769805	29769805	+	UQCR10	ENSG00000184076	29796	NM_013387	3' UTR (NM_001003684, exon 2 of 2)	protein-coding	R	YTHDF3	human	HEK 293T	iCLIP-seq	RNA-Protein	27602518	SRP070451	GSE78030
chr9	136477383	136477383	-	SEC16A	ENSG00000148396	9919	NM_014866	exon (NM_014866, exon 3 of 32)	protein-coding	R	YTHDF3	human	HEK 293T	iCLIP-seq	RNA-Protein	27602518	SRP070451	GSE78030
chr17	1674532	1674532	-	PRPF8	ENSG00000174231	10594	NM_006445	exon (NM_006445, exon 21 of 43)	protein-coding	R	YTHDF3	human	HEK 293T	iCLIP-seq	RNA-Protein	27602518	SRP070451	GSE78030
chrX	153588025	153588025	-	FAM58A	ENSG00000262919	92002	NM_152274	TTS (NM_001130997)	protein-coding	R	YTHDF3	human	HEK 293T	iCLIP-seq	RNA-Protein	27602518	SRP070451	GSE78030
chr22	38298868	38298868	-	CSNK1E	ENSG00000213923	1454	NM_001894	exon (NM_152221, exon 7 of 11)	protein-coding	R	YTHDF3	human	HEK 293T	iCLIP-seq	RNA-Protein	27602518	SRP070451	GSE78030
chr5	77786445	77786445	+	TBCA	ENSG00000171530	6902	NM_004607	Intergenic	protein-coding	R	YTHDF3	human	HEK 293T	iCLIP-seq	RNA-Protein	27602518	SRP070451	GSE78030
chr17	40129324	40129324	+	MSL1	ENSG00000188895	339287	NM_001012241	exon (NM_001012241, exon 4 of 10)	protein-coding	R	YTHDF3	human	HEK 293T	iCLIP-seq	RNA-Protein	27602518	SRP070451	GSE78030
chr17	30522459	30522459	+	TBC1D29	ENSG00000266733	26083	NM_015594	3' UTR (NM_004871, exon 9 of 9)	protein-coding	R	YTHDF3	human	HEK 293T	iCLIP-seq	RNA-Protein	27602518	SRP070451	GSE78030
chr4	55028860	55028860	+	KDR	ENSG00000128052	3791	NM_002253	Intergenic	protein-coding	R	YTHDF3	human	HEK 293T	iCLIP-seq	RNA-Protein	27602518	SRP070451	GSE78030
chr2	189666834	189666834	+	ASNSD1	ENSG00000138381	54529	NM_019048	exon (NM_019048, exon 4 of 6)	protein-coding	R	YTHDF3	human	HEK 293T	iCLIP-seq	RNA-Protein	27602518	SRP070451	GSE78030
chr19	46757694	46757694	+	STRN4	ENSG00000090372	29888	NM_013403	3' UTR (NM_001039885, exon 4 of 4)	protein-coding	R	YTHDF3	human	HEK 293T	iCLIP-seq	RNA-Protein	27602518	SRP070451	GSE78030
chr17	75706551	75706551	+	ITGB4	ENSG00000132470	3691	NM_000213	non-coding (NR_126036, exon 10 of 10)	protein-coding	R	YTHDF3	human	HEK 293T	iCLIP-seq	RNA-Protein	27602518	SRP070451	GSE78030
chr20	11923378	11923378	+	BTBD3	ENSG00000132640	22903	NM_014962	exon (NM_001282552, exon 4 of 4)	protein-coding	R	YTHDF3	human	HEK 293T	iCLIP-seq	RNA-Protein	27602518	SRP070451	GSE78030
chr19	16646821	16646821	-	SMIM7	ENSG00000214046	79086	NM_024104	3' UTR (NM_024104, exon 5 of 5)	protein-coding	R	YTHDF3	human	HEK 293T	iCLIP-seq	RNA-Protein	27602518	SRP070451	GSE78030
chr4	77047807	77047807	-	CCNI	ENSG00000118816	10983	NM_006835	TTS (NM_006835)	protein-coding	R	YTHDF3	human	HEK 293T	iCLIP-seq	RNA-Protein	27602518	SRP070451	GSE78030
chr1	231352976	231352976	+	SPRTN	ENSG00000010072	83932	NM_032018	exon (NM_032018, exon 5 of 5)	protein-coding	R	YTHDF3	human	HEK 293T	iCLIP-seq	RNA-Protein	27602518	SRP070451	GSE78030
chr15	90272141	90272141	+	CIB1	ENSG00000185043	10519	NM_006384	TTS (NM_001033088)	protein-coding	R	YTHDF3	human	HEK 293T	iCLIP-seq	RNA-Protein	27602518	SRP070451	GSE78030
chr1	119914812	119914812	-	ADAM30	ENSG00000134249	11085	NM_021794	3' UTR (NM_024408, exon 34 of 34)	protein-coding	R	YTHDF3	human	HEK 293T	iCLIP-seq	RNA-Protein	27602518	SRP070451	GSE78030
chr1	171783769	171783769	+	METTL13	ENSG00000010165	51603	NM_014955	exon (NM_015935, exon 2 of 8)	protein-coding	R	YTHDF3	human	HEK 293T	iCLIP-seq	RNA-Protein	27602518	SRP070451	GSE78030
chr19	8302233	8302233	-	CD320	ENSG00000167775	51293	NM_016579	3' UTR (NM_001165895, exon 4 of 4)	protein-coding	R	YTHDF3	human	HEK 293T	iCLIP-seq	RNA-Protein	27602518	SRP070451	GSE78030
chr12	64431606	64431606	+	TBK1	ENSG00000183735	29110	NM_013254	exon (NM_007235, exon 18 of 25)	protein-coding	R	YTHDF3	human	HEK 293T	iCLIP-seq	RNA-Protein	27602518	SRP070451	GSE78030
chr5	130114446	130114446	+	CHSY3	ENSG00000198108	337876	NM_175856	intron (NM_175856, intron 2 of 2)	protein-coding	R	YTHDF3	human	HEK 293T	iCLIP-seq	RNA-Protein	27602518	SRP070451	GSE78030
chr17	77162289	77162289	-	SEC14L1	ENSG00000129657	6397	NM_003003	intron (NM_001204408, intron 5 of 19)	protein-coding	R	YTHDF3	human	HEK 293T	iCLIP-seq	RNA-Protein	27602518	SRP070451	GSE78030
chr20	63203540	63203540	-	YTHDF1	ENSG00000149658	54915	NM_017798	exon (NM_017798, exon 4 of 5)	protein-coding	R	YTHDF3	human	HEK 293T	iCLIP-seq	RNA-Protein	27602518	SRP070451	GSE78030
chr17	49404144	49404144	-	PHB	ENSG00000167085	5245	NM_002634	TTS (NM_001281497)	protein-coding	R	YTHDF3	human	HEK 293T	iCLIP-seq	RNA-Protein	27602518	SRP070451	GSE78030
chr21	31266254	31266254	-	KRTAP19-8	ENSG00000206102	728299	NM_001099219	exon (NM_003253, exon 5 of 29)	protein-coding	R	YTHDF3	human	HEK 293T	iCLIP-seq	RNA-Protein	27602518	SRP070451	GSE78030
chr16	57277	57277	+	SNRNP25	ENSG00000161981	79622	NM_024571	TTS (NM_022450)	protein-coding	R	YTHDF3	human	HEK 293T	iCLIP-seq	RNA-Protein	27602518	SRP070451	GSE78030
chr10	77821723	77821723	-	DLG5	ENSG00000151208	9231	NM_004747	exon (NM_004747, exon 15 of 32).2	protein-coding	R	YTHDF3	human	HEK 293T	iCLIP-seq	RNA-Protein	27602518	SRP070451	GSE78030
chr17	74204139	74204139	+	RPL38	ENSG00000172809	6169	NM_000999	exon (NM_000999, exon 3 of 5)	protein-coding	R	YTHDF3	human	HEK 293T	iCLIP-seq	RNA-Protein	27602518	SRP070451	GSE78030
chr1	229635265	229635265	+	URB2	ENSG00000135763	9816	NM_014777	exon (NM_014777, exon 4 of 10)	protein-coding	R	YTHDF3	human	HEK 293T	iCLIP-seq	RNA-Protein	27602518	SRP070451	GSE78030
chr4	867249	867249	-	CPLX1	ENSG00000168993	10815	NM_006651	exon (NM_005255, exon 21 of 28)	protein-coding	R	YTHDF3	human	HEK 293T	iCLIP-seq	RNA-Protein	27602518	SRP070451	GSE78030
chr20	327978	327978	+	SOX12	ENSG00000177732	6666	NM_006943	3' UTR (NM_006943, exon 1 of 1)	protein-coding	R	YTHDF3	human	HEK 293T	iCLIP-seq	RNA-Protein	27602518	SRP070451	GSE78030
chr13	79335710	79335710	-	RBM26	ENSG00000139746	64062	NM_018605	intron (NM_022118, intron 18 of 20)	protein-coding	R	YTHDF3	human	HEK 293T	iCLIP-seq	RNA-Protein	27602518	SRP070451	GSE78030
chr3	101565972	101565972	+	TRMT10C	ENSG00000174173	54931	NM_017819	exon (NM_017819, exon 2 of 2)	protein-coding	R	YTHDF3	human	HEK 293T	iCLIP-seq	RNA-Protein	27602518	SRP070451	GSE78030
chr6	85614727	85614727	-	SNX14	ENSG00000135317	57231	NM_020468	3' UTR (NM_001159675, exon 10 of 10)	protein-coding	R	YTHDF3	human	HEK 293T	iCLIP-seq	RNA-Protein	27602518	SRP070451	GSE78030
chr3	33389918	33389918	-	UBP1	ENSG00000153560	7342	NM_014517	3' UTR (NM_001128160, exon 15 of 15)	protein-coding	R	YTHDF3	human	HEK 293T	iCLIP-seq	RNA-Protein	27602518	SRP070451	GSE78030
chr16	69334931	69334931	-	PDF	ENSG00000258429	64146	NM_022341	exon (NM_032382, exon 3 of 6)	protein-coding	R	YTHDF3	human	HEK 293T	iCLIP-seq	RNA-Protein	27602518	SRP070451	GSE78030
chr21	14373844	14373844	-	HSPA13	ENSG00000155304	6782	NM_006948	exon (NM_006948, exon 5 of 5)	protein-coding	R	YTHDF3	human	HEK 293T	iCLIP-seq	RNA-Protein	27602518	SRP070451	GSE78030
chr19	38082776	38082776	+	DPF1	ENSG00000011332	8193	NM_004647	exon (NM_015073, exon 3 of 22)	protein-coding	R	YTHDF3	human	HEK 293T	iCLIP-seq	RNA-Protein	27602518	SRP070451	GSE78030
chr1	8014248	8014248	-	ERRFI1	ENSG00000116285	54206	NM_018948	exon (NM_018948, exon 4 of 4)	protein-coding	R	YTHDF3	human	HEK 293T	iCLIP-seq	RNA-Protein	27602518	SRP070451	GSE78030
chr7	4764152	4764152	+	AP5Z1	ENSG00000242802	9907	NM_014855	3' UTR (NM_001037165, exon 9 of 9)	protein-coding	R	YTHDF3	human	HEK 293T	iCLIP-seq	RNA-Protein	27602518	SRP070451	GSE78030
chr17	50149342	50149342	-	PPP1R9B	ENSG00000108819	84687	NM_032595	exon (NM_032595, exon 1 of 10)	protein-coding	R	YTHDF3	human	HEK 293T	iCLIP-seq	RNA-Protein	27602518	SRP070451	GSE78030
chrX	24210797	24210797	+	ZFX	ENSG00000005889	7543	NM_003410	exon (NM_001178086, exon 6 of 6)	protein-coding	R	YTHDF3	human	HEK 293T	iCLIP-seq	RNA-Protein	27602518	SRP070451	GSE78030
chr16	1772216	1772216	-	NME3	ENSG00000103024	4832	NM_002513	promoter-TSS (NM_002513)	protein-coding	R	YTHDF3	human	HEK 293T	iCLIP-seq	RNA-Protein	27602518	SRP070451	GSE78030
chr1	178916385	178916385	+	ANGPTL1	ENSG00000116194	9068	NM_004673	3' UTR (NM_001286247, exon 19 of 19)	protein-coding	R	YTHDF3	human	HEK 293T	iCLIP-seq	RNA-Protein	27602518	SRP070451	GSE78030
chr20	9005634	9005634	+	PLCB4	ENSG00000101333	5332	NM_000933	Intergenic	protein-coding	R	YTHDF3	human	HEK 293T	iCLIP-seq	RNA-Protein	27602518	SRP070451	GSE78030
chr20	3873887	3873887	+	PANK2	ENSG00000125779	80025	NM_024960	non-coding (NR_037921, exon 6 of 6)	protein-coding	R	YTHDF3	human	HEK 293T	iCLIP-seq	RNA-Protein	27602518	SRP070451	GSE78030
chr11	6482257	6482257	+	ARFIP2	ENSG00000132254	23647	NM_012402	promoter-TSS (NM_001242855)	protein-coding	R	YTHDF3	human	HEK 293T	iCLIP-seq	RNA-Protein	27602518	SRP070451	GSE78030
chr22	37029336	37029336	+	TST	ENSG00000128311	7263	NM_003312	exon (NM_001130517, exon 4 of 4)	protein-coding	R	YTHDF3	human	HEK 293T	iCLIP-seq	RNA-Protein	27602518	SRP070451	GSE78030
chr11	117167557	117167557	+	SIDT2	ENSG00000149577	51092	NM_015996	exon (NM_001309431, exon 5 of 5)	protein-coding	R	YTHDF3	human	HEK 293T	iCLIP-seq	RNA-Protein	27602518	SRP070451	GSE78030
chr2	176132093	176132093	+	HOXD8	ENSG00000175879	3234	NM_019558	3' UTR (NM_001199746, exon 2 of 2)	protein-coding	R	YTHDF3	human	HEK 293T	iCLIP-seq	RNA-Protein	27602518	SRP070451	GSE78030
chr22	41436965	41436965	-	TOB2	ENSG00000183864	10766	NM_016272	exon (NM_016272, exon 2 of 2)	protein-coding	R	YTHDF3	human	HEK 293T	iCLIP-seq	RNA-Protein	27602518	SRP070451	GSE78030
chr13	27622959	27622959	+	POLR1D	ENSG00000186184	51082	NM_015972	exon (NM_015972, exon 2 of 2)	protein-coding	R	YTHDF3	human	HEK 293T	iCLIP-seq	RNA-Protein	27602518	SRP070451	GSE78030
chr11	129289953	129289953	+	BARX2	ENSG00000043039	8538	NM_003658	Intergenic	protein-coding	R	YTHDF3	human	HEK 293T	iCLIP-seq	RNA-Protein	27602518	SRP070451	GSE78030
chr8	123180490	123180490	-	FAM83A	ENSG00000147689	84985	NM_032899	intron (NM_032899, intron 1 of 4)	protein-coding	R	YTHDF3	human	HEK 293T	iCLIP-seq	RNA-Protein	27602518	SRP070451	GSE78030
chr6	157206635	157206635	+	TMEM242	ENSG00000215712	729515	NM_018452	exon (NM_017519, exon 19 of 19)	protein-coding	R	YTHDF3	human	HEK 293T	iCLIP-seq	RNA-Protein	27602518	SRP070451	GSE78030
chr9	136423421	136423421	+	SDCCAG3	ENSG00000165689	10807	NM_006643	3' UTR (NM_001282944, exon 12 of 12)	protein-coding	R	YTHDF3	human	HEK 293T	iCLIP-seq	RNA-Protein	27602518	SRP070451	GSE78030
chr6	138091999	138091999	-	PERP	ENSG00000112378	64065	NM_022121	3' UTR (NM_022121, exon 3 of 3)	protein-coding	R	YTHDF3	human	HEK 293T	iCLIP-seq	RNA-Protein	27602518	SRP070451	GSE78030
chr17	82601527	82601527	+	WDR45B	ENSG00000141580	56270	NM_019613	3' UTR (NM_004514, exon 9 of 9)	protein-coding	R	YTHDF3	human	HEK 293T	iCLIP-seq	RNA-Protein	27602518	SRP070451	GSE78030
chr1	1233003	1233003	+	B3GALT6	ENSG00000176022	126792	NM_080605	promoter-TSS (NM_016176)	protein-coding	R	YTHDF3	human	HEK 293T	iCLIP-seq	RNA-Protein	27602518	SRP070451	GSE78030
chr4	1814104	1814104	-	FGFR3	ENSG00000068078	2261	NM_000142	3' UTR (NM_012318, exon 14 of 14)	protein-coding	R	YTHDF3	human	HEK 293T	iCLIP-seq	RNA-Protein	27602518	SRP070451	GSE78030
chr17	4733310	4733310	+	MED11	ENSG00000161920	400569	NM_001001683	TTS (NM_022059)	protein-coding	R	YTHDF3	human	HEK 293T	iCLIP-seq	RNA-Protein	27602518	SRP070451	GSE78030
chr9	92314436	92314436	-	CENPP	ENSG00000188312	401541	NM_001012267	exon (NM_001256394, exon 8 of 18)	protein-coding	R	YTHDF3	human	HEK 293T	iCLIP-seq	RNA-Protein	27602518	SRP070451	GSE78030
chr1	156311011	156311011	-	VHLL	ENSG00000189030	391104	NM_001004319	non-coding (NR_036564, exon 13 of 15)	protein-coding	R	YTHDF3	human	HEK 293T	iCLIP-seq	RNA-Protein	27602518	SRP070451	GSE78030
chrX	21857066	21857066	+	YY2	ENSG00000230797	404281	NM_206923	exon (NM_206923, exon 1 of 1)	protein-coding	R	YTHDF3	human	HEK 293T	iCLIP-seq	RNA-Protein	27602518	SRP070451	GSE78030
chr20	35654126	35654126	-	CPNE1	ENSG00000214078	8904	NM_003915	promoter-TSS (NM_003915)	protein-coding	R	YTHDF3	human	HEK 293T	iCLIP-seq	RNA-Protein	27602518	SRP070451	GSE78030
chr22	19254128	19254128	-	CLTCL1	ENSG00000070371	8218	NM_001835	exon (NM_001835, exon 3 of 32)	protein-coding	R	YTHDF3	human	HEK 293T	iCLIP-seq	RNA-Protein	27602518	SRP070451	GSE78030
chr1	202767218	202767218	-	KDM5B	ENSG00000117139	10765	NM_006618	intron (NM_001314042, intron 4 of 27)	protein-coding	R	YTHDF3	human	HEK 293T	iCLIP-seq	RNA-Protein	27602518	SRP070451	GSE78030
chr13	97363068	97363068	-	RAP2A	ENSG00000125249	5911	NM_021033	intron (NM_207304, intron 6 of 6)	protein-coding	R	YTHDF3	human	HEK 293T	iCLIP-seq	RNA-Protein	27602518	SRP070451	GSE78030
chr19	583194	583194	+	HCN2	ENSG00000099822	610	NM_001194	3' UTR (NM_198590, exon 8 of 8)	protein-coding	R	YTHDF3	human	HEK 293T	iCLIP-seq	RNA-Protein	27602518	SRP070451	GSE78030
chr6	7882379	7882379	-	TXNDC5	ENSG00000239264	81567	NM_022085	TTS (NM_001718)	protein-coding	R	YTHDF3	human	HEK 293T	iCLIP-seq	RNA-Protein	27602518	SRP070451	GSE78030
chrX	103377839	103377839	+	BEX3	ENSG00000166681	27018	NM_014380	3' UTR (NM_001282674, exon 2 of 2)	protein-coding	R	YTHDF3	human	HEK 293T	iCLIP-seq	RNA-Protein	27602518	SRP070451	GSE78030
chr1	27306559	27306559	+	TMEM222	ENSG00000186501	84065	NM_032125	3' UTR (NM_001276252, exon 16 of 16)	protein-coding	R	YTHDF3	human	HEK 293T	iCLIP-seq	RNA-Protein	27602518	SRP070451	GSE78030
chr16	2213777	2213777	-	PGP	ENSG00000184207	283871	NM_001042371	exon (NM_001042371, exon 2 of 2)	protein-coding	R	YTHDF3	human	HEK 293T	iCLIP-seq	RNA-Protein	27602518	SRP070451	GSE78030
chr4	20252563	20252563	+	SLIT2	ENSG00000145147	9353	NM_004787	5' UTR (NM_004787, exon 1 of 37)	protein-coding	R	YTHDF3	human	HEK 293T	iCLIP-seq	RNA-Protein	27602518	SRP070451	GSE78030
chr19	49909526	49909526	-	IL4I1	ENSG00000104951	259307	NM_152899	exon (NM_012346, exon 2 of 2)	protein-coding	R	YTHDF3	human	HEK 293T	iCLIP-seq	RNA-Protein	27602518	SRP070451	GSE78030
chr5	1798444	1798444	-	MRPL36	ENSG00000171421	64979	NM_032479	TTS (NM_032479)	protein-coding	R	YTHDF3	human	HEK 293T	iCLIP-seq	RNA-Protein	27602518	SRP070451	GSE78030
chr1	34855659	34855659	-	SMIM12	ENSG00000163866	113444	NM_138428	3' UTR (NM_001164824, exon 3 of 3)	protein-coding	R	YTHDF3	human	HEK 293T	iCLIP-seq	RNA-Protein	27602518	SRP070451	GSE78030
chr16	30443895	30443895	-	SEPHS2	ENSG00000179918	22928	NM_012248	3' UTR (NM_012248, exon 1 of 1)	protein-coding	R	YTHDF3	human	HEK 293T	iCLIP-seq	RNA-Protein	27602518	SRP070451	GSE78030
chr4	169720426	169720426	+	HPF1	ENSG00000056050	54969	NM_017867	3' UTR (NM_001243372, exon 12 of 12)	protein-coding	R	YTHDF3	human	HEK 293T	iCLIP-seq	RNA-Protein	27602518	SRP070451	GSE78030
chr1	227028997	227028997	-	COQ8A	ENSG00000163050	56997	NM_020247	exon (NM_003607, exon 29 of 36)	protein-coding	R	YTHDF3	human	HEK 293T	iCLIP-seq	RNA-Protein	27602518	SRP070451	GSE78030
chr14	73713554	73713554	-	PNMA1	ENSG00000176903	9240	NM_006029	exon (NM_006029, exon 1 of 1)	protein-coding	R	YTHDF3	human	HEK 293T	iCLIP-seq	RNA-Protein	27602518	SRP070451	GSE78030
chr12	74539471	74539471	+	ATXN7L3B	ENSG00000253719	552889	NM_001136262	3' UTR (NM_001136262, exon 1 of 1)	protein-coding	R	YTHDF3	human	HEK 293T	iCLIP-seq	RNA-Protein	27602518	SRP070451	GSE78030
chr3	51394339	51394339	+	RBM15B	ENSG00000259956	29890	NM_013286	3' UTR (NM_013286, exon 1 of 1)	protein-coding	R	YTHDF3	human	HEK 293T	iCLIP-seq	RNA-Protein	27602518	SRP070451	GSE78030
chr12	57758898	57758898	+	44264	ENSG00000139266	92979	NM_138396	3' UTR (NM_138396, exon 4 of 4)	protein-coding	R	YTHDF3	human	HEK 293T	iCLIP-seq	RNA-Protein	27602518	SRP070451	GSE78030
chr13	40666020	40666020	-	FOXO1	ENSG00000150907	2308	NM_002015	exon (NM_002015, exon 1 of 3)	protein-coding	R	YTHDF3	human	HEK 293T	iCLIP-seq	RNA-Protein	27602518	SRP070451	GSE78030
chr1	193069515	193069515	+	UCHL5	ENSG00000116750	51377	NM_015984	exon (NM_004600, exon 2 of 9)	protein-coding	R	YTHDF3	human	HEK 293T	iCLIP-seq	RNA-Protein	27602518	SRP070451	GSE78030
chr5	93594146	93594146	+	NR2F1	ENSG00000175745	7025	NM_005654	3' UTR (NM_005654, exon 3 of 3)	protein-coding	R	YTHDF3	human	HEK 293T	iCLIP-seq	RNA-Protein	27602518	SRP070451	GSE78030
chr7	43866803	43866803	-	MRPS24	ENSG00000062582	64951	NM_032014	exon (NM_032014, exon 4 of 4)	protein-coding	R	YTHDF3	human	HEK 293T	iCLIP-seq	RNA-Protein	27602518	SRP070451	GSE78030
chr17	81706948	81706948	+	MRPL12	ENSG00000262814	6182	NM_002949	exon (NM_002949, exon 4 of 5)	protein-coding	R	YTHDF3	human	HEK 293T	iCLIP-seq	RNA-Protein	27602518	SRP070451	GSE78030
chr7	10451513	10451513	+	NDUFA4	ENSG00000189043	4697	NM_002489	Intergenic	protein-coding	R	YTHDF3	human	HEK 293T	iCLIP-seq	RNA-Protein	27602518	SRP070451	GSE78030
chr20	35654285	35654285	-	CPNE1	ENSG00000214078	8904	NM_003915	promoter-TSS (NM_003915)	protein-coding	R	YTHDF3	human	HEK 293T	iCLIP-seq	RNA-Protein	27602518	SRP070451	GSE78030
chr2	218739001	218739001	+	TTLL4	ENSG00000135912	9654	NM_014640	exon (NM_014640, exon 3 of 20)	protein-coding	R	YTHDF3	human	HEK 293T	iCLIP-seq	RNA-Protein	27602518	SRP070451	GSE78030
chrX	154371037	154371037	-	FLNA	ENSG00000196924	2316	NM_001456	exon (NM_001110556, exon 2 of 48)	protein-coding	R	YTHDF3	human	HEK 293T	iCLIP-seq	RNA-Protein	27602518	SRP070451	GSE78030
chr7	135166365	135166365	-	C7orf49	ENSG00000122783	78996	NM_024033	TTS (NM_018295)	protein-coding	R	YTHDF3	human	HEK 293T	iCLIP-seq	RNA-Protein	27602518	SRP070451	GSE78030
chrX	120526555	120526555	-	CUL4B	ENSG00000158290	8450	NM_003588	3' UTR (NM_003588, exon 22 of 22)	protein-coding	R	YTHDF3	human	HEK 293T	iCLIP-seq	RNA-Protein	27602518	SRP070451	GSE78030
chr5	173317695	173317695	-	STC2	ENSG00000113739	8614	NM_003714	3' UTR (NM_003714, exon 4 of 4)	protein-coding	R	YTHDF3	human	HEK 293T	iCLIP-seq	RNA-Protein	27602518	SRP070451	GSE78030
chr2	37646525	37646525	-	CDC42EP3	ENSG00000163171	10602	NM_006449	exon (NM_001270438, exon 2 of 2)	protein-coding	R	YTHDF3	human	HEK 293T	iCLIP-seq	RNA-Protein	27602518	SRP070451	GSE78030
chr22	46686397	46686397	-	CERK	ENSG00000100422	64781	NM_022766	3' UTR (NM_022766, exon 13 of 13)	protein-coding	R	YTHDF3	human	HEK 293T	iCLIP-seq	RNA-Protein	27602518	SRP070451	GSE78030
chr1	214647007	214647007	+	CENPF	ENSG00000117724	1063	NM_016343	exon (NM_016343, exon 13 of 20)	protein-coding	R	YTHDF3	human	HEK 293T	iCLIP-seq	RNA-Protein	27602518	SRP070451	GSE78030
chr3	56633274	56633274	-	FAM208A	ENSG00000163946	23272	NM_015224	exon (NM_015224, exon 11 of 17)	protein-coding	R	YTHDF3	human	HEK 293T	iCLIP-seq	RNA-Protein	27602518	SRP070451	GSE78030
chr18	22993385	22993385	+	RBBP8	ENSG00000101773	5932	NM_002894	exon (NM_002894, exon 11 of 19)	protein-coding	R	YTHDF3	human	HEK 293T	iCLIP-seq	RNA-Protein	27602518	SRP070451	GSE78030
chr2	61878909	61878909	-	CCT4	ENSG00000115484	10575	NM_006430	exon (NM_001256721, exon 4 of 13)	protein-coding	R	YTHDF3	human	HEK 293T	iCLIP-seq	RNA-Protein	27602518	SRP070451	GSE78030
chr6	26234471	26234471	-	HIST1H1D	ENSG00000124575	3007	NM_005320	exon (NM_005320, exon 1 of 1)	protein-coding	R	YTHDF3	human	HEK 293T	iCLIP-seq	RNA-Protein	27602518	SRP070451	GSE78030
chr16	68329530	68329530	-	PRMT7	ENSG00000132600	54496	NM_019023	intron (NM_001290018, intron 6 of 18)	protein-coding	R	YTHDF3	human	HEK 293T	iCLIP-seq	RNA-Protein	27602518	SRP070451	GSE78030
chr17	1897842	1897842	+	RPA1	ENSG00000132383	6117	NM_002945	3' UTR (NM_002945, exon 17 of 17)	protein-coding	R	YTHDF3	human	HEK 293T	iCLIP-seq	RNA-Protein	27602518	SRP070451	GSE78030
chr9	21333663	21333663	-	KLHL9	ENSG00000198642	55958	NM_018847	exon (NM_018847, exon 1 of 1)	protein-coding	R	YTHDF3	human	HEK 293T	iCLIP-seq	RNA-Protein	27602518	SRP070451	GSE78030
chr10	70152248	70152248	-	TYSND1	ENSG00000156521	219743	NM_173555	3' UTR (NM_001142648, exon 8 of 8)	protein-coding	R	YTHDF3	human	HEK 293T	iCLIP-seq	RNA-Protein	27602518	SRP070451	GSE78030
chr6	27209880	27209880	+	PRSS16	ENSG00000112812	10279	NM_005865	Intergenic	protein-coding	R	YTHDF3	human	HEK 293T	iCLIP-seq	RNA-Protein	27602518	SRP070451	GSE78030
chr14	104759570	104759570	+	SIVA1	ENSG00000184990	10572	NM_006427	TTS (NM_006427)	protein-coding	R	YTHDF3	human	HEK 293T	iCLIP-seq	RNA-Protein	27602518	SRP070451	GSE78030
chr8	38990658	38990658	-	TM2D2	ENSG00000169490	83877	NM_031940	3' UTR (NM_078473, exon 4 of 4)	protein-coding	R	YTHDF3	human	HEK 293T	iCLIP-seq	RNA-Protein	27602518	SRP070451	GSE78030
chr1	169131555	169131555	+	ATP1B1	ENSG00000143153	481	NM_001677	TTS (NR_104229)	protein-coding	R	YTHDF3	human	HEK 293T	iCLIP-seq	RNA-Protein	27602518	SRP070451	GSE78030
chrX	120254610	120254610	+	ZBTB33	ENSG00000177485	10009	NM_006777	exon (NM_006777, exon 2 of 2)	protein-coding	R	YTHDF3	human	HEK 293T	iCLIP-seq	RNA-Protein	27602518	SRP070451	GSE78030
chr6	43621156	43621156	-	GTPBP2	ENSG00000172432	54676	NM_019096	TTS (NM_001291969)	protein-coding	R	YTHDF3	human	HEK 293T	iCLIP-seq	RNA-Protein	27602518	SRP070451	GSE78030
chr19	33379280	33379280	+	CEBPG	ENSG00000153879	1054	NM_001806	exon (NM_001806, exon 2 of 2)	protein-coding	R	YTHDF3	human	HEK 293T	iCLIP-seq	RNA-Protein	27602518	SRP070451	GSE78030
chr12	46358984	46358984	-	SLC38A2	ENSG00000134294	54407	NM_018976	3' UTR (NM_018976, exon 16 of 16)	protein-coding	R	YTHDF3	human	HEK 293T	iCLIP-seq	RNA-Protein	27602518	SRP070451	GSE78030
chr8	43085523	43085523	+	POMK	ENSG00000185900	84197	NM_032237	non-coding (NR_033698, exon 8 of 8)	protein-coding	R	YTHDF3	human	HEK 293T	iCLIP-seq	RNA-Protein	27602518	SRP070451	GSE78030
chr5	134887953	134887953	+	TXNDC15	ENSG00000113621	79770	NM_024715	exon (NM_024715, exon 2 of 5)	protein-coding	R	YTHDF3	human	HEK 293T	iCLIP-seq	RNA-Protein	27602518	SRP070451	GSE78030
chr8	18915457	18915457	-	PSD3	ENSG00000156011	23362	NM_015310	intron (NM_015310, intron 2 of 15)	protein-coding	R	YTHDF3	human	HEK 293T	iCLIP-seq	RNA-Protein	27602518	SRP070451	GSE78030
chr1	17409044	17409044	-	RCC2	ENSG00000179051	55920	NM_018715	3' UTR (NM_018715, exon 13 of 13)	protein-coding	R	YTHDF3	human	HEK 293T	iCLIP-seq	RNA-Protein	27602518	SRP070451	GSE78030
chr9	98004997	98004997	+	ANP32B	ENSG00000136938	10541	NM_006401	exon (NM_006401, exon 4 of 7)	protein-coding	R	YTHDF3	human	HEK 293T	iCLIP-seq	RNA-Protein	27602518	SRP070451	GSE78030
chr13	23339581	23339581	-	SACS	ENSG00000151835	26278	NM_014363	exon (NM_014363, exon 10 of 10)	protein-coding	R	YTHDF3	human	HEK 293T	iCLIP-seq	RNA-Protein	27602518	SRP070451	GSE78030
chr20	49075373	49075373	+	CSE1L	ENSG00000124207	1434	NM_001316	exon (NM_001256135, exon 11 of 24)	protein-coding	R	YTHDF3	human	HEK 293T	iCLIP-seq	RNA-Protein	27602518	SRP070451	GSE78030
chr17	80347057	80347057	+	ENDOV	ENSG00000173818	284131	NM_173627	exon (NM_001256071, exon 29 of 68)	protein-coding	R	YTHDF3	human	HEK 293T	iCLIP-seq	RNA-Protein	27602518	SRP070451	GSE78030
chr20	3218550	3218550	+	ITPA	ENSG00000125877	3704	NM_033453	exon (NM_001267623, exon 4 of 6)	protein-coding	R	YTHDF3	human	HEK 293T	iCLIP-seq	RNA-Protein	27602518	SRP070451	GSE78030
chr11	75571924	75571924	+	SERPINH1	ENSG00000149257	871	NM_001235	exon (NM_001207014, exon 6 of 6)	protein-coding	R	YTHDF3	human	HEK 293T	iCLIP-seq	RNA-Protein	27602518	SRP070451	GSE78030
chr9	137187815	137187815	-	SSNA1	ENSG00000176101	8636	NM_003731	promoter-TSS (NM_003731)	protein-coding	R	YTHDF3	human	HEK 293T	iCLIP-seq	RNA-Protein	27602518	SRP070451	GSE78030
chr16	23668877	23668877	+	PLK1	ENSG00000166851	5347	NM_005030	non-coding (NR_037573, exon 7 of 7)	protein-coding	R	YTHDF3	human	HEK 293T	iCLIP-seq	RNA-Protein	27602518	SRP070451	GSE78030
chr2	222924530	222924530	+	ACSL3	ENSG00000123983	2181	NM_004457	exon (NM_004457, exon 11 of 17)	protein-coding	R	YTHDF3	human	HEK 293T	iCLIP-seq	RNA-Protein	27602518	SRP070451	GSE78030
chr17	47622040	47622040	+	KPNB1	ENSG00000108424	3837	NM_002265	3' UTR (NM_001330257, exon 24 of 24)	protein-coding	R	YTHDF3	human	HEK 293T	iCLIP-seq	RNA-Protein	27602518	SRP070451	GSE78030
chr1	213013301	213013301	-	ANGEL2	ENSG00000174606	90806	NM_144567	exon (NM_144567, exon 2 of 9)	protein-coding	R	YTHDF3	human	HEK 293T	iCLIP-seq	RNA-Protein	27602518	SRP070451	GSE78030
chr4	127803767	127803767	+	HSPA4L	ENSG00000164070	22824	NM_014278	exon (NM_001317382, exon 7 of 19)	protein-coding	R	YTHDF3	human	HEK 293T	iCLIP-seq	RNA-Protein	27602518	SRP070451	GSE78030
chr14	50923838	50923838	-	PYGL	ENSG00000100504	5836	NM_002863	intron (NM_002863, intron 5 of 19)	protein-coding	R	YTHDF3	human	HEK 293T	iCLIP-seq	RNA-Protein	27602518	SRP070451	GSE78030
chr2	176111573	176111573	+	HOXD11	ENSG00000128713	3237	NM_021192	Intergenic	protein-coding	R	YTHDF3	human	HEK 293T	iCLIP-seq	RNA-Protein	27602518	SRP070451	GSE78030
chr19	14121633	14121633	-	PRKACA	ENSG00000072062	5566	NM_002730	exon (NM_018154, exon 3 of 4)	protein-coding	R	YTHDF3	human	HEK 293T	iCLIP-seq	RNA-Protein	27602518	SRP070451	GSE78030
chr17	740265	740265	-	FAM57A	ENSG00000167695	79850	NM_024792	intron (NM_001318006, intron 3 of 3)	protein-coding	R	YTHDF3	human	HEK 293T	iCLIP-seq	RNA-Protein	27602518	SRP070451	GSE78030
chr1	32212428	32212428	-	DCDC2B	ENSG00000222046	149069	NM_001099434	intron (NM_001099434, intron 4 of 8)	protein-coding	R	YTHDF3	human	HEK 293T	iCLIP-seq	RNA-Protein	27602518	SRP070451	GSE78030
chr6	42886940	42886940	+	C6orf226	ENSG00000221821	441150	NM_001008739	intron (NR_134563, intron 5 of 5)	protein-coding	R	YTHDF3	human	HEK 293T	iCLIP-seq	RNA-Protein	27602518	SRP070451	GSE78030
chr4	105473361	105473361	-	PPA2	ENSG00000138777	27068	NM_006903	intron (NM_176866, intron 1 of 7)	protein-coding	R	YTHDF3	human	HEK 293T	iCLIP-seq	RNA-Protein	27602518	SRP070451	GSE78030
chr2	112738913	112738913	-	CKAP2L	ENSG00000169607	150468	NM_152515	exon (NM_001304361, exon 9 of 9)	protein-coding	R	YTHDF3	human	HEK 293T	iCLIP-seq	RNA-Protein	27602518	SRP070451	GSE78030
chr17	32365415	32365415	+	ZNF207	ENSG00000010244	7756	NM_003457	exon (NM_001032293, exon 8 of 11)	protein-coding	R	YTHDF3	human	HEK 293T	iCLIP-seq	RNA-Protein	27602518	SRP070451	GSE78030
chr9	105773910	105773910	+	TMEM38B	ENSG00000095209	55151	NM_018112	exon (NM_018112, exon 6 of 6)	protein-coding	R	YTHDF3	human	HEK 293T	iCLIP-seq	RNA-Protein	27602518	SRP070451	GSE78030
chr6	145805433	145805433	-	FBXO30	ENSG00000118496	84085	NM_032145	exon (NM_032145, exon 2 of 3)	protein-coding	R	YTHDF3	human	HEK 293T	iCLIP-seq	RNA-Protein	27602518	SRP070451	GSE78030
chr12	6667181	6667181	-	ING4	ENSG00000111653	51147	NM_016162	3' UTR (NM_133476, exon 10 of 10)	protein-coding	R	YTHDF3	human	HEK 293T	iCLIP-seq	RNA-Protein	27602518	SRP070451	GSE78030
chr5	150711118	150711118	-	RBM22	ENSG00000086589	55696	NM_018047	3' UTR (NM_001135644, exon 13 of 13)	protein-coding	R	YTHDF3	human	HEK 293T	iCLIP-seq	RNA-Protein	27602518	SRP070451	GSE78030
chr17	62010980	62010980	-	MED13	ENSG00000108510	9969	NM_005121	exon (NM_005121, exon 9 of 30)	protein-coding	R	YTHDF3	human	HEK 293T	iCLIP-seq	RNA-Protein	27602518	SRP070451	GSE78030
chr14	55352010	55352010	+	ATG14	ENSG00000126775	22863	NM_014924	exon (NM_017943, exon 2 of 2)	protein-coding	R	YTHDF3	human	HEK 293T	iCLIP-seq	RNA-Protein	27602518	SRP070451	GSE78030
chr9	128949921	128949921	+	DOLK	ENSG00000175283	22845	NM_014908	intron (NM_015354, intron 2 of 43)	protein-coding	R	YTHDF3	human	HEK 293T	iCLIP-seq	RNA-Protein	27602518	SRP070451	GSE78030
chrX	152869056	152869056	+	NSDHL	ENSG00000147383	50814	NM_015922	exon (NM_001129765, exon 9 of 9)	protein-coding	R	YTHDF3	human	HEK 293T	iCLIP-seq	RNA-Protein	27602518	SRP070451	GSE78030
chr9	128945786	128945786	-	NUP188	ENSG00000095319	23511	NM_015354	exon (NM_014908, exon 1 of 1)	protein-coding	R	YTHDF3	human	HEK 293T	iCLIP-seq	RNA-Protein	27602518	SRP070451	GSE78030
chr3	48983492	48983492	+	P4HTM	ENSG00000178467	54681	NM_017732	3' UTR (NM_001317334, exon 14 of 14)	protein-coding	R	YTHDF3	human	HEK 293T	iCLIP-seq	RNA-Protein	27602518	SRP070451	GSE78030
chr17	39462850	39462850	+	CDK12	ENSG00000167258	51755	NM_015083	exon (NM_015083, exon 1 of 14)	protein-coding	R	YTHDF3	human	HEK 293T	iCLIP-seq	RNA-Protein	27602518	SRP070451	GSE78030
chr8	124486517	124486517	+	RNF139	ENSG00000170881	11236	NM_007218	exon (NM_007218, exon 2 of 2)	protein-coding	R	YTHDF3	human	HEK 293T	iCLIP-seq	RNA-Protein	27602518	SRP070451	GSE78030
chr16	11134207	11134207	-	SOCS1	ENSG00000185338	8651	NM_003745	intron (NM_015226, intron 21 of 22)	protein-coding	R	YTHDF3	human	HEK 293T	iCLIP-seq	RNA-Protein	27602518	SRP070451	GSE78030
chr8	96231902	96231902	-	UQCRB	ENSG00000156467	7381	NM_006294	exon (NM_001254752, exon 3 of 5)	protein-coding	R	YTHDF3	human	HEK 293T	iCLIP-seq	RNA-Protein	27602518	SRP070451	GSE78030
chr6	31817583	31817583	+	HSPA1A	ENSG00000204389	3303	NM_005345	exon (NM_005345, exon 1 of 1).4	protein-coding	R	YTHDF3	human	HEK 293T	iCLIP-seq	RNA-Protein	27602518	SRP070451	GSE78030
chr13	98519380	98519380	-	STK24	ENSG00000102572	8428	NM_003576	exon (NM_003576, exon 2 of 11)	protein-coding	R	YTHDF3	human	HEK 293T	iCLIP-seq	RNA-Protein	27602518	SRP070451	GSE78030
chr4	73121078	73121078	-	COX18	ENSG00000163626	285521	NM_173827	exon (NM_001286771, exon 20 of 34)	protein-coding	R	YTHDF3	human	HEK 293T	iCLIP-seq	RNA-Protein	27602518	SRP070451	GSE78030
chr19	42295262	42295262	+	PRR19	ENSG00000188368	284338	NM_199285	3' UTR (NM_015125, exon 20 of 20)	protein-coding	R	YTHDF3	human	HEK 293T	iCLIP-seq	RNA-Protein	27602518	SRP070451	GSE78030
chr19	10486665	10486665	-	KEAP1	ENSG00000079999	9817	NM_012289	exon (NM_012289, exon 6 of 6)	protein-coding	R	YTHDF3	human	HEK 293T	iCLIP-seq	RNA-Protein	27602518	SRP070451	GSE78030
chr12	120127542	120127542	-	RAB35	ENSG00000111737	11021	NM_006861	3' UTR (NM_006836, exon 58 of 58)	protein-coding	R	YTHDF3	human	HEK 293T	iCLIP-seq	RNA-Protein	27602518	SRP070451	GSE78030
chr17	745233	745233	-	GEMIN4	ENSG00000179409	50628	NM_015721	exon (NM_015721, exon 2 of 2)	protein-coding	R	YTHDF3	human	HEK 293T	iCLIP-seq	RNA-Protein	27602518	SRP070451	GSE78030
chr1	32333137	32333137	+	MARCKSL1	ENSG00000175130	65108	NM_023009	TTS (NM_023009)	protein-coding	R	YTHDF3	human	HEK 293T	iCLIP-seq	RNA-Protein	27602518	SRP070451	GSE78030
chr5	33458613	33458613	+	TARS	ENSG00000113407	6897	NM_152295	exon (NM_152295, exon 10 of 19)	protein-coding	R	YTHDF3	human	HEK 293T	iCLIP-seq	RNA-Protein	27602518	SRP070451	GSE78030
chr1	154958779	154958779	-	PBXIP1	ENSG00000163346	57326	NM_020524	exon (NM_138300, exon 3 of 3)	protein-coding	R	YTHDF3	human	HEK 293T	iCLIP-seq	RNA-Protein	27602518	SRP070451	GSE78030
chr14	100292038	100292038	-	SLC25A29	ENSG00000197119	123096	NM_152333	3' UTR (NM_001039355, exon 4 of 4)	protein-coding	R	YTHDF3	human	HEK 293T	iCLIP-seq	RNA-Protein	27602518	SRP070451	GSE78030
chr19	49923434	49923434	-	ATF5	ENSG00000169136	22809	NM_012068	intron (NM_001193357, intron 1 of 1)	protein-coding	R	YTHDF3	human	HEK 293T	iCLIP-seq	RNA-Protein	27602518	SRP070451	GSE78030
chr12	71923232	71923232	+	TPH2	ENSG00000139287	121278	NM_173353	non-coding (NR_027449, exon 16 of 16)	protein-coding	R	YTHDF3	human	HEK 293T	iCLIP-seq	RNA-Protein	27602518	SRP070451	GSE78030
chr22	37941074	37941074	+	C22orf23	ENSG00000128346	84645	NM_032561	3' UTR (NM_033386, exon 16 of 16)	protein-coding	R	YTHDF3	human	HEK 293T	iCLIP-seq	RNA-Protein	27602518	SRP070451	GSE78030
chr1	215620187	215620187	+	KCTD3	ENSG00000136636	51133	NM_016121	exon (NM_001319294, exon 18 of 18)	protein-coding	R	YTHDF3	human	HEK 293T	iCLIP-seq	RNA-Protein	27602518	SRP070451	GSE78030
chr17	46171386	46171386	-	KANSL1	ENSG00000120071	284058	NM_015443	exon (NM_001193466, exon 2 of 15)	protein-coding	R	YTHDF3	human	HEK 293T	iCLIP-seq	RNA-Protein	27602518	SRP070451	GSE78030
chr11	78069922	78069922	-	THRSP	ENSG00000151365	7069	NM_003251	3' UTR (NM_001204055, exon 3 of 3)	protein-coding	R	YTHDF3	human	HEK 293T	iCLIP-seq	RNA-Protein	27602518	SRP070451	GSE78030
chr12	106240163	106240163	-	CKAP4	ENSG00000136026	10970	NM_006825	exon (NM_006825, exon 2 of 2)	protein-coding	R	YTHDF3	human	HEK 293T	iCLIP-seq	RNA-Protein	27602518	SRP070451	GSE78030
chr12	89590932	89590932	-	POC1B	ENSG00000139323	282809	NM_172240	3' UTR (NM_001682, exon 20 of 20)	protein-coding	R	YTHDF3	human	HEK 293T	iCLIP-seq	RNA-Protein	27602518	SRP070451	GSE78030
chr10	119174547	119174547	-	PRDX3	ENSG00000165672	10935	NM_006793	exon (NM_001302272, exon 3 of 6)	protein-coding	R	YTHDF3	human	HEK 293T	iCLIP-seq	RNA-Protein	27602518	SRP070451	GSE78030
chr5	179776450	179776450	+	LTC4S	ENSG00000213316	4056	NM_145867	3' UTR (NM_014757, exon 5 of 5)	protein-coding	R	YTHDF3	human	HEK 293T	iCLIP-seq	RNA-Protein	27602518	SRP070451	GSE78030
chr14	49633333	49633333	-	DNAAF2	ENSG00000165506	55172	NM_018139	exon (NM_001083908, exon 1 of 2)	protein-coding	R	YTHDF3	human	HEK 293T	iCLIP-seq	RNA-Protein	27602518	SRP070451	GSE78030
chr3	3972927	3972927	+	LRRN1	ENSG00000175928	57633	NM_020873	Intergenic	protein-coding	R	YTHDF3	human	HEK 293T	iCLIP-seq	RNA-Protein	27602518	SRP070451	GSE78030
chr5	61543978	61543978	+	C5orf64	ENSG00000178722	285668	NM_173667	exon (NM_020928, exon 14 of 14)	protein-coding	R	YTHDF3	human	HEK 293T	iCLIP-seq	RNA-Protein	27602518	SRP070451	GSE78030
chr11	64317098	64317098	-	TRMT112	ENSG00000173113	51504	NM_016404	promoter-TSS (NM_181652)	protein-coding	R	YTHDF3	human	HEK 293T	iCLIP-seq	RNA-Protein	27602518	SRP070451	GSE78030
chr13	72708768	72708768	-	BORA	ENSG00000136122	79866	NM_024808	3' UTR (NM_001071775, exon 3 of 3)	protein-coding	R	YTHDF3	human	HEK 293T	iCLIP-seq	RNA-Protein	27602518	SRP070451	GSE78030
chr5	157787699	157787699	-	LSM11	ENSG00000155858	134353	NM_173491	exon (NM_001195555, exon 12 of 12)	protein-coding	R	YTHDF3	human	HEK 293T	iCLIP-seq	RNA-Protein	27602518	SRP070451	GSE78030
chr19	45181085	45181085	+	BLOC1S3	ENSG00000189114	388552	NM_212550	3' UTR (NM_212550, exon 2 of 2)	protein-coding	R	YTHDF3	human	HEK 293T	iCLIP-seq	RNA-Protein	27602518	SRP070451	GSE78030
chr20	44907657	44907657	+	PABPC1L	ENSG00000101104	80336	NM_001124756	3' UTR (NM_003404, exon 7 of 7)	protein-coding	R	YTHDF3	human	HEK 293T	iCLIP-seq	RNA-Protein	27602518	SRP070451	GSE78030
chr19	36237044	36237044	+	ZNF565	ENSG00000196357	147929	NM_152477	exon (NM_001099639, exon 3 of 3)	protein-coding	R	YTHDF3	human	HEK 293T	iCLIP-seq	RNA-Protein	27602518	SRP070451	GSE78030
chr1	229594212	229594212	-	TAF5L	ENSG00000135801	27097	NM_014409	3' UTR (NM_014409, exon 5 of 5)	protein-coding	R	YTHDF3	human	HEK 293T	iCLIP-seq	RNA-Protein	27602518	SRP070451	GSE78030
chr18	51047043	51047043	+	SMAD4	ENSG00000141646	4089	NM_005359	5' UTR (NM_005359, exon 2 of 12)	protein-coding	R	YTHDF3	human	HEK 293T	iCLIP-seq	RNA-Protein	27602518	SRP070451	GSE78030
chr12	32747269	32747269	-	YARS2	ENSG00000139131	51067	NM_015936	exon (NM_001040436, exon 5 of 5)	protein-coding	R	YTHDF3	human	HEK 293T	iCLIP-seq	RNA-Protein	27602518	SRP070451	GSE78030
chr11	3827047	3827047	-	RHOG	ENSG00000177105	391	NM_001665	TTS (NM_001283038)	protein-coding	R	YTHDF3	human	HEK 293T	iCLIP-seq	RNA-Protein	27602518	SRP070451	GSE78030
chr18	31857781	31857781	-	TRAPPC8	ENSG00000153339	22878	NM_014939	exon (NM_014939, exon 20 of 29)	protein-coding	R	YTHDF3	human	HEK 293T	iCLIP-seq	RNA-Protein	27602518	SRP070451	GSE78030
chr9	129809713	129809713	+	TOR1B	ENSG00000136816	27348	NM_014506	non-coding (NR_134027, exon 3 of 3)	protein-coding	R	YTHDF3	human	HEK 293T	iCLIP-seq	RNA-Protein	27602518	SRP070451	GSE78030
chr4	77005634	77005634	+	44450	ENSG00000138758	55752	NM_018243	exon (NM_018243, exon 3 of 10)	protein-coding	R	YTHDF3	human	HEK 293T	iCLIP-seq	RNA-Protein	27602518	SRP070451	GSE78030
chr13	50012262	50012262	+	KCNRG	ENSG00000198553	283518	NM_173605	exon (NM_213590, exon 2 of 2)	protein-coding	R	YTHDF3	human	HEK 293T	iCLIP-seq	RNA-Protein	27602518	SRP070451	GSE78030
chr17	59661454	59661454	+	CLTC	ENSG00000141367	1213	NM_004859	exon (NM_001288653, exon 8 of 32)	protein-coding	R	YTHDF3	human	HEK 293T	iCLIP-seq	RNA-Protein	27602518	SRP070451	GSE78030
chr7	23526253	23526253	-	TRA2A	ENSG00000164548	29896	NM_013293	intron (NM_001282757, intron 1 of 8)	protein-coding	R	YTHDF3	human	HEK 293T	iCLIP-seq	RNA-Protein	27602518	SRP070451	GSE78030
chr20	36591621	36591621	+	C20orf24	ENSG00000101084	55969	NM_018840	3' UTR (NM_001199513, exon 3 of 3)	protein-coding	R	YTHDF3	human	HEK 293T	iCLIP-seq	RNA-Protein	27602518	SRP070451	GSE78030
chr3	12936460	12936460	-	IQSEC1	ENSG00000144711	9922	NM_014869	exon (NM_001330619, exon 3 of 13)	protein-coding	R	YTHDF3	human	HEK 293T	iCLIP-seq	RNA-Protein	27602518	SRP070451	GSE78030
chr1	171784005	171784005	+	METTL13	ENSG00000010165	51603	NM_014955	exon (NM_014955, exon 2 of 8)	protein-coding	R	YTHDF3	human	HEK 293T	iCLIP-seq	RNA-Protein	27602518	SRP070451	GSE78030
chr6	145798389	145798389	-	FBXO30	ENSG00000118496	84085	NM_032145	3' UTR (NM_032145, exon 3 of 3)	protein-coding	R	YTHDF3	human	HEK 293T	iCLIP-seq	RNA-Protein	27602518	SRP070451	GSE78030
chr10	5746504	5746504	+	FAM208B	ENSG00000108021	54906	NM_017782	exon (NM_001321783, exon 16 of 22)	protein-coding	R	YTHDF3	human	HEK 293T	iCLIP-seq	RNA-Protein	27602518	SRP070451	GSE78030
chr8	22621409	22621409	-	CCAR2	ENSG00000158941	57805	NM_021174	TTS (NR_033902)	protein-coding	R	YTHDF3	human	HEK 293T	iCLIP-seq	RNA-Protein	27602518	SRP070451	GSE78030
chr5	83490268	83490268	+	VCAN	ENSG00000038427	1462	NM_004385	exon (NM_004385, exon 3 of 15)	protein-coding	R	YTHDF3	human	HEK 293T	iCLIP-seq	RNA-Protein	27602518	SRP070451	GSE78030
chr20	1165735	1165735	+	TMEM74B	ENSG00000125895	55321	NM_018354	3' UTR (NM_178578, exon 8 of 8)	protein-coding	R	YTHDF3	human	HEK 293T	iCLIP-seq	RNA-Protein	27602518	SRP070451	GSE78030
chr1	43990495	43990495	+	CCDC24	ENSG00000159214	149473	NM_152499	3' UTR (NM_003780, exon 7 of 7)	protein-coding	R	YTHDF3	human	HEK 293T	iCLIP-seq	RNA-Protein	27602518	SRP070451	GSE78030
chr9	132264008	132264008	-	SETX	ENSG00000107290	23064	NM_015046	3' UTR (NM_015046, exon 26 of 26)	protein-coding	R	YTHDF3	human	HEK 293T	iCLIP-seq	RNA-Protein	27602518	SRP070451	GSE78030
chr15	32637090	32637090	+	SCG5	ENSG00000166922	6447	NM_003020	TTS (NM_199357).2	protein-coding	R	YTHDF3	human	HEK 293T	iCLIP-seq	RNA-Protein	27602518	SRP070451	GSE78030
chr9	71866841	71866841	-	ABHD17B	ENSG00000107362	51104	NM_016014	exon (NM_016014, exon 4 of 5)	protein-coding	R	YTHDF3	human	HEK 293T	iCLIP-seq	RNA-Protein	27602518	SRP070451	GSE78030
chr1	111440511	111440511	-	ATP5F1	ENSG00000116459	515	NM_001688	non-coding (NR_133654, exon 9 of 9)	protein-coding	R	YTHDF3	human	HEK 293T	iCLIP-seq	RNA-Protein	27602518	SRP070451	GSE78030
chr10	59792885	59792885	-	MRLN	ENSG00000227877	100507027	NM_001304731	3' UTR (NM_005436, exon 9 of 9)	protein-coding	R	YTHDF3	human	HEK 293T	iCLIP-seq	RNA-Protein	27602518	SRP070451	GSE78030
chr2	227533695	227533695	+	AGFG1	ENSG00000173744	3267	NM_004504	exon (NM_001135187, exon 8 of 14)	protein-coding	R	YTHDF3	human	HEK 293T	iCLIP-seq	RNA-Protein	27602518	SRP070451	GSE78030
chr7	135674131	135674131	+	C7orf73	ENSG00000243317	647087	NM_001130929	exon (NM_001130929, exon 3 of 3)	protein-coding	R	YTHDF3	human	HEK 293T	iCLIP-seq	RNA-Protein	27602518	SRP070451	GSE78030
chr5	173318027	173318027	-	STC2	ENSG00000113739	8614	NM_003714	exon (NM_003714, exon 4 of 4)	protein-coding	R	YTHDF3	human	HEK 293T	iCLIP-seq	RNA-Protein	27602518	SRP070451	GSE78030
chr11	62672207	62672207	+	LBHD1	ENSG00000162194	79081	NM_024099	promoter-TSS (NM_024099)	protein-coding	R	YTHDF3	human	HEK 293T	iCLIP-seq	RNA-Protein	27602518	SRP070451	GSE78030
chr4	185145056	185145056	+	SLC25A4	ENSG00000151729	291	NM_001151	exon (NM_001151, exon 2 of 4)	protein-coding	R	YTHDF3	human	HEK 293T	iCLIP-seq	RNA-Protein	27602518	SRP070451	GSE78030
chr12	12477189	12477189	-	DUSP16	ENSG00000111266	80824	NM_030640	exon (NM_030640, exon 7 of 7)	protein-coding	R	YTHDF3	human	HEK 293T	iCLIP-seq	RNA-Protein	27602518	SRP070451	GSE78030
chr2	65088414	65088414	-	CEP68	ENSG00000011523	23177	NM_015147	3' UTR (NM_004161, exon 6 of 6)	protein-coding	R	YTHDF3	human	HEK 293T	iCLIP-seq	RNA-Protein	27602518	SRP070451	GSE78030
chr3	113720396	113720396	-	USF3	ENSG00000176542	205717	NM_001009899	3' UTR (NM_025146, exon 5 of 5)	protein-coding	R	YTHDF3	human	HEK 293T	iCLIP-seq	RNA-Protein	27602518	SRP070451	GSE78030
chr5	52800425	52800425	+	ITGA1	ENSG00000213949	3672	NM_181501	exon (NM_015946, exon 2 of 3)	protein-coding	R	YTHDF3	human	HEK 293T	iCLIP-seq	RNA-Protein	27602518	SRP070451	GSE78030
chr5	126811791	126811791	+	LMNB1	ENSG00000113368	4001	NM_005573	exon (NM_005573, exon 5 of 11)	protein-coding	R	YTHDF3	human	HEK 293T	iCLIP-seq	RNA-Protein	27602518	SRP070451	GSE78030
chr3	184184008	184184008	+	ABCF3	ENSG00000161204	55324	NM_018358	TTS (NM_001311198)	protein-coding	R	YTHDF3	human	HEK 293T	iCLIP-seq	RNA-Protein	27602518	SRP070451	GSE78030
chr7	150337037	150337037	+	RARRES2	ENSG00000106538	5919	NM_002889	exon (NM_001142928, exon 3 of 3)	protein-coding	R	YTHDF3	human	HEK 293T	iCLIP-seq	RNA-Protein	27602518	SRP070451	GSE78030
chr10	18536247	18536247	+	NSUN6	ENSG00000241058	221078	NM_182543	intron (NM_001330060, intron 11 of 12)	protein-coding	R	YTHDF3	human	HEK 293T	iCLIP-seq	RNA-Protein	27602518	SRP070451	GSE78030
chr21	43761655	43761655	+	CSTB	ENSG00000160213	1476	NM_000100	3' UTR (NM_003681, exon 11 of 11)	protein-coding	R	YTHDF3	human	HEK 293T	iCLIP-seq	RNA-Protein	27602518	SRP070451	GSE78030
chr7	149179068	149179068	+	ZNF282	ENSG00000170265	8427	NM_003575	exon (NM_020781, exon 7 of 7)	protein-coding	R	YTHDF3	human	HEK 293T	iCLIP-seq	RNA-Protein	27602518	SRP070451	GSE78030
chr6	36978125	36978125	-	MTCH1	ENSG00000137409	23787	NM_014341	exon (NM_001271641, exon 4 of 12)	protein-coding	R	YTHDF3	human	HEK 293T	iCLIP-seq	RNA-Protein	27602518	SRP070451	GSE78030
chr12	132729940	132729940	-	PGAM5	ENSG00000247077	192111	NM_138575	exon (NM_015114, exon 11 of 13)	protein-coding	R	YTHDF3	human	HEK 293T	iCLIP-seq	RNA-Protein	27602518	SRP070451	GSE78030
chr1	1319510	1319510	-	INTS11	ENSG00000127054	54973	NM_017871	exon (NM_001256456, exon 6 of 19)	protein-coding	R	YTHDF3	human	HEK 293T	iCLIP-seq	RNA-Protein	27602518	SRP070451	GSE78030
chr3	143056778	143056778	+	U2SURP	ENSG00000163714	23350	NM_001080415	3' UTR (NM_001080415, exon 28 of 28)	protein-coding	R	YTHDF3	human	HEK 293T	iCLIP-seq	RNA-Protein	27602518	SRP070451	GSE78030
chr4	1703076	1703076	-	SLBP	ENSG00000163950	7884	NM_006527	intron (NM_001306074, intron 2 of 6)	protein-coding	R	YTHDF3	human	HEK 293T	iCLIP-seq	RNA-Protein	27602518	SRP070451	GSE78030
chr15	83263983	83263983	-	BNC1	ENSG00000169594	646	NM_001717	exon (NM_001301206, exon 4 of 5)	protein-coding	R	YTHDF3	human	HEK 293T	iCLIP-seq	RNA-Protein	27602518	SRP070451	GSE78030
chr5	177211330	177211330	+	NSD1	ENSG00000165671	64324	NM_022455	exon (NM_172349, exon 6 of 24)	protein-coding	R	YTHDF3	human	HEK 293T	iCLIP-seq	RNA-Protein	27602518	SRP070451	GSE78030
chr3	69104778	69104778	+	LMOD3	ENSG00000163380	56203	NM_198271	3' UTR (NM_006407, exon 3 of 3)	protein-coding	R	YTHDF3	human	HEK 293T	iCLIP-seq	RNA-Protein	27602518	SRP070451	GSE78030
chr8	66114225	66114225	+	TRIM55	ENSG00000147573	84675	NM_033058	Intergenic	protein-coding	R	YTHDF3	human	HEK 293T	iCLIP-seq	RNA-Protein	27602518	SRP070451	GSE78030
chr17	43769182	43769182	-	DUSP3	ENSG00000108861	1845	NM_004090	3' UTR (NM_004090, exon 3 of 3)	protein-coding	R	YTHDF3	human	HEK 293T	iCLIP-seq	RNA-Protein	27602518	SRP070451	GSE78030
chr16	57471753	57471753	+	DOK4	ENSG00000125170	55715	NM_018110	TTS (NM_018110)	protein-coding	R	YTHDF3	human	HEK 293T	iCLIP-seq	RNA-Protein	27602518	SRP070451	GSE78030
chr8	127738657	127738657	+	MYC	ENSG00000136997	4609	NM_002467	exon (NM_002467, exon 2 of 3)	protein-coding	R	YTHDF3	human	HEK 293T	iCLIP-seq	RNA-Protein	27602518	SRP070451	GSE78030
chr6	106186164	106186164	-	PRDM1	ENSG00000057657	639	NM_001198	non-coding (NR_104403, exon 5 of 5)	protein-coding	R	YTHDF3	human	HEK 293T	iCLIP-seq	RNA-Protein	27602518	SRP070451	GSE78030
chr15	75468857	75468857	-	SIN3A	ENSG00000169375	25942	NM_015477	exon (NM_002833, exon 13 of 13)	protein-coding	R	YTHDF3	human	HEK 293T	iCLIP-seq	RNA-Protein	27602518	SRP070451	GSE78030
chr5	72855850	72855850	+	TNPO1	ENSG00000083312	3842	NM_002270	exon (NM_002270, exon 4 of 25)	protein-coding	R	YTHDF3	human	HEK 293T	iCLIP-seq	RNA-Protein	27602518	SRP070451	GSE78030
chr17	7240884	7240884	-	PHF23	ENSG00000040633	79142	NM_024297	exon (NM_007278, exon 4 of 4)	protein-coding	R	YTHDF3	human	HEK 293T	iCLIP-seq	RNA-Protein	27602518	SRP070451	GSE78030
chr6	13620245	13620245	+	NOL7	ENSG00000225921	51406	NM_016167	exon (NM_001317724, exon 6 of 9)	protein-coding	R	YTHDF3	human	HEK 293T	iCLIP-seq	RNA-Protein	27602518	SRP070451	GSE78030
chr3	101565386	101565386	+	TRMT10C	ENSG00000174173	54931	NM_017819	exon (NM_017819, exon 2 of 2)	protein-coding	R	YTHDF3	human	HEK 293T	iCLIP-seq	RNA-Protein	27602518	SRP070451	GSE78030
chr15	40325218	40325218	+	INAFM2		100505573	NM_001301268	3' UTR (NM_001301268, exon 1 of 1)	protein-coding	R	YTHDF3	human	HEK 293T	iCLIP-seq	RNA-Protein	27602518	SRP070451	GSE78030
chrX	154011462	154011462	-	IRAK1	ENSG00000184216	3654	NM_001569	3' UTR (NM_001025242, exon 14 of 14)	protein-coding	R	YTHDF3	human	HEK 293T	iCLIP-seq	RNA-Protein	27602518	SRP070451	GSE78030
chr1	182883237	182883237	+	DHX9	ENSG00000135829	1660	NM_001357	non-coding (NR_033302, exon 26 of 29)	protein-coding	R	YTHDF3	human	HEK 293T	iCLIP-seq	RNA-Protein	27602518	SRP070451	GSE78030
chr9	124877030	124877030	+	ARPC5L	ENSG00000136950	81873	NM_030978	3' UTR (NM_030978, exon 6 of 6)	protein-coding	R	YTHDF3	human	HEK 293T	iCLIP-seq	RNA-Protein	27602518	SRP070451	GSE78030
chr21	36406981	36406981	+	CHAF1B	ENSG00000159259	8208	NM_005441	intron (NM_005441, intron 8 of 13)	protein-coding	R	YTHDF3	human	HEK 293T	iCLIP-seq	RNA-Protein	27602518	SRP070451	GSE78030
chr1	42991438	42991438	+	SLC2A1	ENSG00000117394	6513	NM_006516	Intergenic	protein-coding	R	YTHDF3	human	HEK 293T	iCLIP-seq	RNA-Protein	27602518	SRP070451	GSE78030
chr17	28702079	28702079	+	PROCA1	ENSG00000167525	147011	NM_152465	3' UTR (NM_001320755, exon 38 of 38)	protein-coding	R	YTHDF3	human	HEK 293T	iCLIP-seq	RNA-Protein	27602518	SRP070451	GSE78030
chr16	2502051	2502051	+	ATP6V0C	ENSG00000185883	527	NM_001694	3' UTR (NM_001199107, exon 8 of 8)	protein-coding	R	YTHDF3	human	HEK 293T	iCLIP-seq	RNA-Protein	27602518	SRP070451	GSE78030
chrX	102715004	102715004	+	GPRASP2	ENSG00000158301	114928	NM_138437	exon (NM_001199818, exon 7 of 7)	protein-coding	R	YTHDF3	human	HEK 293T	iCLIP-seq	RNA-Protein	27602518	SRP070451	GSE78030
chr14	23098421	23098421	+	ACIN1	ENSG00000100813	22985	NM_014977	3' UTR (NM_017924, exon 2 of 2)	protein-coding	R	YTHDF3	human	HEK 293T	iCLIP-seq	RNA-Protein	27602518	SRP070451	GSE78030
chr2	197398537	197398537	-	SF3B1	ENSG00000115524	23451	NM_012433	exon (NM_012433, exon 21 of 25)	protein-coding	R	YTHDF3	human	HEK 293T	iCLIP-seq	RNA-Protein	27602518	SRP070451	GSE78030
chr1	115691588	115691588	+	VANGL1	ENSG00000173218	81839	NM_138959	3' UTR (NM_138959, exon 8 of 8)	protein-coding	R	YTHDF3	human	HEK 293T	iCLIP-seq	RNA-Protein	27602518	SRP070451	GSE78030
chr20	3046178	3046178	+	MRPS26	ENSG00000125901	64949	NM_030811	TTS (NM_001310220)	protein-coding	R	YTHDF3	human	HEK 293T	iCLIP-seq	RNA-Protein	27602518	SRP070451	GSE78030
chr14	96565032	96565032	+	PAPOLA	ENSG00000090060	10914	NM_032632	exon (NM_001293628, exon 22 of 22)	protein-coding	R	YTHDF3	human	HEK 293T	iCLIP-seq	RNA-Protein	27602518	SRP070451	GSE78030
chr7	150372377	150372377	+	REPIN1	ENSG00000214022	29803	NM_013400	exon (NM_001099695, exon 3 of 3)	protein-coding	R	YTHDF3	human	HEK 293T	iCLIP-seq	RNA-Protein	27602518	SRP070451	GSE78030
chr7	73477452	73477452	-	FZD9	ENSG00000188763	8326	NM_003508	exon (NM_032408, exon 7 of 20)	protein-coding	R	YTHDF3	human	HEK 293T	iCLIP-seq	RNA-Protein	27602518	SRP070451	GSE78030
chr1	35359063	35359063	+	ZMYM4	ENSG00000146463	9202	NM_005095	exon (NM_005095, exon 3 of 30)	protein-coding	R	YTHDF3	human	HEK 293T	iCLIP-seq	RNA-Protein	27602518	SRP070451	GSE78030
chr21	39345187	39345187	-	HMGN1	ENSG00000205581	3150	NM_004965	exon (NM_004965, exon 5 of 6)	protein-coding	R	YTHDF3	human	HEK 293T	iCLIP-seq	RNA-Protein	27602518	SRP070451	GSE78030
chr15	75206653	75206653	+	C15orf39	ENSG00000167173	56905	NM_015492	exon (NM_015492, exon 2 of 3)	protein-coding	R	YTHDF3	human	HEK 293T	iCLIP-seq	RNA-Protein	27602518	SRP070451	GSE78030
chr1	200408644	200408644	-	ZNF281	ENSG00000162702	23528	NM_012482	exon (NM_001281293, exon 2 of 2)	protein-coding	R	YTHDF3	human	HEK 293T	iCLIP-seq	RNA-Protein	27602518	SRP070451	GSE78030
chr19	42226442	42226442	+	ZNF526	ENSG00000167625	116115	NM_133444	3' UTR (NM_133444, exon 3 of 3)	protein-coding	R	YTHDF3	human	HEK 293T	iCLIP-seq	RNA-Protein	27602518	SRP070451	GSE78030
chr6	116436398	116436398	+	FAM26F	ENSG00000188820	441168	NM_001010919	non-coding (NR_136524, exon 5 of 5)	protein-coding	R	YTHDF3	human	HEK 293T	iCLIP-seq	RNA-Protein	27602518	SRP070451	GSE78030
chr17	49052296	49052296	+	IGF2BP1	ENSG00000159217	10642	NM_006546	3' UTR (NM_001160423, exon 13 of 13)	protein-coding	R	YTHDF3	human	HEK 293T	iCLIP-seq	RNA-Protein	27602518	SRP070451	GSE78030
chr12	49031580	49031580	-	PRKAG1	ENSG00000181929	5571	NM_002733	exon (NM_003482, exon 39 of 54)	protein-coding	R	YTHDF3	human	HEK 293T	iCLIP-seq	RNA-Protein	27602518	SRP070451	GSE78030
chr17	80141368	80141368	-	EIF4A3	ENSG00000141543	9775	NM_014740	exon (NM_014740, exon 4 of 12)	protein-coding	R	YTHDF3	human	HEK 293T	iCLIP-seq	RNA-Protein	27602518	SRP070451	GSE78030
chr20	20259270	20259270	-	INSM1	ENSG00000173404	3642	NM_002196	intron (NM_015585, intron 20 of 26)	protein-coding	R	YTHDF3	human	HEK 293T	iCLIP-seq	RNA-Protein	27602518	SRP070451	GSE78030
chr5	80674433	80674433	+	DHFR	ENSG00000228716	1719	NM_000791	intron (NM_002439, intron 6 of 23)	protein-coding	R	YTHDF3	human	HEK 293T	iCLIP-seq	RNA-Protein	27602518	SRP070451	GSE78030
chr1	77633276	77633276	-	ZZZ3	ENSG00000036549	26009	NM_015534	exon (NM_015534, exon 5 of 15)	protein-coding	R	YTHDF3	human	HEK 293T	iCLIP-seq	RNA-Protein	27602518	SRP070451	GSE78030
chr14	21524751	21524751	-	SALL2	ENSG00000165821	6297	NM_005407	exon (NM_001291447, exon 3 of 4)	protein-coding	R	YTHDF3	human	HEK 293T	iCLIP-seq	RNA-Protein	27602518	SRP070451	GSE78030
chr6	169665394	169665394	-	WDR27	ENSG00000184465	253769	NM_182552	intron (NM_182552, intron 7 of 25)	protein-coding	R	YTHDF3	human	HEK 293T	iCLIP-seq	RNA-Protein	27602518	SRP070451	GSE78030
chr16	30353668	30353668	-	CD2BP2	ENSG00000169217	10421	NM_006110	exon (NM_001243646, exon 4 of 6)	protein-coding	R	YTHDF3	human	HEK 293T	iCLIP-seq	RNA-Protein	27602518	SRP070451	GSE78030
chr6	150882794	150882794	+	MTHFD1L	ENSG00000120254	25902	NM_015440	exon (NM_015440, exon 5 of 28)	protein-coding	R	YTHDF3	human	HEK 293T	iCLIP-seq	RNA-Protein	27602518	SRP070451	GSE78030
chrX	132909798	132909798	-	HS6ST2	ENSG00000171004	90161	NM_147175	intron (NM_001077188, intron 3 of 5)	protein-coding	R	YTHDF3	human	HEK 293T	iCLIP-seq	RNA-Protein	27602518	SRP070451	GSE78030
chr6	1608378	1608378	+	FOXC1	ENSG00000054598	2296	NM_001453	Intergenic	protein-coding	R	YTHDF3	human	HEK 293T	iCLIP-seq	RNA-Protein	27602518	SRP070451	GSE78030
chr3	10151287	10151287	+	VHL	ENSG00000134086	7428	NM_000551	3' UTR (NM_000551, exon 3 of 3)	protein-coding	R	YTHDF3	human	HEK 293T	iCLIP-seq	RNA-Protein	27602518	SRP070451	GSE78030
chr2	23982957	23982957	+	MFSD2B	ENSG00000205639	388931	NM_001080473	exon (NM_181713, exon 5 of 7)	protein-coding	R	YTHDF3	human	HEK 293T	iCLIP-seq	RNA-Protein	27602518	SRP070451	GSE78030
chr22	35738817	35738817	-	APOL5	ENSG00000128313	80831	NM_030642	TTS (NM_014309).2	protein-coding	R	YTHDF3	human	HEK 293T	iCLIP-seq	RNA-Protein	27602518	SRP070451	GSE78030
chr6	75663425	75663425	+	SENP6	ENSG00000112701	26054	NM_015571	exon (NM_001304792, exon 8 of 15)	protein-coding	R	YTHDF3	human	HEK 293T	iCLIP-seq	RNA-Protein	27602518	SRP070451	GSE78030
chr5	31538485	31538485	+	C5orf22	ENSG00000082213	55322	NM_018356	exon (NM_018356, exon 4 of 9)	protein-coding	R	YTHDF3	human	HEK 293T	iCLIP-seq	RNA-Protein	27602518	SRP070451	GSE78030
chr9	34050014	34050014	+	UBAP2	ENSG00000137073	55833	NM_018449	Intergenic	protein-coding	R	YTHDF3	human	HEK 293T	iCLIP-seq	RNA-Protein	27602518	SRP070451	GSE78030
chr7	149179674	149179674	+	ZNF282	ENSG00000170265	8427	NM_003575	exon (NM_020781, exon 7 of 7)	protein-coding	R	YTHDF3	human	HEK 293T	iCLIP-seq	RNA-Protein	27602518	SRP070451	GSE78030
chr17	46171684	46171684	-	KANSL1	ENSG00000120071	284058	NM_015443	exon (NM_001193466, exon 2 of 15)	protein-coding	R	YTHDF3	human	HEK 293T	iCLIP-seq	RNA-Protein	27602518	SRP070451	GSE78030
chr5	74773997	74773997	+	GFM2	ENSG00000164347	84340	NM_032380	exon (NM_014886, exon 5 of 6)	protein-coding	R	YTHDF3	human	HEK 293T	iCLIP-seq	RNA-Protein	27602518	SRP070451	GSE78030
chr10	94603671	94603671	+	HELLS	ENSG00000119969	3070	NM_018063	Intergenic	protein-coding	R	YTHDF3	human	HEK 293T	iCLIP-seq	RNA-Protein	27602518	SRP070451	GSE78030
chr4	139361803	139361803	+	NDUFC1	ENSG00000109390	4717	NM_002494	exon (NM_057175, exon 14 of 20)	protein-coding	R	YTHDF3	human	HEK 293T	iCLIP-seq	RNA-Protein	27602518	SRP070451	GSE78030
chr7	157199885	157199885	+	UBE3C	ENSG00000009335	9690	NM_014671	intron (NM_014671, intron 10 of 22)	protein-coding	R	YTHDF3	human	HEK 293T	iCLIP-seq	RNA-Protein	27602518	SRP070451	GSE78030
chr17	47665099	47665099	+	KPNB1	ENSG00000108424	3837	NM_002265	exon (NM_002265, exon 9 of 22)	protein-coding	R	YTHDF3	human	HEK 293T	iCLIP-seq	RNA-Protein	27602518	SRP070451	GSE78030
chr20	56518834	56518834	+	FAM209A	ENSG00000124103	200232	NM_001012971	TTS (NM_001283035)	protein-coding	R	YTHDF3	human	HEK 293T	iCLIP-seq	RNA-Protein	27602518	SRP070451	GSE78030
chr6	4031809	4031809	+	PRPF4B	ENSG00000112739	8899	NM_003913	exon (NM_003913, exon 2 of 15)	protein-coding	R	YTHDF3	human	HEK 293T	iCLIP-seq	RNA-Protein	27602518	SRP070451	GSE78030
chr16	2214177	2214177	-	PGP	ENSG00000184207	283871	NM_001042371	exon (NM_001042371, exon 1 of 2)	protein-coding	R	YTHDF3	human	HEK 293T	iCLIP-seq	RNA-Protein	27602518	SRP070451	GSE78030
chr2	203440015	203440015	-	ABI2	ENSG00000138443	10152	NM_005759	exon (NM_213589, exon 14 of 14)	protein-coding	R	YTHDF3	human	HEK 293T	iCLIP-seq	RNA-Protein	27602518	SRP070451	GSE78030
chr11	65777983	65777983	-	AP5B1	ENSG00000254470	91056	NM_138368	exon (NM_138368, exon 2 of 2)	protein-coding	R	YTHDF3	human	HEK 293T	iCLIP-seq	RNA-Protein	27602518	SRP070451	GSE78030
chr3	153163187	153163187	+	RAP2B	ENSG00000181467	5912	NM_002886	exon (NM_002886, exon 1 of 1)	protein-coding	R	YTHDF3	human	HEK 293T	iCLIP-seq	RNA-Protein	27602518	SRP070451	GSE78030
chr4	26431614	26431614	+	CCKAR	ENSG00000163394	886	NM_000730	3' UTR (NM_015874, exon 11 of 11)	protein-coding	R	YTHDF3	human	HEK 293T	iCLIP-seq	RNA-Protein	27602518	SRP070451	GSE78030
chr19	19057652	19057652	+	SLC25A42	ENSG00000181035	284439	NM_178526	3' UTR (NM_001199196, exon 9 of 9)	protein-coding	R	YTHDF3	human	HEK 293T	iCLIP-seq	RNA-Protein	27602518	SRP070451	GSE78030
chr19	18866123	18866123	+	GDF1	ENSG00000130283	2657	NM_001492	exon (NM_002911, exon 23 of 24)	protein-coding	R	YTHDF3	human	HEK 293T	iCLIP-seq	RNA-Protein	27602518	SRP070451	GSE78030
chr7	129212553	129212553	+	AHCYL2	ENSG00000158467	23382	NM_015328	3' UTR (NM_005631, exon 12 of 12)	protein-coding	R	YTHDF3	human	HEK 293T	iCLIP-seq	RNA-Protein	27602518	SRP070451	GSE78030
chr3	87227412	87227412	+	CHMP2B	ENSG00000083937	25978	NM_014043	5' UTR (NM_001244644, exon 1 of 5)	protein-coding	R	YTHDF3	human	HEK 293T	iCLIP-seq	RNA-Protein	27602518	SRP070451	GSE78030
chr1	225985422	225985422	-	SDE2	ENSG00000143751	163859	NM_152608	exon (NM_152608, exon 7 of 7)	protein-coding	R	YTHDF3	human	HEK 293T	iCLIP-seq	RNA-Protein	27602518	SRP070451	GSE78030
chr14	49893700	49893700	+	ARF6	ENSG00000165527	382	NM_001663	5' UTR (NM_001663, exon 2 of 2)	protein-coding	R	YTHDF3	human	HEK 293T	iCLIP-seq	RNA-Protein	27602518	SRP070451	GSE78030
chr12	110730742	110730742	-	PPP1CC	ENSG00000186298	5501	NM_002710	exon (NM_002710, exon 3 of 7)	protein-coding	R	YTHDF3	human	HEK 293T	iCLIP-seq	RNA-Protein	27602518	SRP070451	GSE78030
chr16	31091225	31091225	-	PRSS53	ENSG00000151006	339105	NM_001039503	exon (NM_001311311, exon 4 of 4)	protein-coding	R	YTHDF3	human	HEK 293T	iCLIP-seq	RNA-Protein	27602518	SRP070451	GSE78030
chr4	30722726	30722726	+	PCDH7	ENSG00000169851	5099	NM_002589	exon (NM_002589, exon 1 of 2)	protein-coding	R	YTHDF3	human	HEK 293T	iCLIP-seq	RNA-Protein	27602518	SRP070451	GSE78030
chr10	102141779	102141779	+	PPRC1	ENSG00000148840	23082	NM_015062	exon (NM_001288727, exon 5 of 12)	protein-coding	R	YTHDF3	human	HEK 293T	iCLIP-seq	RNA-Protein	27602518	SRP070451	GSE78030
chr17	78855263	78855263	-	USP36	ENSG00000055483	57602	NM_025090	3' UTR (NM_003255, exon 5 of 5)	protein-coding	R	YTHDF3	human	HEK 293T	iCLIP-seq	RNA-Protein	27602518	SRP070451	GSE78030
chr1	64803013	64803013	+	RAVER2	ENSG00000162437	55225	NM_018211	exon (NM_018211, exon 6 of 12)	protein-coding	R	YTHDF3	human	HEK 293T	iCLIP-seq	RNA-Protein	27602518	SRP070451	GSE78030
chr22	19908214	19908214	-	COMT	ENSG00000093010	1312	NM_000754	intron (NM_006440, intron 8 of 17)	protein-coding	R	YTHDF3	human	HEK 293T	iCLIP-seq	RNA-Protein	27602518	SRP070451	GSE78030
chr1	31630015	31630015	-	HCRTR1	ENSG00000121764	3061	NM_001525	non-coding (NR_033686, exon 4 of 4)	protein-coding	R	YTHDF3	human	HEK 293T	iCLIP-seq	RNA-Protein	27602518	SRP070451	GSE78030
chr3	184317728	184317728	+	EIF4G1	ENSG00000114867	1981	NM_004953	exon (NM_001194946, exon 7 of 34)	protein-coding	R	YTHDF3	human	HEK 293T	iCLIP-seq	RNA-Protein	27602518	SRP070451	GSE78030
chr22	42512682	42512682	-	RRP7A	ENSG00000189306	27341	NM_015703	TTS (NR_027786)	protein-coding	R	YTHDF3	human	HEK 293T	iCLIP-seq	RNA-Protein	27602518	SRP070451	GSE78030
chr9	99218673	99218673	-	ALG2	ENSG00000119523	85365	NM_033087	non-coding (NR_024532, exon 3 of 3)	protein-coding	R	YTHDF3	human	HEK 293T	iCLIP-seq	RNA-Protein	27602518	SRP070451	GSE78030
chr22	36341448	36341448	-	MYH9	ENSG00000100345	4627	NM_002473	exon (NM_002473, exon 3 of 41)	protein-coding	R	YTHDF3	human	HEK 293T	iCLIP-seq	RNA-Protein	27602518	SRP070451	GSE78030
chr4	15625514	15625514	-	FBXL5	ENSG00000118564	26234	NM_012161	exon (NM_001193534, exon 9 of 11)	protein-coding	R	YTHDF3	human	HEK 293T	iCLIP-seq	RNA-Protein	27602518	SRP070451	GSE78030
chrX	47058343	47058343	+	RGN	ENSG00000130988	9104	NM_004683	exon (NM_014735, exon 11 of 11)	protein-coding	R	YTHDF3	human	HEK 293T	iCLIP-seq	RNA-Protein	27602518	SRP070451	GSE78030
chr9	131498186	131498186	+	POMT1	ENSG00000130714	10585	NM_007171	3' UTR (NM_013318, exon 31 of 31)	protein-coding	R	YTHDF3	human	HEK 293T	iCLIP-seq	RNA-Protein	27602518	SRP070451	GSE78030
chr1	179095046	179095046	+	TOR3A	ENSG00000186283	64222	NM_022371	exon (NM_022371, exon 6 of 6)	protein-coding	R	YTHDF3	human	HEK 293T	iCLIP-seq	RNA-Protein	27602518	SRP070451	GSE78030
chr17	30248585	30248585	-	SLC6A4	ENSG00000108576	6532	NM_001045	3' UTR (NM_000386, exon 12 of 12)	protein-coding	R	YTHDF3	human	HEK 293T	iCLIP-seq	RNA-Protein	27602518	SRP070451	GSE78030
chr5	154871774	154871774	+	CNOT8	ENSG00000155508	9337	NM_004779	exon (NM_001301075, exon 4 of 6)	protein-coding	R	YTHDF3	human	HEK 293T	iCLIP-seq	RNA-Protein	27602518	SRP070451	GSE78030
chr12	57530660	57530660	-	MBD6	ENSG00000166987	114785	NM_052897	TTS (NM_052897)	protein-coding	R	YTHDF3	human	HEK 293T	iCLIP-seq	RNA-Protein	27602518	SRP070451	GSE78030
chr19	46766125	46766125	+	SLC1A5	ENSG00000105281	6510	NM_005628	Intergenic	protein-coding	R	YTHDF3	human	HEK 293T	iCLIP-seq	RNA-Protein	27602518	SRP070451	GSE78030
chr7	55954997	55954997	+	MRPS17	ENSG00000239789	51373	NM_015969	exon (NM_015969, exon 3 of 3)	protein-coding	R	YTHDF3	human	HEK 293T	iCLIP-seq	RNA-Protein	27602518	SRP070451	GSE78030
chr5	74781808	74781808	-	GFM2	ENSG00000164347	84340	NM_032380	non-coding (NR_046462, exon 12 of 12)	protein-coding	R	YTHDF3	human	HEK 293T	iCLIP-seq	RNA-Protein	27602518	SRP070451	GSE78030
chr1	200407570	200407570	-	ZNF281	ENSG00000162702	23528	NM_012482	exon (NM_001281293, exon 2 of 2)	protein-coding	R	YTHDF3	human	HEK 293T	iCLIP-seq	RNA-Protein	27602518	SRP070451	GSE78030
chr5	95469895	95469895	-	FAM81B	ENSG00000153347	153643	NM_152548	exon (NM_014639, exon 41 of 43)	protein-coding	R	YTHDF3	human	HEK 293T	iCLIP-seq	RNA-Protein	27602518	SRP070451	GSE78030
chr1	156723353	156723353	-	ISG20L2	ENSG00000143319	81875	NM_030980	exon (NM_001303095, exon 4 of 4)	protein-coding	R	YTHDF3	human	HEK 293T	iCLIP-seq	RNA-Protein	27602518	SRP070451	GSE78030
chr3	49163056	49163056	-	CCDC71	ENSG00000177352	64925	NM_022903	exon (NM_022903, exon 2 of 2)	protein-coding	R	YTHDF3	human	HEK 293T	iCLIP-seq	RNA-Protein	27602518	SRP070451	GSE78030
chr6	116436583	116436583	+	FAM26F	ENSG00000188820	441168	NM_001010919	non-coding (NR_136524, exon 5 of 5)	protein-coding	R	YTHDF3	human	HEK 293T	iCLIP-seq	RNA-Protein	27602518	SRP070451	GSE78030
chr16	400537	400537	+	DECR2	ENSG00000242612	26063	NM_020664	3' UTR (NM_001286436, exon 5 of 5)	protein-coding	R	YTHDF3	human	HEK 293T	iCLIP-seq	RNA-Protein	27602518	SRP070451	GSE78030
chr17	59660549	59660549	+	CLTC	ENSG00000141367	1213	NM_004859	exon (NM_001288653, exon 7 of 32)	protein-coding	R	YTHDF3	human	HEK 293T	iCLIP-seq	RNA-Protein	27602518	SRP070451	GSE78030
chr19	10832915	10832915	-	TMED1	ENSG00000099203	11018	NM_006858	non-coding (NR_104015, exon 4 of 4)	protein-coding	R	YTHDF3	human	HEK 293T	iCLIP-seq	RNA-Protein	27602518	SRP070451	GSE78030
chr5	72199284	72199284	+	MAP1B	ENSG00000131711	4131	NM_005909	exon (NM_005909, exon 5 of 7)	protein-coding	R	YTHDF3	human	HEK 293T	iCLIP-seq	RNA-Protein	27602518	SRP070451	GSE78030
chr22	37568223	37568223	+	CDC42EP1	ENSG00000128283	11135	NM_152243	exon (NM_152243, exon 3 of 3)	protein-coding	R	YTHDF3	human	HEK 293T	iCLIP-seq	RNA-Protein	27602518	SRP070451	GSE78030
chr3	194641994	194641994	-	TMEM44	ENSG00000145014	93109	NM_138399	3' UTR (NM_018385, exon 14 of 14)	protein-coding	R	YTHDF3	human	HEK 293T	iCLIP-seq	RNA-Protein	27602518	SRP070451	GSE78030
chr3	128480118	128480118	-	GATA2	ENSG00000179348	2624	NM_032638	3' UTR (NM_001145662, exon 6 of 6)	protein-coding	R	YTHDF3	human	HEK 293T	iCLIP-seq	RNA-Protein	27602518	SRP070451	GSE78030
chr3	112561504	112561504	-	ATG3	ENSG00000144848	64422	NM_022488	promoter-TSS (NM_017945)	protein-coding	R	YTHDF3	human	HEK 293T	iCLIP-seq	RNA-Protein	27602518	SRP070451	GSE78030
chr19	45884174	45884174	-	IRF2BP1	ENSG00000170604	26145	NM_015649	exon (NM_015649, exon 1 of 1)	protein-coding	R	YTHDF3	human	HEK 293T	iCLIP-seq	RNA-Protein	27602518	SRP070451	GSE78030
chr19	1091884	1091884	-	POLR2E	ENSG00000099817	5434	NM_002695	exon (NM_002695, exon 3 of 8)	protein-coding	R	YTHDF3	human	HEK 293T	iCLIP-seq	RNA-Protein	27602518	SRP070451	GSE78030
chr3	156113892	156113892	-	KCNAB1	ENSG00000169282	7881	NM_003471	Intergenic	protein-coding	R	YTHDF3	human	HEK 293T	iCLIP-seq	RNA-Protein	27602518	SRP070451	GSE78030
chr17	78993617	78993617	-	LGALS3BP	ENSG00000108679	3959	NM_005567	exon (NM_001159772, exon 6 of 6)	protein-coding	R	YTHDF3	human	HEK 293T	iCLIP-seq	RNA-Protein	27602518	SRP070451	GSE78030
chr19	36236078	36236078	+	ZNF565	ENSG00000196357	147929	NM_152477	5' UTR (NM_001099639, exon 3 of 3)	protein-coding	R	YTHDF3	human	HEK 293T	iCLIP-seq	RNA-Protein	27602518	SRP070451	GSE78030
chr16	27226821	27226821	-	KDM8	ENSG00000155666	79831	NM_024773	exon (NM_145080, exon 6 of 8)	protein-coding	R	YTHDF3	human	HEK 293T	iCLIP-seq	RNA-Protein	27602518	SRP070451	GSE78030
chr19	2733071	2733071	-	SLC39A3	ENSG00000141873	29985	NM_144564	exon (NM_144564, exon 3 of 3)	protein-coding	R	YTHDF3	human	HEK 293T	iCLIP-seq	RNA-Protein	27602518	SRP070451	GSE78030
chr17	79786799	79786799	+	CBX2	ENSG00000173894	84733	NM_005189	3' UTR (NM_005189, exon 5 of 5)	protein-coding	R	YTHDF3	human	HEK 293T	iCLIP-seq	RNA-Protein	27602518	SRP070451	GSE78030
chr3	14142574	14142574	+	TMEM43	ENSG00000170876	79188	NM_024334	3' UTR (NM_024334, exon 12 of 12)	protein-coding	R	YTHDF3	human	HEK 293T	iCLIP-seq	RNA-Protein	27602518	SRP070451	GSE78030
chr20	34281060	34281060	-	ASIP	ENSG00000101440	434	NM_001672	exon (NM_001322085, exon 10 of 10)	protein-coding	R	YTHDF3	human	HEK 293T	iCLIP-seq	RNA-Protein	27602518	SRP070451	GSE78030
chr3	23977515	23977515	+	NR1D2	ENSG00000174738	9975	NM_005126	non-coding (NR_110524, exon 9 of 9)	protein-coding	R	YTHDF3	human	HEK 293T	iCLIP-seq	RNA-Protein	27602518	SRP070451	GSE78030
chr17	59666157	59666157	+	VMP1	ENSG00000062716	81671	NM_030938	exon (NM_001288653, exon 11 of 32)	protein-coding	R	YTHDF3	human	HEK 293T	iCLIP-seq	RNA-Protein	27602518	SRP070451	GSE78030
chr16	74453002	74453002	-	CLEC18B	ENSG00000140839	497190	NM_001011880	non-coding (NR_027265, exon 21 of 21)	protein-coding	R	YTHDF3	human	HEK 293T	iCLIP-seq	RNA-Protein	27602518	SRP070451	GSE78030
chr11	2395924	2395924	+	TSSC4	ENSG00000184281	10078	NM_005706	exon (NM_001297649, exon 6 of 8)	protein-coding	R	YTHDF3	human	HEK 293T	iCLIP-seq	RNA-Protein	27602518	SRP070451	GSE78030
chr12	124778108	124778108	-	SCARB1	ENSG00000073060	949	NM_005505	3' UTR (NM_001082959, exon 12 of 12)	protein-coding	R	YTHDF3	human	HEK 293T	iCLIP-seq	RNA-Protein	27602518	SRP070451	GSE78030
chrX	71294460	71294460	+	ITGB1BP2	ENSG00000147166	26548	NM_012278	exon (NM_001145408, exon 6 of 13)	protein-coding	R	YTHDF3	human	HEK 293T	iCLIP-seq	RNA-Protein	27602518	SRP070451	GSE78030
chr5	154055542	154055542	+	MFAP3	ENSG00000037749	4238	NM_005927	3' UTR (NM_005927, exon 3 of 3)	protein-coding	R	YTHDF3	human	HEK 293T	iCLIP-seq	RNA-Protein	27602518	SRP070451	GSE78030
chr17	44805123	44805123	-	GJC1	ENSG00000182963	10052	NM_005497	exon (NM_005497, exon 3 of 3)	protein-coding	R	YTHDF3	human	HEK 293T	iCLIP-seq	RNA-Protein	27602518	SRP070451	GSE78030
chr15	68208173	68208173	-	CALML4	ENSG00000129007	91860	NM_033429	exon (NM_017882, exon 7 of 7)	protein-coding	R	YTHDF3	human	HEK 293T	iCLIP-seq	RNA-Protein	27602518	SRP070451	GSE78030
chr9	99227933	99227933	+	SEC61B	ENSG00000106803	10952	NM_006808	exon (NM_006808, exon 3 of 4)	protein-coding	R	YTHDF3	human	HEK 293T	iCLIP-seq	RNA-Protein	27602518	SRP070451	GSE78030
chr7	1567634	1567634	-	PSMG3	ENSG00000157778	84262	NM_032302	3' UTR (NM_032302, exon 2 of 2)	protein-coding	R	YTHDF3	human	HEK 293T	iCLIP-seq	RNA-Protein	27602518	SRP070451	GSE78030
chr8	28718092	28718092	+	EXTL3	ENSG00000012232	2137	NM_001440	exon (NM_001440, exon 3 of 7)	protein-coding	R	YTHDF3	human	HEK 293T	iCLIP-seq	RNA-Protein	27602518	SRP070451	GSE78030
chr14	102726493	102726493	+	TRAF3	ENSG00000131323	7187	NM_003300	exon (NM_015156, exon 12 of 12)	protein-coding	R	YTHDF3	human	HEK 293T	iCLIP-seq	RNA-Protein	27602518	SRP070451	GSE78030
chr2	176116863	176116863	+	HOXD10	ENSG00000128710	3236	NM_002148	promoter-TSS (NM_002148)	protein-coding	R	YTHDF3	human	HEK 293T	iCLIP-seq	RNA-Protein	27602518	SRP070451	GSE78030
chr15	31372407	31372407	+	KLF13	ENSG00000169926	51621	NM_015995	3' UTR (NM_015995, exon 2 of 2).2	protein-coding	R	YTHDF3	human	HEK 293T	iCLIP-seq	RNA-Protein	27602518	SRP070451	GSE78030
chrX	10446127	10446127	-	MID1	ENSG00000101871	4281	NM_000381	3' UTR (NM_000381, exon 10 of 10)	protein-coding	R	YTHDF3	human	HEK 293T	iCLIP-seq	RNA-Protein	27602518	SRP070451	GSE78030
chr16	70250927	70250927	-	EXOSC6	ENSG00000223496	118460	NM_058219	3' UTR (NM_058219, exon 1 of 1)	protein-coding	R	YTHDF3	human	HEK 293T	iCLIP-seq	RNA-Protein	27602518	SRP070451	GSE78030
chr10	32935551	32935551	-	ITGB1	ENSG00000150093	3688	NM_002211	promoter-TSS (NM_033668)	protein-coding	R	YTHDF3	human	HEK 293T	iCLIP-seq	RNA-Protein	27602518	SRP070451	GSE78030
chr19	49576427	49576427	-	NOSIP	ENSG00000142546	51070	NM_015953	intron (NM_001270960, intron 1 of 8)	protein-coding	R	YTHDF3	human	HEK 293T	iCLIP-seq	RNA-Protein	27602518	SRP070451	GSE78030
chr22	23124619	23124619	+	RSPH14	ENSG00000100218	27156	NM_014433	3' UTR (NM_002073, exon 3 of 3)	protein-coding	R	YTHDF3	human	HEK 293T	iCLIP-seq	RNA-Protein	27602518	SRP070451	GSE78030
chr6	8413265	8413265	-	SLC35B3	ENSG00000124786	51000	NM_015948	non-coding (NR_109913, exon 12 of 12)	protein-coding	R	YTHDF3	human	HEK 293T	iCLIP-seq	RNA-Protein	27602518	SRP070451	GSE78030
chr14	91481836	91481836	-	PPP4R3A	ENSG00000100796	55671	NM_017936	exon (NM_001284280, exon 4 of 15)	protein-coding	R	YTHDF3	human	HEK 293T	iCLIP-seq	RNA-Protein	27602518	SRP070451	GSE78030
chr13	79359706	79359706	-	RBM26	ENSG00000139746	64062	NM_018605	intron (NM_022118, intron 9 of 20)	protein-coding	R	YTHDF3	human	HEK 293T	iCLIP-seq	RNA-Protein	27602518	SRP070451	GSE78030
chr15	49127449	49127449	-	COPS2	ENSG00000166200	9318	NM_004236	3' UTR (NM_004236, exon 13 of 13)	protein-coding	R	YTHDF3	human	HEK 293T	iCLIP-seq	RNA-Protein	27602518	SRP070451	GSE78030
chr16	83811456	83811456	+	HSBP1	ENSG00000230989	3281	NM_001537	3' UTR (NM_001537, exon 4 of 4)	protein-coding	R	YTHDF3	human	HEK 293T	iCLIP-seq	RNA-Protein	27602518	SRP070451	GSE78030
chr7	54757567	54757567	-	SEC61G	ENSG00000132432	23480	NM_014302	exon (NM_001012456, exon 2 of 4)	protein-coding	R	YTHDF3	human	HEK 293T	iCLIP-seq	RNA-Protein	27602518	SRP070451	GSE78030
chr11	65778976	65778976	-	AP5B1	ENSG00000254470	91056	NM_138368	exon (NM_138368, exon 2 of 2)	protein-coding	R	YTHDF3	human	HEK 293T	iCLIP-seq	RNA-Protein	27602518	SRP070451	GSE78030
chr8	140659499	140659499	-	AGO2	ENSG00000123908	27161	NM_012154	exon (NM_001199649, exon 33 of 33)	protein-coding	R	YTHDF3	human	HEK 293T	iCLIP-seq	RNA-Protein	27602518	SRP070451	GSE78030
chr17	73236302	73236302	+	C17orf80	ENSG00000141219	55028	NM_017941	exon (NM_001288771, exon 3 of 5)	protein-coding	R	YTHDF3	human	HEK 293T	iCLIP-seq	RNA-Protein	27602518	SRP070451	GSE78030
chr9	116699657	116699657	+	TRIM32	ENSG00000119401	22954	NM_012210	exon (NM_001099679, exon 2 of 2)	protein-coding	R	YTHDF3	human	HEK 293T	iCLIP-seq	RNA-Protein	27602518	SRP070451	GSE78030
chr1	234608605	234608605	-	IRF2BP2	ENSG00000168264	359948	NM_182972	exon (NM_001077397, exon 1 of 2)	protein-coding	R	YTHDF3	human	HEK 293T	iCLIP-seq	RNA-Protein	27602518	SRP070451	GSE78030
chr11	252611	252611	+	PSMD13	ENSG00000185627	5719	NM_002817	3' UTR (NM_002817, exon 13 of 13)	protein-coding	R	YTHDF3	human	HEK 293T	iCLIP-seq	RNA-Protein	27602518	SRP070451	GSE78030
chr7	4766811	4766811	+	AP5Z1	ENSG00000242802	9907	NM_014855	3' UTR (NM_001037165, exon 9 of 9)	protein-coding	R	YTHDF3	human	HEK 293T	iCLIP-seq	RNA-Protein	27602518	SRP070451	GSE78030
chr1	156212710	156212710	+	PMF1	ENSG00000160783	11243	NM_007221	promoter-TSS (NM_001199653)	protein-coding	R	YTHDF3	human	HEK 293T	iCLIP-seq	RNA-Protein	27602518	SRP070451	GSE78030
chr16	11179264	11179264	+	SOCS1	ENSG00000185338	8651	NM_003745	3' UTR (NM_015226, exon 23 of 23)	protein-coding	R	YTHDF3	human	HEK 293T	iCLIP-seq	RNA-Protein	27602518	SRP070451	GSE78030
chr7	152136836	152136836	-	GALNT11	ENSG00000178234	63917	NM_022087	exon (NM_170606, exon 59 of 59)	protein-coding	R	YTHDF3	human	HEK 293T	iCLIP-seq	RNA-Protein	27602518	SRP070451	GSE78030
chr14	73931856	73931856	+	COQ6	ENSG00000119723	51004	NM_182476	non-coding (NR_040251, exon 12 of 12)	protein-coding	R	YTHDF3	human	HEK 293T	iCLIP-seq	RNA-Protein	27602518	SRP070451	GSE78030
chr4	6640704	6640704	+	MRFAP1	ENSG00000179010	93621	NM_033296	5' UTR (NM_001272053, exon 1 of 3)	protein-coding	R	YTHDF3	human	HEK 293T	iCLIP-seq	RNA-Protein	27602518	SRP070451	GSE78030
chr17	49600258	49600258	-	NXPH3	ENSG00000182575	11248	NM_007225	3' UTR (NM_001007226, exon 12 of 12)	protein-coding	R	YTHDF3	human	HEK 293T	iCLIP-seq	RNA-Protein	27602518	SRP070451	GSE78030
chr12	95514237	95514237	+	USP44	ENSG00000136014	84101	NM_032147	non-coding (NR_133673, exon 10 of 10)	protein-coding	R	YTHDF3	human	HEK 293T	iCLIP-seq	RNA-Protein	27602518	SRP070451	GSE78030
chr17	67340916	67340916	-	PSMD12	ENSG00000197170	5718	NM_002816	exon (NM_001316341, exon 13 of 13)	protein-coding	R	YTHDF3	human	HEK 293T	iCLIP-seq	RNA-Protein	27602518	SRP070451	GSE78030
chr4	6707801	6707801	-	MRFAP1L1	ENSG00000178988	114932	NM_152301	TTS (NM_203462)	protein-coding	R	YTHDF3	human	HEK 293T	iCLIP-seq	RNA-Protein	27602518	SRP070451	GSE78030
chr8	125436443	125436443	+	TRIB1	ENSG00000173334	10221	NM_025195	exon (NM_025195, exon 3 of 3)	protein-coding	R	YTHDF3	human	HEK 293T	iCLIP-seq	RNA-Protein	27602518	SRP070451	GSE78030
chr16	14644489	14644489	+	BFAR	ENSG00000103429	51283	NM_016561	exon (NM_016561, exon 2 of 8)	protein-coding	R	YTHDF3	human	HEK 293T	iCLIP-seq	RNA-Protein	27602518	SRP070451	GSE78030
chr18	27952128	27952128	-	CDH2	ENSG00000170558	1000	NM_001792	3' UTR (NM_001792, exon 16 of 16)	protein-coding	R	YTHDF3	human	HEK 293T	iCLIP-seq	RNA-Protein	27602518	SRP070451	GSE78030
chr17	28397541	28397541	+	SLC46A1	ENSG00000076351	113235	NM_080669	3' UTR (NM_001242366, exon 4 of 4)	protein-coding	R	YTHDF3	human	HEK 293T	iCLIP-seq	RNA-Protein	27602518	SRP070451	GSE78030
chr8	4707904	4707904	+	CSMD1	ENSG00000183117	64478	NM_033225	intron (NM_033225, intron 1 of 69)	protein-coding	R	YTHDF3	human	HEK 293T	iCLIP-seq	RNA-Protein	27602518	SRP070451	GSE78030
chr12	110373590	110373590	-	ANAPC7	ENSG00000196510	51434	NM_016238	3' UTR (NM_016238, exon 11 of 11)	protein-coding	R	YTHDF3	human	HEK 293T	iCLIP-seq	RNA-Protein	27602518	SRP070451	GSE78030
chr21	37074400	37074400	+	TTC3	ENSG00000182670	7267	NM_003316	intron (NM_001320703, intron 1 of 46)	protein-coding	R	YTHDF3	human	HEK 293T	iCLIP-seq	RNA-Protein	27602518	SRP070451	GSE78030
chr2	47808018	47808018	-	MSH6	ENSG00000116062	2956	NM_000179	3' UTR (NM_025133, exon 23 of 23)	protein-coding	R	YTHDF3	human	HEK 293T	iCLIP-seq	RNA-Protein	27602518	SRP070451	GSE78030
chrX	24006427	24006427	-	KLHL15	ENSG00000174010	80311	NM_030624	exon (NM_030624, exon 3 of 4)	protein-coding	R	YTHDF3	human	HEK 293T	iCLIP-seq	RNA-Protein	27602518	SRP070451	GSE78030
chr19	13137316	13137316	+	STX10	ENSG00000104915	8677	NM_003765	exon (NM_052876, exon 4 of 6)	protein-coding	R	YTHDF3	human	HEK 293T	iCLIP-seq	RNA-Protein	27602518	SRP070451	GSE78030
chr3	133588082	133588082	+	CDV3	ENSG00000091527	55573	NM_017548	3' UTR (NM_001134422, exon 5 of 5)	protein-coding	R	YTHDF3	human	HEK 293T	iCLIP-seq	RNA-Protein	27602518	SRP070451	GSE78030
chr16	30737217	30737217	+	TMEM265	ENSG00000281991	100862671	NM_001256829	exon (NM_006662, exon 34 of 34)	protein-coding	R	YTHDF3	human	HEK 293T	iCLIP-seq	RNA-Protein	27602518	SRP070451	GSE78030
chr12	12330331	12330331	-	MANSC1	ENSG00000111261	54682	NM_018050	exon (NM_018050, exon 4 of 4)	protein-coding	R	YTHDF3	human	HEK 293T	iCLIP-seq	RNA-Protein	27602518	SRP070451	GSE78030
chr6	87701657	87701657	-	AKIRIN2	ENSG00000135334	55122	NM_018064	exon (NM_018064, exon 1 of 5)	protein-coding	R	YTHDF3	human	HEK 293T	iCLIP-seq	RNA-Protein	27602518	SRP070451	GSE78030
chr1	154958987	154958987	-	LOC101928120		101928120	NM_001321726	exon (NM_138300, exon 3 of 3)	protein-coding	R	YTHDF3	human	HEK 293T	iCLIP-seq	RNA-Protein	27602518	SRP070451	GSE78030
chr8	66985196	66985196	-	TCF24	ENSG00000261787	100129654	NM_001193502	Intergenic	protein-coding	R	YTHDF3	human	HEK 293T	iCLIP-seq	RNA-Protein	27602518	SRP070451	GSE78030
chr7	100433907	100433907	+	PPP1R35	ENSG00000160813	221908	NM_145030	3' UTR (NM_001194990, exon 5 of 5)	protein-coding	R	YTHDF3	human	HEK 293T	iCLIP-seq	RNA-Protein	27602518	SRP070451	GSE78030
chr14	58234645	58234645	+	PSMA3	ENSG00000100567	5684	NM_002788	3' UTR (NM_018477, exon 13 of 13)	protein-coding	R	YTHDF3	human	HEK 293T	iCLIP-seq	RNA-Protein	27602518	SRP070451	GSE78030
chr8	97851651	97851651	+	MATN2	ENSG00000132561	4147	NM_002380	3' UTR (NM_018407, exon 7 of 7)	protein-coding	R	YTHDF3	human	HEK 293T	iCLIP-seq	RNA-Protein	27602518	SRP070451	GSE78030
chrX	56565228	56565228	+	UBQLN2	ENSG00000188021	29978	NM_013444	exon (NM_013444, exon 1 of 1)	protein-coding	R	YTHDF3	human	HEK 293T	iCLIP-seq	RNA-Protein	27602518	SRP070451	GSE78030
chr10	92653883	92653883	+	HHEX	ENSG00000152804	3087	NM_002729	3' UTR (NM_004523, exon 22 of 22)	protein-coding	R	YTHDF3	human	HEK 293T	iCLIP-seq	RNA-Protein	27602518	SRP070451	GSE78030
chr1	152032751	152032751	-	S100A11	ENSG00000163191	6282	NM_005620	exon (NM_005620, exon 3 of 3)	protein-coding	R	YTHDF3	human	HEK 293T	iCLIP-seq	RNA-Protein	27602518	SRP070451	GSE78030
chr7	149225981	149225981	+	ZNF212	ENSG00000170260	7988	NM_012256	3' UTR (NM_001303481, exon 9 of 9)	protein-coding	R	YTHDF3	human	HEK 293T	iCLIP-seq	RNA-Protein	27602518	SRP070451	GSE78030
chr3	70958936	70958936	-	FOXP1	ENSG00000114861	27086	NM_032682	3' UTR (NM_001244813, exon 15 of 15)	protein-coding	R	YTHDF3	human	HEK 293T	iCLIP-seq	RNA-Protein	27602518	SRP070451	GSE78030
chr9	136476420	136476420	-	SEC16A	ENSG00000148396	9919	NM_014866	exon (NM_014866, exon 3 of 32)	protein-coding	R	YTHDF3	human	HEK 293T	iCLIP-seq	RNA-Protein	27602518	SRP070451	GSE78030
chr12	117066201	117066201	+	TESC	ENSG00000088992	54997	NM_017899	intron (NR_031766, intron 2 of 7)	protein-coding	R	YTHDF3	human	HEK 293T	iCLIP-seq	RNA-Protein	27602518	SRP070451	GSE78030
chr2	203489648	203489648	-	RAPH1	ENSG00000173166	65059	NM_025252	exon (NM_001329728, exon 4 of 16)	protein-coding	R	YTHDF3	human	HEK 293T	iCLIP-seq	RNA-Protein	27602518	SRP070451	GSE78030
chr17	81933022	81933022	-	PYCR1	ENSG00000183010	5831	NM_006907	3' UTR (NM_001282281, exon 8 of 8)	protein-coding	R	YTHDF3	human	HEK 293T	iCLIP-seq	RNA-Protein	27602518	SRP070451	GSE78030
chr4	2513852	2513852	+	RNF4	ENSG00000063978	6047	NM_002938	3' UTR (NM_001185009, exon 9 of 9)	protein-coding	R	YTHDF3	human	HEK 293T	iCLIP-seq	RNA-Protein	27602518	SRP070451	GSE78030
chr12	45852387	45852387	+	ARID2	ENSG00000189079	196528	NM_152641	exon (NM_152641, exon 15 of 21)	protein-coding	R	YTHDF3	human	HEK 293T	iCLIP-seq	RNA-Protein	27602518	SRP070451	GSE78030
chr12	307580	307580	-	SLC6A13	ENSG00000010379	6540	NM_016615	exon (NM_001042603, exon 23 of 28)	protein-coding	R	YTHDF3	human	HEK 293T	iCLIP-seq	RNA-Protein	27602518	SRP070451	GSE78030
chr11	57303101	57303101	-	TNKS1BP1	ENSG00000149115	85456	NM_033396	intron (NM_033396, intron 6 of 11)	protein-coding	R	YTHDF3	human	HEK 293T	iCLIP-seq	RNA-Protein	27602518	SRP070451	GSE78030
chr12	68766015	68766015	+	SLC35E3	ENSG00000175782	55508	NM_018656	TTS (NM_018656)	protein-coding	R	YTHDF3	human	HEK 293T	iCLIP-seq	RNA-Protein	27602518	SRP070451	GSE78030
chr3	28447855	28447855	+	ZCWPW2	ENSG00000206559	152098	NM_001040432	intron (NM_001324170, intron 3 of 6)	protein-coding	R	YTHDF3	human	HEK 293T	iCLIP-seq	RNA-Protein	27602518	SRP070451	GSE78030
chr7	127584942	127584942	-	GCC1	ENSG00000179562	79571	NM_024523	exon (NM_024523, exon 1 of 2)	protein-coding	R	YTHDF3	human	HEK 293T	iCLIP-seq	RNA-Protein	27602518	SRP070451	GSE78030
chr1	156743433	156743433	-	MRPL24	ENSG00000143314	79590	NM_024540	non-coding (NR_135008, exon 7 of 7)	protein-coding	R	YTHDF3	human	HEK 293T	iCLIP-seq	RNA-Protein	27602518	SRP070451	GSE78030
chr2	24038762	24038762	-	WDCP	ENSG00000163026	80304	NM_025203	exon (NM_001142319, exon 2 of 3)	protein-coding	R	YTHDF3	human	HEK 293T	iCLIP-seq	RNA-Protein	27602518	SRP070451	GSE78030
chr20	62909920	62909920	-	DIDO1	ENSG00000101191	11083	NM_022105	exon (NM_001193369, exon 4 of 16)	protein-coding	R	YTHDF3	human	HEK 293T	iCLIP-seq	RNA-Protein	27602518	SRP070451	GSE78030
chr9	131497715	131497715	+	POMT1	ENSG00000130714	10585	NM_007171	3' UTR (NM_013318, exon 31 of 31)	protein-coding	R	YTHDF3	human	HEK 293T	iCLIP-seq	RNA-Protein	27602518	SRP070451	GSE78030
chr11	65571527	65571527	+	FAM89B	ENSG00000176973	23625	NM_152832	promoter-TSS (NM_152832)	protein-coding	R	YTHDF3	human	HEK 293T	iCLIP-seq	RNA-Protein	27602518	SRP070451	GSE78030
chr17	7317912	7317912	-	GPS2	ENSG00000132522	2874	NM_004489	exon (NM_032442, exon 26 of 29)	protein-coding	R	YTHDF3	human	HEK 293T	iCLIP-seq	RNA-Protein	27602518	SRP070451	GSE78030
chr14	64487218	64487218	-	ZBTB25	ENSG00000089775	7597	NM_006977	exon (NM_001304507, exon 6 of 6)	protein-coding	R	YTHDF3	human	HEK 293T	iCLIP-seq	RNA-Protein	27602518	SRP070451	GSE78030
chr10	97334083	97334083	-	FRAT2	ENSG00000181274	23401	NM_012083	exon (NM_012083, exon 1 of 1)	protein-coding	R	YTHDF3	human	HEK 293T	iCLIP-seq	RNA-Protein	27602518	SRP070451	GSE78030
chr1	111766928	111766928	+	FAM212B	ENSG00000197852	55924	NM_019099	3' UTR (NM_007204, exon 11 of 11)	protein-coding	R	YTHDF3	human	HEK 293T	iCLIP-seq	RNA-Protein	27602518	SRP070451	GSE78030
chr14	50722054	50722054	-	SAV1	ENSG00000151748	60485	NM_021818	3' UTR (NM_020921, exon 31 of 31)	protein-coding	R	YTHDF3	human	HEK 293T	iCLIP-seq	RNA-Protein	27602518	SRP070451	GSE78030
chr1	205714937	205714937	-	SLC45A3	ENSG00000158715	85414	NM_033102	3' UTR (NM_022731, exon 7 of 7)	protein-coding	R	YTHDF3	human	HEK 293T	iCLIP-seq	RNA-Protein	27602518	SRP070451	GSE78030
chrX	16852857	16852857	-	RBBP7	ENSG00000102054	5931	NM_002893	exon (NM_001198719, exon 7 of 12)	protein-coding	R	YTHDF3	human	HEK 293T	iCLIP-seq	RNA-Protein	27602518	SRP070451	GSE78030
chr1	77166802	77166802	-	PIGK	ENSG00000142892	10026	NM_005482	exon (NM_005482, exon 5 of 11)	protein-coding	R	YTHDF3	human	HEK 293T	iCLIP-seq	RNA-Protein	27602518	SRP070451	GSE78030
chr17	81717803	81717803	+	SLC25A10	ENSG00000183048	1468	NM_012140	exon (NM_001270888, exon 9 of 11)	protein-coding	R	YTHDF3	human	HEK 293T	iCLIP-seq	RNA-Protein	27602518	SRP070451	GSE78030
chr16	19706781	19706781	-	IQCK	ENSG00000174628	124152	NM_153208	3' UTR (NM_001012991, exon 5 of 5)	protein-coding	R	YTHDF3	human	HEK 293T	iCLIP-seq	RNA-Protein	27602518	SRP070451	GSE78030
chr12	124913642	124913642	-	UBC	ENSG00000150991	7316	NM_021009	exon (NM_021009, exon 2 of 2)	protein-coding	R	YTHDF3	human	HEK 293T	iCLIP-seq	RNA-Protein	27602518	SRP070451	GSE78030
chr3	57519796	57519796	-	DNAH12	ENSG00000174844	201625	NM_178504	intron (NM_198564, intron 4 of 11)	protein-coding	R	YTHDF3	human	HEK 293T	iCLIP-seq	RNA-Protein	27602518	SRP070451	GSE78030
chr9	130706258	130706258	+	ABL1	ENSG00000097007	25	NM_005157	Intergenic	protein-coding	R	YTHDF3	human	HEK 293T	iCLIP-seq	RNA-Protein	27602518	SRP070451	GSE78030
chr22	30428972	30428972	+	MTFP1	ENSG00000242114	51537	NM_016498	TTS (NM_016498)	protein-coding	R	YTHDF3	human	HEK 293T	iCLIP-seq	RNA-Protein	27602518	SRP070451	GSE78030
chr17	21534952	21534952	-	C17orf51	ENSG00000212719	339263	NM_001113434	3' UTR (NM_001113434, exon 2 of 2)	protein-coding	R	YTHDF3	human	HEK 293T	iCLIP-seq	RNA-Protein	27602518	SRP070451	GSE78030
chr17	37512306	37512306	+	DUSP14	ENSG00000276023	11072	NM_007026	exon (NM_007026, exon 3 of 3)	protein-coding	R	YTHDF3	human	HEK 293T	iCLIP-seq	RNA-Protein	27602518	SRP070451	GSE78030
chr3	52050925	52050925	-	DUSP7	ENSG00000164086	1849	NM_001947	exon (NM_001947, exon 3 of 3)	protein-coding	R	YTHDF3	human	HEK 293T	iCLIP-seq	RNA-Protein	27602518	SRP070451	GSE78030
chr16	4752241	4752241	-	ZNF500	ENSG00000103199	26048	NM_021646	3' UTR (NM_021646, exon 6 of 6)	protein-coding	R	YTHDF3	human	HEK 293T	iCLIP-seq	RNA-Protein	27602518	SRP070451	GSE78030
chr17	59694697	59694697	+	VMP1	ENSG00000062716	81671	NM_030938	3' UTR (NM_001288653, exon 32 of 32)	protein-coding	R	YTHDF3	human	HEK 293T	iCLIP-seq	RNA-Protein	27602518	SRP070451	GSE78030
chr1	35419885	35419885	+	KIAA0319L	ENSG00000142687	79932	NM_024874	3' UTR (NM_005095, exon 30 of 30)	protein-coding	R	YTHDF3	human	HEK 293T	iCLIP-seq	RNA-Protein	27602518	SRP070451	GSE78030
chr19	57291994	57291994	+	ZNF460	ENSG00000197714	10794	NM_006635	exon (NM_001330622, exon 3 of 3)	protein-coding	R	YTHDF3	human	HEK 293T	iCLIP-seq	RNA-Protein	27602518	SRP070451	GSE78030
chr12	67302526	67302526	+	CAND1	ENSG00000111530	55832	NM_018448	exon (NM_001329675, exon 9 of 16)	protein-coding	R	YTHDF3	human	HEK 293T	iCLIP-seq	RNA-Protein	27602518	SRP070451	GSE78030
chr20	62813123	62813123	+	COL9A3	ENSG00000092758	1299	NM_001853	exon (NM_007346, exon 7 of 7)	protein-coding	R	YTHDF3	human	HEK 293T	iCLIP-seq	RNA-Protein	27602518	SRP070451	GSE78030
chr10	99704690	99704690	+	CUTC	ENSG00000119929	51076	NM_015960	3' UTR (NM_020354, exon 13 of 13)	protein-coding	R	YTHDF3	human	HEK 293T	iCLIP-seq	RNA-Protein	27602518	SRP070451	GSE78030
chr19	19119750	19119750	-	TMEM161A	ENSG00000064545	54929	NM_017814	3' UTR (NM_001256766, exon 10 of 10)	protein-coding	R	YTHDF3	human	HEK 293T	iCLIP-seq	RNA-Protein	27602518	SRP070451	GSE78030
chr2	130152594	130152594	-	CCDC74B	ENSG00000152076	91409	NM_207310	exon (NM_001171083, exon 17 of 17)	protein-coding	R	YTHDF3	human	HEK 293T	iCLIP-seq	RNA-Protein	27602518	SRP070451	GSE78030
chr12	133105960	133105960	+	ZNF891	ENSG00000214029	101060200	NM_001277291	exon (NM_001300776, exon 4 of 4)	protein-coding	R	YTHDF3	human	HEK 293T	iCLIP-seq	RNA-Protein	27602518	SRP070451	GSE78030
chr3	179334035	179334035	+	ZNF639	ENSG00000121864	51193	NM_016331	exon (NM_001303425, exon 7 of 7)	protein-coding	R	YTHDF3	human	HEK 293T	iCLIP-seq	RNA-Protein	27602518	SRP070451	GSE78030
chr3	131024812	131024812	-	NEK11	ENSG00000114670	79858	NM_024800	exon (NM_001288950, exon 3 of 7)	protein-coding	R	YTHDF3	human	HEK 293T	iCLIP-seq	RNA-Protein	27602518	SRP070451	GSE78030
chr11	764897	764897	+	PDDC1	ENSG00000177225	347862	NM_182612	3' UTR (NM_006755, exon 8 of 8)	protein-coding	R	YTHDF3	human	HEK 293T	iCLIP-seq	RNA-Protein	27602518	SRP070451	GSE78030
chr21	33524849	33524849	-	GART	ENSG00000159131	2618	NM_000819	exon (NM_000819, exon 11 of 22)	protein-coding	R	YTHDF3	human	HEK 293T	iCLIP-seq	RNA-Protein	27602518	SRP070451	GSE78030
chr3	15052445	15052445	-	MRPS25	ENSG00000131368	64432	NM_022497	exon (NM_022497, exon 4 of 4)	protein-coding	R	YTHDF3	human	HEK 293T	iCLIP-seq	RNA-Protein	27602518	SRP070451	GSE78030
chr7	118192021	118192021	+	LSM8	ENSG00000128534	51691	NM_016200	3' UTR (NM_016200, exon 4 of 4)	protein-coding	R	YTHDF3	human	HEK 293T	iCLIP-seq	RNA-Protein	27602518	SRP070451	GSE78030
chr4	39917129	39917129	-	PDS5A	ENSG00000121892	23244	NM_015200	exon (NM_001100399, exon 8 of 33)	protein-coding	R	YTHDF3	human	HEK 293T	iCLIP-seq	RNA-Protein	27602518	SRP070451	GSE78030
chr17	3726060	3726060	+	GSG2	ENSG00000177602	83903	NM_031965	exon (NM_031965, exon 1 of 1)	protein-coding	R	YTHDF3	human	HEK 293T	iCLIP-seq	RNA-Protein	27602518	SRP070451	GSE78030
chr8	80518525	80518525	+	ZBTB10	ENSG00000205189	65986	NM_023929	exon (NM_001277145, exon 4 of 6)	protein-coding	R	YTHDF3	human	HEK 293T	iCLIP-seq	RNA-Protein	27602518	SRP070451	GSE78030
chr12	64193875	64193875	-	C12orf66	ENSG00000174206	144577	NM_152440	exon (NM_001300940, exon 3 of 4)	protein-coding	R	YTHDF3	human	HEK 293T	iCLIP-seq	RNA-Protein	27602518	SRP070451	GSE78030
chr3	129170405	129170405	-	ISY1	ENSG00000240682	57461	NM_020701	3' UTR (NM_001127192, exon 5 of 5)	protein-coding	R	YTHDF3	human	HEK 293T	iCLIP-seq	RNA-Protein	27602518	SRP070451	GSE78030
chr11	6410705	6410705	-	APBB1	ENSG00000166313	322	NM_001164	non-coding (NR_047512, exon 2 of 14)	protein-coding	R	YTHDF3	human	HEK 293T	iCLIP-seq	RNA-Protein	27602518	SRP070451	GSE78030
chr19	56160806	56160806	+	GALP	ENSG00000197487	85569	NM_033106	TTS (NM_001253792)	protein-coding	R	YTHDF3	human	HEK 293T	iCLIP-seq	RNA-Protein	27602518	SRP070451	GSE78030
chr9	2802743	2802743	-	PUM3	ENSG00000080608	9933	NM_014878	Intergenic	protein-coding	R	YTHDF3	human	HEK 293T	iCLIP-seq	RNA-Protein	27602518	SRP070451	GSE78030
chr13	39028277	39028277	-	PROSER1	ENSG00000120685	80209	NM_025138	exon (NM_025138, exon 5 of 13)	protein-coding	R	YTHDF3	human	HEK 293T	iCLIP-seq	RNA-Protein	27602518	SRP070451	GSE78030
chr19	10690698	10690698	+	QTRT1	ENSG00000213339	81890	NM_031209	3' UTR (NM_012218, exon 20 of 20)	protein-coding	R	YTHDF3	human	HEK 293T	iCLIP-seq	RNA-Protein	27602518	SRP070451	GSE78030
chr9	125236658	125236658	-	HSPA5	ENSG00000044574	3309	NM_005347	exon (NM_005347, exon 8 of 8)	protein-coding	R	YTHDF3	human	HEK 293T	iCLIP-seq	RNA-Protein	27602518	SRP070451	GSE78030
chr18	12326294	12326294	+	TUBB6	ENSG00000176014	84617	NM_032525	3' UTR (NM_001303524, exon 5 of 5)	protein-coding	R	YTHDF3	human	HEK 293T	iCLIP-seq	RNA-Protein	27602518	SRP070451	GSE78030
chr12	120444103	120444103	-	TRIAP1	ENSG00000170855	51499	NM_016399	3' UTR (NM_016399, exon 2 of 2)	protein-coding	R	YTHDF3	human	HEK 293T	iCLIP-seq	RNA-Protein	27602518	SRP070451	GSE78030
chr13	75481649	75481649	-	TBC1D4	ENSG00000136111	9882	NM_014832	exon (NM_001286658, exon 1 of 20)	protein-coding	R	YTHDF3	human	HEK 293T	iCLIP-seq	RNA-Protein	27602518	SRP070451	GSE78030
chr3	153163049	153163049	+	RAP2B	ENSG00000181467	5912	NM_002886	exon (NM_002886, exon 1 of 1)	protein-coding	R	YTHDF3	human	HEK 293T	iCLIP-seq	RNA-Protein	27602518	SRP070451	GSE78030
chr12	107751842	107751842	-	PRDM4	ENSG00000110851	11108	NM_012406	exon (NM_012406, exon 5 of 12)	protein-coding	R	YTHDF3	human	HEK 293T	iCLIP-seq	RNA-Protein	27602518	SRP070451	GSE78030
chr16	71648076	71648076	-	MARVELD3	ENSG00000140832	91862	NM_052858	3' UTR (NM_001289003, exon 18 of 18)	protein-coding	R	YTHDF3	human	HEK 293T	iCLIP-seq	RNA-Protein	27602518	SRP070451	GSE78030
chr1	35641457	35641457	-	PSMB2	ENSG00000126067	5690	NM_002794	promoter-TSS (NM_001199779)	protein-coding	R	YTHDF3	human	HEK 293T	iCLIP-seq	RNA-Protein	27602518	SRP070451	GSE78030
chr1	160031702	160031702	-	PIGM	ENSG00000143315	93183	NM_145167	exon (NM_145167, exon 1 of 1)	protein-coding	R	YTHDF3	human	HEK 293T	iCLIP-seq	RNA-Protein	27602518	SRP070451	GSE78030
chr17	57983252	57983252	-	VEZF1	ENSG00000136451	7716	NM_007146	exon (NM_007146, exon 2 of 6)	protein-coding	R	YTHDF3	human	HEK 293T	iCLIP-seq	RNA-Protein	27602518	SRP070451	GSE78030
chr17	1684823	1684823	-	PRPF8	ENSG00000174231	10594	NM_006445	promoter-TSS (NM_006445)	protein-coding	R	YTHDF3	human	HEK 293T	iCLIP-seq	RNA-Protein	27602518	SRP070451	GSE78030
chr17	3725384	3725384	+	GSG2	ENSG00000177602	83903	NM_031965	exon (NM_031965, exon 1 of 1)	protein-coding	R	YTHDF3	human	HEK 293T	iCLIP-seq	RNA-Protein	27602518	SRP070451	GSE78030
chr19	40322086	40322086	-	C19orf47	ENSG00000160392	126526	NM_178830	exon (NM_001256441, exon 9 of 9)	protein-coding	R	YTHDF3	human	HEK 293T	iCLIP-seq	RNA-Protein	27602518	SRP070451	GSE78030
chr13	51682469	51682469	+	WDFY2	ENSG00000139668	115825	NM_052950	intron (NM_052950, intron 3 of 11)	protein-coding	R	YTHDF3	human	HEK 293T	iCLIP-seq	RNA-Protein	27602518	SRP070451	GSE78030
chr1	25563715	25563715	+	LDLRAP1	ENSG00000157978	26119	NM_015627	exon (NM_015627, exon 7 of 9)	protein-coding	R	YTHDF3	human	HEK 293T	iCLIP-seq	RNA-Protein	27602518	SRP070451	GSE78030
chr9	128309452	128309452	-	TRUB2	ENSG00000167112	26995	NM_015679	3' UTR (NM_001329862, exon 8 of 8)	protein-coding	R	YTHDF3	human	HEK 293T	iCLIP-seq	RNA-Protein	27602518	SRP070451	GSE78030
chr1	230086694	230086694	+	GALNT2	ENSG00000143641	2590	NM_004481	intron (NM_004481, intron 1 of 15)	protein-coding	R	YTHDF3	human	HEK 293T	iCLIP-seq	RNA-Protein	27602518	SRP070451	GSE78030
chr11	6683162	6683162	-	MRPL17	ENSG00000158042	63875	NM_022061	exon (NM_022061, exon 1 of 3)	protein-coding	R	YTHDF3	human	HEK 293T	iCLIP-seq	RNA-Protein	27602518	SRP070451	GSE78030
chr5	62441501	62441501	+	IPO11	ENSG00000086200	51194	NM_016338	intron (NM_001134779, intron 2 of 29)	protein-coding	R	YTHDF3	human	HEK 293T	iCLIP-seq	RNA-Protein	27602518	SRP070451	GSE78030
chr12	56245529	56245529	-	ANKRD52	ENSG00000139645	283373	NM_173595	exon (NM_173595, exon 21 of 28)	protein-coding	R	YTHDF3	human	HEK 293T	iCLIP-seq	RNA-Protein	27602518	SRP070451	GSE78030
chr16	28211522	28211522	-	XPO6	ENSG00000169180	23214	NM_015171	5' UTR (NM_015171, exon 1 of 24)	protein-coding	R	YTHDF3	human	HEK 293T	iCLIP-seq	RNA-Protein	27602518	SRP070451	GSE78030
chr8	42535182	42535182	-	SMIM19	ENSG00000176209	114926	NM_138436	intron (NM_006749, intron 1 of 10)	protein-coding	R	YTHDF3	human	HEK 293T	iCLIP-seq	RNA-Protein	27602518	SRP070451	GSE78030
chr4	87892773	87892773	+	MEPE	ENSG00000152595	56955	NM_020203	Intergenic	protein-coding	R	YTHDF3	human	HEK 293T	iCLIP-seq	RNA-Protein	27602518	SRP070451	GSE78030
chr3	112580725	112580725	+	SLC35A5	ENSG00000138459	55032	NM_017945	exon (NM_017945, exon 6 of 7)	protein-coding	R	YTHDF3	human	HEK 293T	iCLIP-seq	RNA-Protein	27602518	SRP070451	GSE78030
chr18	62575315	62575315	+	ZCCHC2	ENSG00000141664	54877	NM_017742	exon (NM_017742, exon 13 of 14)	protein-coding	R	YTHDF3	human	HEK 293T	iCLIP-seq	RNA-Protein	27602518	SRP070451	GSE78030
chr3	38253623	38253623	+	SLC22A13	ENSG00000172940	9390	NM_004256	3' UTR (NM_005109, exon 18 of 18)	protein-coding	R	YTHDF3	human	HEK 293T	iCLIP-seq	RNA-Protein	27602518	SRP070451	GSE78030
chr6	23943133	23943133	+	NRSN1	ENSG00000152954	140767	NM_080723	Intergenic	protein-coding	R	YTHDF3	human	HEK 293T	iCLIP-seq	RNA-Protein	27602518	SRP070451	GSE78030
chrX	40073890	40073890	-	BCOR	ENSG00000183337	54880	NM_017745	exon (NM_001123383, exon 4 of 15)	protein-coding	R	YTHDF3	human	HEK 293T	iCLIP-seq	RNA-Protein	27602518	SRP070451	GSE78030
chr8	73323158	73323158	+	RDH10	ENSG00000121039	157506	NM_172037	3' UTR (NM_172037, exon 6 of 6)	protein-coding	R	YTHDF3	human	HEK 293T	iCLIP-seq	RNA-Protein	27602518	SRP070451	GSE78030
chr15	31373379	31373379	+	KLF13	ENSG00000169926	51621	NM_015995	3' UTR (NM_015995, exon 2 of 2).2	protein-coding	R	YTHDF3	human	HEK 293T	iCLIP-seq	RNA-Protein	27602518	SRP070451	GSE78030
chr11	120480263	120480263	+	GRIK4	ENSG00000149403	2900	NM_014619	exon (NM_001198665, exon 37 of 40)	protein-coding	R	YTHDF3	human	HEK 293T	iCLIP-seq	RNA-Protein	27602518	SRP070451	GSE78030
chr11	66643490	66643490	+	RBM4	ENSG00000173933	5936	NM_002896	exon (NM_002896, exon 3 of 4)	protein-coding	R	YTHDF3	human	HEK 293T	iCLIP-seq	RNA-Protein	27602518	SRP070451	GSE78030
chr15	43329847	43329847	-	ADAL	ENSG00000168803	161823	NM_001012969	promoter-TSS (NM_001012969)	protein-coding	R	YTHDF3	human	HEK 293T	iCLIP-seq	RNA-Protein	27602518	SRP070451	GSE78030
chr11	62648254	62648254	-	GANAB	ENSG00000089597	23193	NM_014610	exon (NM_030628, exon 2 of 2)	protein-coding	R	YTHDF3	human	HEK 293T	iCLIP-seq	RNA-Protein	27602518	SRP070451	GSE78030
chr6	36602286	36602286	+	SRSF3	ENSG00000112081	6428	NM_003017	non-coding (NR_036610, exon 7 of 7)	protein-coding	R	YTHDF3	human	HEK 293T	iCLIP-seq	RNA-Protein	27602518	SRP070451	GSE78030
chr16	1701272	1701272	+	MAPK8IP3	ENSG00000138834	23162	NM_015133	3' UTR (NM_144570, exon 5 of 5)	protein-coding	R	YTHDF3	human	HEK 293T	iCLIP-seq	RNA-Protein	27602518	SRP070451	GSE78030
chr3	42594820	42594820	+	NKTR	ENSG00000114857	4820	NM_005385	3' UTR (NM_016305, exon 4 of 4)	protein-coding	R	YTHDF3	human	HEK 293T	iCLIP-seq	RNA-Protein	27602518	SRP070451	GSE78030
chr22	38490971	38490971	-	DDX17	ENSG00000100201	10521	NM_006386	intron (NM_006386, intron 11 of 12)	protein-coding	R	YTHDF3	human	HEK 293T	iCLIP-seq	RNA-Protein	27602518	SRP070451	GSE78030
chr15	72217460	72217460	-	PKM	ENSG00000067225	5315	NM_002654	exon (NM_182471, exon 3 of 11)	protein-coding	R	YTHDF3	human	HEK 293T	iCLIP-seq	RNA-Protein	27602518	SRP070451	GSE78030
chr9	135933240	135933240	-	CAMSAP1	ENSG00000130559	157922	NM_015447	3' UTR (NM_016172, exon 10 of 10)	protein-coding	R	YTHDF3	human	HEK 293T	iCLIP-seq	RNA-Protein	27602518	SRP070451	GSE78030
chr6	143502076	143502076	-	FUCA2	ENSG00000001036	2519	NM_032020	exon (NM_032020, exon 5 of 7)	protein-coding	R	YTHDF3	human	HEK 293T	iCLIP-seq	RNA-Protein	27602518	SRP070451	GSE78030
chr5	1463132	1463132	-	SLC6A3	ENSG00000142319	6531	NM_001044	3' UTR (NM_024830, exon 14 of 14)	protein-coding	R	YTHDF3	human	HEK 293T	iCLIP-seq	RNA-Protein	27602518	SRP070451	GSE78030
chr15	93027817	93027817	+	RGMA	ENSG00000182175	56963	NM_020211	3' UTR (NM_001271, exon 39 of 39)	protein-coding	R	YTHDF3	human	HEK 293T	iCLIP-seq	RNA-Protein	27602518	SRP070451	GSE78030
chr9	35769989	35769989	-	MSMP	ENSG00000215183	692094	NM_001044264	Intergenic	protein-coding	R	YTHDF3	human	HEK 293T	iCLIP-seq	RNA-Protein	27602518	SRP070451	GSE78030
chr22	31439860	31439860	-	DRG1	ENSG00000185721	4733	NM_004147	3' UTR (NM_001164502, exon 17 of 17)	protein-coding	R	YTHDF3	human	HEK 293T	iCLIP-seq	RNA-Protein	27602518	SRP070451	GSE78030
chr16	24920023	24920023	-	SLC5A11	ENSG00000158865	115584	NM_052944	3' UTR (NM_001006634, exon 20 of 20)	protein-coding	R	YTHDF3	human	HEK 293T	iCLIP-seq	RNA-Protein	27602518	SRP070451	GSE78030
chr9	38396956	38396956	+	ALDH1B1	ENSG00000137124	219	NM_000692	exon (NM_000692, exon 2 of 2)	protein-coding	R	YTHDF3	human	HEK 293T	iCLIP-seq	RNA-Protein	27602518	SRP070451	GSE78030
chrX	101163432	101163432	+	DRP2	ENSG00000102385	1821	NM_001939	3' UTR (NM_001318521, exon 21 of 21)	protein-coding	R	YTHDF3	human	HEK 293T	iCLIP-seq	RNA-Protein	27602518	SRP070451	GSE78030
chr2	169735643	169735643	+	KLHL23	ENSG00000213160	151230	NM_144711	exon (NM_144711, exon 2 of 4)	protein-coding	R	YTHDF3	human	HEK 293T	iCLIP-seq	RNA-Protein	27602518	SRP070451	GSE78030
chr10	45003540	45003540	+	C10orf25		220979	NM_001039380	exon (NM_006963, exon 2 of 2)	protein-coding	R	YTHDF3	human	HEK 293T	iCLIP-seq	RNA-Protein	27602518	SRP070451	GSE78030
chr21	44850072	44850072	-	PTTG1IP	ENSG00000183255	754	NM_004339	non-coding (NR_104597, exon 5 of 5)	protein-coding	R	YTHDF3	human	HEK 293T	iCLIP-seq	RNA-Protein	27602518	SRP070451	GSE78030
chr16	20735695	20735695	-	THUMPD1	ENSG00000066654	55623	NM_017736	3' UTR (NM_001304550, exon 5 of 5)	protein-coding	R	YTHDF3	human	HEK 293T	iCLIP-seq	RNA-Protein	27602518	SRP070451	GSE78030
chr19	10687625	10687625	+	QTRT1	ENSG00000213339	81890	NM_031209	exon (NM_012218, exon 18 of 20)	protein-coding	R	YTHDF3	human	HEK 293T	iCLIP-seq	RNA-Protein	27602518	SRP070451	GSE78030
chr19	6380301	6380301	-	PSPN	ENSG00000125650	5623	NM_004158	exon (NM_002096, exon 13 of 13)	protein-coding	R	YTHDF3	human	HEK 293T	iCLIP-seq	RNA-Protein	27602518	SRP070451	GSE78030
chr19	6535410	6535410	+	TNFSF9	ENSG00000125657	8744	NM_003811	3' UTR (NM_003811, exon 3 of 3)	protein-coding	R	YTHDF3	human	HEK 293T	iCLIP-seq	RNA-Protein	27602518	SRP070451	GSE78030
chrX	16857677	16857677	-	RBBP7	ENSG00000102054	5931	NM_002893	exon (NM_001198719, exon 5 of 12)	protein-coding	R	YTHDF3	human	HEK 293T	iCLIP-seq	RNA-Protein	27602518	SRP070451	GSE78030
chrX	103253668	103253668	-	TCEAL8	ENSG00000180964	90843	NM_153333	exon (NM_001006684, exon 2 of 2)	protein-coding	R	YTHDF3	human	HEK 293T	iCLIP-seq	RNA-Protein	27602518	SRP070451	GSE78030
chr17	4259092	4259092	-	ANKFY1	ENSG00000185722	51479	NM_016376	intron (NM_001330063, intron 1 of 24)	protein-coding	R	YTHDF3	human	HEK 293T	iCLIP-seq	RNA-Protein	27602518	SRP070451	GSE78030
chr16	58404624	58404624	+	GINS3	ENSG00000181938	64785	NM_022770	exon (NM_001126129, exon 4 of 4)	protein-coding	R	YTHDF3	human	HEK 293T	iCLIP-seq	RNA-Protein	27602518	SRP070451	GSE78030
chr16	48253953	48253953	+	LONP2	ENSG00000102910	83752	NM_031490	intron (NM_001300948, intron 2 of 13)	protein-coding	R	YTHDF3	human	HEK 293T	iCLIP-seq	RNA-Protein	27602518	SRP070451	GSE78030
chr1	154988553	154988553	+	LENEP	ENSG00000163352	55891	NM_018655	exon (NM_001184892, exon 3 of 3)	protein-coding	R	YTHDF3	human	HEK 293T	iCLIP-seq	RNA-Protein	27602518	SRP070451	GSE78030
chr13	94627325	94627325	+	GPR180	ENSG00000152749	160897	NM_180989	3' UTR (NM_180989, exon 9 of 9)	protein-coding	R	YTHDF3	human	HEK 293T	iCLIP-seq	RNA-Protein	27602518	SRP070451	GSE78030
chr10	123165227	123165227	+	BUB3	ENSG00000154473	9184	NM_004725	3' UTR (NM_004725, exon 8 of 8)	protein-coding	R	YTHDF3	human	HEK 293T	iCLIP-seq	RNA-Protein	27602518	SRP070451	GSE78030
chr17	54937162	54937162	+	STXBP4	ENSG00000166263	252983	NM_178509	exon (NM_001321174, exon 8 of 14)	protein-coding	R	YTHDF3	human	HEK 293T	iCLIP-seq	RNA-Protein	27602518	SRP070451	GSE78030
chr17	56950215	56950215	-	COIL	ENSG00000121058	8161	NM_004645	exon (NM_004645, exon 2 of 7)	protein-coding	R	YTHDF3	human	HEK 293T	iCLIP-seq	RNA-Protein	27602518	SRP070451	GSE78030
chr22	46308833	46308833	+	GTSE1	ENSG00000075218	51512	NM_016426	exon (NM_016426, exon 4 of 12)	protein-coding	R	YTHDF3	human	HEK 293T	iCLIP-seq	RNA-Protein	27602518	SRP070451	GSE78030

## Sheet: Sheet2
chr	strand	start	end	t_name	t_biotype	num_exons	length	gene_id	gene_name	GO	KEGG	KO_ENTRY	EC	Description	FPKM.si6291_input	FPKM.si6292_input	FPKM.nc1_input	FPKM.nc2_input	fc	log2(fc)	pval	qval
chr3	+	184316192	184334908	ENST00000411531	protein_coding	30	4683	ENSG00000114867	EIF4G1	GO:0003723(RNA binding);GO:0016020(membrane);GO:0003743(translation initiation factor activity);GO:0006412(translation);GO:0006413(translational initiation);GO:0006446(regulation of translational initiation);GO:0005515(protein binding);GO:0008190(eukaryotic initiation factor 4E binding);GO:0005829(cytosol);GO:0045296(cadherin binding);GO:0043488(regulation of mRNA stability);GO:0000289(nuclear-tr…	03013(RNA transport);05416(Viral myocarditis)	NA	NA	eukaryotic translation initiation factor 4 gamma 1 [Source:HGNC Symbol;Acc:HGNC:3296]	0	0	41.7186	30.8484	-inf	-inf	3.78968e-21	1.77789e-16
chr3	+	184319199	184325021	ENST00000444861	protein_coding	13	2384	ENSG00000114867	EIF4G1	GO:0003723(RNA binding);GO:0016020(membrane);GO:0003743(translation initiation factor activity);GO:0006412(translation);GO:0006413(translational initiation);GO:0006446(regulation of translational initiation);GO:0005515(protein binding);GO:0008190(eukaryotic initiation factor 4E binding);GO:0005829(cytosol);GO:0045296(cadherin binding);GO:0043488(regulation of mRNA stability);GO:0000289(nuclear-tr…	03013(RNA transport);05416(Viral myocarditis)	NA	NA	eukaryotic translation initiation factor 4 gamma 1 [Source:HGNC Symbol;Acc:HGNC:3296]	150.351	190.223	0.01047	0.030799	8252.52	13.0106	6.03275e-20	1.4151e-15
chr14	-	21211106	21269425	ENST00000420743	protein_coding	11	1559	ENSG00000092199	HNRNPC	GO:0003676(nucleic acid binding);GO:0003723(RNA binding);GO:0019013(viral nucleocapsid);GO:0030529(intracellular ribonucleoprotein complex);GO:0006397(mRNA processing);GO:0008380(RNA splicing);GO:0005634(nucleus);GO:0016020(membrane);GO:0005654(nucleoplasm);GO:0000790(nuclear chromatin);GO:0005829(cytosol);GO:0005515(protein binding);GO:0005681(spliceosomal complex);GO:0042802(identical protein b…	03040(Spliceosome)	K12884	NA	heterogeneous nuclear ribonucleoprotein C (C1/C2) [Source:HGNC Symbol;Acc:HGNC:5035]	50.1494	78.8106	0	0	inf	inf	1.72464e-18	2.69698e-14
chr8	-	143579736	143597415	ENST00000524624	protein_coding	8	1084	ENSG00000104529	EEF1D	GO:0005634(nucleus);GO:0005737(cytoplasm);GO:0006412(translation);GO:0005829(cytosol);GO:0006351(transcription, DNA-templated);GO:0006355(regulation of transcription, DNA-templated);GO:0003677(DNA binding);GO:0001650(fibrillar center);GO:0005783(endoplasmic reticulum);GO:0005515(protein binding);GO:0004871(signal transducer activity);GO:0003746(translation elongation factor activity);GO:0006414(t…	05168(Herpes simplex infection)	NA	NA	eukaryotic translation elongation factor 1 delta [Source:HGNC Symbol;Acc:HGNC:3211]	0	0	87.3309	64.568	-inf	-inf	1.38276e-17	1.62177e-13
chr2	-	46901870	46941855	ENST00000444761	protein_coding	3	4169	ENSG00000180398	MCFD2	GO:0006810(transport);GO:0015031(protein transport);GO:0046872(metal ion binding);GO:0005509(calcium ion binding);GO:0005794(Golgi apparatus);GO:0005783(endoplasmic reticulum);GO:0016192(vesicle-mediated transport);GO:0000139(Golgi membrane);GO:0005789(endoplasmic reticulum membrane);GO:0006888(ER to Golgi vesicle-mediated transport);GO:0048208(COPII vesicle coating);GO:0012507(ER to Golgi transp…	NA	NA	NA	multiple coagulation factor deficiency 2 [Source:HGNC Symbol;Acc:HGNC:18451]	0	0	12.2875	24.168	-inf	-inf	1.20664e-16	8.08691e-13
chr2	+	47403067	47483227	ENST00000543555	protein_coding	17	3024	ENSG00000095002	MSH2	GO:0005634(nucleus);GO:0016020(membrane);GO:0000166(nucleotide binding);GO:0005524(ATP binding);GO:0003677(DNA binding);GO:0005515(protein binding);GO:0006281(DNA repair);GO:0006974(cellular response to DNA damage stimulus);GO:0030983(mismatched DNA binding);GO:0006298(mismatch repair);GO:0032301(MutSalpha complex);GO:0005654(nucleoplasm);GO:0019901(protein kinase binding);GO:0006302(double-stran…	03430(Mismatch repair);05200(Pathways in cancer);05210(Colorectal cancer);01524(Platinum drug resistance)	K08735	NA	mutS homolog 2 [Source:HGNC Symbol;Acc:HGNC:7325]	0	0	24.5804	14.4156	-inf	-inf	6.52781e-16	3.40273e-12
chr4	-	52594178	52659290	ENST00000451218	protein_coding	8	4622	ENSG00000109189	USP46	GO:0046872(metal ion binding);GO:0016579(protein deubiquitination);GO:0016787(hydrolase activity);GO:0005515(protein binding);GO:0008233(peptidase activity);GO:0008234(cysteine-type peptidase activity);GO:0006508(proteolysis);GO:0006511(ubiquitin-dependent protein catabolic process);GO:0036459(thiol-dependent ubiquitinyl hydrolase activity);GO:0004843(thiol-dependent ubiquitin-specific protease a…	NA	NA	NA	ubiquitin specific peptidase 46 [Source:HGNC Symbol;Acc:HGNC:20075]	0	0	10.8853	13.0646	-inf	-inf	7.79417e-16	3.65401e-12
chr8	-	143790926	143814968	ENST00000377533	protein_coding	36	5108	ENSG00000180900	SCRIB	GO:0005737(cytoplasm);GO:0016020(membrane);GO:0005654(nucleoplasm);GO:0005886(plasma membrane);GO:0030054(cell junction);GO:0042995(cell projection);GO:0005515(protein binding);GO:0007275(multicellular organism development);GO:0045211(postsynaptic membrane);GO:0030154(cell differentiation);GO:0098793(presynapse);GO:0045296(cadherin binding);GO:0030027(lamellipodium);GO:0031252(cell leading edge);…	04390(Hippo signaling pathway);04530(Tight junction);05203(Viral carcinogenesis);05165(Human papillomavirus infection)	NA	NA	scribbled planar cell polarity protein [Source:HGNC Symbol;Acc:HGNC:30377]	26.585	31.3134	0	0.009733	5948.66	12.5383	3.32399e-15	1.29951e-11
chr8	-	11844355	11868106	ENST00000533455	protein_coding	11	2009	ENSG00000164733	CTSB	GO:0008234(cysteine-type peptidase activity);GO:0006508(proteolysis);GO:0005615(extracellular space);GO:0043231(intracellular membrane-bounded organelle);GO:0005730(nucleolus);GO:0016787(hydrolase activity);GO:0005515(protein binding);GO:0008233(peptidase activity);GO:0005576(extracellular region);GO:0042470(melanosome);GO:0048471(perinuclear region of cytoplasm);GO:0004197(cysteine-type endopept…	04142(Lysosome);04140(Autophagy - animal);04210(Apoptosis);04621(NOD-like receptor signaling pathway);04612(Antigen processing and presentation);04924(Renin secretion)	K01363	EC:3.4.22.1	cathepsin B [Source:HGNC Symbol;Acc:HGNC:2527]	73.4116	73.556	0	0.027417	5360.45	12.3881	1.11264e-14	3.4799e-11
chr19	+	39125814	39179401	ENST00000593690	protein_coding	11	3025	ENSG00000130669	PAK4	GO:0004674(protein serine/threonine kinase activity);GO:0006468(protein phosphorylation);GO:0005737(cytoplasm);GO:0000166(nucleotide binding);GO:0004672(protein kinase activity);GO:0005524(ATP binding);GO:0016740(transferase activity);GO:0016301(kinase activity);GO:0016310(phosphorylation);GO:0005515(protein binding);GO:0007165(signal transduction);GO:0007049(cell cycle);GO:0006915(apoptotic proc…	04014(Ras signaling pathway);04012(ErbB signaling pathway);04510(Focal adhesion);04810(Regulation of actin cytoskeleton);04660(T cell receptor signaling pathway);04360(Axon guidance);05206(MicroRNAs in cancer);05211(Renal cell carcinoma)	K05734	EC:2.7.11.1	p21 (RAC1) activated kinase 4 [Source:HGNC Symbol;Acc:HGNC:16059]	10.6653	17.6384	0	0	inf	inf	3.18199e-14	9.33e-11
chr2	-	121337776	121649587	ENST00000409078	protein_coding	39	8002	ENSG00000074054	CLASP1	GO:0005737(cytoplasm);GO:0016020(membrane);GO:0005794(Golgi apparatus);GO:0051301(cell division);GO:0005694(chromosome);GO:0005856(cytoskeleton);GO:0005515(protein binding);GO:0007049(cell cycle);GO:0005874(microtubule);GO:0005925(focal adhesion);GO:0008017(microtubule binding);GO:0005813(centrosome);GO:0005815(microtubule organizing center);GO:0005819(spindle);GO:0000775(chromosome, centromeric …	NA	NA	NA	cytoplasmic linker associated protein 1 [Source:HGNC Symbol;Acc:HGNC:17088]	0	0	6.87824	3.8143	-inf	-inf	4.12392e-14	1.13806e-10
chr6	-	31268749	31272086	ENST00000383329	protein_coding	8	1554	ENSG00000204525	HLA-C	GO:0016020(membrane);GO:0016021(integral component of membrane);GO:0005794(Golgi apparatus);GO:0005783(endoplasmic reticulum);GO:0005515(protein binding);GO:0006955(immune response);GO:0002376(immune system process);GO:0050776(regulation of immune response);GO:0005886(plasma membrane);GO:0019882(antigen processing and presentation);GO:0002474(antigen processing and presentation of peptide antigen…	04514(Cell adhesion molecules (CAMs));04144(Endocytosis);04145(Phagosome);04218(Cellular senescence);04650(Natural killer cell mediated cytotoxicity);04612(Antigen processing and presentation);05203(Viral carcinogenesis);05320(Autoimmune thyroid disease);05330(Allograft rejection);05332(Graft-versus-host disease);05416(Viral myocarditis);04940(Type I diabetes mellitus);05166(HTLV-I infection);051…	NA	NA	major histocompatibility complex, class I, C [Source:HGNC Symbol;Acc:HGNC:4933]	27.105	21.6004	0	0	inf	inf	1.18378e-13	3.08533e-10
chr1	+	43979436	43991168	ENST00000434555	protein_coding	7	1923	ENSG00000117411	B4GALT2	GO:0016020(membrane);GO:0016021(integral component of membrane);GO:0005794(Golgi apparatus);GO:0043231(intracellular membrane-bounded organelle);GO:0046872(metal ion binding);GO:0005654(nucleoplasm);GO:0016740(transferase activity);GO:0016757(transferase activity, transferring glycosyl groups);GO:0005975(carbohydrate metabolic process);GO:0006486(protein glycosylation);GO:0032580(Golgi cisterna m…	00052(Galactose metabolism);00510(N-Glycan biosynthesis);00515(Mannose type O-glycan biosyntheis);00514(Other types of O-glycan biosynthesis);00533(Glycosaminoglycan biosynthesis - keratan sulfate);00601(Glycosphingolipid biosynthesis - lacto and neolacto series)	NA	NA	beta-1,4-galactosyltransferase 2 [Source:HGNC Symbol;Acc:HGNC:925]	0	0	27.7216	13.5272	-inf	-inf	1.88792e-13	4.66156e-10
chr1	-	202729905	202807299	ENST00000235790	protein_coding	26	4418	ENSG00000117139	KDM5B	GO:0005634(nucleus);GO:0046872(metal ion binding);GO:0005829(cytosol);GO:0016491(oxidoreductase activity);GO:0055114(oxidation-reduction process);GO:0006351(transcription, DNA-templated);GO:0006355(regulation of transcription, DNA-templated);GO:0016569(covalent chromatin modification);GO:0003677(DNA binding);GO:0008270(zinc ion binding);GO:0005515(protein binding);GO:0048511(rhythmic process);GO:…	NA	NA	NA	lysine demethylase 5B [Source:HGNC Symbol;Acc:HGNC:18039]	8.65716	7.85738	0	0	inf	inf	2.21144e-13	4.9097e-10
chr8	+	26293216	26370886	ENST00000315985	protein_coding	10	1878	ENSG00000221914	PPP2R2A	GO:0050790(regulation of catalytic activity);GO:0005515(protein binding);GO:0019888(protein phosphatase regulator activity);GO:0000159(protein phosphatase type 2A complex);GO:0005654(nucleoplasm);GO:0005829(cytosol);GO:0000086(G2/M transition of mitotic cell cycle);GO:0004722(protein serine/threonine phosphatase activity);GO:0006470(protein dephosphorylation);GO:0000184(nuclear-transcribed mRNA c…	03015(mRNA surveillance pathway);04390(Hippo signaling pathway);04071(Sphingolipid signaling pathway);04151(PI3K-Akt signaling pathway);04152(AMPK signaling pathway);04530(Tight junction);04261(Adrenergic signaling in cardiomyocytes);04728(Dopaminergic synapse);05160(Hepatitis C);05165(Human papillomavirus infection);05142(Chagas disease (American trypanosomiasis))	K04354	NA	protein phosphatase 2 regulatory subunit Balpha [Source:HGNC Symbol;Acc:HGNC:9304]	20.7664	18.0494	0	0	inf	inf	2.30237e-13	4.9097e-10
chr19	+	40348678	40378475	ENST00000409419	protein_coding	12	1966	ENSG00000105223	PLD3	GO:0016020(membrane);GO:0016021(integral component of membrane);GO:0016787(hydrolase activity);GO:0003824(catalytic activity);GO:0006629(lipid metabolic process);GO:0016042(lipid catabolic process);GO:0005783(endoplasmic reticulum);GO:0005789(endoplasmic reticulum membrane);GO:0005515(protein binding);GO:0070062(extracellular exosome);GO:0004630(phospholipase D activity);GO:0070290(N-acylphosphat…	00564(Glycerophospholipid metabolism);00565(Ether lipid metabolism)	K16860	EC:3.1.4.4	phospholipase D family member 3 [Source:HGNC Symbol;Acc:HGNC:17158]	0	0	19.5519	15.1415	-inf	-inf	6.65373e-13	1.24861e-09
chrX	+	70133463	70166324	ENST00000356413	protein_coding	7	1666	ENSG00000089289	IGBP1	GO:0005737(cytoplasm);GO:0005515(protein binding);GO:0007165(signal transduction);GO:0009966(regulation of signal transduction);GO:0000122(negative regulation of transcription from RNA polymerase II promoter);GO:0005829(cytosol);GO:0042113(B cell activation);GO:0070555(response to interleukin-1);GO:0043154(negative regulation of cysteine-type endopeptidase activity involved in apoptotic process);…	04140(Autophagy - animal);04136(Autophagy - other eukaryotes)	K17606	NA	immunoglobulin binding protein 1 [Source:HGNC Symbol;Acc:HGNC:5461]	13.6167	28.8873	0	0	inf	inf	9.24766e-13	1.66863e-09
chr16	-	57154279	57186032	ENST00000564108	protein_coding	8	1055	ENSG00000172775	FAM192A	GO:0005634(nucleus);GO:0005515(protein binding)	NA	NA	NA	family with sequence similarity 192 member A [Source:HGNC Symbol;Acc:HGNC:29856]	33.4875	28.24	0	0	inf	inf	1.08154e-12	1.87924e-09
chr15	-	25339137	25438513	ENST00000397954	protein_coding	14	2873	ENSG00000114062	UBE3A	GO:0016567(protein ubiquitination);GO:0004842(ubiquitin-protein transferase activity);GO:0005634(nucleus);GO:0005737(cytoplasm);GO:0046872(metal ion binding);GO:0016740(transferase activity);GO:0016874(ligase activity);GO:0005515(protein binding);GO:0000502(proteasome complex);GO:0048511(rhythmic process);GO:0061630(ubiquitin protein ligase activity);GO:0006511(ubiquitin-dependent protein catabol…	04120(Ubiquitin mediated proteolysis);05203(Viral carcinogenesis);05165(Human papillomavirus infection)	K10587	EC:2.3.2.26	ubiquitin protein ligase E3A [Source:HGNC Symbol;Acc:HGNC:12496]	0	0	10.7805	10.9684	-inf	-inf	1.68204e-12	2.81826e-09
chr9	+	26947039	27062925	ENST00000433700	protein_coding	20	2119	ENSG00000096872	IFT74	GO:0042073(intraciliary transport);GO:0060271(cilium assembly);GO:0030992(intraciliary transport particle B);GO:0005929(cilium);GO:0048487(beta-tubulin binding);GO:0042995(cell projection);GO:0031410(cytoplasmic vesicle);GO:0005813(centrosome);GO:0035735(intraciliary transport involved in cilium assembly);GO:0097542(ciliary tip);GO:0030030(cell projection organization);GO:0031514(motile cilium);G…	NA	NA	NA	intraflagellar transport 74 [Source:HGNC Symbol;Acc:HGNC:21424]	16.081	11.2231	0	0	inf	inf	5.12687e-12	8.29386e-09
chr2	-	27653070	27663639	ENST00000464789	protein_coding	5	2664	ENSG00000119760	SUPT7L	GO:0005634(nucleus);GO:0005654(nucleoplasm);GO:0006351(transcription, DNA-templated);GO:0006355(regulation of transcription, DNA-templated);GO:0004402(histone acetyltransferase activity);GO:0003713(transcription coactivator activity);GO:0005515(protein binding);GO:0043966(histone H3 acetylation);GO:0030914(STAGA complex);GO:0051457(maintenance of protein location in nucleus)	NA	NA	NA	SPT7 like, STAGA complex gamma subunit [Source:HGNC Symbol;Acc:HGNC:30632]	8.83944	7.8439	0	0	inf	inf	4.53617e-11	6.44878e-08
chr2	-	105264414	105330034	ENST00000393359	protein_coding	12	5979	ENSG00000135966	TGFBRAP1	GO:0006810(transport);GO:0005737(cytoplasm);GO:0016020(membrane);GO:0006886(intracellular protein transport);GO:0015031(protein transport);GO:0016192(vesicle-mediated transport);GO:0043231(intracellular membrane-bounded organelle);GO:0006355(regulation of transcription, DNA-templated);GO:0005515(protein binding);GO:0007165(signal transduction);GO:0005768(endosome);GO:0008333(endosome to lysosome …	NA	NA	NA	transforming growth factor beta receptor associated protein 1 [Source:HGNC Symbol;Acc:HGNC:16836]	0	0.00328	5.42365	5.98218	0.000287572	-11.7638	6.08569e-11	8.15726e-08
chr11	-	90201449	90223059	ENST00000457199	protein_coding	10	2003	ENSG00000110172	CHORDC1	GO:0046872(metal ion binding);GO:0005515(protein binding);GO:0005575(cellular_component);GO:0061077(chaperone-mediated protein folding);GO:0051879(Hsp90 protein binding);GO:1900034(regulation of cellular response to heat);GO:0005524(ATP binding);GO:0008270(zinc ion binding);GO:0043531(ADP binding);GO:0010824(regulation of centrosome duplication);GO:2000299(negative regulation of Rho-dependent pro…	NA	NA	NA	cysteine and histidine rich domain containing 1 [Source:HGNC Symbol;Acc:HGNC:14525]	0	0	4.84219	26.2532	-inf	-inf	7.60684e-11	9.64506e-08
chr5	+	139293722	139330405	ENST00000502499	protein_coding	13	2664	ENSG00000015479	MATR3	GO:0005634(nucleus);GO:0003676(nucleic acid binding);GO:0003723(RNA binding);GO:0008270(zinc ion binding);GO:0016020(membrane);GO:0046872(metal ion binding);GO:0005515(protein binding);GO:0042802(identical protein binding);GO:0016363(nuclear matrix);GO:0005198(structural molecule activity);GO:0010608(posttranscriptional regulation of gene expression);GO:0005637(nuclear inner membrane)	NA	NA	NA	matrin 3 [Source:HGNC Symbol;Acc:HGNC:6912]	8.87268	7.02579	0	0	inf	inf	7.87063e-11	9.71691e-08
chr2	+	226835955	226999201	ENST00000392062	protein_coding	9	5151	ENSG00000144468	RHBDD1	GO:0016020(membrane);GO:0016021(integral component of membrane);GO:0005783(endoplasmic reticulum);GO:0004252(serine-type endopeptidase activity);GO:0006508(proteolysis);GO:0016787(hydrolase activity);GO:0005789(endoplasmic reticulum membrane);GO:0005739(mitochondrion);GO:0008233(peptidase activity);GO:0006915(apoptotic process);GO:0030154(cell differentiation);GO:0008236(serine-type peptidase act…	NA	NA	NA	rhomboid domain containing 1 [Source:HGNC Symbol;Acc:HGNC:23081]	3.4665	6.33047	0	0.000848	11553	13.496	1.31846e-10	1.58601e-07
chr14	-	21090084	21099014	ENST00000421093	protein_coding	5	2908	ENSG00000165804	ZNF219	GO:0003676(nucleic acid binding);GO:0005634(nucleus);GO:0016021(integral component of membrane);GO:0046872(metal ion binding);GO:0007186(G-protein coupled receptor signaling pathway);GO:0006351(transcription, DNA-templated);GO:0006355(regulation of transcription, DNA-templated);GO:0003677(DNA binding);GO:0003700(transcription factor activity, sequence-specific DNA binding);GO:0005515(protein bind…	NA	NA	NA	zinc finger protein 219 [Source:HGNC Symbol;Acc:HGNC:13011]	6.72513	6.65119	0	0	inf	inf	1.89058e-10	2.21737e-07
chr17	-	37084994	37299767	ENST00000612895	protein_coding	54	9624	ENSG00000278540	ACACA	GO:0005737(cytoplasm);GO:0046872(metal ion binding);GO:0000166(nucleotide binding);GO:0005524(ATP binding);GO:0005829(cytosol);GO:0003824(catalytic activity);GO:0001650(fibrillar center);GO:0006629(lipid metabolic process);GO:0006631(fatty acid metabolic process);GO:0006633(fatty acid biosynthetic process);GO:0015629(actin cytoskeleton);GO:0003989(acetyl-CoA carboxylase activity);GO:0004075(bioti…	00620(Pyruvate metabolism);00640(Propanoate metabolism);00061(Fatty acid biosynthesis);00254(Aflatoxin biosynthesis);04152(AMPK signaling pathway);04910(Insulin signaling pathway);04922(Glucagon signaling pathway)	K11262	EC:6.4.1.2 6.3.4.14	acetyl-CoA carboxylase alpha [Source:HGNC Symbol;Acc:HGNC:84]	0.021072	0.043388	4.66194	36.5442	0.00156433	-9.32024	2.11026e-10	2.41465e-07
chr8	-	27733311	27772634	ENST00000356537	protein_coding	9	3626	ENSG00000147419	CCDC25	GO:0005515(protein binding);GO:0070062(extracellular exosome)	NA	NA	NA	coiled-coil domain containing 25 [Source:HGNC Symbol;Acc:HGNC:25591]	0.002255	0.007835	7.39696	9.0805	0.000612352	-10.6734	2.45303e-10	2.74003e-07
chr16	-	58520695	58629834	ENST00000569240	protein_coding	49	7660	ENSG00000125107	CNOT1	GO:0035195(gene silencing by miRNA);GO:0003723(RNA binding);GO:0005634(nucleus);GO:0005737(cytoplasm);GO:0016020(membrane);GO:0005829(cytosol);GO:0006351(transcription, DNA-templated);GO:0006355(regulation of transcription, DNA-templated);GO:0005515(protein binding);GO:0007275(multicellular organism development);GO:0005615(extracellular space);GO:0031047(gene silencing by RNA);GO:0010606(positive…	03018(RNA degradation)	K12604	NA	CCR4-NOT transcription complex subunit 1 [Source:HGNC Symbol;Acc:HGNC:7877]	0.038219	0.054846	16.5295	6.66948	0.00401159	-7.96161	4.02941e-10	4.39618e-07
chr2	+	97113496	97264521	ENST00000420699	protein_coding	76	6269	ENSG00000135976	ANKRD36	NA	NA	NA	NA	ankyrin repeat domain 36 [Source:HGNC Symbol;Acc:HGNC:24079]	2.96039	2.59126	0	0	inf	inf	4.13399e-10	4.40778e-07
chr22	+	46626761	46679790	ENST00000361034	protein_coding	18	4315	ENSG00000075240	GRAMD4	GO:0016020(membrane);GO:0016021(integral component of membrane);GO:0005739(mitochondrion);GO:0006915(apoptotic process);GO:0031966(mitochondrial membrane)	NA	NA	NA	GRAM domain containing 4 [Source:HGNC Symbol;Acc:HGNC:29113]	0	0	4.7428	3.11631	-inf	-inf	6.03802e-10	6.15799e-07
chr19	+	50025955	50048772	ENST00000270617	protein_coding	5	4688	ENSG00000142528	ZNF473	GO:0003676(nucleic acid binding);GO:0005654(nucleoplasm);GO:0006355(regulation of transcription, DNA-templated);GO:0005622(intracellular);GO:0005634(nucleus);GO:0046872(metal ion binding);GO:0003677(DNA binding);GO:0005515(protein binding);GO:0006369(termination of RNA polymerase II transcription);GO:0015030(Cajal body);GO:0008334(histone mRNA metabolic process);GO:0006398(mRNA 3'-end processing …	NA	NA	NA	zinc finger protein 473 [Source:HGNC Symbol;Acc:HGNC:23239]	2.55638	4.5986	0	0	inf	inf	8.1332e-10	7.94919e-07
chr11	+	125592867	125620888	ENST00000531491	protein_coding	17	2160	ENSG00000134910	STT3A	GO:0016020(membrane);GO:0016021(integral component of membrane);GO:0006486(protein glycosylation);GO:0004576(oligosaccharyl transferase activity);GO:0046872(metal ion binding);GO:0016740(transferase activity);GO:0016757(transferase activity, transferring glycosyl groups);GO:0005783(endoplasmic reticulum);GO:0005789(endoplasmic reticulum membrane);GO:0005515(protein binding);GO:0018279(protein N-l…	00510(N-Glycan biosynthesis);04141(Protein processing in endoplasmic reticulum)	K07151	EC:2.4.99.18	STT3A, catalytic subunit of the oligosaccharyltransferase complex [Source:HGNC Symbol;Acc:HGNC:6172]	7.18525	7.10952	0	0	inf	inf	9.08891e-10	8.55337e-07
chr5	-	180848138	180861277	ENST00000502412	protein_coding	2	3415	ENSG00000196670	ZFP62	GO:0003676(nucleic acid binding);GO:0005634(nucleus);GO:0046872(metal ion binding);GO:0006351(transcription, DNA-templated);GO:0006355(regulation of transcription, DNA-templated)	NA	NA	NA	ZFP62 zinc finger protein [Source:HGNC Symbol;Acc:HGNC:23241]	6.956	3.16663	0	0	inf	inf	9.11601e-10	8.55337e-07
chr3	-	113002444	113019733	ENST00000383675	protein_coding	7	4672	ENSG00000163608	NEPRO	GO:0005634(nucleus);GO:0007275(multicellular organism development);GO:0005730(nucleolus);GO:0045665(negative regulation of neuron differentiation);GO:0045747(positive regulation of Notch signaling pathway)	NA	NA	NA	nucleolus and neural progenitor protein [Source:HGNC Symbol;Acc:HGNC:24496]	3.53511	2.87513	0	0	inf	inf	1.22471e-09	1.08408e-06
chr3	-	183919938	184017939	ENST00000265586	protein_coding	29	5712	ENSG00000114770	ABCC5	GO:0006810(transport);GO:0016020(membrane);GO:0016021(integral component of membrane);GO:0055085(transmembrane transport);GO:0000166(nucleotide binding);GO:0005524(ATP binding);GO:0042626(ATPase activity, coupled to transmembrane movement of substances);GO:0016887(ATPase activity);GO:0005886(plasma membrane);GO:0008514(organic anion transmembrane transporter activity);GO:0015711(organic anion tra…	02010(ABC transporters);01523(Antifolate resistance)	NA	NA	ATP binding cassette subfamily C member 5 [Source:HGNC Symbol;Acc:HGNC:56]	1.78792	3.75682	0	0	inf	inf	1.3095e-09	1.11004e-06
chr6	+	147204533	147384755	ENST00000367480	protein_coding	25	3297	ENSG00000164506	STXBP5	GO:0006810(transport);GO:0005737(cytoplasm);GO:0016020(membrane);GO:0016021(integral component of membrane);GO:0015031(protein transport);GO:0016192(vesicle-mediated transport);GO:0005829(cytosol);GO:0005886(plasma membrane);GO:0043547(positive regulation of GTPase activity);GO:0030054(cell junction);GO:0045202(synapse);GO:0030659(cytoplasmic vesicle membrane);GO:0031410(cytoplasmic vesicle);GO:0…	NA	NA	NA	syntaxin binding protein 5 [Source:HGNC Symbol;Acc:HGNC:19665]	0	0	4.48464	4.3099	-inf	-inf	1.47333e-09	1.21262e-06
chr14	+	55580324	55680718	ENST00000395308	protein_coding	43	4134	ENSG00000126777	KTN1	GO:0003723(RNA binding);GO:0016020(membrane);GO:0016021(integral component of membrane);GO:0005783(endoplasmic reticulum);GO:0005789(endoplasmic reticulum membrane);GO:0005515(protein binding);GO:0007018(microtubule-based movement);GO:0019894(kinesin binding);GO:0045296(cadherin binding);GO:0044267(cellular protein metabolic process);GO:0043687(post-translational protein modification);GO:0005887(…	NA	NA	NA	kinectin 1 [Source:HGNC Symbol;Acc:HGNC:6467]	6.15949	2.10393	0	0	inf	inf	1.57348e-09	1.25388e-06
chr14	-	104776671	104795504	ENST00000555926	protein_coding	5	553	ENSG00000142208	AKT1	GO:0046326(positive regulation of glucose import);GO:0051091(positive regulation of sequence-specific DNA binding transcription factor activity);GO:0001934(positive regulation of protein phosphorylation);GO:0045600(positive regulation of fat cell differentiation);GO:0010507(negative regulation of autophagy);GO:0006810(transport);GO:0005634(nucleus);GO:0005737(cytoplasm);GO:0016020(membrane);GO:00…	04014(Ras signaling pathway);04015(Rap1 signaling pathway);04010(MAPK signaling pathway);04012(ErbB signaling pathway);04370(VEGF signaling pathway);04371(Apelin signaling pathway);04630(Jak-STAT signaling pathway);04668(TNF signaling pathway);04066(HIF-1 signaling pathway);04068(FoxO signaling pathway);04072(Phospholipase D signaling pathway);04071(Sphingolipid signaling pathway);04024(cAMP sign…	NA	NA	AKT serine/threonine kinase 1 [Source:HGNC Symbol;Acc:HGNC:391]	31.9857	21.2174	0	0	inf	inf	1.5769e-09	1.25388e-06
chr12	-	110452487	110468721	ENST00000543199	protein_coding	8	1604	ENSG00000111231	GPN3	GO:0005622(intracellular);GO:0000166(nucleotide binding);GO:0016787(hydrolase activity);GO:0005525(GTP binding);GO:0005515(protein binding);GO:0003924(GTPase activity);GO:0043234(protein complex);GO:0044376(RNA polymerase II complex import to nucleus);GO:1990022(RNA polymerase III complex localization to nucleus)	NA	NA	NA	GPN-loop GTPase 3 [Source:HGNC Symbol;Acc:HGNC:30186]	10.6685	7.38668	0	0	inf	inf	1.69895e-09	1.32841e-06
chr10	-	114431113	114684457	ENST00000392955	protein_coding	23	7408	ENSG00000099204	ABLIM1	GO:0005737(cytoplasm);GO:0046872(metal ion binding);GO:0003779(actin binding);GO:0005856(cytoskeleton);GO:0005515(protein binding);GO:0007010(cytoskeleton organization);GO:0007601(visual perception);GO:0015629(actin cytoskeleton);GO:0009887(animal organ morphogenesis);GO:0030032(lamellipodium assembly);GO:0060271(cilium assembly);GO:0001725(stress fiber);GO:0030027(lamellipodium)	04360(Axon guidance)	K07520	NA	actin binding LIM protein 1 [Source:HGNC Symbol;Acc:HGNC:78]	0	0	0.3064	15.0692	-inf	-inf	1.80537e-09	1.38848e-06
chr5	+	163437614	163443892	ENST00000510664	protein_coding	7	994	ENSG00000113328	CCNG1	GO:0005634(nucleus);GO:0051301(cell division);GO:0005515(protein binding);GO:0007049(cell cycle);GO:0051726(regulation of cell cycle);GO:0005654(nucleoplasm);GO:0000079(regulation of cyclin-dependent protein serine/threonine kinase activity)	04115(p53 signaling pathway);05206(MicroRNAs in cancer)	NA	NA	cyclin G1 [Source:HGNC Symbol;Acc:HGNC:1592]	0	0	8.05087	26.9016	-inf	-inf	1.90512e-09	1.44156e-06
chr1	-	153981617	153985366	ENST00000614713	protein_coding	8	1353	ENSG00000143545	RAB13	GO:0006810(transport);GO:0016020(membrane);GO:0015031(protein transport);GO:0005525(GTP binding);GO:0000166(nucleotide binding);GO:0005829(cytosol);GO:0003924(GTPase activity);GO:0005886(plasma membrane);GO:0042995(cell projection);GO:0005515(protein binding);GO:0030054(cell junction);GO:0030659(cytoplasmic vesicle membrane);GO:0031410(cytoplasmic vesicle);GO:0005923(bicellular tight junction);GO…	04530(Tight junction)	K06109	NA	RAB13, member RAS oncogene family [Source:HGNC Symbol;Acc:HGNC:9762]	0.365355	0.185263	38.4396	69.8218	0.00508601	-7.61925	1.94421e-09	1.44779e-06
chr19	-	14478004	14479857	ENST00000589631	protein_coding	4	799	ENSG00000123159	GIPC1	GO:0005737(cytoplasm);GO:0016020(membrane);GO:0005829(cytosol);GO:0005515(protein binding);GO:0007186(G-protein coupled receptor signaling pathway);GO:0031410(cytoplasmic vesicle);GO:0003779(actin binding);GO:0017022(myosin binding);GO:0030165(PDZ domain binding);GO:0042803(protein homodimerization activity);GO:0006605(protein targeting);GO:0007268(chemical synaptic transmission);GO:0014047(gluta…	NA	NA	NA	GIPC PDZ domain containing family member 1 [Source:HGNC Symbol;Acc:HGNC:1226]	0	0	28.9181	10.5841	-inf	-inf	2.14296e-09	1.56986e-06
chr17	-	44798448	44830813	ENST00000590758	protein_coding	2	7566	ENSG00000182963	GJC1	GO:0016020(membrane);GO:0016021(integral component of membrane);GO:0005886(plasma membrane);GO:0005921(gap junction);GO:0030054(cell junction);GO:0007154(cell communication);GO:0005922(connexin complex);GO:0034220(ion transmembrane transport);GO:0005789(endoplasmic reticulum membrane);GO:0006810(transport);GO:0006936(muscle contraction);GO:0014704(intercalated disc);GO:0016264(gap junction assemb…	NA	NA	NA	gap junction protein gamma 1 [Source:HGNC Symbol;Acc:HGNC:4280]	0	0	1.90729	1.687	-inf	-inf	2.19954e-09	1.56986e-06
chr3	+	49007393	49015953	ENST00000608424	protein_coding	6	4070	ENSG00000178252	WDR6	GO:0005829(cytosol);GO:0005886(plasma membrane);GO:0043560(insulin receptor substrate binding);GO:0043234(protein complex);GO:0010507(negative regulation of autophagy);GO:0003723(RNA binding);GO:0005737(cytoplasm);GO:0005515(protein binding);GO:0007049(cell cycle);GO:0008285(negative regulation of cell proliferation);GO:0008180(COP9 signalosome);GO:0007050(cell cycle arrest)	NA	NA	NA	WD repeat domain 6 [Source:HGNC Symbol;Acc:HGNC:12758]	0	0	3.28793	3.43924	-inf	-inf	2.20853e-09	1.56986e-06
chr1	-	31727411	31756801	ENST00000398538	protein_coding	29	4675	ENSG00000121753	ADGRB2	GO:0016020(membrane);GO:0016021(integral component of membrane);GO:0004930(G-protein coupled receptor activity);GO:0007186(G-protein coupled receptor signaling pathway);GO:0004888(transmembrane signaling receptor activity);GO:0007166(cell surface receptor signaling pathway);GO:0016525(negative regulation of angiogenesis);GO:0005886(plasma membrane);GO:0004871(signal transducer activity);GO:000716…	NA	NA	NA	adhesion G protein-coupled receptor B2 [Source:HGNC Symbol;Acc:HGNC:944]	0	0	2.94024	2.50552	-inf	-inf	3.30977e-09	2.28345e-06
chr2	+	172427418	172504534	ENST00000409532	protein_coding	26	3544	ENSG00000091409	ITGA6	GO:0045944(positive regulation of transcription from RNA polymerase II promoter);GO:0030335(positive regulation of cell migration);GO:0016020(membrane);GO:0016021(integral component of membrane);GO:0046872(metal ion binding);GO:0007155(cell adhesion);GO:0005886(plasma membrane);GO:0005515(protein binding);GO:0007229(integrin-mediated signaling pathway);GO:0008305(integrin complex);GO:0005925(foca…	04151(PI3K-Akt signaling pathway);04512(ECM-receptor interaction);04514(Cell adhesion molecules (CAMs));04510(Focal adhesion);04810(Regulation of actin cytoskeleton);04640(Hematopoietic cell lineage);05200(Pathways in cancer);05222(Small cell lung cancer);05410(Hypertrophic cardiomyopathy (HCM));05412(Arrhythmogenic right ventricular cardiomyopathy (ARVC));05414(Dilated cardiomyopathy (DCM));0516…	K06485	NA	integrin subunit alpha 6 [Source:HGNC Symbol;Acc:HGNC:6142]	4.03077	3.17744	0	0	inf	inf	3.38125e-09	2.29895e-06
chr20	-	47209214	47356889	ENST00000611941	protein_coding	22	5090	ENSG00000101040	ZMYND8	GO:0005634(nucleus);GO:0046872(metal ion binding);GO:0006351(transcription, DNA-templated);GO:0006355(regulation of transcription, DNA-templated);GO:0005515(protein binding);GO:0003682(chromatin binding);GO:0000977(RNA polymerase II regulatory region sequence-specific DNA binding);GO:0035064(methylated histone binding);GO:0001106(RNA polymerase II transcription corepressor activity);GO:0070577(ly…	NA	NA	NA	zinc finger MYND-type containing 8 [Source:HGNC Symbol;Acc:HGNC:9397]	2.37392	2.35865	0	0	inf	inf	3.7086e-09	2.45396e-06
chr20	+	44966479	45079948	ENST00000499879	protein_coding	10	6161	ENSG00000101109	STK4	GO:0090090(negative regulation of canonical Wnt signaling pathway);GO:0005634(nucleus);GO:0005737(cytoplasm);GO:0046872(metal ion binding);GO:0000166(nucleotide binding);GO:0004672(protein kinase activity);GO:0004674(protein serine/threonine kinase activity);GO:0005524(ATP binding);GO:0006468(protein phosphorylation);GO:0005829(cytosol);GO:0005654(nucleoplasm);GO:0016740(transferase activity);GO:…	04014(Ras signaling pathway);04010(MAPK signaling pathway);04068(FoxO signaling pathway);05200(Pathways in cancer);05223(Non-small cell lung cancer)	NA	NA	serine/threonine kinase 4 [Source:HGNC Symbol;Acc:HGNC:11408]	0	0	1.4465	3.03707	-inf	-inf	3.71384e-09	2.45396e-06
chr7	-	92487457	92528435	ENST00000428214	protein_coding	23	3681	ENSG00000127980	PEX1	GO:0006810(transport);GO:0005737(cytoplasm);GO:0016020(membrane);GO:0015031(protein transport);GO:0000166(nucleotide binding);GO:0005524(ATP binding);GO:0005829(cytosol);GO:0007031(peroxisome organization);GO:0005515(protein binding);GO:0005777(peroxisome);GO:0006625(protein targeting to peroxisome);GO:0005778(peroxisomal membrane);GO:0042623(ATPase activity, coupled);GO:0070062(extracellular exo…	04146(Peroxisome)	K13338	NA	peroxisomal biogenesis factor 1 [Source:HGNC Symbol;Acc:HGNC:8850]	2.60849	4.39738	0	0	inf	inf	3.84509e-09	2.48631e-06
chr15	-	42210452	42273584	ENST00000448392	protein_coding	19	3049	ENSG00000103978	TMEM87A	GO:0016020(membrane);GO:0016021(integral component of membrane);GO:0032580(Golgi cisterna membrane);GO:0042147(retrograde transport, endosome to Golgi)	NA	NA	NA	transmembrane protein 87A [Source:HGNC Symbol;Acc:HGNC:24522]	4.49517	3.42994	0	0	inf	inf	3.86879e-09	2.48631e-06
chr13	-	113455819	113490691	ENST00000332592	protein_coding	5	2626	ENSG00000150401	DCUN1D2	GO:0000151(ubiquitin ligase complex);GO:0031624(ubiquitin conjugating enzyme binding);GO:0097602(cullin family protein binding);GO:0032182(ubiquitin-like protein binding);GO:0045116(protein neddylation);GO:0051443(positive regulation of ubiquitin-protein transferase activity)	NA	NA	NA	defective in cullin neddylation 1 domain containing 2 [Source:HGNC Symbol;Acc:HGNC:20328]	0	0	4.43784	4.63274	-inf	-inf	4.0268e-09	2.54822e-06
chr9	-	113386317	113401333	ENST00000409155	protein_coding	12	3173	ENSG00000148218	ALAD	GO:0005634(nucleus);GO:0046872(metal ion binding);GO:0003824(catalytic activity);GO:0016829(lyase activity);GO:0008270(zinc ion binding);GO:0008152(metabolic process);GO:0006783(heme biosynthetic process);GO:0005576(extracellular region);GO:0033014(tetrapyrrole biosynthetic process);GO:0004655(porphobilinogen synthase activity);GO:0042802(identical protein binding);GO:1904854(proteasome core comp…	00860(Porphyrin and chlorophyll metabolism)	K01698	EC:4.2.1.24	aminolevulinate dehydratase [Source:HGNC Symbol;Acc:HGNC:395]	0.003964	0.001258	3.98904	8.20033	0.000428406	-11.1887	4.0984e-09	2.54822e-06
chr3	-	48404486	48424611	ENST00000456774	protein_coding	37	5859	ENSG00000164050	PLXNB1	GO:0005622(intracellular);GO:0016020(membrane);GO:0016021(integral component of membrane);GO:0007165(signal transduction);GO:0005886(plasma membrane);GO:0005515(protein binding);GO:0005576(extracellular region);GO:0017154(semaphorin receptor activity);GO:0071526(semaphorin-plexin signaling pathway);GO:0005887(integral component of plasma membrane);GO:0048812(neuron projection morphogenesis);GO:00…	04360(Axon guidance)	NA	NA	plexin B1 [Source:HGNC Symbol;Acc:HGNC:9103]	1.70529	2.46719	0	0	inf	inf	4.14136e-09	2.54822e-06
chr14	+	60734776	60968678	ENST00000539616	protein_coding	7	1220	ENSG00000020426	MNAT1	GO:0005634(nucleus);GO:0046872(metal ion binding);GO:0005829(cytosol);GO:0005654(nucleoplasm);GO:0006351(transcription, DNA-templated);GO:0006355(regulation of transcription, DNA-templated);GO:0006468(protein phosphorylation);GO:0007049(cell cycle);GO:0006289(nucleotide-excision repair);GO:0061575(cyclin-dependent protein serine/threonine kinase activator activity);GO:0045737(positive regulation …	03022(Basal transcription factors);03420(Nucleotide excision repair)	K10842	NA	MNAT1, CDK activating kinase assembly factor [Source:HGNC Symbol;Acc:HGNC:7181]	8.11301	11.7569	0	0	inf	inf	4.25682e-09	2.54822e-06
chr1	-	112701131	112707434	ENST00000369642	protein_coding	5	1355	ENSG00000155366	RHOC	GO:0016020(membrane);GO:0005525(GTP binding);GO:0007264(small GTPase mediated signal transduction);GO:0000166(nucleotide binding);GO:0003924(GTPase activity);GO:0005622(intracellular);GO:0005886(plasma membrane);GO:0044319(wound healing, spreading of cells);GO:1902766(skeletal muscle satellite cell migration);GO:0005515(protein binding);GO:0004871(signal transducer activity);GO:0005829(cytosol);G…	NA	NA	NA	ras homolog family member C [Source:HGNC Symbol;Acc:HGNC:669]	16.6045	20.5207	0.024298	0.027958	710.45	9.47259	4.29104e-09	2.54822e-06
chr4	-	88727429	89057160	ENST00000511976	protein_coding	18	3579	ENSG00000138640	FAM13A	GO:0007165(signal transduction);GO:0043547(positive regulation of GTPase activity);GO:0005096(GTPase activator activity);GO:0005829(cytosol);GO:0051056(regulation of small GTPase mediated signal transduction)	NA	NA	NA	family with sequence similarity 13 member A [Source:HGNC Symbol;Acc:HGNC:19367]	2.81128	3.75271	0	0	inf	inf	4.37171e-09	2.56368e-06
chr5	-	124636916	124744521	ENST00000504926	protein_coding	9	4726	ENSG00000168916	ZNF608	GO:0003676(nucleic acid binding);GO:0046872(metal ion binding)	NA	NA	NA	zinc finger protein 608 [Source:HGNC Symbol;Acc:HGNC:29238]	2.06617	2.99349	0	0	inf	inf	4.5746e-09	2.61723e-06
chr1	+	11806096	11843143	ENST00000312413	protein_coding	22	5631	ENSG00000011021	CLCN6	GO:0006810(transport);GO:0016020(membrane);GO:0016021(integral component of membrane);GO:0055085(transmembrane transport);GO:0000166(nucleotide binding);GO:0005524(ATP binding);GO:0005216(ion channel activity);GO:0005765(lysosomal membrane);GO:1903959(regulation of anion transmembrane transport);GO:0006811(ion transport);GO:0007165(signal transduction);GO:0015297(antiporter activity);GO:0006821(c…	NA	NA	NA	chloride voltage-gated channel 6 [Source:HGNC Symbol;Acc:HGNC:2024]	3.65115	5.25161	0	0.00407	2187.41	11.095	4.76666e-09	2.69425e-06
chr14	+	57391301	57412746	ENST00000298406	protein_coding	4	3754	ENSG00000139977	NAA30	GO:0016740(transferase activity);GO:0008080(N-acetyltransferase activity);GO:0005634(nucleus);GO:0005737(cytoplasm);GO:0005829(cytosol);GO:0016746(transferase activity, transferring acyl groups);GO:0005515(protein binding);GO:0005844(polysome);GO:0004596(peptide alpha-N-acetyltransferase activity);GO:0017196(N-terminal peptidyl-methionine acetylation);GO:0031417(NatC complex)	NA	NA	NA	N(alpha)-acetyltransferase 30, NatC catalytic subunit [Source:HGNC Symbol;Acc:HGNC:19844]	3.17251	2.90228	0	0	inf	inf	4.87829e-09	2.72452e-06
chr14	+	75745130	75887307	ENST00000556893	protein_coding	17	3071	ENSG00000119685	TTLL5	GO:0005829(cytosol);GO:0005886(plasma membrane);GO:0006464(cellular protein modification process);GO:0005634(nucleus);GO:0005737(cytoplasm);GO:0000166(nucleotide binding);GO:0005524(ATP binding);GO:0006351(transcription, DNA-templated);GO:0005856(cytoskeleton);GO:0042995(cell projection);GO:0016874(ligase activity);GO:0005874(microtubule);GO:0005813(centrosome);GO:0005929(cilium);GO:0070740(tubul…	NA	NA	NA	tubulin tyrosine ligase like 5 [Source:HGNC Symbol;Acc:HGNC:19963]	0	0	3.10778	4.48474	-inf	-inf	4.94627e-09	2.72999e-06
chr19	-	14515649	14529308	ENST00000396969	protein_coding	4	1287	ENSG00000132002	DNAJB1	GO:0005737(cytoplasm);GO:0005634(nucleus);GO:0005829(cytosol);GO:0006457(protein folding);GO:0005515(protein binding);GO:0051082(unfolded protein binding);GO:0005730(nucleolus);GO:0005654(nucleoplasm);GO:0045296(cadherin binding);GO:0070062(extracellular exosome);GO:0051117(ATPase binding);GO:0051087(chaperone binding);GO:0006986(response to unfolded protein);GO:0030544(Hsp70 protein binding);GO:…	04141(Protein processing in endoplasmic reticulum);05164(Influenza A)	K09507	NA	DnaJ heat shock protein family (Hsp40) member B1 [Source:HGNC Symbol;Acc:HGNC:5270]	58.3292	57.0193	0.564982	0.258563	140.063	7.12994	5.9386e-09	3.22976e-06
chr19	-	5691835	5720146	ENST00000585374	protein_coding	19	2882	ENSG00000196365	LONP1	GO:0016020(membrane);GO:0000166(nucleotide binding);GO:0005524(ATP binding);GO:0005634(nucleus);GO:0005829(cytosol);GO:0005654(nucleoplasm);GO:0016787(hydrolase activity);GO:0005739(mitochondrion);GO:0003677(DNA binding);GO:0005515(protein binding);GO:0008233(peptidase activity);GO:0006508(proteolysis);GO:0004252(serine-type endopeptidase activity);GO:0005759(mitochondrial matrix);GO:0008236(seri…	NA	NA	NA	lon peptidase 1, mitochondrial [Source:HGNC Symbol;Acc:HGNC:9479]	3.18973	4.3314	0	0	inf	inf	6.13581e-09	3.27108e-06
chr17	+	60887050	61392830	ENST00000588874	protein_coding	16	2948	ENSG00000141376	BCAS3	GO:0005730(nucleolus);GO:0005634(nucleus);GO:0005737(cytoplasm);GO:0006351(transcription, DNA-templated);GO:0006355(regulation of transcription, DNA-templated);GO:0005856(cytoskeleton);GO:0005515(protein binding);GO:0045944(positive regulation of transcription from RNA polymerase II promoter);GO:2000114(regulation of establishment of cell polarity);GO:0031252(cell leading edge);GO:0043547(positiv…	NA	NA	NA	BCAS3, microtubule associated cell migration factor [Source:HGNC Symbol;Acc:HGNC:14347]	6.09359	7.80646	0.008174	0.006385	954.739	9.89896	6.45879e-09	3.36675e-06
chr14	-	67338251	67359787	ENST00000555431	protein_coding	8	1085	ENSG00000100554	ATP6V1D	GO:0006810(transport);GO:0016020(membrane);GO:0005765(lysosomal membrane);GO:0055085(transmembrane transport);GO:0006811(ion transport);GO:0005515(protein binding);GO:0015992(proton transport);GO:0042626(ATPase activity, coupled to transmembrane movement of substances);GO:0005813(centrosome);GO:0005886(plasma membrane);GO:0060271(cilium assembly);GO:0005929(cilium);GO:0005829(cytosol);GO:0070062(…	00190(Oxidative phosphorylation);04150(mTOR signaling pathway);04145(Phagosome);04966(Collecting duct acid secretion);04721(Synaptic vesicle cycle);05323(Rheumatoid arthritis);05110(Vibrio cholerae infection);05120(Epithelial cell signaling in Helicobacter pylori infection)	NA	NA	ATPase H+ transporting V1 subunit D [Source:HGNC Symbol;Acc:HGNC:13527]	0	0	7.98907	11.6724	-inf	-inf	6.61614e-09	3.41088e-06
chr7	-	30497077	30550761	ENST00000598361	protein_coding	5	687	ENSG00000281039	AC005154.6	GO:0003839(gamma-glutamylcyclotransferase activity)	NA	NA	NA	NA	24.8415	10.1267	0	0	inf	inf	7.9801e-09	4.06933e-06
chr15	+	40807089	40814565	ENST00000564258	protein_coding	11	2059	ENSG00000166140	ZFYVE19	GO:0046872(metal ion binding);GO:0005737(cytoplasm);GO:0051301(cell division);GO:0005856(cytoskeleton);GO:0005515(protein binding);GO:0007049(cell cycle);GO:0005813(centrosome);GO:0005815(microtubule organizing center);GO:0030496(midbody);GO:0008289(lipid binding);GO:0032466(negative regulation of cytokinesis);GO:0032266(phosphatidylinositol-3-phosphate binding);GO:0032154(cleavage furrow);GO:000…	NA	NA	NA	zinc finger FYVE-type containing 19 [Source:HGNC Symbol;Acc:HGNC:20758]	3.77506	6.14571	0	0	inf	inf	8.80127e-09	4.43982e-06
chr17	-	15627967	15682879	ENST00000336708	protein_coding	9	2900	ENSG00000221926	TRIM16	GO:0005737(cytoplasm);GO:0008270(zinc ion binding);GO:0046872(metal ion binding);GO:0005829(cytosol);GO:0003677(DNA binding);GO:0005622(intracellular);GO:0005886(plasma membrane);GO:0005515(protein binding);GO:0045893(positive regulation of transcription, DNA-templated);GO:0019966(interleukin-1 binding);GO:0050718(positive regulation of interleukin-1 beta secretion);GO:0043967(histone H4 acetylat…	NA	NA	NA	tripartite motif containing 16 [Source:HGNC Symbol;Acc:HGNC:17241]	4.67219	2.54607	0	0	inf	inf	9.51059e-09	4.74659e-06
chr3	-	32526284	32570858	ENST00000432458	protein_coding	11	1827	ENSG00000144635	DYNC1LI1	GO:0003723(RNA binding);GO:0006810(transport);GO:0005737(cytoplasm);GO:0016020(membrane);GO:0000166(nucleotide binding);GO:0005524(ATP binding);GO:0051301(cell division);GO:0005694(chromosome);GO:0003777(microtubule motor activity);GO:0005856(cytoskeleton);GO:0005515(protein binding);GO:0007049(cell cycle);GO:0005874(microtubule);GO:0003774(motor activity);GO:0007018(microtubule-based movement);G…	04145(Phagosome);04962(Vasopressin-regulated water reabsorption);05132(Salmonella infection)	NA	NA	dynein cytoplasmic 1 light intermediate chain 1 [Source:HGNC Symbol;Acc:HGNC:18745]	10.216	3.41045	0	0	inf	inf	1.07228e-08	5.29527e-06
chr1	-	91682430	91861593	ENST00000525962	protein_coding	16	3927	ENSG00000069702	TGFBR3	GO:0005615(extracellular space);GO:0060045(positive regulation of cardiac muscle cell proliferation);GO:0060412(ventricular septum morphogenesis);GO:0003151(outflow tract morphogenesis);GO:0050680(negative regulation of epithelial cell proliferation);GO:0007179(transforming growth factor beta receptor signaling pathway);GO:0030509(BMP signaling pathway);GO:0016020(membrane);GO:0016021(integral co…	NA	NA	NA	transforming growth factor beta receptor 3 [Source:HGNC Symbol;Acc:HGNC:11774]	2.32375	2.40749	0	0	inf	inf	1.09928e-08	5.37206e-06
chr19	+	53333749	53354869	ENST00000458035	protein_coding	4	4311	ENSG00000213799	ZNF845	GO:0003676(nucleic acid binding);GO:0005634(nucleus);GO:0046872(metal ion binding);GO:0006355(regulation of transcription, DNA-templated);GO:0006351(transcription, DNA-templated);GO:0003677(DNA binding);GO:0005622(intracellular)	NA	NA	NA	zinc finger protein 845 [Source:HGNC Symbol;Acc:HGNC:25112]	2.61771	1.72663	0	0	inf	inf	1.20967e-08	5.85058e-06
chrX	-	101009542	101052070	ENST00000372935	protein_coding	14	2921	ENSG00000188917	TRMT2B	GO:0006396(RNA processing);GO:0008168(methyltransferase activity);GO:0016740(transferase activity);GO:0008033(tRNA processing);GO:0032259(methylation);GO:0005515(protein binding);GO:0008173(RNA methyltransferase activity);GO:0001510(RNA methylation);GO:0030697(S-adenosylmethionine-dependent tRNA (m5U54) methyltransferase activity);GO:0005739(mitochondrion)	NA	NA	NA	tRNA methyltransferase 2 homolog B [Source:HGNC Symbol;Acc:HGNC:25748]	0	0	2.93554	2.89636	-inf	-inf	1.26215e-08	6.04211e-06
chr5	+	138179221	138182747	ENST00000504621	protein_coding	6	810	ENSG00000112984	KIF20A	GO:0005524(ATP binding);GO:0003777(microtubule motor activity);GO:0005794(Golgi apparatus);GO:0008017(microtubule binding);GO:0007018(microtubule-based movement);GO:0005874(microtubule);GO:0000910(cytokinesis);GO:0006810(transport);GO:0005737(cytoplasm);GO:0015031(protein transport);GO:0000166(nucleotide binding);GO:0005856(cytoskeleton);GO:0005515(protein binding);GO:0005819(spindle);GO:0030496(…	NA	NA	NA	kinesin family member 20A [Source:HGNC Symbol;Acc:HGNC:9787]	14.9365	8.50236	0	0	inf	inf	1.34438e-08	6.37072e-06
chr7	+	7566872	7607496	ENST00000340080	protein_coding	13	3453	ENSG00000164654	MIOS	GO:0016020(membrane);GO:0005765(lysosomal membrane);GO:0005764(lysosome);GO:0005515(protein binding);GO:0034198(cellular response to amino acid starvation);GO:0034629(cellular protein complex localization);GO:0032008(positive regulation of TOR signaling);GO:0061700(GATOR2 complex)	04150(mTOR signaling pathway)	K20407	NA	meiosis regulator for oocyte development [Source:HGNC Symbol;Acc:HGNC:21905]	0	0	1.58757	5.70784	-inf	-inf	1.42414e-08	6.6812e-06
chr6	-	145885493	145964097	ENST00000275233	protein_coding	30	6649	ENSG00000146414	SHPRH	GO:0005634(nucleus);GO:0046872(metal ion binding);GO:0000166(nucleotide binding);GO:0005524(ATP binding);GO:0016740(transferase activity);GO:0016787(hydrolase activity);GO:0016567(protein ubiquitination);GO:0003677(DNA binding);GO:0004386(helicase activity);GO:0006334(nucleosome assembly);GO:0000786(nucleosome);GO:0005515(protein binding);GO:0006281(DNA repair);GO:0006974(cellular response to DNA…	NA	NA	NA	SNF2 histone linker PHD RING helicase [Source:HGNC Symbol;Acc:HGNC:19336]	0.946474	1.97613	0	0	inf	inf	1.4703e-08	6.76252e-06
chr6	-	142751467	142945201	ENST00000367603	protein_coding	10	9724	ENSG00000010818	HIVEP2	GO:0003676(nucleic acid binding);GO:0005634(nucleus);GO:0046872(metal ion binding);GO:0005654(nucleoplasm);GO:0006351(transcription, DNA-templated);GO:0006355(regulation of transcription, DNA-templated);GO:0003677(DNA binding);GO:0003700(transcription factor activity, sequence-specific DNA binding);GO:0007165(signal transduction);GO:0007275(multicellular organism development);GO:0043565(sequence-…	NA	NA	NA	human immunodeficiency virus type I enhancer binding protein 2 [Source:HGNC Symbol;Acc:HGNC:4921]	0.795073	0.855331	0	0	inf	inf	1.50193e-08	6.84091e-06
chr1	+	27935110	27959151	ENST00000549094	protein_coding	7	1611	ENSG00000130768	SMPDL3B	GO:0016020(membrane);GO:0005615(extracellular space);GO:0046872(metal ion binding);GO:0016787(hydrolase activity);GO:0006629(lipid metabolic process);GO:0016042(lipid catabolic process);GO:0005886(plasma membrane);GO:0008152(metabolic process);GO:0005576(extracellular region);GO:0016798(hydrolase activity, acting on glycosyl bonds);GO:0031225(anchored component of membrane);GO:0002376(immune syst…	NA	NA	NA	sphingomyelin phosphodiesterase acid like 3B [Source:HGNC Symbol;Acc:HGNC:21416]	4.66121	5.54872	0	0	inf	inf	1.52261e-08	6.86845e-06
chr7	+	7566875	7607223	ENST00000405785	protein_coding	12	3095	ENSG00000164654	MIOS	GO:0016020(membrane);GO:0005765(lysosomal membrane);GO:0005764(lysosome);GO:0005515(protein binding);GO:0034198(cellular response to amino acid starvation);GO:0034629(cellular protein complex localization);GO:0032008(positive regulation of TOR signaling);GO:0061700(GATOR2 complex)	04150(mTOR signaling pathway)	K20407	NA	meiosis regulator for oocyte development [Source:HGNC Symbol;Acc:HGNC:21905]	3.09811	2.26596	0	0	inf	inf	1.57023e-08	7.01581e-06
chr3	+	129440254	129520339	ENST00000348417	protein_coding	30	3877	ENSG00000163913	IFT122	GO:0005737(cytoplasm);GO:0016020(membrane);GO:0005829(cytosol);GO:0005654(nucleoplasm);GO:0005856(cytoskeleton);GO:0042995(cell projection);GO:0005515(protein binding);GO:0007275(multicellular organism development);GO:0035735(intraciliary transport involved in cilium assembly);GO:0060271(cilium assembly);GO:0005929(cilium);GO:0097542(ciliary tip);GO:0030030(cell projection organization);GO:000184…	NA	NA	NA	intraflagellar transport 122 [Source:HGNC Symbol;Acc:HGNC:13556]	5.20807	1.31276	0	0	inf	inf	1.66895e-08	7.38653e-06
chr1	-	151342247	151346822	ENST00000392746	protein_coding	11	2056	ENSG00000143390	RFX5	GO:0005634(nucleus);GO:0006355(regulation of transcription, DNA-templated);GO:0006366(transcription from RNA polymerase II promoter);GO:0006351(transcription, DNA-templated);GO:0003677(DNA binding);GO:0006357(regulation of transcription from RNA polymerase II promoter);GO:0005515(protein binding);GO:0003700(transcription factor activity, sequence-specific DNA binding);GO:0000978(RNA polymerase II…	04612(Antigen processing and presentation);05340(Primary immunodeficiency);05152(Tuberculosis)	K08061	NA	regulatory factor X5 [Source:HGNC Symbol;Acc:HGNC:9986]	0.000492	0.004873	15.9239	3.41739	0.000277387	-11.8158	1.7668e-08	7.67478e-06
chr17	-	38541281	38563424	ENST00000622190	protein_coding	15	4635	ENSG00000277363	SRCIN1	GO:0005737(cytoplasm);GO:0016020(membrane);GO:0005886(plasma membrane);GO:0005856(cytoskeleton);GO:0042995(cell projection);GO:0005515(protein binding);GO:0030054(cell junction);GO:0045202(synapse);GO:0045211(postsynaptic membrane);GO:0030425(dendrite);GO:0030334(regulation of cell migration);GO:0034446(substrate adhesion-dependent cell spreading);GO:0061001(regulation of dendritic spine morphoge…	NA	NA	NA	SRC kinase signaling inhibitor 1 [Source:HGNC Symbol;Acc:HGNC:29506]	0	0	2.47168	1.32509	-inf	-inf	1.79211e-08	7.7133e-06
chr8	-	12182556	12194070	ENST00000533852	protein_coding	8	2043	ENSG00000186523	FAM86B1	GO:0008168(methyltransferase activity);GO:0016740(transferase activity);GO:0032259(methylation)	NA	NA	NA	family with sequence similarity 86 member B1 [Source:HGNC Symbol;Acc:HGNC:28268]	3.64076	3.99875	0	0	inf	inf	1.82433e-08	7.78061e-06
chr1	+	160352076	160356754	ENST00000435149	protein_coding	7	824	ENSG00000162736	NCSTN	GO:0016020(membrane);GO:0016021(integral component of membrane);GO:0005794(Golgi apparatus);GO:0005765(lysosomal membrane);GO:0005783(endoplasmic reticulum);GO:0005515(protein binding);GO:0006508(proteolysis);GO:0042470(melanosome);GO:0030659(cytoplasmic vesicle membrane);GO:0031410(cytoplasmic vesicle);GO:0007219(Notch signaling pathway);GO:0016485(protein processing);GO:0005925(focal adhesion);…	04330(Notch signaling pathway);05010(Alzheimer's disease)	NA	NA	nicastrin [Source:HGNC Symbol;Acc:HGNC:17091]	7.04125	13.8328	0	0	inf	inf	1.88435e-08	7.96417e-06
chr12	+	93378550	93402301	ENST00000549992	protein_coding	5	3607	ENSG00000173598	NUDT4	GO:0003723(RNA binding);GO:0005737(cytoplasm);GO:0046872(metal ion binding);GO:0005829(cytosol);GO:0016787(hydrolase activity);GO:0005515(protein binding);GO:0005634(nucleus);GO:0005622(intracellular);GO:0035556(intracellular signal transduction);GO:0043647(inositol phosphate metabolic process);GO:0019722(calcium-mediated signaling);GO:0046907(intracellular transport);GO:0000298(endopolyphosphata…	NA	NA	NA	nudix hydrolase 4 [Source:HGNC Symbol;Acc:HGNC:8051]	2.27847	1.92426	0	0	inf	inf	2.00137e-08	8.23617e-06
chr7	+	148729999	148800707	ENST00000617797	protein_coding	22	2508	ENSG00000055130	CUL1	GO:0016567(protein ubiquitination);GO:0005515(protein binding);GO:0006511(ubiquitin-dependent protein catabolic process);GO:0031625(ubiquitin protein ligase binding);GO:0031461(cullin-RING ubiquitin ligase complex);GO:0038095(Fc-epsilon receptor signaling pathway);GO:0061630(ubiquitin protein ligase activity);GO:0005654(nucleoplasm);GO:0005829(cytosol);GO:0000209(protein polyubiquitination);GO:00…	04141(Protein processing in endoplasmic reticulum);04120(Ubiquitin mediated proteolysis);04310(Wnt signaling pathway);04340(Hedgehog signaling pathway);04350(TGF-beta signaling pathway);04110(Cell cycle);04114(Oocyte meiosis);04710(Circadian rhythm);05200(Pathways in cancer);05168(Herpes simplex infection)	NA	NA	cullin 1 [Source:HGNC Symbol;Acc:HGNC:2551]	5.87119	2.06704	0	0	inf	inf	2.1094e-08	8.60526e-06
chr1	-	21596221	21620041	ENST00000374763	protein_coding	23	3334	ENSG00000076864	RAP1GAP	GO:0030695(GTPase regulator activity);GO:0050790(regulation of catalytic activity);GO:0043547(positive regulation of GTPase activity);GO:0005096(GTPase activator activity);GO:0051056(regulation of small GTPase mediated signal transduction);GO:0045665(negative regulation of neuron differentiation);GO:1904425(negative regulation of GTP binding);GO:1904442(negative regulation of thyroid gland epithe…	04015(Rap1 signaling pathway)	K17700	NA	RAP1 GTPase activating protein [Source:HGNC Symbol;Acc:HGNC:9858]	0	0	2.38865	1.87559	-inf	-inf	2.23537e-08	8.83444e-06
chr1	+	89524903	89597864	ENST00000330947	protein_coding	6	7593	ENSG00000197147	LRRC8B	GO:0016020(membrane);GO:0016021(integral component of membrane);GO:0006810(transport);GO:0005737(cytoplasm);GO:0005783(endoplasmic reticulum);GO:0005789(endoplasmic reticulum membrane);GO:0006811(ion transport);GO:0005886(plasma membrane);GO:0005515(protein binding);GO:0007165(signal transduction);GO:0055085(transmembrane transport);GO:0005225(volume-sensitive anion channel activity);GO:0044070(r…	NA	NA	NA	leucine rich repeat containing 8 family member B [Source:HGNC Symbol;Acc:HGNC:30692]	0	0	0.85	1.01234	-inf	-inf	2.24569e-08	8.83444e-06
chr2	+	241356289	241465778	ENST00000627550	protein_coding	18	2122	ENSG00000006607	FARP2	GO:0007155(cell adhesion);GO:0005089(Rho guanyl-nucleotide exchange factor activity);GO:0035023(regulation of Rho protein signal transduction);GO:0043547(positive regulation of GTPase activity);GO:0005856(cytoskeleton);GO:0008092(cytoskeletal protein binding);GO:0005085(guanyl-nucleotide exchange factor activity);GO:0005829(cytosol);GO:0071800(podosome assembly);GO:0005737(cytoplasm);GO:0030316(o…	04015(Rap1 signaling pathway);04520(Adherens junction)	K06082	NA	FERM, ARH/RhoGEF and pleckstrin domain protein 2 [Source:HGNC Symbol;Acc:HGNC:16460]	0	0	2.86302	3.27869	-inf	-inf	2.27608e-08	8.83444e-06
chr6	-	131586749	131628229	ENST00000368060	protein_coding	30	4446	ENSG00000112282	MED23	GO:0005634(nucleus);GO:0006351(transcription, DNA-templated);GO:0006355(regulation of transcription, DNA-templated);GO:0005515(protein binding);GO:0005654(nucleoplasm);GO:0003713(transcription coactivator activity);GO:0006367(transcription initiation from RNA polymerase II promoter);GO:0005667(transcription factor complex);GO:0006357(regulation of transcription from RNA polymerase II promoter)	NA	NA	NA	mediator complex subunit 23 [Source:HGNC Symbol;Acc:HGNC:2372]	0	0	1.52676	1.61301	-inf	-inf	2.27857e-08	8.83444e-06
chr14	-	50857891	50944456	ENST00000532462	protein_coding	20	2711	ENSG00000100504	PYGL	GO:0016740(transferase activity);GO:0016757(transferase activity, transferring glycosyl groups);GO:0005975(carbohydrate metabolic process);GO:0030170(pyridoxal phosphate binding);GO:0004645(phosphorylase activity);GO:0008184(glycogen phosphorylase activity);GO:0102499(-);GO:0000166(nucleotide binding);GO:0005524(ATP binding);GO:0042803(protein homodimerization activity);GO:0005515(protein binding…	00500(Starch and sucrose metabolism);04217(Necroptosis);04910(Insulin signaling pathway);04922(Glucagon signaling pathway);04931(Insulin resistance)	NA	NA	glycogen phosphorylase L [Source:HGNC Symbol;Acc:HGNC:9725]	0	0.027579	36.5734	5.09769	0.000661826	-10.5613	2.29894e-08	8.84038e-06
chr8	-	98189833	98294336	ENST00000430223	protein_coding	11	4496	ENSG00000104361	NIPAL2	GO:0016020(membrane);GO:0016021(integral component of membrane);GO:0015095(magnesium ion transmembrane transporter activity);GO:0015693(magnesium ion transport);GO:1903830(magnesium ion transmembrane transport)	NA	NA	NA	NIPA like domain containing 2 [Source:HGNC Symbol;Acc:HGNC:25854]	0	0	1.3581	1.71411	-inf	-inf	2.36981e-08	9.03879e-06
chr19	+	50188186	50309790	ENST00000598205	protein_coding	42	6137	ENSG00000105357	MYH14	GO:0016020(membrane);GO:0000166(nucleotide binding);GO:0005524(ATP binding);GO:0003774(motor activity);GO:0016459(myosin complex);GO:0003779(actin binding);GO:0005516(calmodulin binding);GO:0005829(cytosol);GO:0051015(actin filament binding);GO:0070062(extracellular exosome);GO:0003009(skeletal muscle contraction);GO:0016887(ATPase activity);GO:0007605(sensory perception of sound);GO:0008360(regu…	04530(Tight junction);04810(Regulation of actin cytoskeleton);05132(Salmonella infection)	NA	NA	myosin heavy chain 14 [Source:HGNC Symbol;Acc:HGNC:23212]	0	0	1.17165	0.990194	-inf	-inf	2.39202e-08	9.04993e-06
chr11	+	118359644	118399207	ENST00000431736	protein_coding	20	6061	ENSG00000110344	UBE4A	GO:0005737(cytoplasm);GO:0016740(transferase activity);GO:0016567(protein ubiquitination);GO:0004842(ubiquitin-protein transferase activity);GO:0005515(protein binding);GO:0006511(ubiquitin-dependent protein catabolic process);GO:0005634(nucleus);GO:0000151(ubiquitin ligase complex);GO:0034450(ubiquitin-ubiquitin ligase activity);GO:0000209(protein polyubiquitination);GO:0030433(ubiquitin-depende…	04120(Ubiquitin mediated proteolysis)	K10596	EC:2.3.2.27	ubiquitination factor E4A [Source:HGNC Symbol;Acc:HGNC:12499]	7.93016	6.6341	0.06054	0.051818	129.624	7.01819	2.71211e-08	1.01059e-05
chr1	+	6449055	6460926	ENST00000633239	protein_coding	7	1494	ENSG00000187017	ESPN	GO:0003779(actin binding);GO:0051015(actin filament binding);GO:0051017(actin filament bundle assembly);GO:0005737(cytoplasm);GO:0005856(cytoskeleton);GO:0042995(cell projection);GO:0031941(filamentous actin);GO:0032420(stereocilium);GO:0007605(sensory perception of sound);GO:0005902(microvillus);GO:0017124(SH3 domain binding);GO:0007626(locomotory behavior);GO:0030046(parallel actin filament bun…	NA	NA	NA	espin [Source:HGNC Symbol;Acc:HGNC:13281]	3.7007	4.28799	0	0	inf	inf	2.74292e-08	1.01059e-05
chr1	+	28887091	29120046	ENST00000356093	protein_coding	19	5857	ENSG00000159023	EPB41	GO:0006810(transport);GO:0005634(nucleus);GO:0005737(cytoplasm);GO:0005829(cytosol);GO:0003779(actin binding);GO:0051301(cell division);GO:0005886(plasma membrane);GO:0005198(structural molecule activity);GO:0030054(cell junction);GO:0005856(cytoskeleton);GO:0008092(cytoskeletal protein binding);GO:0007049(cell cycle);GO:0005516(calmodulin binding);GO:0030866(cortical actin cytoskeleton organizat…	NA	NA	NA	erythrocyte membrane protein band 4.1 [Source:HGNC Symbol;Acc:HGNC:3377]	0.913513	1.45169	0	0	inf	inf	2.77756e-08	1.01059e-05
chr4	-	82925715	83010823	ENST00000446851	protein_coding	13	4083	ENSG00000189308	LIN54	GO:0005634(nucleus);GO:0006351(transcription, DNA-templated);GO:0006355(regulation of transcription, DNA-templated);GO:0003677(DNA binding);GO:0005515(protein binding);GO:0007049(cell cycle);GO:0005654(nucleoplasm);GO:0051726(regulation of cell cycle)	04218(Cellular senescence)	K21776	NA	lin-54 DREAM MuvB core complex component [Source:HGNC Symbol;Acc:HGNC:25397]	1.31011	2.04643	0	0	inf	inf	2.7805e-08	1.01059e-05
chr12	-	56316223	56333749	ENST00000425394	protein_coding	26	5372	ENSG00000135473	PAN2	GO:0003676(nucleic acid binding);GO:0006397(mRNA processing);GO:0005634(nucleus);GO:0005737(cytoplasm);GO:0016787(hydrolase activity);GO:0090305(nucleic acid phosphodiester bond hydrolysis);GO:0005515(protein binding);GO:0004527(exonuclease activity);GO:0004518(nuclease activity);GO:0000289(nuclear-transcribed mRNA poly(A) tail shortening);GO:0000932(P-body);GO:0031251(PAN complex);GO:0005829(cyt…	03018(RNA degradation)	K12571	EC:3.1.13.4	PAN2 poly(A) specific ribonuclease subunit [Source:HGNC Symbol;Acc:HGNC:20074]	0.954659	1.75553	0	0	inf	inf	2.80037e-08	1.01059e-05
chr1	-	36339624	36385888	ENST00000373130	protein_coding	11	3628	ENSG00000196182	STK40	GO:0005634(nucleus);GO:0005737(cytoplasm);GO:0000166(nucleotide binding);GO:0004672(protein kinase activity);GO:0004674(protein serine/threonine kinase activity);GO:0005524(ATP binding);GO:0006468(protein phosphorylation);GO:0005829(cytosol);GO:0005654(nucleoplasm);GO:0016740(transferase activity);GO:0016301(kinase activity);GO:0016310(phosphorylation);GO:0005515(protein binding);GO:0003016(respi…	NA	NA	NA	serine/threonine kinase 40 [Source:HGNC Symbol;Acc:HGNC:21373]	1.48061	1.74319	0	0	inf	inf	2.99024e-08	1.07087e-05
chr10	+	62049211	62093064	ENST00000309334	protein_coding	7	3141	ENSG00000150347	ARID5B	GO:0005634(nucleus);GO:0006355(regulation of transcription, DNA-templated);GO:0006351(transcription, DNA-templated);GO:0003677(DNA binding);GO:0005515(protein binding);GO:0003713(transcription coactivator activity);GO:0000122(negative regulation of transcription from RNA polymerase II promoter);GO:0005654(nucleoplasm);GO:0060612(adipose tissue development);GO:0044212(transcription regulatory regi…	NA	NA	NA	AT-rich interaction domain 5B [Source:HGNC Symbol;Acc:HGNC:17362]	1.6469	1.62623	0	0	inf	inf	3.57505e-08	1.2615e-05
chr10	-	14520851	14572189	ENST00000378458	protein_coding	5	1284	ENSG00000065809	FAM107B	NA	NA	NA	NA	family with sequence similarity 107 member B [Source:HGNC Symbol;Acc:HGNC:23726]	0	0	4.25929	3.8079	-inf	-inf	3.69826e-08	1.27574e-05
chr12	-	111360680	111363749	ENST00000547838	protein_coding	2	2846	ENSG00000198324	FAM109A	GO:0005829(cytosol);GO:0005794(Golgi apparatus);GO:0042803(protein homodimerization activity);GO:0031410(cytoplasmic vesicle);GO:0005515(protein binding);GO:0005768(endosome);GO:0005802(trans-Golgi network);GO:0005769(early endosome);GO:0042147(retrograde transport, endosome to Golgi);GO:0055037(recycling endosome);GO:0030136(clathrin-coated vesicle);GO:0007032(endosome organization);GO:0001881(r…	NA	NA	NA	family with sequence similarity 109 member A [Source:HGNC Symbol;Acc:HGNC:26509]	0	0	1.86866	1.54917	-inf	-inf	3.90948e-08	1.31169e-05
chr10	-	49734644	49762379	ENST00000419399	protein_coding	22	3588	ENSG00000197444	OGDHL	GO:0046872(metal ion binding);GO:0016491(oxidoreductase activity);GO:0055114(oxidation-reduction process);GO:0006099(tricarboxylic acid cycle);GO:0006096(glycolytic process);GO:0008152(metabolic process);GO:0005739(mitochondrion);GO:0016624(oxidoreductase activity, acting on the aldehyde or oxo group of donors, disulfide as acceptor);GO:0005515(protein binding);GO:0005759(mitochondrial matrix);GO…	00020(Citrate cycle (TCA cycle));00310(Lysine degradation);00380(Tryptophan metabolism)	K00164	EC:1.2.4.2	oxoglutarate dehydrogenase like [Source:HGNC Symbol;Acc:HGNC:25590]	0	0	1.26531	1.63321	-inf	-inf	3.92387e-08	1.31169e-05
chr1	-	204218851	204359916	ENST00000272203	protein_coding	23	7401	ENSG00000143850	PLEKHA6	NA	NA	NA	NA	pleckstrin homology domain containing A6 [Source:HGNC Symbol;Acc:HGNC:17053]	0.604247	0.719113	0	0	inf	inf	3.94229e-08	1.31169e-05
chr16	+	57628605	57665025	ENST00000562558	protein_coding	15	3858	ENSG00000205336	ADGRG1	GO:0005622(intracellular);GO:0016020(membrane);GO:0016021(integral component of membrane);GO:0004930(G-protein coupled receptor activity);GO:0007186(G-protein coupled receptor signaling pathway);GO:0007155(cell adhesion);GO:0005886(plasma membrane);GO:0004871(signal transducer activity);GO:0007165(signal transduction);GO:0005576(extracellular region);GO:0004888(transmembrane signaling receptor ac…	NA	NA	NA	adhesion G protein-coupled receptor G1 [Source:HGNC Symbol;Acc:HGNC:4512]	1.32157	1.12369	0	0	inf	inf	3.99017e-08	1.31827e-05
chr15	-	64687604	64703208	ENST00000560258	protein_coding	4	1745	ENSG00000180304	OAZ2	GO:0005634(nucleus);GO:0005829(cytosol);GO:0005737(cytoplasm);GO:0008073(ornithine decarboxylase inhibitor activity);GO:0006595(polyamine metabolic process);GO:0043086(negative regulation of catalytic activity);GO:0045732(positive regulation of protein catabolic process);GO:0005515(protein binding);GO:0006521(regulation of cellular amino acid metabolic process);GO:0006596(polyamine biosynthetic p…	NA	NA	NA	ornithine decarboxylase antizyme 2 [Source:HGNC Symbol;Acc:HGNC:8096]	6.96764	2.35281	0	0	inf	inf	4.03715e-08	1.32043e-05
chr2	-	96021947	96034925	ENST00000453542	protein_coding	21	2466	ENSG00000186281	GPAT2	GO:0016020(membrane);GO:0016021(integral component of membrane);GO:0016740(transferase activity);GO:0016746(transferase activity, transferring acyl groups);GO:0006629(lipid metabolic process);GO:0008152(metabolic process);GO:0005739(mitochondrion);GO:0008654(phospholipid biosynthetic process);GO:0005741(mitochondrial outer membrane);GO:0016024(CDP-diacylglycerol biosynthetic process);GO:0008374(O…	00561(Glycerolipid metabolism);00564(Glycerophospholipid metabolism)	K00629	EC:2.3.1.15	glycerol-3-phosphate acyltransferase 2, mitochondrial [Source:HGNC Symbol;Acc:HGNC:27168]	0	0	1.85257	1.87411	-inf	-inf	4.05496e-08	1.32043e-05
chr16	+	57628555	57665016	ENST00000388813	protein_coding	15	3925	ENSG00000205336	ADGRG1	GO:0005622(intracellular);GO:0016020(membrane);GO:0016021(integral component of membrane);GO:0004930(G-protein coupled receptor activity);GO:0007186(G-protein coupled receptor signaling pathway);GO:0007155(cell adhesion);GO:0005886(plasma membrane);GO:0004871(signal transducer activity);GO:0007165(signal transduction);GO:0005576(extracellular region);GO:0004888(transmembrane signaling receptor ac…	NA	NA	NA	adhesion G protein-coupled receptor G1 [Source:HGNC Symbol;Acc:HGNC:4512]	1.29313	1.1033	0	0	inf	inf	4.08114e-08	1.32043e-05
chr3	+	190563941	190651518	ENST00000412504	protein_coding	10	4875	ENSG00000196083	IL1RAP	GO:0016020(membrane);GO:0016021(integral component of membrane);GO:0007165(signal transduction);GO:0005886(plasma membrane);GO:0005576(extracellular region);GO:0002376(immune system process);GO:0045087(innate immune response);GO:0006954(inflammatory response);GO:0005887(integral component of plasma membrane);GO:0004908(interleukin-1 receptor activity);GO:0004871(signal transducer activity);GO:000…	04010(MAPK signaling pathway);04060(Cytokine-cytokine receptor interaction);04659(Th17 cell differentiation);04750(Inflammatory mediator regulation of TRP channels)	NA	NA	interleukin 1 receptor accessory protein [Source:HGNC Symbol;Acc:HGNC:5995]	0	0	0.912284	0.885982	-inf	-inf	4.30177e-08	1.37478e-05
chr19	+	4186270	4224814	ENST00000318934	protein_coding	21	3906	ENSG00000089847	ANKRD24	NA	NA	NA	NA	ankyrin repeat domain 24 [Source:HGNC Symbol;Acc:HGNC:29424]	1.02779	1.4713	0	0	inf	inf	4.30772e-08	1.37478e-05
chr2	+	3379675	3479567	ENST00000382110	protein_coding	12	2483	ENSG00000171853	TRAPPC12	GO:0006810(transport);GO:0005634(nucleus);GO:0043547(positive regulation of GTPase activity);GO:0006508(proteolysis);GO:0048471(perinuclear region of cytoplasm);GO:0016192(vesicle-mediated transport);GO:0000776(kinetochore);GO:0004175(endopeptidase activity);GO:0005515(protein binding);GO:0005829(cytosol);GO:0017112(Rab guanyl-nucleotide exchange factor activity);GO:0061024(membrane organization)…	NA	NA	NA	trafficking protein particle complex 12 [Source:HGNC Symbol;Acc:HGNC:24284]	1.72279	1.60418	0	0	inf	inf	4.45117e-08	1.38016e-05
chr11	+	289559	295258	ENST00000409479	protein_coding	13	3062	ENSG00000142102	PGGHG	GO:0005829(cytosol);GO:0016787(hydrolase activity);GO:0003824(catalytic activity);GO:0005975(carbohydrate metabolic process);GO:0008152(metabolic process);GO:0016798(hydrolase activity, acting on glycosyl bonds);GO:0047402(protein-glucosylgalactosylhydroxylysine glucosidase activity);GO:0005618(cell wall)	NA	NA	NA	protein-glucosylgalactosylhydroxylysine glucosidase [Source:HGNC Symbol;Acc:HGNC:26210]	1.36831	2.10917	0	0	inf	inf	4.45584e-08	1.38016e-05
chr3	-	130708322	130723815	ENST00000508273	protein_coding	5	817	ENSG00000196455	PIK3R4	GO:0016020(membrane);GO:0043231(intracellular membrane-bounded organelle);GO:0000166(nucleotide binding);GO:0004672(protein kinase activity);GO:0004674(protein serine/threonine kinase activity);GO:0005524(ATP binding);GO:0006468(protein phosphorylation);GO:0016740(transferase activity);GO:0016301(kinase activity);GO:0016310(phosphorylation);GO:0015630(microtubule cytoskeleton);GO:0005515(protein …	04371(Apelin signaling pathway);04140(Autophagy - animal);04136(Autophagy - other eukaryotes)	NA	NA	phosphoinositide-3-kinase regulatory subunit 4 [Source:HGNC Symbol;Acc:HGNC:8982]	0	0	5.13794	5.90679	-inf	-inf	4.49671e-08	1.38016e-05
chr1	+	119711934	119744212	ENST00000369409	protein_coding	12	1882	ENSG00000092621	PHGDH	GO:0010468(regulation of gene expression);GO:0043209(myelin sheath);GO:0031175(neuron projection development);GO:0004617(phosphoglycerate dehydrogenase activity);GO:0006541(glutamine metabolic process);GO:0006544(glycine metabolic process);GO:0006563(L-serine metabolic process);GO:0006566(threonine metabolic process);GO:0009448(gamma-aminobutyric acid metabolic process);GO:0019530(taurine metabol…	00260(Glycine, serine and threonine metabolism)	NA	NA	phosphoglycerate dehydrogenase [Source:HGNC Symbol;Acc:HGNC:8923]	0	0	2.08745	2.2604	-inf	-inf	4.51755e-08	1.38016e-05
chr10	-	30844638	31031937	ENST00000413025	protein_coding	6	3106	ENSG00000183621	ZNF438	GO:0003676(nucleic acid binding);GO:0005634(nucleus);GO:0046872(metal ion binding);GO:0005829(cytosol);GO:0005654(nucleoplasm);GO:0006351(transcription, DNA-templated);GO:0006355(regulation of transcription, DNA-templated);GO:0003677(DNA binding)	NA	NA	NA	zinc finger protein 438 [Source:HGNC Symbol;Acc:HGNC:21029]	1.23116	1.86677	0	0	inf	inf	4.53053e-08	1.38016e-05
chr19	+	4640017	4655568	ENST00000536716	protein_coding	2	3845	ENSG00000185361	TNFAIP8L1	GO:0005737(cytoplasm);GO:0005515(protein binding);GO:0032007(negative regulation of TOR signaling)	NA	NA	NA	TNF alpha induced protein 8 like 1 [Source:HGNC Symbol;Acc:HGNC:28279]	0	0	1.06455	1.07932	-inf	-inf	4.58248e-08	1.38698e-05
chr9	+	97501180	97601741	ENST00000395211	protein_coding	10	3259	ENSG00000136842	TMOD1	GO:0005737(cytoplasm);GO:0051015(actin filament binding);GO:0003779(actin binding);GO:0005856(cytoskeleton);GO:0005829(cytosol);GO:0008180(COP9 signalosome);GO:0007015(actin filament organization);GO:0030016(myofibril);GO:0005523(tropomyosin binding);GO:0051694(pointed-end actin filament capping);GO:0005884(actin filament);GO:0030049(muscle filament sliding);GO:0030017(sarcomere);GO:0006936(muscl…	NA	NA	NA	tropomodulin 1 [Source:HGNC Symbol;Acc:HGNC:11871]	1.98765	1.17863	0	0	inf	inf	4.66026e-08	1.39256e-05
chr9	-	39072767	39288138	ENST00000297668	protein_coding	24	5064	ENSG00000106714	CNTNAP3	GO:0016020(membrane);GO:0016021(integral component of membrane);GO:0007155(cell adhesion);GO:0005886(plasma membrane);GO:0005576(extracellular region);GO:0008037(cell recognition)	NA	NA	NA	contactin associated protein like 3 [Source:HGNC Symbol;Acc:HGNC:13834]	0.756617	1.02292	0	0	inf	inf	4.82045e-08	1.41342e-05
chr8	+	97868840	98035978	ENST00000521689	protein_coding	19	3554	ENSG00000132561	MATN2	GO:0005509(calcium ion binding);GO:0005515(protein binding);GO:0005576(extracellular region);GO:0005578(proteinaceous extracellular matrix);GO:0003674(molecular_function);GO:0008150(biological_process);GO:0031012(extracellular matrix);GO:0001764(neuron migration);GO:0007411(axon guidance);GO:0008347(glial cell migration);GO:0031104(dendrite regeneration);GO:0031175(neuron projection development);…	NA	NA	NA	matrilin 2 [Source:HGNC Symbol;Acc:HGNC:6908]	0	0	1.02021	1.41653	-inf	-inf	5.03457e-08	1.46703e-05
chr7	+	151061217	151064691	ENST00000482950	protein_coding	4	500	ENSG00000164889	SLC4A2	GO:0016020(membrane);GO:0006820(anion transport);GO:0005452(inorganic anion exchanger activity);GO:0015698(inorganic anion transport);GO:0006810(transport);GO:0016021(integral component of membrane);GO:0005215(transporter activity);GO:0055085(transmembrane transport);GO:0006811(ion transport);GO:0015297(antiporter activity);GO:0035725(sodium ion transmembrane transport);GO:0005925(focal adhesion)…	04970(Salivary secretion);04971(Gastric acid secretion);04972(Pancreatic secretion);04976(Bile secretion)	NA	NA	solute carrier family 4 member 2 [Source:HGNC Symbol;Acc:HGNC:11028]	0.149119	0.131193	59.2443	35.0699	0.00297211	-8.3943	5.07387e-08	1.46935e-05
chr20	-	62905006	62914406	ENST00000370366	protein_coding	6	2383	ENSG00000101191	DIDO1	GO:0003723(RNA binding);GO:0005634(nucleus);GO:0005737(cytoplasm);GO:0046872(metal ion binding);GO:0006351(transcription, DNA-templated);GO:0005856(cytoskeleton);GO:0006915(apoptotic process);GO:0005819(spindle);GO:0097190(apoptotic signaling pathway)	NA	NA	NA	death inducer-obliterator 1 [Source:HGNC Symbol;Acc:HGNC:2680]	0	0	6.49505	1.47719	-inf	-inf	5.24025e-08	1.50823e-05
chr6	-	29555629	29628038	ENST00000355973	protein_coding	19	3506	ENSG00000204681	GABBR1	GO:0016020(membrane);GO:0016021(integral component of membrane);GO:0004930(G-protein coupled receptor activity);GO:0007186(G-protein coupled receptor signaling pathway);GO:0005886(plasma membrane);GO:0042995(cell projection);GO:0005515(protein binding);GO:0004871(signal transducer activity);GO:0007165(signal transduction);GO:0005576(extracellular region);GO:0030054(cell junction);GO:0045202(synap…	04024(cAMP signaling pathway);04080(Neuroactive ligand-receptor interaction);04915(Estrogen signaling pathway);04727(GABAergic synapse);04742(Taste transduction);05032(Morphine addiction)	NA	NA	gamma-aminobutyric acid type B receptor subunit 1 [Source:HGNC Symbol;Acc:HGNC:4070]	0.877133	6.50792	0	0	inf	inf	5.29686e-08	1.51523e-05
chr1	-	39841714	39883434	ENST00000541099	protein_coding	4	545	ENSG00000043514	TRIT1	GO:0003676(nucleic acid binding);GO:0005737(cytoplasm);GO:0008270(zinc ion binding);GO:0046872(metal ion binding);GO:0000166(nucleotide binding);GO:0005524(ATP binding);GO:0016740(transferase activity);GO:0008033(tRNA processing);GO:0005739(mitochondrion);GO:0005575(cellular_component);GO:0005759(mitochondrial matrix);GO:0006400(tRNA modification);GO:0052381(tRNA dimethylallyltransferase activity…	NA	NA	NA	tRNA isopentenyltransferase 1 [Source:HGNC Symbol;Acc:HGNC:20286]	7.15423	6.21427	0	0	inf	inf	5.54905e-08	1.575e-05
chr3	+	43286586	43348753	ENST00000437827	protein_coding	5	1995	ENSG00000163788	SNRK	GO:0005634(nucleus);GO:0046872(metal ion binding);GO:0000166(nucleotide binding);GO:0004672(protein kinase activity);GO:0004674(protein serine/threonine kinase activity);GO:0005524(ATP binding);GO:0006468(protein phosphorylation);GO:0016740(transferase activity);GO:0016301(kinase activity);GO:0016310(phosphorylation);GO:0000287(magnesium ion binding);GO:0005737(cytoplasm);GO:0035556(intracellular…	NA	NA	NA	SNF related kinase [Source:HGNC Symbol;Acc:HGNC:30598]	0	0	2.59209	1.60384	-inf	-inf	5.57298e-08	1.575e-05
chr12	-	123261276	123272334	ENST00000544658	protein_coding	4	931	ENSG00000111328	CDK2AP1	GO:0005634(nucleus);GO:0005829(cytosol);GO:0005654(nucleoplasm);GO:0005515(protein binding);GO:0007049(cell cycle);GO:0048471(perinuclear region of cytoplasm);GO:0001934(positive regulation of protein phosphorylation);GO:0070182(DNA polymerase binding);GO:0006261(DNA-dependent DNA replication)	NA	NA	NA	cyclin dependent kinase 2 associated protein 1 [Source:HGNC Symbol;Acc:HGNC:14002]	3.45314	6.50422	0	0	inf	inf	5.7313e-08	1.58838e-05
chr19	+	57849860	57860210	ENST00000423137	protein_coding	3	1974	ENSG00000198466	ZNF587	GO:0003676(nucleic acid binding);GO:0005634(nucleus);GO:0046872(metal ion binding);GO:0006355(regulation of transcription, DNA-templated);GO:0006351(transcription, DNA-templated);GO:0003677(DNA binding);GO:0005622(intracellular);GO:0005515(protein binding)	NA	NA	NA	zinc finger protein 587 [Source:HGNC Symbol;Acc:HGNC:30955]	1.64704	8.93211	0	0	inf	inf	5.75545e-08	1.58838e-05
chr6	-	110609978	110815209	ENST00000413605	protein_coding	12	6007	ENSG00000155111	CDK19	GO:0000166(nucleotide binding);GO:0004672(protein kinase activity);GO:0004674(protein serine/threonine kinase activity);GO:0005524(ATP binding);GO:0006468(protein phosphorylation);GO:0016740(transferase activity);GO:0016301(kinase activity);GO:0016310(phosphorylation);GO:0005634(nucleus);GO:0005829(cytosol);GO:0007346(regulation of mitotic cell cycle);GO:0004693(cyclin-dependent protein serine/th…	NA	NA	NA	cyclin dependent kinase 19 [Source:HGNC Symbol;Acc:HGNC:19338]	1.48698	0.548368	0	0	inf	inf	5.75574e-08	1.58838e-05
chr14	-	20368394	20413420	ENST00000556935	protein_coding	53	7643	ENSG00000129566	TEP1	GO:0003723(RNA binding);GO:0005634(nucleus);GO:0000166(nucleotide binding);GO:0005524(ATP binding);GO:0030529(intracellular ribonucleoprotein complex);GO:0005694(chromosome);GO:0000781(chromosome, telomeric region);GO:0005682(U5 snRNP);GO:0005737(cytoplasm);GO:0019899(enzyme binding);GO:0003720(telomerase activity);GO:0070034(telomerase RNA binding);GO:0005697(telomerase holoenzyme complex);GO:00…	NA	NA	NA	telomerase associated protein 1 [Source:HGNC Symbol;Acc:HGNC:11726]	0.44647	1.2827	0	0	inf	inf	5.79953e-08	1.59111e-05
chr11	+	76782313	76798153	ENST00000612930	protein_coding	2	2666	ENSG00000182704	TSKU	GO:0005576(extracellular region);GO:0005886(plasma membrane);GO:0007188(adenylate cyclase-modulating G-protein coupled receptor signaling pathway);GO:0004930(G-protein coupled receptor activity);GO:0010468(regulation of gene expression);GO:0021540(corpus callosum morphogenesis);GO:0021670(lateral ventricle development);GO:0021960(anterior commissure morphogenesis);GO:0030178(negative regulation o…	NA	NA	NA	tsukushi, small leucine rich proteoglycan [Source:HGNC Symbol;Acc:HGNC:28850]	0	0	2.03336	1.15259	-inf	-inf	5.86761e-08	1.59117e-05
chr22	+	19714504	19723274	ENST00000406395	protein_coding	12	1974	ENSG00000184702	SEPT5	GO:0005737(cytoplasm);GO:0005525(GTP binding);GO:0000166(nucleotide binding);GO:0051301(cell division);GO:0005886(plasma membrane);GO:0005856(cytoskeleton);GO:0005515(protein binding);GO:0008021(synaptic vesicle);GO:0007049(cell cycle);GO:0017157(regulation of exocytosis);GO:0003924(GTPase activity);GO:0005198(structural molecule activity);GO:0000910(cytokinesis);GO:2000300(regulation of synaptic…	05012(Parkinson's disease)	NA	NA	septin 5 [Source:HGNC Symbol;Acc:HGNC:9164]	1.70872	1.83118	0	0	inf	inf	5.91614e-08	1.59511e-05
chr21	-	33503931	33542861	ENST00000381839	protein_coding	22	3469	ENSG00000159131	GART	GO:0005737(cytoplasm);GO:0046872(metal ion binding);GO:0000166(nucleotide binding);GO:0005524(ATP binding);GO:0016740(transferase activity);GO:0003824(catalytic activity);GO:0009058(biosynthetic process);GO:0016874(ligase activity);GO:0008152(metabolic process);GO:0006164(purine nucleotide biosynthetic process);GO:0006189('de novo' IMP biosynthetic process);GO:0016742(hydroxymethyl-, formyl- and …	00230(Purine metabolism);00670(One carbon pool by folate);01523(Antifolate resistance)	K11787	EC:6.3.4.13 2.1.2.2 6.3.3.1	phosphoribosylglycinamide formyltransferase, phosphoribosylglycinamide synthetase, phosphoribosylaminoimidazole synthetase [Source:HGNC Symbol;Acc:HGNC:4163]	1.67537	0.839354	0	0	inf	inf	6.29125e-08	1.6455e-05
chrX	-	46499437	46544611	ENST00000414387	protein_coding	5	2274	ENSG00000251192	ZNF674	GO:0003676(nucleic acid binding);GO:0005634(nucleus);GO:0046872(metal ion binding);GO:0006355(regulation of transcription, DNA-templated);GO:0006351(transcription, DNA-templated);GO:0003677(DNA binding);GO:0005622(intracellular)	NA	NA	NA	zinc finger protein 674 [Source:HGNC Symbol;Acc:HGNC:17625]	1.78928	1.28406	0	0	inf	inf	6.39664e-08	1.6455e-05
chr3	-	50606522	50611831	ENST00000348721	protein_coding	3	2043	ENSG00000114737	CISH	GO:0016567(protein ubiquitination);GO:0035556(intracellular signal transduction);GO:0005515(protein binding);GO:0005737(cytoplasm);GO:0003674(molecular_function);GO:0005575(cellular_component);GO:0005829(cytosol);GO:0040008(regulation of growth);GO:0043687(post-translational protein modification);GO:0004860(protein kinase inhibitor activity);GO:0006469(negative regulation of protein kinase activi…	04630(Jak-STAT signaling pathway);04917(Prolactin signaling pathway)	K04701	NA	cytokine inducible SH2 containing protein [Source:HGNC Symbol;Acc:HGNC:1984]	1.4026	2.02953	0	0	inf	inf	6.44801e-08	1.6455e-05
chr2	-	214725646	214809711	ENST00000619009	protein_coding	5	3967	ENSG00000138376	BARD1	GO:0005634(nucleus);GO:0005737(cytoplasm);GO:0016607(nuclear speck);GO:0046872(metal ion binding);GO:0016740(transferase activity);GO:0016567(protein ubiquitination);GO:0042803(protein homodimerization activity);GO:0005515(protein binding);GO:0006281(DNA repair);GO:0006974(cellular response to DNA damage stimulus);GO:0000932(P-body);GO:0043065(positive regulation of apoptotic process);GO:0031436(…	03440(Homologous recombination)	K10683	NA	BRCA1 associated RING domain 1 [Source:HGNC Symbol;Acc:HGNC:952]	0.721856	0.871095	0	0	inf	inf	6.59641e-08	1.6455e-05
chr16	-	67662970	67666727	ENST00000602644	protein_coding	6	1353	ENSG00000124074	ENKD1	GO:0005515(protein binding);GO:0005881(cytoplasmic microtubule);GO:0015630(microtubule cytoskeleton)	NA	NA	NA	enkurin domain containing 1 [Source:HGNC Symbol;Acc:HGNC:25246]	3.55705	2.02528	0	0	inf	inf	6.6112e-08	1.6455e-05
chr16	+	21158689	21180220	ENST00000451578	protein_coding	6	1378	ENSG00000011638	TMEM159	GO:0016020(membrane);GO:0016021(integral component of membrane);GO:0005515(protein binding)	NA	NA	NA	transmembrane protein 159 [Source:HGNC Symbol;Acc:HGNC:30136]	2.05024	3.69581	0	0	inf	inf	6.61356e-08	1.6455e-05
chr14	-	22987145	23010122	ENST00000397377	protein_coding	8	1776	ENSG00000100802	C14orf93	GO:0003723(RNA binding);GO:0005515(protein binding);GO:0005576(extracellular region)	NA	NA	NA	chromosome 14 open reading frame 93 [Source:HGNC Symbol;Acc:HGNC:20162]	1.65621	3.55161	0	0	inf	inf	6.62412e-08	1.6455e-05
chr2	+	178194523	178395772	ENST00000409045	protein_coding	24	3427	ENSG00000079156	OSBPL6	GO:0006810(transport);GO:0005634(nucleus);GO:0005737(cytoplasm);GO:0016020(membrane);GO:0005886(plasma membrane);GO:0005829(cytosol);GO:0005783(endoplasmic reticulum);GO:0005789(endoplasmic reticulum membrane);GO:0005515(protein binding);GO:0006869(lipid transport);GO:0008289(lipid binding);GO:0005635(nuclear envelope);GO:0006699(bile acid biosynthetic process);GO:0031965(nuclear membrane);GO:009…	NA	NA	NA	oxysterol binding protein like 6 [Source:HGNC Symbol;Acc:HGNC:16388]	0	0	0.952259	0.992385	-inf	-inf	6.63659e-08	1.6455e-05
chr16	+	67529727	67546637	ENST00000422602	protein_coding	22	3990	ENSG00000039523	RIPOR1	GO:0005737(cytoplasm);GO:0016020(membrane);GO:0005794(Golgi apparatus);GO:0005515(protein binding);GO:0003674(molecular_function);GO:0008150(biological_process);GO:0070062(extracellular exosome);GO:0009267(cellular response to starvation);GO:0030335(positive regulation of cell migration);GO:0051683(establishment of Golgi localization);GO:0007266(Rho protein signal transduction);GO:0090316(positiv…	NA	NA	NA	RHO family interacting cell polarization regulator 1 [Source:HGNC Symbol;Acc:HGNC:25836]	0	0	0.678595	0.714963	-inf	-inf	6.65973e-08	1.6455e-05
chr20	+	45416142	45421583	ENST00000638353	protein_coding	7	970	ENSG00000124155	PIGT	GO:0016020(membrane);GO:0016021(integral component of membrane);GO:0005783(endoplasmic reticulum);GO:0005789(endoplasmic reticulum membrane);GO:0006506(GPI anchor biosynthetic process);GO:0005515(protein binding);GO:0016255(attachment of GPI anchor to protein);GO:0042765(GPI-anchor transamidase complex);GO:0030176(integral component of endoplasmic reticulum membrane);GO:0003923(GPI-anchor transam…	00563(Glycosylphosphatidylinositol(GPI)-anchor biosynthesis)	NA	NA	phosphatidylinositol glycan anchor biosynthesis class T [Source:HGNC Symbol;Acc:HGNC:14938]	3.34879	3.36372	0	0	inf	inf	6.7005e-08	1.6455e-05
chr22	-	50274979	50307572	ENST00000359337	protein_coding	37	6335	ENSG00000196576	PLXNB2	GO:0016020(membrane);GO:0016021(integral component of membrane);GO:0007165(signal transduction);GO:0005886(plasma membrane);GO:0005515(protein binding);GO:0007275(multicellular organism development);GO:0017154(semaphorin receptor activity);GO:0071526(semaphorin-plexin signaling pathway);GO:0005887(integral component of plasma membrane);GO:0070062(extracellular exosome);GO:0008360(regulation of ce…	04360(Axon guidance)	K06821	NA	plexin B2 [Source:HGNC Symbol;Acc:HGNC:9104]	0.010647	0.018644	4.27931	3.82772	0.00361303	-8.11257	6.70827e-08	1.6455e-05
chr3	+	93980142	94055279	ENST00000303097	protein_coding	8	3264	ENSG00000169379	ARL13B	GO:0016020(membrane);GO:0005525(GTP binding);GO:0007264(small GTPase mediated signal transduction);GO:0000166(nucleotide binding);GO:0005622(intracellular);GO:0005886(plasma membrane);GO:0042995(cell projection);GO:0005515(protein binding);GO:0007224(smoothened signaling pathway);GO:0060271(cilium assembly);GO:0005929(cilium);GO:0060170(ciliary membrane);GO:1905515(non-motile cilium assembly);GO:…	NA	NA	NA	ADP ribosylation factor like GTPase 13B [Source:HGNC Symbol;Acc:HGNC:25419]	0	0	0.861438	1.40895	-inf	-inf	6.73193e-08	1.6455e-05
chr17	+	7445531	7457315	ENST00000576360	protein_coding	10	1837	ENSG00000170175	CHRNB1	GO:0006810(transport);GO:0016020(membrane);GO:0016021(integral component of membrane);GO:0005216(ion channel activity);GO:0006811(ion transport);GO:0005886(plasma membrane);GO:0007165(signal transduction);GO:0030054(cell junction);GO:0045202(synapse);GO:0045211(postsynaptic membrane);GO:0005230(extracellular ligand-gated ion channel activity);GO:0060079(excitatory postsynaptic potential);GO:00058…	04080(Neuroactive ligand-receptor interaction)	NA	NA	cholinergic receptor nicotinic beta 1 subunit [Source:HGNC Symbol;Acc:HGNC:1961]	0	0	1.64819	1.70374	-inf	-inf	6.75227e-08	1.6455e-05
chr5	-	132758200	132777220	ENST00000458488	protein_coding	10	1726	ENSG00000164402	SEPT8	GO:0005737(cytoplasm);GO:0005525(GTP binding);GO:0000166(nucleotide binding);GO:0005856(cytoskeleton);GO:0005515(protein binding)	05100(Bacterial invasion of epithelial cells)	K16939	NA	septin 8 [Source:HGNC Symbol;Acc:HGNC:16511]	1.92778	1.78619	0	0	inf	inf	6.76944e-08	1.6455e-05
chr17	+	79024261	79049787	ENST00000311661	protein_coding	3	2624	ENSG00000173918	C1QTNF1	GO:0005576(extracellular region);GO:0005581(collagen trimer);GO:0005634(nucleus);GO:0005829(cytosol);GO:0005515(protein binding);GO:0005615(extracellular space);GO:0005887(integral component of plasma membrane);GO:0010628(positive regulation of gene expression);GO:0007204(positive regulation of cytosolic calcium ion concentration);GO:0005518(collagen binding);GO:0090331(negative regulation of pla…	NA	NA	NA	C1q and TNF related 1 [Source:HGNC Symbol;Acc:HGNC:14324]	1.00375	1.124	0	0	inf	inf	6.85316e-08	1.65664e-05
chr9	+	4984390	5078444	ENST00000636127	protein_coding	16	2615	ENSG00000096968	JAK2	GO:0016020(membrane);GO:0000166(nucleotide binding);GO:0004672(protein kinase activity);GO:0005524(ATP binding);GO:0006468(protein phosphorylation);GO:0016740(transferase activity);GO:0016301(kinase activity);GO:0016310(phosphorylation);GO:0035556(intracellular signal transduction);GO:0004713(protein tyrosine kinase activity);GO:0018108(peptidyl-tyrosine phosphorylation);GO:0005856(cytoskeleton);…	04630(Jak-STAT signaling pathway);04151(PI3K-Akt signaling pathway);04217(Necroptosis);04550(Signaling pathways regulating pluripotency of stem cells);04658(Th1 and Th2 cell differentiation);04659(Th17 cell differentiation);04062(Chemokine signaling pathway);04920(Adipocytokine signaling pathway);04917(Prolactin signaling pathway);04725(Cholinergic synapse);05200(Pathways in cancer);04933(AGE-RAG…	NA	NA	Janus kinase 2 [Source:HGNC Symbol;Acc:HGNC:6192]	1.04673	1.71506	0	0	inf	inf	6.9543e-08	1.65664e-05
chr7	+	100612556	100615384	ENST00000424091	protein_coding	5	1115	ENSG00000106330	MOSPD3	GO:0016020(membrane);GO:0016021(integral component of membrane);GO:0005789(endoplasmic reticulum membrane);GO:0007507(heart development)	NA	NA	NA	motile sperm domain containing 3 [Source:HGNC Symbol;Acc:HGNC:25078]	2.49605	2.90857	0	0	inf	inf	6.96198e-08	1.65664e-05
chr9	-	137048597	137054018	ENST00000312665	protein_coding	9	1500	ENSG00000054179	ENTPD2	GO:0016020(membrane);GO:0016021(integral component of membrane);GO:0000166(nucleotide binding);GO:0005524(ATP binding);GO:0016787(hydrolase activity);GO:0005783(endoplasmic reticulum);GO:0005789(endoplasmic reticulum membrane);GO:0005886(plasma membrane);GO:0070062(extracellular exosome);GO:0034656(nucleobase-containing small molecule catabolic process);GO:0017111(nucleoside-triphosphatase activi…	00230(Purine metabolism);04742(Taste transduction)	K01509	EC:3.6.1.3	ectonucleoside triphosphate diphosphohydrolase 2 [Source:HGNC Symbol;Acc:HGNC:3364]	0	0	4.28582	1.89074	-inf	-inf	6.99182e-08	1.65664e-05
chr2	+	27663915	27677297	ENST00000613517	protein_coding	7	819	ENSG00000163798	SLC4A1AP	GO:0005634(nucleus);GO:0005737(cytoplasm);GO:0043231(intracellular membrane-bounded organelle);GO:0005654(nucleoplasm);GO:0005886(plasma membrane);GO:0005515(protein binding);GO:0003729(mRNA binding)	NA	NA	NA	solute carrier family 4 member 1 adaptor protein [Source:HGNC Symbol;Acc:HGNC:13813]	3.50742	3.42188	0	0	inf	inf	7.15003e-08	1.68344e-05
chr12	-	119687760	119877288	ENST00000612548	protein_coding	13	1799	ENSG00000122966	CIT	GO:0005737(cytoplasm);GO:0016020(membrane);GO:0046872(metal ion binding);GO:0000166(nucleotide binding);GO:0004672(protein kinase activity);GO:0004674(protein serine/threonine kinase activity);GO:0005524(ATP binding);GO:0006468(protein phosphorylation);GO:0016740(transferase activity);GO:0016301(kinase activity);GO:0016310(phosphorylation);GO:0035556(intracellular signal transduction);GO:0051301(…	NA	NA	NA	citron rho-interacting serine/threonine kinase [Source:HGNC Symbol;Acc:HGNC:1985]	1.91311	1.46135	0	0	inf	inf	7.29678e-08	1.70309e-05
chr20	-	46367360	46394482	ENST00000352077	protein_coding	20	2157	ENSG00000062598	ELMO2	GO:0005737(cytoplasm);GO:0016020(membrane);GO:0005829(cytosol);GO:0006915(apoptotic process);GO:0016477(cell migration);GO:0038096(Fc-gamma receptor signaling pathway involved in phagocytosis);GO:0007010(cytoskeleton organization);GO:0005515(protein binding);GO:0017124(SH3 domain binding);GO:0098609(cell-cell adhesion);GO:0006909(phagocytosis);GO:0030971(receptor tyrosine kinase binding);GO:00480…	05131(Shigellosis);05100(Bacterial invasion of epithelial cells)	K18985	NA	engulfment and cell motility 2 [Source:HGNC Symbol;Acc:HGNC:17233]	0	0	1.21395	2.51035	-inf	-inf	7.54994e-08	1.75346e-05
chr3	+	159852939	159897349	ENST00000482804	protein_coding	7	1799	ENSG00000151967	SCHIP1	GO:0005737(cytoplasm);GO:0005515(protein binding);GO:0042802(identical protein binding);GO:0008150(biological_process)	NA	NA	NA	schwannomin interacting protein 1 [Source:HGNC Symbol;Acc:HGNC:15678]	0	0	1.57519	3.85672	-inf	-inf	7.6875e-08	1.77026e-05
chr6	-	118813449	118931738	ENST00000619706	protein_coding	12	4822	ENSG00000111877	MCM9	GO:0005634(nucleus);GO:0000166(nucleotide binding);GO:0005524(ATP binding);GO:0016787(hydrolase activity);GO:0003677(DNA binding);GO:0004386(helicase activity);GO:0006270(DNA replication initiation);GO:0006281(DNA repair);GO:0006974(cellular response to DNA damage stimulus);GO:0000724(double-strand break repair via homologous recombination);GO:0007292(female gamete generation);GO:0007276(gamete g…	NA	NA	NA	minichromosome maintenance 9 homologous recombination repair factor [Source:HGNC Symbol;Acc:HGNC:21484]	0	0	3.65001	0.592224	-inf	-inf	7.75353e-08	1.77026e-05
chr4	+	1793312	1808872	ENST00000440486	protein_coding	18	4287	ENSG00000068078	FGFR3	GO:0016020(membrane);GO:0016021(integral component of membrane);GO:0000166(nucleotide binding);GO:0004672(protein kinase activity);GO:0005524(ATP binding);GO:0006468(protein phosphorylation);GO:0005783(endoplasmic reticulum);GO:0016740(transferase activity);GO:0016301(kinase activity);GO:0016310(phosphorylation);GO:0008284(positive regulation of cell proliferation);GO:0004713(protein tyrosine kin…	04014(Ras signaling pathway);04015(Rap1 signaling pathway);04010(MAPK signaling pathway);04151(PI3K-Akt signaling pathway);04144(Endocytosis);04550(Signaling pathways regulating pluripotency of stem cells);04810(Regulation of actin cytoskeleton);05200(Pathways in cancer);05230(Central carbon metabolism in cancer);05206(MicroRNAs in cancer);05219(Bladder cancer);01521(EGFR tyrosine kinase inhibito…	K05094	EC:2.7.10.1	fibroblast growth factor receptor 3 [Source:HGNC Symbol;Acc:HGNC:3690]	0.578181	0.824389	0	0	inf	inf	7.78181e-08	1.77026e-05
chr19	+	18558654	18568601	ENST00000597438	protein_coding	5	635	ENSG00000105700	KXD1	GO:0016020(membrane);GO:0005765(lysosomal membrane);GO:0005515(protein binding);GO:0005764(lysosome);GO:0016192(vesicle-mediated transport);GO:0032418(lysosome localization);GO:0031083(BLOC-1 complex);GO:0099078(BORC complex)	NA	NA	NA	KxDL motif containing 1 [Source:HGNC Symbol;Acc:HGNC:28420]	11.6196	11.6974	0	9.3e-05	250720	17.9357	7.81098e-08	1.77026e-05
chr11	-	129870093	129894441	ENST00000531755	protein_coding	23	3066	ENSG00000170322	NFRKB	GO:0005634(nucleus);GO:0006351(transcription, DNA-templated);GO:0006355(regulation of transcription, DNA-templated);GO:0003677(DNA binding);GO:0005515(protein binding);GO:0006281(DNA repair);GO:0006310(DNA recombination);GO:0006974(cellular response to DNA damage stimulus);GO:0031011(Ino80 complex);GO:0005654(nucleoplasm);GO:0016579(protein deubiquitination);GO:0006954(inflammatory response);GO:0…	NA	NA	NA	nuclear factor related to kappaB binding protein [Source:HGNC Symbol;Acc:HGNC:7802]	0	0	0.780955	0.911251	-inf	-inf	7.86465e-08	1.77386e-05
chr3	-	47562239	47580792	ENST00000264723	protein_coding	5	4080	ENSG00000114646	CSPG5	GO:0016020(membrane);GO:0016021(integral component of membrane);GO:0005794(Golgi apparatus);GO:0008083(growth factor activity);GO:0005783(endoplasmic reticulum);GO:0005789(endoplasmic reticulum membrane);GO:0005886(plasma membrane);GO:0005515(protein binding);GO:0000139(Golgi membrane);GO:0007275(multicellular organism development);GO:0007399(nervous system development);GO:0030154(cell differenti…	NA	NA	NA	chondroitin sulfate proteoglycan 5 [Source:HGNC Symbol;Acc:HGNC:2467]	0.568759	0.862698	0	0	inf	inf	8.01269e-08	1.7986e-05
chr3	-	15560747	15601569	ENST00000456194	protein_coding	16	1880	ENSG00000131373	HACL1	GO:0043231(intracellular membrane-bounded organelle);GO:0046872(metal ion binding);GO:0000287(magnesium ion binding);GO:0003824(catalytic activity);GO:0016829(lyase activity);GO:0006631(fatty acid metabolic process);GO:0005515(protein binding);GO:0048037(cofactor binding);GO:0005777(peroxisome);GO:0042802(identical protein binding);GO:0030976(thiamine pyrophosphate binding);GO:0005102(receptor bi…	04146(Peroxisome)	K12261	EC:4.1.-.-	2-hydroxyacyl-CoA lyase 1 [Source:HGNC Symbol;Acc:HGNC:17856]	1.59389	1.17079	0	0	inf	inf	8.08384e-08	1.80593e-05
chr6	-	31664023	31665190	ENST00000445768	protein_coding	3	822	ENSG00000204438	GPANK1	GO:0003676(nucleic acid binding);GO:0005515(protein binding)	NA	NA	NA	G-patch domain and ankyrin repeats 1 [Source:HGNC Symbol;Acc:HGNC:13920]	0	0	2.90348	4.27242	-inf	-inf	8.16939e-08	1.81639e-05
chr17	-	63702897	63741799	ENST00000640679	protein_coding	11	1816	ENSG00000266173	STRADA	GO:0004672(protein kinase activity);GO:0005524(ATP binding);GO:0006468(protein phosphorylation);GO:0005634(nucleus);GO:0005737(cytoplasm);GO:0000166(nucleotide binding);GO:0005829(cytosol);GO:0005654(nucleoplasm);GO:0005515(protein binding);GO:0007049(cell cycle);GO:0071902(positive regulation of protein serine/threonine kinase activity);GO:0042981(regulation of apoptotic process);GO:0007346(regu…	04152(AMPK signaling pathway);04150(mTOR signaling pathway)	NA	NA	STE20-related kinase adaptor alpha [Source:HGNC Symbol;Acc:HGNC:30172]	1.13501	1.73864	0	0	inf	inf	8.59946e-08	1.88345e-05
chr11	-	44932348	44951306	ENST00000308212	protein_coding	8	3683	ENSG00000175274	TP53I11	GO:0016020(membrane);GO:0016021(integral component of membrane);GO:0006950(response to stress);GO:0008285(negative regulation of cell proliferation)	NA	NA	NA	tumor protein p53 inducible protein 11 [Source:HGNC Symbol;Acc:HGNC:16842]	0.656841	1.23311	0	0	inf	inf	8.63157e-08	1.88345e-05
chrX	+	109535781	109544684	ENST00000218004	protein_coding	5	2692	ENSG00000101888	NXT2	GO:0006810(transport);GO:0051028(mRNA transport);GO:0005634(nucleus);GO:0005737(cytoplasm);GO:0015031(protein transport);GO:0005829(cytosol);GO:0005654(nucleoplasm);GO:0005622(intracellular);GO:0005515(protein binding);GO:0048471(perinuclear region of cytoplasm)	03013(RNA transport);03015(mRNA surveillance pathway);03008(Ribosome biogenesis in eukaryotes);05164(Influenza A)	K14285	NA	nuclear transport factor 2 like export factor 2 [Source:HGNC Symbol;Acc:HGNC:18151]	0	0	2.72583	0.981519	-inf	-inf	8.74051e-08	1.89839e-05
chr11	-	33741442	33753400	ENST00000531080	protein_coding	6	1448	ENSG00000110429	FBXO3	GO:0005829(cytosol);GO:0005654(nucleoplasm);GO:0005634(nucleus);GO:0016567(protein ubiquitination);GO:0005515(protein binding);GO:0004842(ubiquitin-protein transferase activity);GO:0006508(proteolysis)	NA	NA	NA	F-box protein 3 [Source:HGNC Symbol;Acc:HGNC:13582]	0	0	1.49945	2.41497	-inf	-inf	8.79041e-08	1.90043e-05
chr6	+	36196966	36232590	ENST00000339717	protein_coding	11	4820	ENSG00000096070	BRPF3	GO:0046872(metal ion binding);GO:0016569(covalent chromatin modification);GO:0005515(protein binding);GO:0005576(extracellular region);GO:0005829(cytosol);GO:0002576(platelet degranulation);GO:0043966(histone H3 acetylation);GO:0070776(MOZ/MORF histone acetyltransferase complex)	NA	NA	NA	bromodomain and PHD finger containing 3 [Source:HGNC Symbol;Acc:HGNC:14256]	0.495908	0.935472	0	0	inf	inf	8.93365e-08	1.92254e-05
chr4	-	47847233	47914667	ENST00000329043	protein_coding	23	3723	ENSG00000170448	NFXL1	GO:0005634(nucleus);GO:0016020(membrane);GO:0016021(integral component of membrane);GO:0008270(zinc ion binding);GO:0046872(metal ion binding);GO:0006355(regulation of transcription, DNA-templated);GO:0003700(transcription factor activity, sequence-specific DNA binding);GO:0000122(negative regulation of transcription from RNA polymerase II promoter);GO:0000977(RNA polymerase II regulatory region …	NA	NA	NA	nuclear transcription factor, X-box binding like 1 [Source:HGNC Symbol;Acc:HGNC:18726]	1.38627	0.633279	0	0	inf	inf	8.98932e-08	1.92568e-05
chr14	+	37219552	37551258	ENST00000537471	protein_coding	13	5954	ENSG00000151338	MIPOL1	GO:0005515(protein binding);GO:0042802(identical protein binding);GO:0005634(nucleus)	NA	NA	NA	mirror-image polydactyly 1 [Source:HGNC Symbol;Acc:HGNC:21460]	0	7.4e-05	1.0112	1.34878	3.13563e-05	-14.9609	9.09475e-08	1.93117e-05
chr3	+	184361789	184368550	ENST00000438240	protein_coding	5	994	ENSG00000163882	POLR2H	GO:0005634(nucleus);GO:0003677(DNA binding);GO:0006351(transcription, DNA-templated);GO:0005730(nucleolus);GO:0005666(DNA-directed RNA polymerase III complex);GO:0003899(DNA-directed 5'-3' RNA polymerase activity);GO:0005654(nucleoplasm);GO:0005829(cytosol);GO:0006366(transcription from RNA polymerase II promoter);GO:0045815(positive regulation of gene expression, epigenetic);GO:0006368(transcrip…	00230(Purine metabolism);00240(Pyrimidine metabolism);03020(RNA polymerase);04623(Cytosolic DNA-sensing pathway);05016(Huntington's disease);05169(Epstein-Barr virus infection)	K03016	NA	RNA polymerase II subunit H [Source:HGNC Symbol;Acc:HGNC:9195]	0	0	3.81607	2.16355	-inf	-inf	9.21147e-08	1.93117e-05
chr10	-	43556347	43574618	ENST00000535642	protein_coding	2	1904	ENSG00000196793	ZNF239	GO:0003676(nucleic acid binding);GO:0003723(RNA binding);GO:0005634(nucleus);GO:0046872(metal ion binding);GO:0006351(transcription, DNA-templated);GO:0006355(regulation of transcription, DNA-templated);GO:0003677(DNA binding);GO:0005515(protein binding);GO:0003700(transcription factor activity, sequence-specific DNA binding);GO:0000978(RNA polymerase II core promoter proximal region sequence-spe…	NA	NA	NA	zinc finger protein 239 [Source:HGNC Symbol;Acc:HGNC:13031]	1.88464	1.05627	0	0	inf	inf	9.34722e-08	1.94033e-05
chrX	-	63634971	63755089	ENST00000374870	protein_coding	11	4644	ENSG00000131089	ARHGEF9	GO:0005737(cytoplasm);GO:0005829(cytosol);GO:0005089(Rho guanyl-nucleotide exchange factor activity);GO:0035023(regulation of Rho protein signal transduction);GO:0043547(positive regulation of GTPase activity);GO:0005085(guanyl-nucleotide exchange factor activity);GO:0051056(regulation of small GTPase mediated signal transduction);GO:0034220(ion transmembrane transport);GO:0043065(positive regula…	NA	NA	NA	Cdc42 guanine nucleotide exchange factor 9 [Source:HGNC Symbol;Acc:HGNC:14561]	1.12239	0.493117	0	0	inf	inf	9.46101e-08	1.9553e-05
chr6	+	42929192	42938170	ENST00000394142	protein_coding	5	955	ENSG00000137161	CNPY3	GO:0005783(endoplasmic reticulum);GO:0002376(immune system process);GO:0045087(innate immune response);GO:0002224(toll-like receptor signaling pathway);GO:0005788(endoplasmic reticulum lumen);GO:0005102(receptor binding)	NA	NA	NA	canopy FGF signaling regulator 3 [Source:HGNC Symbol;Acc:HGNC:11968]	0.002561	0.004776	6.48141	11.4309	0.000409607	-11.2535	9.54817e-08	1.96466e-05
chr5	-	77432893	77492316	ENST00000507029	protein_coding	11	1553	ENSG00000164253	WDR41	GO:0005737(cytoplasm);GO:0005765(lysosomal membrane);GO:0043547(positive regulation of GTPase activity);GO:0006914(autophagy);GO:0005515(protein binding);GO:0010506(regulation of autophagy);GO:1990316(ATG1/ULK1 kinase complex);GO:0032045(guanyl-nucleotide exchange factor complex);GO:0017112(Rab guanyl-nucleotide exchange factor activity)	NA	NA	NA	WD repeat domain 41 [Source:HGNC Symbol;Acc:HGNC:25601]	1.65562	6.29129	0	0	inf	inf	9.68222e-08	1.98355e-05
chr12	+	51238724	51243931	ENST00000449723	protein_coding	5	2098	ENSG00000183283	DAZAP2	GO:0005634(nucleus);GO:0005737(cytoplasm);GO:0016607(nuclear speck);GO:0005515(protein binding);GO:0042802(identical protein binding);GO:0050699(WW domain binding)	NA	NA	NA	DAZ associated protein 2 [Source:HGNC Symbol;Acc:HGNC:2684]	2.4818	1.05694	0	0	inf	inf	9.95501e-08	2.03056e-05
chr17	+	80036636	80100613	ENST00000397545	protein_coding	20	4294	ENSG00000141519	CCDC40	GO:0003674(molecular_function);GO:0005737(cytoplasm);GO:0042995(cell projection);GO:0005929(cilium);GO:0001947(heart looping);GO:0030324(lung development);GO:0035469(determination of pancreatic left/right asymmetry);GO:0071907(determination of digestive tract left/right asymmetry);GO:0071910(determination of liver left/right asymmetry);GO:0060287(epithelial cilium movement involved in determinati…	NA	NA	NA	coiled-coil domain containing 40 [Source:HGNC Symbol;Acc:HGNC:26090]	0.520209	1.02849	0	0	inf	inf	1.01205e-07	2.0395e-05
chr1	-	245749342	246417409	ENST00000630181	protein_coding	12	1458	ENSG00000185420	SMYD3	GO:0005634(nucleus);GO:0005737(cytoplasm);GO:0046872(metal ion binding);GO:0008168(methyltransferase activity);GO:0016740(transferase activity);GO:0032259(methylation);GO:0016569(covalent chromatin modification);GO:0018024(histone-lysine N-methyltransferase activity);GO:0034968(histone lysine methylation);GO:0005515(protein binding);GO:0005654(nucleoplasm);GO:0000979(RNA polymerase II core promot…	NA	NA	NA	SET and MYND domain containing 3 [Source:HGNC Symbol;Acc:HGNC:15513]	1.66037	1.6517	0	0	inf	inf	1.01291e-07	2.0395e-05
chr3	+	3126952	3149023	ENST00000280591	protein_coding	8	2180	ENSG00000072756	TRNT1	GO:0003723(RNA binding);GO:0006396(RNA processing);GO:0000166(nucleotide binding);GO:0005524(ATP binding);GO:0016740(transferase activity);GO:0008033(tRNA processing);GO:0005739(mitochondrion);GO:0016779(nucleotidyltransferase activity);GO:0000049(tRNA binding);GO:0005654(nucleoplasm);GO:0005759(mitochondrial matrix);GO:0005622(intracellular);GO:0034062(5'-3' RNA polymerase activity);GO:0052927(C…	03013(RNA transport)	K00974	EC:2.7.7.72 3.1.3.- 3.1.4.-	tRNA nucleotidyl transferase 1 [Source:HGNC Symbol;Acc:HGNC:17341]	0	0	5.1918	1.24233	-inf	-inf	1.01366e-07	2.0395e-05
chr17	+	7252053	7259931	ENST00000354429	protein_coding	9	1304	ENSG00000170291	ELP5	GO:0005829(cytosol);GO:0033588(Elongator holoenzyme complex);GO:0005634(nucleus);GO:0005737(cytoplasm);GO:0006351(transcription, DNA-templated);GO:0006355(regulation of transcription, DNA-templated);GO:0005515(protein binding);GO:0030335(positive regulation of cell migration)	NA	NA	NA	elongator acetyltransferase complex subunit 5 [Source:HGNC Symbol;Acc:HGNC:30617]	3.30054	1.67418	0	0	inf	inf	1.02597e-07	2.0395e-05
chr3	-	42548004	42601080	ENST00000417572	protein_coding	7	1513	ENSG00000093183	SEC22C	GO:0016020(membrane);GO:0016021(integral component of membrane);GO:0006810(transport);GO:0015031(protein transport);GO:0005783(endoplasmic reticulum);GO:0005789(endoplasmic reticulum membrane);GO:0005515(protein binding);GO:0016192(vesicle-mediated transport);GO:0000149(SNARE binding);GO:0005484(SNAP receptor activity);GO:0048280(vesicle fusion with Golgi apparatus);GO:0031201(SNARE complex);GO:0…	NA	NA	NA	SEC22 homolog C, vesicle trafficking protein [Source:HGNC Symbol;Acc:HGNC:16828]	0	0	1.57302	4.69492	-inf	-inf	1.03033e-07	2.03952e-05
chr2	+	28751814	28801648	ENST00000296122	protein_coding	9	3527	ENSG00000213639	PPP1CB	GO:0046872(metal ion binding);GO:0016787(hydrolase activity);GO:0004721(phosphoprotein phosphatase activity);GO:0006470(protein dephosphorylation);GO:0005634(nucleus);GO:0005737(cytoplasm);GO:0051301(cell division);GO:0005515(protein binding);GO:0007049(cell cycle);GO:0048511(rhythmic process);GO:0005975(carbohydrate metabolic process);GO:0005654(nucleoplasm);GO:0005730(nucleolus);GO:0005925(foca…	03015(mRNA surveillance pathway);04390(Hippo signaling pathway);04024(cAMP signaling pathway);04022(cGMP - PKG signaling pathway);04114(Oocyte meiosis);04218(Cellular senescence);04510(Focal adhesion);04810(Regulation of actin cytoskeleton);04611(Platelet activation);04910(Insulin signaling pathway);04921(Oxytocin signaling pathway);04261(Adrenergic signaling in cardiomyocytes);04270(Vascular smo…	NA	NA	protein phosphatase 1 catalytic subunit beta [Source:HGNC Symbol;Acc:HGNC:9282]	1.06877	11.4544	0.000898	0.005064	2100.5	11.0365	1.06962e-07	2.1084e-05
chr12	-	56271701	56300391	ENST00000548567	protein_coding	12	3057	ENSG00000062485	CS	GO:0016740(transferase activity);GO:0006099(tricarboxylic acid cycle);GO:0005739(mitochondrion);GO:0046912(transferase activity, transferring acyl groups, acyl groups converted into alkyl on transfer);GO:0006101(citrate metabolic process);GO:0004108(citrate (Si)-synthase activity);GO:0003723(RNA binding);GO:0005634(nucleus);GO:0005759(mitochondrial matrix);GO:0005975(carbohydrate metabolic proces…	00020(Citrate cycle (TCA cycle));00630(Glyoxylate and dicarboxylate metabolism)	NA	NA	citrate synthase [Source:HGNC Symbol;Acc:HGNC:2422]	6.38406	5.72046	0.010856	0	1115.01	10.1228	1.09009e-07	2.13977e-05
chr22	-	43039776	43075586	ENST00000331018	protein_coding	8	1185	ENSG00000100271	TTLL1	GO:0005737(cytoplasm);GO:0000166(nucleotide binding);GO:0005524(ATP binding);GO:0006464(cellular protein modification process);GO:0005856(cytoskeleton);GO:0016874(ligase activity);GO:0005874(microtubule);GO:0018095(protein polyglutamylation);GO:0070740(tubulin-glutamic acid ligase activity);GO:0003351(epithelial cilium movement);GO:0007288(sperm axoneme assembly);GO:0035082(axoneme assembly);GO:1…	NA	NA	NA	tubulin tyrosine ligase like 1 [Source:HGNC Symbol;Acc:HGNC:1312]	2.30685	1.75289	0	0	inf	inf	1.14045e-07	2.22356e-05
chr1	+	201622927	201823344	ENST00000367302	protein_coding	30	9685	ENSG00000134369	NAV1	GO:0005737(cytoplasm);GO:0005856(cytoskeleton);GO:0007275(multicellular organism development);GO:0007399(nervous system development);GO:0030154(cell differentiation);GO:0005874(microtubule);GO:0001578(microtubule bundle formation);GO:0001764(neuron migration);GO:0015630(microtubule cytoskeleton);GO:0043194(axon initial segment)	NA	NA	NA	neuron navigator 1 [Source:HGNC Symbol;Acc:HGNC:15989]	0	0	0.225462	0.270122	-inf	-inf	1.147e-07	2.22356e-05
chr3	-	18347940	18424573	ENST00000417717	protein_coding	12	4589	ENSG00000182568	SATB1	GO:0005634(nucleus);GO:0005654(nucleoplasm);GO:0006351(transcription, DNA-templated);GO:0006355(regulation of transcription, DNA-templated);GO:0016569(covalent chromatin modification);GO:0003677(DNA binding);GO:0005515(protein binding);GO:0016604(nuclear body);GO:0016032(viral process);GO:0016363(nuclear matrix);GO:0016605(PML body);GO:0097194(execution phase of apoptosis);GO:0000977(RNA polymera…	NA	NA	NA	SATB homeobox 1 [Source:HGNC Symbol;Acc:HGNC:10541]	0.838745	0.377715	0	0	inf	inf	1.18953e-07	2.29652e-05
chr6	-	106186540	106316208	ENST00000613993	protein_coding	6	733	ENSG00000057663	ATG5	GO:0005737(cytoplasm);GO:0016020(membrane);GO:0006914(autophagy);GO:0034045(pre-autophagosomal structure membrane);GO:0005515(protein binding);GO:0006915(apoptotic process);GO:0002376(immune system process);GO:0045087(innate immune response);GO:0005829(cytosol);GO:0000045(autophagosome assembly);GO:0075044(autophagy of host cells involved in interaction with symbiont);GO:1902017(regulation of cil…	04140(Autophagy - animal);04136(Autophagy - other eukaryotes);04137(Mitophagy - animal);04216(Ferroptosis);04621(NOD-like receptor signaling pathway);04622(RIG-I-like receptor signaling pathway);04211(Longevity regulating pathway - mammal);04213(Longevity regulating pathway - multiple species);05131(Shigellosis)	NA	NA	autophagy related 5 [Source:HGNC Symbol;Acc:HGNC:589]	0	0	2.86022	6.41431	-inf	-inf	1.20817e-07	2.32296e-05
chr5	+	43122039	43176244	ENST00000509931	protein_coding	3	970	ENSG00000172262	ZNF131	GO:0005634(nucleus);GO:0006357(regulation of transcription from RNA polymerase II promoter);GO:0003700(transcription factor activity, sequence-specific DNA binding);GO:0000981(RNA polymerase II transcription factor activity, sequence-specific DNA binding);GO:0006351(transcription, DNA-templated);GO:0003676(nucleic acid binding);GO:0046872(metal ion binding);GO:0005654(nucleoplasm);GO:0006366(tran…	NA	NA	NA	zinc finger protein 131 [Source:HGNC Symbol;Acc:HGNC:12915]	0	0	4.60284	1.89586	-inf	-inf	1.27371e-07	2.42317e-05
chr6	+	32154138	32163678	ENST00000375143	protein_coding	9	1754	ENSG00000221988	PPT2	GO:0008474(palmitoyl-(protein) hydrolase activity);GO:0016790(thiolester hydrolase activity);GO:0098734(macromolecule depalmitoylation);GO:0016787(hydrolase activity);GO:0005764(lysosome);GO:0098599(palmitoyl hydrolase activity);GO:0070062(extracellular exosome);GO:0043202(lysosomal lumen);GO:0046949(fatty-acyl-CoA biosynthetic process);GO:0043231(intracellular membrane-bounded organelle);GO:0016…	00062(Fatty acid elongation);04142(Lysosome)	NA	NA	palmitoyl-protein thioesterase 2 [Source:HGNC Symbol;Acc:HGNC:9326]	2.57246	1.09406	0	0	inf	inf	1.27579e-07	2.42317e-05
chr15	-	52581932	52678116	ENST00000619572	protein_coding	12	3548	ENSG00000047346	FAM214A	GO:0005515(protein binding)	NA	NA	NA	family with sequence similarity 214 member A [Source:HGNC Symbol;Acc:HGNC:25609]	1.52423	0.541788	0	0	inf	inf	1.30127e-07	2.46065e-05
chr11	+	63681496	63758421	ENST00000540798	protein_coding	8	3124	ENSG00000133318	RTN3	GO:0006810(transport);GO:0016020(membrane);GO:0016021(integral component of membrane);GO:0005783(endoplasmic reticulum);GO:0005794(Golgi apparatus);GO:0005789(endoplasmic reticulum membrane);GO:0005515(protein binding);GO:0006915(apoptotic process);GO:0000139(Golgi membrane);GO:0005886(plasma membrane);GO:0016192(vesicle-mediated transport);GO:0070062(extracellular exosome);GO:0016032(viral proce…	05010(Alzheimer's disease)	K20723	NA	reticulon 3 [Source:HGNC Symbol;Acc:HGNC:10469]	1.25108	0.511259	0	0	inf	inf	1.30867e-07	2.46065e-05
chr1	+	119711884	119744094	ENST00000641947	protein_coding	12	1774	ENSG00000092621	PHGDH	GO:0010468(regulation of gene expression);GO:0043209(myelin sheath);GO:0031175(neuron projection development);GO:0004617(phosphoglycerate dehydrogenase activity);GO:0006541(glutamine metabolic process);GO:0006544(glycine metabolic process);GO:0006563(L-serine metabolic process);GO:0006566(threonine metabolic process);GO:0009448(gamma-aminobutyric acid metabolic process);GO:0019530(taurine metabol…	00260(Glycine, serine and threonine metabolism)	NA	NA	phosphoglycerate dehydrogenase [Source:HGNC Symbol;Acc:HGNC:8923]	3.05023	1.07722	0	0	inf	inf	1.31684e-07	2.46065e-05
chr12	+	6943502	6945921	ENST00000545581	protein_coding	4	556	ENSG00000111678	C12orf57	GO:0005737(cytoplasm);GO:0003674(molecular_function);GO:0050890(cognition);GO:0009791(post-embryonic development);GO:0014819(regulation of skeletal muscle contraction);GO:0021540(corpus callosum morphogenesis);GO:0021678(third ventricle development);GO:0036343(psychomotor behavior);GO:0048593(camera-type eye morphogenesis)	NA	NA	NA	chromosome 12 open reading frame 57 [Source:HGNC Symbol;Acc:HGNC:29521]	3.24471	5.52826	0	0	inf	inf	1.31869e-07	2.46065e-05
chr19	+	54965336	55001138	ENST00000339757	protein_coding	12	3422	ENSG00000022556	NLRP2	GO:0005737(cytoplasm);GO:0005794(Golgi apparatus);GO:0043231(intracellular membrane-bounded organelle);GO:0000166(nucleotide binding);GO:0005524(ATP binding);GO:0005829(cytosol);GO:0005515(protein binding);GO:0006915(apoptotic process);GO:0002376(immune system process);GO:0045087(innate immune response);GO:0006954(inflammatory response);GO:0000784(nuclear chromosome, telomeric region);GO:0050718(…	NA	NA	NA	NLR family pyrin domain containing 2 [Source:HGNC Symbol;Acc:HGNC:22948]	0.464971	1.1053	0	0	inf	inf	1.32175e-07	2.46065e-05
chr8	+	141128621	141195796	ENST00000262585	protein_coding	23	5438	ENSG00000105339	DENND3	GO:0043547(positive regulation of GTPase activity);GO:0005085(guanyl-nucleotide exchange factor activity);GO:0005829(cytosol);GO:0017112(Rab guanyl-nucleotide exchange factor activity);GO:0008333(endosome to lysosome transport);GO:0044257(cellular protein catabolic process);GO:0061024(membrane organization)	NA	NA	NA	DENN domain containing 3 [Source:HGNC Symbol;Acc:HGNC:29134]	0.393152	1.26176	0	0	inf	inf	1.32816e-07	2.46281e-05
[truncated: 1,220 more rows]

## Sheet: sheet 3
Common elements in sheet 1 sheet 2 :
DPP9
FBXO31
CLINT1
WDR74
TEP1
PLCH1
MAZ
BCAR3
IGBP1
STK26
JTB
DDX3X
C12orf57
ERCC3
EIF4G1
RAN
SPCS2
EIF4ENIF1
ADAR
SYVN1
ZBTB10
CYBRD1
NSRP1
BZW1
TARDBP
INTS14
LTA4H
CNOT8
PHLPP2
CD164
HILPDA
HYAL2
REPIN1
SRPK1
CASP7
ID2
HSPA8
UBA52
DTNBP1
MATR3
CCT5
SH3GLB1
CYB5D2
SLMAP
GANAB
BAG5
WDR6
MAD1L1
RPL15
DNAJB1
DDX19A
STMN1
ITGB4
BTBD3
PHB
FGFR3
KDM5B
TXNDC5
PSD3
PYGL
RBM22
TARS
C22orf23
BORA
VCAN
AGFG1
NSD1
DUSP3
SIN3A
PRKAG1
SENP6
GFM2
NDUFC1
CHMP2B
PPP1CC
USP36
DECR2
GJC1
TRAF3
NOSIP
BFAR
TTC3
MATN2
DIDO1
GART
ISY1
ZCCHC2
