# Supplementary material for: N6-methyladenosine reader YTH N6-methyladenosine RNA binding protein 3 or insulin like growth factor 2 mRNA binding protein 2 knockdown protects human bronchial epithelial cells from hypoxia/reoxygenation injury by inactivating p38 MAPK, AKT, ERK1/2, and NF-κB pathways
Source: Bioengineered. 2022 May 19;13(5):11973–86. doi: 10.1080/21655979.2021.1999550 (PMC9211071; doi:10.1080/21655979.2021.1999550)
Supplement: Supplemental Material [file KBIE_A_1999550_SM1832.zip › supplementary/Supplementary Table 4.xlsx.ov1342z.partial]

## Sheet: Sheet1
##Databases: KEGG PATHWAY
##Statistical test method: hypergeometric test / Fisher's exact test
##FDR correction method: Benjamini and Hochberg
#Term	Database	ID	Input number	Background number	P-Value	Corrected P-Value	Input	Hyperlink
Protein processing in endoplasmic reticulum	KEGG PATHWAY	hsa04141	5	165	3.94632e-05	0.00477505	SYVN1|DNAJB1|HSPA8|TXNDC5|GANAB	http://www.genome.jp/kegg-bin/show_pathway?hsa04141/hsa:81567%09red/hsa:3337%09red/hsa:84447%09red/hsa:23193%09red/hsa:3312%09red
Insulin resistance	KEGG PATHWAY	hsa04931	4	108	0.000115597	0.0069936	PRKAG1|TEP1|PYGL|PPP1CC	http://www.genome.jp/kegg-bin/show_pathway?hsa04931/hsa:5728%09red/hsa:5571%09red/hsa:5501%09red/hsa:5836%09red
Endocytosis	KEGG PATHWAY	hsa04144	5	244	0.000236523	0.00953976	CHMP2B|PSD3|HSPA8|FGFR3|SH3GLB1	http://www.genome.jp/kegg-bin/show_pathway?hsa04144/hsa:51100%09red/hsa:3312%09red/hsa:25978%09red/hsa:2261%09red/hsa:23362%09red
Autophagy - animal	KEGG PATHWAY	hsa04140	3	128	0.00312104	0.0572469	IGBP1|TEP1|SH3GLB1	http://www.genome.jp/kegg-bin/show_pathway?hsa04140/hsa:5728%09red/hsa:51100%09red/hsa:3476%09red
Oocyte meiosis	KEGG PATHWAY	hsa04114	3	128	0.00312104	0.0572469	MAD1L1|FBXO31|PPP1CC	http://www.genome.jp/kegg-bin/show_pathway?hsa04114/hsa:26271%09red/hsa:8379%09red/hsa:5501%09red
Spliceosome	KEGG PATHWAY	hsa03040	3	135	0.00361257	0.0572469	HSPA8|RBM22|ISY1	http://www.genome.jp/kegg-bin/show_pathway?hsa03040/hsa:55696%09red/hsa:57461%09red/hsa:3312%09red
Insulin signaling pathway	KEGG PATHWAY	hsa04910	3	137	0.00376118	0.0572469	PRKAG1|PYGL|PPP1CC	http://www.genome.jp/kegg-bin/show_pathway?hsa04910/hsa:5571%09red/hsa:5501%09red/hsa:5836%09red
Measles	KEGG PATHWAY	hsa05162	3	138	0.00383687	0.0572469	HSPA8|ADAR|TRAF3	http://www.genome.jp/kegg-bin/show_pathway?hsa05162/hsa:103%09red/hsa:7187%09red/hsa:3312%09red
MAPK signaling pathway	KEGG PATHWAY	hsa04010	4	295	0.00444368	0.0572469	HSPA8|STMN1|FGFR3|DUSP3	http://www.genome.jp/kegg-bin/show_pathway?hsa04010/hsa:3312%09red/hsa:1845%09red/hsa:3925%09red/hsa:2261%09red
Non-alcoholic fatty liver disease (NAFLD)	KEGG PATHWAY	hsa04932	3	149	0.00473115	0.0572469	PRKAG1|CASP7|NDUFC1	http://www.genome.jp/kegg-bin/show_pathway?hsa04932/hsa:5571%09red/hsa:4717%09red/hsa:840%09red
Influenza A	KEGG PATHWAY	hsa05164	3	167	0.00644682	0.070915	DNAJB1|TRAF3|ADAR	http://www.genome.jp/kegg-bin/show_pathway?hsa05164/hsa:3337%09red/hsa:103%09red/hsa:7187%09red
Legionellosis	KEGG PATHWAY	hsa05134	2	55	0.00713349	0.0719293	CASP7|HSPA8	http://www.genome.jp/kegg-bin/show_pathway?hsa05134/hsa:840%09red/hsa:3312%09red
PI3K-Akt signaling pathway	KEGG PATHWAY	hsa04151	4	354	0.00830818	0.0751701	PHLPP2|TEP1|FGFR3|ITGB4	http://www.genome.jp/kegg-bin/show_pathway?hsa04151/hsa:5728%09red/hsa:23035%09red/hsa:2261%09red/hsa:3691%09red
Longevity regulating pathway - multiple species	KEGG PATHWAY	hsa04213	2	62	0.00892109	0.0751701	PRKAG1|HSPA8	http://www.genome.jp/kegg-bin/show_pathway?hsa04213/hsa:5571%09red/hsa:3312%09red
Focal adhesion	KEGG PATHWAY	hsa04510	3	199	0.0103126	0.0751701	TEP1|PPP1CC|ITGB4	http://www.genome.jp/kegg-bin/show_pathway?hsa04510/hsa:5728%09red/hsa:5501%09red/hsa:3691%09red
Viral carcinogenesis	KEGG PATHWAY	hsa05203	3	201	0.0105901	0.0751701	MAD1L1|TRAF3|DDX3X	http://www.genome.jp/kegg-bin/show_pathway?hsa05203/hsa:1654%09red/hsa:8379%09red/hsa:7187%09red
Central carbon metabolism in cancer	KEGG PATHWAY	hsa05230	2	69	0.0108872	0.0751701	TEP1|FGFR3	http://www.genome.jp/kegg-bin/show_pathway?hsa05230/hsa:5728%09red/hsa:2261%09red
RIG-I-like receptor signaling pathway	KEGG PATHWAY	hsa04622	2	70	0.0111823	0.0751701	TRAF3|DDX3X	http://www.genome.jp/kegg-bin/show_pathway?hsa04622/hsa:1654%09red/hsa:7187%09red
Inositol phosphate metabolism	KEGG PATHWAY	hsa00562	2	74	0.0123977	0.0756226	PLCH1|TEP1	http://www.genome.jp/kegg-bin/show_pathway?hsa00562/hsa:5728%09red/hsa:23007%09red
Regulation of actin cytoskeleton	KEGG PATHWAY	hsa04810	3	214	0.0124996	0.0756226	ITGB4|FGFR3|PPP1CC	http://www.genome.jp/kegg-bin/show_pathway?hsa04810/hsa:3691%09red/hsa:2261%09red/hsa:5501%09red
Human T-cell leukemia virus 1 infection	KEGG PATHWAY	hsa05166	3	219	0.0132831	0.0761868	MAD1L1|RAN|TEP1	http://www.genome.jp/kegg-bin/show_pathway?hsa05166/hsa:5728%09red/hsa:5901%09red/hsa:8379%09red
EGFR tyrosine kinase inhibitor resistance	KEGG PATHWAY	hsa01521	2	79	0.0139942	0.0761868	TEP1|FGFR3	http://www.genome.jp/kegg-bin/show_pathway?hsa01521/hsa:5728%09red/hsa:2261%09red
Metabolic pathways	KEGG PATHWAY	hsa01100	8	1433	0.0144818	0.0761868	NDUFC1|GANAB|TEP1|HYAL2|PLCH1|LTA4H|GART|PYGL	http://www.genome.jp/kegg-bin/show_pathway?hsa01100/hsa:23007%09red/hsa:23193%09red/hsa:5836%09red/hsa:5728%09red/hsa:4717%09red/hsa:8692%09red/hsa:4048%09red/hsa:2618%09red
Hypertrophic cardiomyopathy (HCM)	KEGG PATHWAY	hsa05410	2	90	0.0177996	0.0897396	PRKAG1|ITGB4	http://www.genome.jp/kegg-bin/show_pathway?hsa05410/hsa:5571%09red/hsa:3691%09red
Small cell lung cancer	KEGG PATHWAY	hsa05222	2	93	0.0189052	0.0915012	TRAF3|TEP1	http://www.genome.jp/kegg-bin/show_pathway?hsa05222/hsa:5728%09red/hsa:7187%09red
Glucagon signaling pathway	KEGG PATHWAY	hsa04922	2	106	0.0240176	0.111774	PRKAG1|PYGL	http://www.genome.jp/kegg-bin/show_pathway?hsa04922/hsa:5571%09red/hsa:5836%09red
TNF signaling pathway	KEGG PATHWAY	hsa04668	2	112	0.026547	0.11897	CASP7|TRAF3	http://www.genome.jp/kegg-bin/show_pathway?hsa04668/hsa:840%09red/hsa:7187%09red
MicroRNAs in cancer	KEGG PATHWAY	hsa05206	3	299	0.0296119	0.127966	TEP1|STMN1|FGFR3	http://www.genome.jp/kegg-bin/show_pathway?hsa05206/hsa:5728%09red/hsa:3925%09red/hsa:2261%09red
Pathways in cancer	KEGG PATHWAY	hsa05200	4	530	0.0309479	0.129128	CASP7|TRAF3|TEP1|FGFR3	http://www.genome.jp/kegg-bin/show_pathway?hsa05200/hsa:5728%09red/hsa:7187%09red/hsa:840%09red/hsa:2261%09red
FoxO signaling pathway	KEGG PATHWAY	hsa04068	2	132	0.035704	0.144006	PRKAG1|TEP1	http://www.genome.jp/kegg-bin/show_pathway?hsa04068/hsa:5728%09red/hsa:5571%09red
Human papillomavirus infection	KEGG PATHWAY	hsa05165	3	330	0.0378649	0.147795	TRAF3|TEP1|ITGB4	http://www.genome.jp/kegg-bin/show_pathway?hsa05165/hsa:5728%09red/hsa:7187%09red/hsa:3691%09red
Signaling pathways regulating pluripotency of stem cells	KEGG PATHWAY	hsa04550	2	140	0.0396616	0.149971	ID2|FGFR3	http://www.genome.jp/kegg-bin/show_pathway?hsa04550/hsa:2261%09red/hsa:3398%09red
Glycosaminoglycan degradation	KEGG PATHWAY	hsa00531	1	19	0.0433327	0.152744	HYAL2	http://www.genome.jp/kegg-bin/show_pathway?hsa00531/hsa:8692%09red
One carbon pool by folate	KEGG PATHWAY	hsa00670	1	20	0.0454499	0.152744	GART	http://www.genome.jp/kegg-bin/show_pathway?hsa00670/hsa:2618%09red
Ribosome	KEGG PATHWAY	hsa03010	2	153	0.0464272	0.152744	RPL15|UBA52	http://www.genome.jp/kegg-bin/show_pathway?hsa03010/hsa:6138%09red/hsa:7311%09red
Oxytocin signaling pathway	KEGG PATHWAY	hsa04921	2	153	0.0464272	0.152744	PRKAG1|PPP1CC	http://www.genome.jp/kegg-bin/show_pathway?hsa04921/hsa:5571%09red/hsa:5501%09red
Hippo signaling pathway	KEGG PATHWAY	hsa04390	2	154	0.0469641	0.152744	ID2|PPP1CC	http://www.genome.jp/kegg-bin/show_pathway?hsa04390/hsa:5501%09red/hsa:3398%09red
Cellular senescence	KEGG PATHWAY	hsa04218	2	160	0.0502333	0.152744	TEP1|PPP1CC	http://www.genome.jp/kegg-bin/show_pathway?hsa04218/hsa:5728%09red/hsa:5501%09red
Necroptosis	KEGG PATHWAY	hsa04217	2	162	0.0513409	0.152744	CHMP2B|PYGL	http://www.genome.jp/kegg-bin/show_pathway?hsa04217/hsa:25978%09red/hsa:5836%09red
Protein export	KEGG PATHWAY	hsa03060	1	23	0.0517739	0.152744	SPCS2	http://www.genome.jp/kegg-bin/show_pathway?hsa03060/hsa:9789%09red
Hepatitis B	KEGG PATHWAY	hsa05161	2	163	0.051898	0.152744	TRAF3|DDX3X	http://www.genome.jp/kegg-bin/show_pathway?hsa05161/hsa:1654%09red/hsa:7187%09red
RNA transport	KEGG PATHWAY	hsa03013	2	165	0.0530187	0.152744	RAN|EIF4G1	http://www.genome.jp/kegg-bin/show_pathway?hsa03013/hsa:5901%09red/hsa:1981%09red
Alzheimer disease	KEGG PATHWAY	hsa05010	2	171	0.0564322	0.158798	CASP7|NDUFC1	http://www.genome.jp/kegg-bin/show_pathway?hsa05010/hsa:4717%09red/hsa:840%09red
Transcriptional misregulation in cancer	KEGG PATHWAY	hsa05202	2	186	0.0652888	0.177714	ID2|SIN3A	http://www.genome.jp/kegg-bin/show_pathway?hsa05202/hsa:25942%09red/hsa:3398%09red
Circadian rhythm	KEGG PATHWAY	hsa04710	1	31	0.0684359	0.177714	PRKAG1	http://www.genome.jp/kegg-bin/show_pathway?hsa04710/hsa:5571%09red
Antifolate resistance	KEGG PATHWAY	hsa01523	1	31	0.0684359	0.177714	GART	http://www.genome.jp/kegg-bin/show_pathway?hsa01523/hsa:2618%09red
Huntington disease	KEGG PATHWAY	hsa05016	2	193	0.0695714	0.177714	NDUFC1|SIN3A	http://www.genome.jp/kegg-bin/show_pathway?hsa05016/hsa:4717%09red/hsa:25942%09red
Autophagy - other	KEGG PATHWAY	hsa04136	1	32	0.0704982	0.177714	IGBP1	http://www.genome.jp/kegg-bin/show_pathway?hsa04136/hsa:3476%09red
Apoptosis - multiple species	KEGG PATHWAY	hsa04215	1	33	0.0725559	0.179169	CASP7	http://www.genome.jp/kegg-bin/show_pathway?hsa04215/hsa:840%09red
Epstein-Barr virus infection	KEGG PATHWAY	hsa05169	2	201	0.0745757	0.180473	TRAF3|SIN3A	http://www.genome.jp/kegg-bin/show_pathway?hsa05169/hsa:25942%09red/hsa:7187%09red
Starch and sucrose metabolism	KEGG PATHWAY	hsa00500	1	36	0.0787023	0.186725	PYGL	http://www.genome.jp/kegg-bin/show_pathway?hsa00500/hsa:5836%09red
Bladder cancer	KEGG PATHWAY	hsa05219	1	41	0.0888569	0.206763	FGFR3	http://www.genome.jp/kegg-bin/show_pathway?hsa05219/hsa:2261%09red
Thermogenesis	KEGG PATHWAY	hsa04714	2	231	0.0942954	0.213855	PRKAG1|NDUFC1	http://www.genome.jp/kegg-bin/show_pathway?hsa04714/hsa:5571%09red/hsa:4717%09red
Basal transcription factors	KEGG PATHWAY	hsa03022	1	45	0.0969008	0.213855	ERCC3	http://www.genome.jp/kegg-bin/show_pathway?hsa03022/hsa:2071%09red
Herpes simplex virus 1 infection	KEGG PATHWAY	hsa05168	3	492	0.0972069	0.213855	TRAF3|SRPK1|PPP1CC	http://www.genome.jp/kegg-bin/show_pathway?hsa05168/hsa:6732%09red/hsa:5501%09red/hsa:7187%09red
Nucleotide excision repair	KEGG PATHWAY	hsa03420	1	47	0.100896	0.218008	ERCC3	http://www.genome.jp/kegg-bin/show_pathway?hsa03420/hsa:2071%09red
N-Glycan biosynthesis	KEGG PATHWAY	hsa00510	1	50	0.106857	0.226837	GANAB	http://www.genome.jp/kegg-bin/show_pathway?hsa00510/hsa:23193%09red
Mineral absorption	KEGG PATHWAY	hsa04978	1	53	0.112779	0.23528	CYBRD1	http://www.genome.jp/kegg-bin/show_pathway?hsa04978/hsa:79901%09red
Endometrial cancer	KEGG PATHWAY	hsa05213	1	58	0.122562	0.250818	TEP1	http://www.genome.jp/kegg-bin/show_pathway?hsa05213/hsa:5728%09red
Lysine degradation	KEGG PATHWAY	hsa00310	1	59	0.124506	0.250818	NSD1	http://www.genome.jp/kegg-bin/show_pathway?hsa00310/hsa:64324%09red
Viral myocarditis	KEGG PATHWAY	hsa05416	1	60	0.126445	0.250818	EIF4G1	http://www.genome.jp/kegg-bin/show_pathway?hsa05416/hsa:1981%09red
Cytosolic DNA-sensing pathway	KEGG PATHWAY	hsa04623	1	63	0.132238	0.253982	ADAR	http://www.genome.jp/kegg-bin/show_pathway?hsa04623/hsa:103%09red
Arachidonic acid metabolism	KEGG PATHWAY	hsa00590	1	63	0.132238	0.253982	LTA4H	http://www.genome.jp/kegg-bin/show_pathway?hsa00590/hsa:4048%09red
Aminoacyl-tRNA biosynthesis	KEGG PATHWAY	hsa00970	1	66	0.137994	0.259538	TARS	http://www.genome.jp/kegg-bin/show_pathway?hsa00970/hsa:6897%09red
Long-term potentiation	KEGG PATHWAY	hsa04720	1	67	0.139904	0.259538	PPP1CC	http://www.genome.jp/kegg-bin/show_pathway?hsa04720/hsa:5501%09red
Amphetamine addiction	KEGG PATHWAY	hsa05031	1	68	0.141809	0.259538	PPP1CC	http://www.genome.jp/kegg-bin/show_pathway?hsa05031/hsa:5501%09red
Adipocytokine signaling pathway	KEGG PATHWAY	hsa04920	1	69	0.143711	0.259538	PRKAG1	http://www.genome.jp/kegg-bin/show_pathway?hsa04920/hsa:5571%09red
Melanoma	KEGG PATHWAY	hsa05218	1	72	0.149391	0.261976	TEP1	http://www.genome.jp/kegg-bin/show_pathway?hsa05218/hsa:5728%09red
p53 signaling pathway	KEGG PATHWAY	hsa04115	1	72	0.149391	0.261976	TEP1	http://www.genome.jp/kegg-bin/show_pathway?hsa04115/hsa:5728%09red
Glioma	KEGG PATHWAY	hsa05214	1	75	0.155034	0.263175	TEP1	http://www.genome.jp/kegg-bin/show_pathway?hsa05214/hsa:5728%09red
Pertussis	KEGG PATHWAY	hsa05133	1	76	0.156907	0.263175	CASP7	http://www.genome.jp/kegg-bin/show_pathway?hsa05133/hsa:840%09red
Antigen processing and presentation	KEGG PATHWAY	hsa04612	1	77	0.158775	0.263175	HSPA8	http://www.genome.jp/kegg-bin/show_pathway?hsa04612/hsa:3312%09red
Arrhythmogenic right ventricular cardiomyopathy (ARVC)	KEGG PATHWAY	hsa05412	1	77	0.158775	0.263175	ITGB4	http://www.genome.jp/kegg-bin/show_pathway?hsa05412/hsa:3691%09red
RNA degradation	KEGG PATHWAY	hsa03018	1	79	0.1625	0.265709	CNOT8	http://www.genome.jp/kegg-bin/show_pathway?hsa03018/hsa:9337%09red
Peroxisome	KEGG PATHWAY	hsa04146	1	83	0.169901	0.274107	DECR2	http://www.genome.jp/kegg-bin/show_pathway?hsa04146/hsa:26063%09red
ECM-receptor interaction	KEGG PATHWAY	hsa04512	1	86	0.175409	0.279051	ITGB4	http://www.genome.jp/kegg-bin/show_pathway?hsa04512/hsa:3691%09red
PD-L1 expression and PD-1 checkpoint pathway in cancer	KEGG PATHWAY	hsa05235	1	89	0.180881	0.279051	TEP1	http://www.genome.jp/kegg-bin/show_pathway?hsa05235/hsa:5728%09red
Longevity regulating pathway	KEGG PATHWAY	hsa04211	1	89	0.180881	0.279051	PRKAG1	http://www.genome.jp/kegg-bin/show_pathway?hsa04211/hsa:5571%09red
mRNA surveillance pathway	KEGG PATHWAY	hsa03015	1	91	0.184509	0.279051	PPP1CC	http://www.genome.jp/kegg-bin/show_pathway?hsa03015/hsa:5501%09red
IL-17 signaling pathway	KEGG PATHWAY	hsa04657	1	93	0.188122	0.279051	TRAF3	http://www.genome.jp/kegg-bin/show_pathway?hsa04657/hsa:7187%09red
TGF-beta signaling pathway	KEGG PATHWAY	hsa04350	1	94	0.189922	0.279051	ID2	http://www.genome.jp/kegg-bin/show_pathway?hsa04350/hsa:3398%09red
Dilated cardiomyopathy (DCM)	KEGG PATHWAY	hsa05414	1	96	0.19351	0.279051	ITGB4	http://www.genome.jp/kegg-bin/show_pathway?hsa05414/hsa:3691%09red
Prostate cancer	KEGG PATHWAY	hsa05215	1	97	0.195299	0.279051	TEP1	http://www.genome.jp/kegg-bin/show_pathway?hsa05215/hsa:5728%09red
Progesterone-mediated oocyte maturation	KEGG PATHWAY	hsa04914	1	99	0.198864	0.279051	MAD1L1	http://www.genome.jp/kegg-bin/show_pathway?hsa04914/hsa:8379%09red
Phosphatidylinositol signaling system	KEGG PATHWAY	hsa04070	1	99	0.198864	0.279051	TEP1	http://www.genome.jp/kegg-bin/show_pathway?hsa04070/hsa:5728%09red
Inflammatory mediator regulation of TRP channels	KEGG PATHWAY	hsa04750	1	100	0.20064	0.279051	PPP1CC	http://www.genome.jp/kegg-bin/show_pathway?hsa04750/hsa:5501%09red
NF-kappa B signaling pathway	KEGG PATHWAY	hsa04064	1	100	0.20064	0.279051	TRAF3	http://www.genome.jp/kegg-bin/show_pathway?hsa04064/hsa:7187%09red
Toll-like receptor signaling pathway	KEGG PATHWAY	hsa04620	1	104	0.207708	0.284778	TRAF3	http://www.genome.jp/kegg-bin/show_pathway?hsa04620/hsa:7187%09red
Ribosome biogenesis in eukaryotes	KEGG PATHWAY	hsa03008	1	105	0.209465	0.284778	RAN	http://www.genome.jp/kegg-bin/show_pathway?hsa03008/hsa:5901%09red
Toxoplasmosis	KEGG PATHWAY	hsa05145	1	113	0.223385	0.300329	HSPA8	http://www.genome.jp/kegg-bin/show_pathway?hsa05145/hsa:3312%09red
Sphingolipid signaling pathway	KEGG PATHWAY	hsa04071	1	119	0.233666	0.305185	TEP1	http://www.genome.jp/kegg-bin/show_pathway?hsa04071/hsa:5728%09red
Thyroid hormone signaling pathway	KEGG PATHWAY	hsa04919	1	119	0.233666	0.305185	SIN3A	http://www.genome.jp/kegg-bin/show_pathway?hsa04919/hsa:25942%09red
AMPK signaling pathway	KEGG PATHWAY	hsa04152	1	120	0.235366	0.305185	PRKAG1	http://www.genome.jp/kegg-bin/show_pathway?hsa04152/hsa:5571%09red
Lysosome	KEGG PATHWAY	hsa04142	1	123	0.240445	0.305185	CD164	http://www.genome.jp/kegg-bin/show_pathway?hsa04142/hsa:8763%09red
Cell cycle	KEGG PATHWAY	hsa04110	1	124	0.24213	0.305185	MAD1L1	http://www.genome.jp/kegg-bin/show_pathway?hsa04110/hsa:8379%09red
Platelet activation	KEGG PATHWAY	hsa04611	1	124	0.24213	0.305185	PPP1CC	http://www.genome.jp/kegg-bin/show_pathway?hsa04611/hsa:5501%09red
Purine metabolism	KEGG PATHWAY	hsa00230	1	130	0.252165	0.308715	GART	http://www.genome.jp/kegg-bin/show_pathway?hsa00230/hsa:2618%09red
Dopaminergic synapse	KEGG PATHWAY	hsa04728	1	131	0.253825	0.308715	PPP1CC	http://www.genome.jp/kegg-bin/show_pathway?hsa04728/hsa:5501%09red
Vascular smooth muscle contraction	KEGG PATHWAY	hsa04270	1	132	0.255481	0.308715	PPP1CC	http://www.genome.jp/kegg-bin/show_pathway?hsa04270/hsa:5501%09red
Oxidative phosphorylation	KEGG PATHWAY	hsa00190	1	133	0.257134	0.308715	NDUFC1	http://www.genome.jp/kegg-bin/show_pathway?hsa00190/hsa:4717%09red
Apoptosis	KEGG PATHWAY	hsa04210	1	136	0.262069	0.308715	CASP7	http://www.genome.jp/kegg-bin/show_pathway?hsa04210/hsa:840%09red
Ubiquitin mediated proteolysis	KEGG PATHWAY	hsa04120	1	137	0.263707	0.308715	SYVN1	http://www.genome.jp/kegg-bin/show_pathway?hsa04120/hsa:84447%09red
Apelin signaling pathway	KEGG PATHWAY	hsa04371	1	137	0.263707	0.308715	PRKAG1	http://www.genome.jp/kegg-bin/show_pathway?hsa04371/hsa:5571%09red
Estrogen signaling pathway	KEGG PATHWAY	hsa04915	1	138	0.265342	0.308715	HSPA8	http://www.genome.jp/kegg-bin/show_pathway?hsa04915/hsa:3312%09red
Parkinson disease	KEGG PATHWAY	hsa05012	1	142	0.271844	0.313267	NDUFC1	http://www.genome.jp/kegg-bin/show_pathway?hsa05012/hsa:4717%09red
Cell adhesion molecules (CAMs)	KEGG PATHWAY	hsa04514	1	146	0.278289	0.314251	VCAN	http://www.genome.jp/kegg-bin/show_pathway?hsa04514/hsa:1462%09red
Breast cancer	KEGG PATHWAY	hsa05224	1	147	0.279891	0.314251	TEP1	http://www.genome.jp/kegg-bin/show_pathway?hsa05224/hsa:5728%09red
Retrograde endocannabinoid signaling	KEGG PATHWAY	hsa04723	1	148	0.28149	0.314251	NDUFC1	http://www.genome.jp/kegg-bin/show_pathway?hsa04723/hsa:4717%09red
Adrenergic signaling in cardiomyocytes	KEGG PATHWAY	hsa04261	1	149	0.283085	0.314251	PPP1CC	http://www.genome.jp/kegg-bin/show_pathway?hsa04261/hsa:5501%09red
mTOR signaling pathway	KEGG PATHWAY	hsa04150	1	153	0.289432	0.318375	TEP1	http://www.genome.jp/kegg-bin/show_pathway?hsa04150/hsa:5728%09red
Hepatitis C	KEGG PATHWAY	hsa05160	1	155	0.292584	0.318943	TRAF3	http://www.genome.jp/kegg-bin/show_pathway?hsa05160/hsa:7187%09red
cGMP-PKG signaling pathway	KEGG PATHWAY	hsa04022	1	167	0.311211	0.334882	PPP1CC	http://www.genome.jp/kegg-bin/show_pathway?hsa04022/hsa:5501%09red
Hepatocellular carcinoma	KEGG PATHWAY	hsa05225	1	168	0.312741	0.334882	TEP1	http://www.genome.jp/kegg-bin/show_pathway?hsa05225/hsa:5728%09red
Tight junction	KEGG PATHWAY	hsa04530	1	170	0.315791	0.335182	PRKAG1	http://www.genome.jp/kegg-bin/show_pathway?hsa04530/hsa:5571%09red
NOD-like receptor signaling pathway	KEGG PATHWAY	hsa04621	1	178	0.327859	0.344964	TRAF3	http://www.genome.jp/kegg-bin/show_pathway?hsa04621/hsa:7187%09red
Alcoholism	KEGG PATHWAY	hsa05034	1	180	0.330842	0.345103	PPP1CC	http://www.genome.jp/kegg-bin/show_pathway?hsa05034/hsa:5501%09red
Kaposi sarcoma-associated herpesvirus infection	KEGG PATHWAY	hsa05167	1	186	0.339716	0.35133	TRAF3	http://www.genome.jp/kegg-bin/show_pathway?hsa05167/hsa:7187%09red
Proteoglycans in cancer	KEGG PATHWAY	hsa05205	1	203	0.36423	0.37349	PPP1CC	http://www.genome.jp/kegg-bin/show_pathway?hsa05205/hsa:5501%09red
Rap1 signaling pathway	KEGG PATHWAY	hsa04015	1	210	0.37406	0.380347	FGFR3	http://www.genome.jp/kegg-bin/show_pathway?hsa04015/hsa:2261%09red
cAMP signaling pathway	KEGG PATHWAY	hsa04024	1	214	0.37961	0.382774	PPP1CC	http://www.genome.jp/kegg-bin/show_pathway?hsa04024/hsa:5501%09red
Ras signaling pathway	KEGG PATHWAY	hsa04014	1	232	0.403989	0.403989	FGFR3	http://www.genome.jp/kegg-bin/show_pathway?hsa04014/hsa:2261%09red
#Term	Database	ID	Input number	Background number	P-Value	Corrected P-Value	Input	Hyperlink
#Term	Database	ID	Input number	Background number	P-Value	Corrected P-Value	Input	Hyperlink
#Term	Database	ID	Input number	Background number	P-Value	Corrected P-Value	Input	Hyperlink
##Databases: KEGG PATHWAY
##Statistical test method: hypergeometric test / Fisher's exact test
##FDR correction method: Benjamini and Hochberg
--------------------
--------------------
--------------------

## Sheet: Sheet2
##Databases: Gene Ontology
##Statistical test method: hypergeometric test / Fisher's exact test
##FDR correction method: Benjamini and Hochberg
	#Term	Database	ID	Input number	Background number	P-Value	Corrected P-Value	Input	Hyperlink
biological_process	regulation of protein stability	Gene Ontology	GO:0031647	5	83	1.5982e-06	0.00017724	HSPA8|TEP1|SH3GLB1|USP36|TARDBP	http://amigo.geneontology.org/amigo/term/GO:0031647
biological_process	positive regulation of protein import into nucleus	Gene Ontology	GO:0042307	4	40	2.83308e-06	0.000280852	RAN|HYAL2|RBM22|TARDBP	http://amigo.geneontology.org/amigo/term/GO:0042307
biological_process	positive regulation of gene expression	Gene Ontology	GO:0010628	8	391	3.03897e-06	0.000280852	TEP1|PRKAG1|PHB|MAZ|ID2|DTNBP1|DDX3X|KDM5B	http://amigo.geneontology.org/amigo/term/GO:0010628
biological_process	protein stabilization	Gene Ontology	GO:0050821	6	183	4.15676e-06	0.000339769	TEP1|BAG5|PHB|CCT5|SYVN1|USP36	http://amigo.geneontology.org/amigo/term/GO:0050821
biological_process	response to virus	Gene Ontology	GO:0009615	5	104	4.59561e-06	0.000339769	DDX3X|ADAR|CCT5|STMN1|HYAL2	http://amigo.geneontology.org/amigo/term/GO:0009615
biological_process	apoptotic process	Gene Ontology	GO:0006915	8	546	3.24646e-05	0.00166927	CASP7|TRAF3|TEP1|ERCC3|SH3GLB1|STK26|BFAR|JTB	http://amigo.geneontology.org/amigo/term/GO:0006915
biological_process	positive regulation of neuron differentiation	Gene Ontology	GO:0045666	4	82	4.12904e-05	0.00190796	EIF4G1|CYB5D2|TEP1|SIN3A	http://amigo.geneontology.org/amigo/term/GO:0045666
biological_process	positive regulation of viral genome replication	Gene Ontology	GO:0045070	3	28	4.49285e-05	0.00191637	SRPK1|ADAR|DDX3X	http://amigo.geneontology.org/amigo/term/GO:0045070
biological_process	regulation of apoptotic process	Gene Ontology	GO:0042981	5	197	8.92854e-05	0.00353634	PHB|TARDBP|USP36|TRAF3|STK26	http://amigo.geneontology.org/amigo/term/GO:0042981
biological_process	negative regulation of apoptotic process	Gene Ontology	GO:0043066	7	487	0.000116189	0.00415657	DDX3X|ADAR|UBA52|BFAR|TEP1|TXNDC5|SIN3A	http://amigo.geneontology.org/amigo/term/GO:0043066
biological_process	negative regulation of protein kinase B signaling	Gene Ontology	GO:0051898	3	46	0.00017893	0.00579344	PHLPP2|HYAL2|TEP1	http://amigo.geneontology.org/amigo/term/GO:0051898
biological_process	translational initiation	Gene Ontology	GO:0006413	4	126	0.000205117	0.00596535	RPL15|EIF4G1|DDX3X|UBA52	http://amigo.geneontology.org/amigo/term/GO:0006413
biological_process	negative regulation of ubiquitin-protein transferase activity	Gene Ontology	GO:0051444	2	8	0.000215161	0.00596535	FBXO31|BAG5	http://amigo.geneontology.org/amigo/term/GO:0051444
biological_process	protein K48-linked ubiquitination	Gene Ontology	GO:0070936	3	54	0.000280562	0.00758885	SYVN1|BFAR|TTC3	http://amigo.geneontology.org/amigo/term/GO:0070936
biological_process	locomotor rhythm	Gene Ontology	GO:0045475	2	12	0.000432606	0.0102077	ID2|TEP1	http://amigo.geneontology.org/amigo/term/GO:0045475
biological_process	regulation of circadian rhythm	Gene Ontology	GO:0042752	3	65	0.000472184	0.0108387	ID2|PPP1CC|TARDBP	http://amigo.geneontology.org/amigo/term/GO:0042752
biological_process	rhythmic process	Gene Ontology	GO:0048511	3	66	0.000492861	0.0108387	SIN3A|KDM5B|TARDBP	http://amigo.geneontology.org/amigo/term/GO:0048511
biological_process	hematopoietic progenitor cell differentiation	Gene Ontology	GO:0002244	3	66	0.000492861	0.0108387	HYAL2|ADAR|SIN3A	http://amigo.geneontology.org/amigo/term/GO:0002244
biological_process	protein folding	Gene Ontology	GO:0006457	4	166	0.000567128	0.0115128	BAG5|GANAB|HSPA8|CCT5	http://amigo.geneontology.org/amigo/term/GO:0006457
biological_process	viral process	Gene Ontology	GO:0016032	6	456	0.000575623	0.0115128	ERCC3|DDX3X|RAN|EIF4G1|HSPA8|SRPK1	http://amigo.geneontology.org/amigo/term/GO:0016032
biological_process	negative regulation of ERK1 and ERK2 cascade	Gene Ontology	GO:0070373	3	70	0.000581349	0.0115128	PHB|TEP1|DUSP3	http://amigo.geneontology.org/amigo/term/GO:0070373
biological_process	transcription-coupled nucleotide-excision repair	Gene Ontology	GO:0006283	3	72	0.000629151	0.0122409	UBA52|ERCC3|ISY1	http://amigo.geneontology.org/amigo/term/GO:0006283
biological_process	regulation of cellular response to heat	Gene Ontology	GO:1900034	3	77	0.000759438	0.014521	DNAJB1|HSPA8|BAG5	http://amigo.geneontology.org/amigo/term/GO:1900034
biological_process	cardiac muscle tissue development	Gene Ontology	GO:0048738	2	17	0.000807092	0.0150823	TEP1|GJC1	http://amigo.geneontology.org/amigo/term/GO:0048738
biological_process	negative regulation of translation	Gene Ontology	GO:0017148	3	79	0.000815993	0.0150823	EIF4ENIF1|CNOT8|DDX3X	http://amigo.geneontology.org/amigo/term/GO:0017148
biological_process	positive regulation of cell population proliferation	Gene Ontology	GO:0008284	6	501	0.000931897	0.0166689	TEP1|MAZ|HILPDA|CNOT8|FBXO31|FGFR3	http://amigo.geneontology.org/amigo/term/GO:0008284
biological_process	cell division	Gene Ontology	GO:0051301	5	346	0.00111739	0.0190644	MAD1L1|RAN|FBXO31|BORA|PPP1CC	http://amigo.geneontology.org/amigo/term/GO:0051301
biological_process	nucleotide-excision repair, DNA duplex unwinding	Gene Ontology	GO:0000717	2	21	0.00118727	0.019363	UBA52|ERCC3	http://amigo.geneontology.org/amigo/term/GO:0000717
biological_process	regulation of postsynapse organization	Gene Ontology	GO:0099175	2	21	0.00118727	0.019363	CHMP2B|HSPA8	http://amigo.geneontology.org/amigo/term/GO:0099175
biological_process	regulation of mitotic nuclear division	Gene Ontology	GO:0007088	2	23	0.00140379	0.0219269	FBXO31|BORA	http://amigo.geneontology.org/amigo/term/GO:0007088
biological_process	global genome nucleotide-excision repair	Gene Ontology	GO:0070911	2	25	0.00163773	0.0242165	UBA52|ERCC3	http://amigo.geneontology.org/amigo/term/GO:0070911
biological_process	osteoblast differentiation	Gene Ontology	GO:0001649	3	106	0.00185305	0.0254684	PHB|ADAR|VCAN	http://amigo.geneontology.org/amigo/term/GO:0001649
biological_process	positive regulation of G2/M transition of mitotic cell cycle	Gene Ontology	GO:0010971	2	27	0.00188892	0.0254684	FBXO31|SIN3A	http://amigo.geneontology.org/amigo/term/GO:0010971
biological_process	cellular response to fibroblast growth factor stimulus	Gene Ontology	GO:0044344	2	27	0.00188892	0.0254684	HYAL2|KDM5B	http://amigo.geneontology.org/amigo/term/GO:0044344
biological_process	signal transduction	Gene Ontology	GO:0007165	8	1013	0.00192325	0.0254684	IGBP1|TRAF3|STMN1|PRKAG1|PHB|CD164|PHLPP2|BCAR3	http://amigo.geneontology.org/amigo/term/GO:0007165
biological_process	glycogen metabolic process	Gene Ontology	GO:0005977	2	28	0.00202094	0.0254684	PYGL|PPP1CC	http://amigo.geneontology.org/amigo/term/GO:0005977
biological_process	nucleotide-excision repair, preincision complex assembly	Gene Ontology	GO:0006294	2	28	0.00202094	0.0254684	UBA52|ERCC3	http://amigo.geneontology.org/amigo/term/GO:0006294
biological_process	activation of innate immune response	Gene Ontology	GO:0002218	2	28	0.00202094	0.0254684	MATR3|SIN3A	http://amigo.geneontology.org/amigo/term/GO:0002218
biological_process	cellular response to virus	Gene Ontology	GO:0098586	2	28	0.00202094	0.0254684	ADAR|DDX3X	http://amigo.geneontology.org/amigo/term/GO:0098586
biological_process	viral life cycle	Gene Ontology	GO:0019058	2	28	0.00202094	0.0254684	CHMP2B|UBA52	http://amigo.geneontology.org/amigo/term/GO:0019058
biological_process	regulation of mRNA stability	Gene Ontology	GO:0043488	3	111	0.00210575	0.0260038	EIF4G1|HSPA8|UBA52	http://amigo.geneontology.org/amigo/term/GO:0043488
biological_process	developmental process	Gene Ontology	GO:0032502	2	29	0.00215721	0.0260038	EIF4G1|NSRP1	http://amigo.geneontology.org/amigo/term/GO:0032502
biological_process	entrainment of circadian clock by photoperiod	Gene Ontology	GO:0043153	2	29	0.00215721	0.0260038	ID2|PPP1CC	http://amigo.geneontology.org/amigo/term/GO:0043153
biological_process	TRIF-dependent toll-like receptor signaling pathway	Gene Ontology	GO:0035666	2	29	0.00215721	0.0260038	UBA52|TRAF3	http://amigo.geneontology.org/amigo/term/GO:0035666
biological_process	negative regulation of cell migration	Gene Ontology	GO:0030336	3	115	0.0023226	0.0271132	STK26|TEP1|DUSP3	http://amigo.geneontology.org/amigo/term/GO:0030336
biological_process	nuclear-transcribed mRNA catabolic process, nonsense-mediated decay	Gene Ontology	GO:0000184	3	116	0.00237889	0.0274811	RPL15|EIF4G1|UBA52	http://amigo.geneontology.org/amigo/term/GO:0000184
biological_process	positive regulation of protein targeting to mitochondrion	Gene Ontology	GO:1903955	2	31	0.00244246	0.0276397	SH3GLB1|USP36	http://amigo.geneontology.org/amigo/term/GO:1903955
biological_process	positive regulation of G1/S transition of mitotic cell cycle	Gene Ontology	GO:1900087	2	32	0.0025914	0.0279015	EIF4G1|DDX3X	http://amigo.geneontology.org/amigo/term/GO:1900087
biological_process	B cell activation	Gene Ontology	GO:0042113	2	32	0.0025914	0.0279015	PHB|IGBP1	http://amigo.geneontology.org/amigo/term/GO:0042113
biological_process	chaperone cofactor-dependent protein refolding	Gene Ontology	GO:0051085	2	32	0.0025914	0.0279015	DNAJB1|HSPA8	http://amigo.geneontology.org/amigo/term/GO:0051085
biological_process	negative regulation of transcription by RNA polymerase II	Gene Ontology	GO:0000122	7	832	0.00261721	0.0279085	IGBP1|PHB|DNAJB1|ID2|UBA52|NSD1|SIN3A	http://amigo.geneontology.org/amigo/term/GO:0000122
biological_process	dendrite morphogenesis	Gene Ontology	GO:0048813	2	34	0.00290179	0.0295725	BTBD3|DTNBP1	http://amigo.geneontology.org/amigo/term/GO:0048813
biological_process	positive regulation of cell death	Gene Ontology	GO:0010942	2	34	0.00290179	0.0295725	PHB|EIF4G1	http://amigo.geneontology.org/amigo/term/GO:0010942
biological_process	negative regulation of cell growth	Gene Ontology	GO:0030308	3	125	0.00292377	0.0295725	PHB|DDX3X|HYAL2	http://amigo.geneontology.org/amigo/term/GO:0030308
biological_process	protein deubiquitination	Gene Ontology	GO:0016579	4	262	0.00293325	0.0295725	UBA52|TRAF3|TEP1|USP36	http://amigo.geneontology.org/amigo/term/GO:0016579
biological_process	autophagy	Gene Ontology	GO:0006914	3	126	0.00298865	0.0298595	CHMP2B|SH3GLB1|ITGB4	http://amigo.geneontology.org/amigo/term/GO:0006914
biological_process	cell motility	Gene Ontology	GO:0048870	2	36	0.00322875	0.0316875	TEP1|ITGB4	http://amigo.geneontology.org/amigo/term/GO:0048870
biological_process	nucleotide-excision repair, DNA incision, 5'-to lesion	Gene Ontology	GO:0006296	2	36	0.00322875	0.0316875	UBA52|ERCC3	http://amigo.geneontology.org/amigo/term/GO:0006296
biological_process	nucleotide-excision repair, DNA incision	Gene Ontology	GO:0033683	2	37	0.00339841	0.0330599	UBA52|ERCC3	http://amigo.geneontology.org/amigo/term/GO:0033683
biological_process	membrane organization	Gene Ontology	GO:0061024	3	133	0.00346762	0.0334399	UBA52|HSPA8|AGFG1	http://amigo.geneontology.org/amigo/term/GO:0061024
biological_process	histone deacetylation	Gene Ontology	GO:0016575	2	39	0.00374996	0.0352432	PHB|SIN3A	http://amigo.geneontology.org/amigo/term/GO:0016575
biological_process	multicellular organism development	Gene Ontology	GO:0007275	5	462	0.00384497	0.0358325	NOSIP|CD164|VCAN|FGFR3|AGFG1	http://amigo.geneontology.org/amigo/term/GO:0007275
biological_process	ubiquitin-dependent protein catabolic process	Gene Ontology	GO:0006511	4	292	0.00428847	0.0393051	SYVN1|USP36|BFAR|TTC3	http://amigo.geneontology.org/amigo/term/GO:0006511
biological_process	neutrophil degranulation	Gene Ontology	GO:0043312	5	482	0.00458638	0.0410185	LTA4H|DDX3X|HSPA8|PYGL|TXNDC5	http://amigo.geneontology.org/amigo/term/GO:0043312
biological_process	protein K63-linked ubiquitination	Gene Ontology	GO:0070534	2	44	0.0046994	0.0416416	TRAF3|BFAR	http://amigo.geneontology.org/amigo/term/GO:0070534
biological_process	protein dephosphorylation	Gene Ontology	GO:0006470	3	149	0.00473115	0.0416416	PHLPP2|TEP1|PPP1CC	http://amigo.geneontology.org/amigo/term/GO:0006470
biological_process	inositol phosphate metabolic process	Gene Ontology	GO:0043647	2	47	0.00531673	0.0460645	PLCH1|TEP1	http://amigo.geneontology.org/amigo/term/GO:0043647
biological_process	mitotic spindle organization	Gene Ontology	GO:0007052	2	48	0.00553034	0.0466204	RAN|STMN1	http://amigo.geneontology.org/amigo/term/GO:0007052
biological_process	cellular response to glucose starvation	Gene Ontology	GO:0042149	2	48	0.00553034	0.0466204	PRKAG1|SH3GLB1	http://amigo.geneontology.org/amigo/term/GO:0042149
biological_process	mRNA processing	Gene Ontology	GO:0006397	3	158	0.00554904	0.0466204	ADAR|NSRP1|TARDBP	http://amigo.geneontology.org/amigo/term/GO:0006397
biological_process	RNA splicing	Gene Ontology	GO:0008380	3	160	0.00574157	0.046979	SRPK1|NSRP1|TARDBP	http://amigo.geneontology.org/amigo/term/GO:0008380
biological_process	transcription initiation from RNA polymerase II promoter	Gene Ontology	GO:0006367	3	160	0.00574157	0.046979	ERCC3|MAZ|TEP1	http://amigo.geneontology.org/amigo/term/GO:0006367
biological_process	intracellular transport of virus	Gene Ontology	GO:0075733	2	49	0.00574784	0.046979	RAN|UBA52	http://amigo.geneontology.org/amigo/term/GO:0075733
biological_process	cognition	Gene Ontology	GO:0050890	2	50	0.00596921	0.0476249	CHMP2B|C12orf57	http://amigo.geneontology.org/amigo/term/GO:0050890
biological_process	negative regulation of autophagy	Gene Ontology	GO:0010507	2	50	0.00596921	0.0476249	WDR6|EIF4G1	http://amigo.geneontology.org/amigo/term/GO:0010507
biological_process	positive regulation of protein kinase B signaling	Gene Ontology	GO:0051897	3	166	0.00634306	0.0498157	PHB|MAZ|FGFR3	http://amigo.geneontology.org/amigo/term/GO:0051897
biological_process	mitotic cytokinesis	Gene Ontology	GO:0000281	2	52	0.00642349	0.0498157	STMN1|JTB	http://amigo.geneontology.org/amigo/term/GO:0000281
biological_process	response to unfolded protein	Gene Ontology	GO:0006986	2	53	0.00665636	0.0509097	DNAJB1|HSPA8	http://amigo.geneontology.org/amigo/term/GO:0006986
biological_process	positive regulation of protein kinase activity	Gene Ontology	GO:0045860	2	53	0.00665636	0.0509097	PRKAG1|JTB	http://amigo.geneontology.org/amigo/term/GO:0045860
biological_process	negative regulation of transcription, DNA-templated	Gene Ontology	GO:0045892	5	536	0.00708967	0.053486	PHB|HSPA8|ID2|KDM5B|SIN3A	http://amigo.geneontology.org/amigo/term/GO:0045892
biological_process	positive regulation of smooth muscle cell proliferation	Gene Ontology	GO:0048661	2	58	0.00787736	0.057098	PHB|ID2	http://amigo.geneontology.org/amigo/term/GO:0048661
biological_process	negative regulation of neuron differentiation	Gene Ontology	GO:0045665	2	59	0.00813277	0.0581887	EIF4ENIF1|ID2	http://amigo.geneontology.org/amigo/term/GO:0045665
biological_process	innate immune response	Gene Ontology	GO:0045087	5	558	0.00834052	0.0587571	SRPK1|ADAR|TRAF3|DDX3X|MATR3	http://amigo.geneontology.org/amigo/term/GO:0045087
biological_process	negative regulation of neuron projection development	Gene Ontology	GO:0010977	2	61	0.00865465	0.0599875	TEP1|BAG5	http://amigo.geneontology.org/amigo/term/GO:0010977
biological_process	protein targeting to peroxisome	Gene Ontology	GO:0006625	2	64	0.00946488	0.064396	DECR2|UBA52	http://amigo.geneontology.org/amigo/term/GO:0006625
biological_process	positive regulation of NIK/NF-kappaB signaling	Gene Ontology	GO:1901224	2	66	0.0100231	0.066929	PHB|DDX3X	http://amigo.geneontology.org/amigo/term/GO:1901224
biological_process	circadian regulation of gene expression	Gene Ontology	GO:0032922	2	66	0.0100231	0.066929	ID2|PPP1CC	http://amigo.geneontology.org/amigo/term/GO:0032922
biological_process	cellular protein metabolic process	Gene Ontology	GO:0044267	3	198	0.0101755	0.066929	LTA4H|UBA52|VCAN	http://amigo.geneontology.org/amigo/term/GO:0044267
biological_process	post-embryonic development	Gene Ontology	GO:0009791	2	67	0.0103076	0.066929	C12orf57|KDM5B	http://amigo.geneontology.org/amigo/term/GO:0009791
biological_process	cerebral cortex development	Gene Ontology	GO:0021987	2	70	0.0111823	0.066929	GART|BTBD3	http://amigo.geneontology.org/amigo/term/GO:0021987
biological_process	regulation of macroautophagy	Gene Ontology	GO:0016241	2	70	0.0111823	0.066929	PRKAG1|SH3GLB1	http://amigo.geneontology.org/amigo/term/GO:0016241
biological_process	positive regulation of ERK1 and ERK2 cascade	Gene Ontology	GO:0070374	3	207	0.0114486	0.066929	PHB|TEP1|FGFR3	http://amigo.geneontology.org/amigo/term/GO:0070374
biological_process	negative regulation of protein phosphorylation	Gene Ontology	GO:0001933	2	71	0.0114809	0.066929	TEP1|TARDBP	http://amigo.geneontology.org/amigo/term/GO:0001933
biological_process	chromosome segregation	Gene Ontology	GO:0007059	2	72	0.0117831	0.066929	SRPK1|DDX3X	http://amigo.geneontology.org/amigo/term/GO:0007059
biological_process	cellular response to starvation	Gene Ontology	GO:0009267	2	72	0.0117831	0.066929	STK26|HSPA8	http://amigo.geneontology.org/amigo/term/GO:0009267
biological_process	negative regulation of cysteine-type endopeptidase activity involved in apoptotic process	Gene Ontology	GO:0043154	2	72	0.0117831	0.066929	IGBP1|DDX3X	http://amigo.geneontology.org/amigo/term/GO:0043154
biological_process	negative regulation of cell population proliferation	Gene Ontology	GO:0008285	4	394	0.0118986	0.066929	PHB|TEP1|CD164|WDR6	http://amigo.geneontology.org/amigo/term/GO:0008285
biological_process	cellular response to staurosporine	Gene Ontology	GO:0072734	1	5	0.0131996	0.066929	CASP7	http://amigo.geneontology.org/amigo/term/GO:0072734
biological_process	membrane fission	Gene Ontology	GO:0090148	1	5	0.0131996	0.066929	SH3GLB1	http://amigo.geneontology.org/amigo/term/GO:0090148
biological_process	Peyer's patch development	Gene Ontology	GO:0048541	1	5	0.0131996	0.066929	ID2	http://amigo.geneontology.org/amigo/term/GO:0048541
biological_process	interleukin-17 production	Gene Ontology	GO:0032620	1	5	0.0131996	0.066929	PHB	http://amigo.geneontology.org/amigo/term/GO:0032620
biological_process	tetrahydrofolate biosynthetic process	Gene Ontology	GO:0046654	1	5	0.0131996	0.066929	GART	http://amigo.geneontology.org/amigo/term/GO:0046654
biological_process	negative regulation of B cell differentiation	Gene Ontology	GO:0045578	1	5	0.0131996	0.066929	ID2	http://amigo.geneontology.org/amigo/term/GO:0045578
biological_process	regulation of metaphase plate congression	Gene Ontology	GO:0090235	1	5	0.0131996	0.066929	MAD1L1	http://amigo.geneontology.org/amigo/term/GO:0090235
biological_process	negative regulation of IRE1-mediated unfolded protein response	Gene Ontology	GO:1903895	1	5	0.0131996	0.066929	BFAR	http://amigo.geneontology.org/amigo/term/GO:1903895
biological_process	histone H3-K4 demethylation, trimethyl-H3-K4-specific	Gene Ontology	GO:0034721	1	5	0.0131996	0.066929	KDM5B	http://amigo.geneontology.org/amigo/term/GO:0034721
biological_process	ribosomal subunit export from nucleus	Gene Ontology	GO:0000054	1	5	0.0131996	0.066929	RAN	http://amigo.geneontology.org/amigo/term/GO:0000054
biological_process	third ventricle development	Gene Ontology	GO:0021678	1	5	0.0131996	0.066929	C12orf57	http://amigo.geneontology.org/amigo/term/GO:0021678
biological_process	hematopoietic stem cell homeostasis	Gene Ontology	GO:0061484	1	5	0.0131996	0.066929	ADAR	http://amigo.geneontology.org/amigo/term/GO:0061484
biological_process	enucleate erythrocyte differentiation	Gene Ontology	GO:0043353	1	5	0.0131996	0.066929	ID2	http://amigo.geneontology.org/amigo/term/GO:0043353
biological_process	activation of protein kinase C activity	Gene Ontology	GO:1990051	1	5	0.0131996	0.066929	PHB	http://amigo.geneontology.org/amigo/term/GO:1990051
biological_process	nucleolus organization	Gene Ontology	GO:0007000	1	5	0.0131996	0.066929	USP36	http://amigo.geneontology.org/amigo/term/GO:0007000
biological_process	positive regulation of biomineral tissue development	Gene Ontology	GO:0070169	1	5	0.0131996	0.066929	FBXO31	http://amigo.geneontology.org/amigo/term/GO:0070169
biological_process	regulation of dephosphorylation	Gene Ontology	GO:0035303	1	5	0.0131996	0.066929	IGBP1	http://amigo.geneontology.org/amigo/term/GO:0035303
biological_process	positive regulation of focal adhesion disassembly	Gene Ontology	GO:0120183	1	5	0.0131996	0.066929	DUSP3	http://amigo.geneontology.org/amigo/term/GO:0120183
biological_process	axo-dendritic transport	Gene Ontology	GO:0008088	1	5	0.0131996	0.066929	HSPA8	http://amigo.geneontology.org/amigo/term/GO:0008088
biological_process	regulation of mitotic cell cycle phase transition	Gene Ontology	GO:1901990	2	80	0.0143237	0.066929	ERCC3|FBXO31	http://amigo.geneontology.org/amigo/term/GO:1901990
biological_process	positive regulation of cell growth	Gene Ontology	GO:0030307	2	81	0.0146565	0.066929	EIF4G1|DDX3X	http://amigo.geneontology.org/amigo/term/GO:0030307
biological_process	anaphase-promoting complex-dependent catabolic process	Gene Ontology	GO:0031145	2	82	0.0149926	0.066929	UBA52|FBXO31	http://amigo.geneontology.org/amigo/term/GO:0031145
biological_process	'de novo' IMP biosynthetic process	Gene Ontology	GO:0006189	1	6	0.0153828	0.066929	GART	http://amigo.geneontology.org/amigo/term/GO:0006189
biological_process	mature ribosome assembly	Gene Ontology	GO:0042256	1	6	0.0153828	0.066929	DDX3X	http://amigo.geneontology.org/amigo/term/GO:0042256
biological_process	regulation of cAMP-dependent protein kinase activity	Gene Ontology	GO:2000479	1	6	0.0153828	0.066929	PRKAG1	http://amigo.geneontology.org/amigo/term/GO:2000479
biological_process	mRNA 3'-splice site recognition	Gene Ontology	GO:0000389	1	6	0.0153828	0.066929	ISY1	http://amigo.geneontology.org/amigo/term/GO:0000389
biological_process	positive regulation of chemokine (C-C motif) ligand 5 production	Gene Ontology	GO:0071651	1	6	0.0153828	0.066929	DDX3X	http://amigo.geneontology.org/amigo/term/GO:0071651
biological_process	uterus morphogenesis	Gene Ontology	GO:0061038	1	6	0.0153828	0.066929	KDM5B	http://amigo.geneontology.org/amigo/term/GO:0061038
biological_process	regulation of nucleocytoplasmic transport	Gene Ontology	GO:0046822	1	6	0.0153828	0.066929	PPP1CC	http://amigo.geneontology.org/amigo/term/GO:0046822
biological_process	male mating behavior	Gene Ontology	GO:0060179	1	6	0.0153828	0.066929	TEP1	http://amigo.geneontology.org/amigo/term/GO:0060179
biological_process	hair cell differentiation	Gene Ontology	GO:0035315	1	6	0.0153828	0.066929	ERCC3	http://amigo.geneontology.org/amigo/term/GO:0035315
biological_process	regulation of voltage-gated sodium channel activity	Gene Ontology	GO:1905150	1	6	0.0153828	0.066929	SLMAP	http://amigo.geneontology.org/amigo/term/GO:1905150
biological_process	Toll signaling pathway	Gene Ontology	GO:0008063	1	6	0.0153828	0.066929	TRAF3	http://amigo.geneontology.org/amigo/term/GO:0008063
biological_process	regulation of transcription from RNA polymerase II promoter in response to oxidative stress	Gene Ontology	GO:0043619	1	6	0.0153828	0.066929	SIN3A	http://amigo.geneontology.org/amigo/term/GO:0043619
biological_process	response to fungicide	Gene Ontology	GO:0060992	1	6	0.0153828	0.066929	KDM5B	http://amigo.geneontology.org/amigo/term/GO:0060992
biological_process	glycine metabolic process	Gene Ontology	GO:0006544	1	6	0.0153828	0.066929	GART	http://amigo.geneontology.org/amigo/term/GO:0006544
biological_process	negative regulation of cell aging	Gene Ontology	GO:0090344	1	6	0.0153828	0.066929	TEP1	http://amigo.geneontology.org/amigo/term/GO:0090344
biological_process	5-phosphoribose 1-diphosphate biosynthetic process	Gene Ontology	GO:0006015	1	6	0.0153828	0.066929	PYGL	http://amigo.geneontology.org/amigo/term/GO:0006015
biological_process	corpus callosum morphogenesis	Gene Ontology	GO:0021540	1	6	0.0153828	0.066929	C12orf57	http://amigo.geneontology.org/amigo/term/GO:0021540
biological_process	negative regulation of meiotic nuclear division	Gene Ontology	GO:0045835	1	6	0.0153828	0.066929	FBXO31	http://amigo.geneontology.org/amigo/term/GO:0045835
biological_process	ribosomal small subunit export from nucleus	Gene Ontology	GO:0000056	1	6	0.0153828	0.066929	RAN	http://amigo.geneontology.org/amigo/term/GO:0000056
biological_process	positive regulation of neurotransmitter secretion	Gene Ontology	GO:0001956	1	6	0.0153828	0.066929	DTNBP1	http://amigo.geneontology.org/amigo/term/GO:0001956
biological_process	negative regulation of glucocorticoid receptor signaling pathway	Gene Ontology	GO:2000323	1	6	0.0153828	0.066929	PHB	http://amigo.geneontology.org/amigo/term/GO:2000323
biological_process	regulation of defense response to virus	Gene Ontology	GO:0050688	1	6	0.0153828	0.066929	TRAF3	http://amigo.geneontology.org/amigo/term/GO:0050688
biological_process	transcription, DNA-templated	Gene Ontology	GO:0006351	2	87	0.0167226	0.066929	CNOT8|DIDO1	http://amigo.geneontology.org/amigo/term/GO:0006351
biological_process	SRP-dependent cotranslational protein targeting to membrane	Gene Ontology	GO:0006614	2	88	0.0170784	0.066929	RPL15|UBA52	http://amigo.geneontology.org/amigo/term/GO:0006614
biological_process	viral entry into host cell	Gene Ontology	GO:0046718	2	89	0.0174374	0.066929	PHB|HYAL2	http://amigo.geneontology.org/amigo/term/GO:0046718
biological_process	negative regulation of stress-activated MAPK cascade	Gene Ontology	GO:0032873	1	7	0.0175611	0.066929	IGBP1	http://amigo.geneontology.org/amigo/term/GO:0032873
biological_process	adenosine to inosine editing	Gene Ontology	GO:0006382	1	7	0.0175611	0.066929	ADAR	http://amigo.geneontology.org/amigo/term/GO:0006382
biological_process	negative regulation of dendritic spine morphogenesis	Gene Ontology	GO:0061002	1	7	0.0175611	0.066929	TEP1	http://amigo.geneontology.org/amigo/term/GO:0061002
biological_process	autophagic cell death	Gene Ontology	GO:0048102	1	7	0.0175611	0.066929	SH3GLB1	http://amigo.geneontology.org/amigo/term/GO:0048102
biological_process	protein localization to cytoplasmic stress granule	Gene Ontology	GO:1903608	1	7	0.0175611	0.066929	DDX3X	http://amigo.geneontology.org/amigo/term/GO:1903608
biological_process	miRNA loading onto RISC involved in gene silencing by miRNA	Gene Ontology	GO:0035280	1	7	0.0175611	0.066929	ADAR	http://amigo.geneontology.org/amigo/term/GO:0035280
biological_process	regulation of peptidyl-serine phosphorylation	Gene Ontology	GO:0033135	1	7	0.0175611	0.066929	NSD1	http://amigo.geneontology.org/amigo/term/GO:0033135
biological_process	positive regulation of phospholipase activity	Gene Ontology	GO:0010518	1	7	0.0175611	0.066929	FGFR3	http://amigo.geneontology.org/amigo/term/GO:0010518
biological_process	modification-dependent protein catabolic process	Gene Ontology	GO:0019941	1	7	0.0175611	0.066929	UBA52	http://amigo.geneontology.org/amigo/term/GO:0019941
biological_process	neuron death	Gene Ontology	GO:0070997	1	7	0.0175611	0.066929	BAG5	http://amigo.geneontology.org/amigo/term/GO:0070997
biological_process	negative regulation of fibroblast migration	Gene Ontology	GO:0010764	1	7	0.0175611	0.066929	HYAL2	http://amigo.geneontology.org/amigo/term/GO:0010764
biological_process	nail development	Gene Ontology	GO:0035878	1	7	0.0175611	0.066929	ITGB4	http://amigo.geneontology.org/amigo/term/GO:0035878
biological_process	negative regulation of nitric-oxide synthase activity	Gene Ontology	GO:0051001	1	7	0.0175611	0.066929	NOSIP	http://amigo.geneontology.org/amigo/term/GO:0051001
biological_process	chaperone-mediated autophagy	Gene Ontology	GO:0061684	1	7	0.0175611	0.066929	HSPA8	http://amigo.geneontology.org/amigo/term/GO:0061684
biological_process	fusion of virus membrane with host plasma membrane	Gene Ontology	GO:0019064	1	7	0.0175611	0.066929	HYAL2	http://amigo.geneontology.org/amigo/term/GO:0019064
biological_process	positive regulation by host of viral genome replication	Gene Ontology	GO:0044829	1	7	0.0175611	0.066929	HSPA8	http://amigo.geneontology.org/amigo/term/GO:0044829
biological_process	endothelin receptor signaling pathway	Gene Ontology	GO:0086100	1	7	0.0175611	0.066929	BCAR3	http://amigo.geneontology.org/amigo/term/GO:0086100
biological_process	protein localization to nucleolus	Gene Ontology	GO:1902570	1	7	0.0175611	0.066929	RAN	http://amigo.geneontology.org/amigo/term/GO:1902570
biological_process	multicellular organismal response to stress	Gene Ontology	GO:0033555	1	7	0.0175611	0.066929	TEP1	http://amigo.geneontology.org/amigo/term/GO:0033555
biological_process	regulation of cellular response to stress	Gene Ontology	GO:0080135	1	7	0.0175611	0.066929	EIF4G1	http://amigo.geneontology.org/amigo/term/GO:0080135
biological_process	brainstem development	Gene Ontology	GO:0003360	1	7	0.0175611	0.066929	GART	http://amigo.geneontology.org/amigo/term/GO:0003360
biological_process	RIG-I signaling pathway	Gene Ontology	GO:0039529	1	7	0.0175611	0.066929	PHB	http://amigo.geneontology.org/amigo/term/GO:0039529
biological_process	positive regulation of peptidyl-serine phosphorylation	Gene Ontology	GO:0033138	2	90	0.0177996	0.066929	EIF4G1|BCAR3	http://amigo.geneontology.org/amigo/term/GO:0033138
biological_process	mRNA splicing, via spliceosome	Gene Ontology	GO:0000398	3	246	0.0179922	0.066929	HSPA8|RBM22|ISY1	http://amigo.geneontology.org/amigo/term/GO:0000398
biological_process	dephosphorylation	Gene Ontology	GO:0016311	2	91	0.018165	0.066929	TEP1|DUSP3	http://amigo.geneontology.org/amigo/term/GO:0016311
biological_process	endosomal transport	Gene Ontology	GO:0016197	2	91	0.018165	0.066929	CHMP2B|UBA52	http://amigo.geneontology.org/amigo/term/GO:0016197
biological_process	regulation of lipid metabolic process	Gene Ontology	GO:0019216	2	92	0.0185335	0.066929	ID2|SIN3A	http://amigo.geneontology.org/amigo/term/GO:0019216
biological_process	protein phosphorylation	Gene Ontology	GO:0006468	4	451	0.0185353	0.066929	PRKAG1|STK26|ERCC3|SRPK1	http://amigo.geneontology.org/amigo/term/GO:0006468
biological_process	macroautophagy	Gene Ontology	GO:0016236	2	93	0.0189052	0.066929	PRKAG1|CHMP2B	http://amigo.geneontology.org/amigo/term/GO:0016236
biological_process	autocrine signaling	Gene Ontology	GO:0035425	1	8	0.0197347	0.066929	HILPDA	http://amigo.geneontology.org/amigo/term/GO:0035425
biological_process	cellular response to UV-B	Gene Ontology	GO:0071493	1	8	0.0197347	0.066929	HYAL2	http://amigo.geneontology.org/amigo/term/GO:0071493
biological_process	negative regulation of potassium ion transmembrane transporter activity	Gene Ontology	GO:1901017	1	8	0.0197347	0.066929	TEP1	http://amigo.geneontology.org/amigo/term/GO:1901017
biological_process	protein desumoylation	Gene Ontology	GO:0016926	1	8	0.0197347	0.066929	SENP6	http://amigo.geneontology.org/amigo/term/GO:0016926
biological_process	neuron-neuron synaptic transmission	Gene Ontology	GO:0007270	1	8	0.0197347	0.066929	TEP1	http://amigo.geneontology.org/amigo/term/GO:0007270
biological_process	forebrain morphogenesis	Gene Ontology	GO:0048853	1	8	0.0197347	0.066929	TEP1	http://amigo.geneontology.org/amigo/term/GO:0048853
biological_process	mammary gland epithelial cell proliferation	Gene Ontology	GO:0033598	1	8	0.0197347	0.066929	ID2	http://amigo.geneontology.org/amigo/term/GO:0033598
biological_process	endochondral bone growth	Gene Ontology	GO:0003416	1	8	0.0197347	0.066929	FGFR3	http://amigo.geneontology.org/amigo/term/GO:0003416
biological_process	gap junction assembly	Gene Ontology	GO:0016264	1	8	0.0197347	0.066929	GJC1	http://amigo.geneontology.org/amigo/term/GO:0016264
biological_process	ribosomal large subunit export from nucleus	Gene Ontology	GO:0000055	1	8	0.0197347	0.066929	RAN	http://amigo.geneontology.org/amigo/term/GO:0000055
biological_process	histone H3-K36 methylation	Gene Ontology	GO:0010452	1	8	0.0197347	0.066929	NSD1	http://amigo.geneontology.org/amigo/term/GO:0010452
biological_process	central nervous system neuron axonogenesis	Gene Ontology	GO:0021955	1	8	0.0197347	0.066929	TEP1	http://amigo.geneontology.org/amigo/term/GO:0021955
biological_process	regulation of sodium ion transmembrane transport	Gene Ontology	GO:1902305	1	8	0.0197347	0.066929	SLMAP	http://amigo.geneontology.org/amigo/term/GO:1902305
biological_process	ribosome disassembly	Gene Ontology	GO:0032790	1	8	0.0197347	0.066929	GFM2	http://amigo.geneontology.org/amigo/term/GO:0032790
biological_process	negative regulation of protein kinase activity by regulation of protein phosphorylation	Gene Ontology	GO:0044387	1	8	0.0197347	0.066929	ADAR	http://amigo.geneontology.org/amigo/term/GO:0044387
biological_process	prostate gland growth	Gene Ontology	GO:0060736	1	8	0.0197347	0.066929	TEP1	http://amigo.geneontology.org/amigo/term/GO:0060736
biological_process	positive regulation of mammary gland epithelial cell proliferation	Gene Ontology	GO:0033601	1	8	0.0197347	0.066929	KDM5B	http://amigo.geneontology.org/amigo/term/GO:0033601
biological_process	response to inorganic substance	Gene Ontology	GO:0010035	1	8	0.0197347	0.066929	GART	http://amigo.geneontology.org/amigo/term/GO:0010035
biological_process	monocyte activation	Gene Ontology	GO:0042117	1	8	0.0197347	0.066929	HYAL2	http://amigo.geneontology.org/amigo/term/GO:0042117
biological_process	cell morphogenesis involved in neuron differentiation	Gene Ontology	GO:0048667	1	8	0.0197347	0.066929	ID2	http://amigo.geneontology.org/amigo/term/GO:0048667
biological_process	heart valve development	Gene Ontology	GO:0003170	1	8	0.0197347	0.066929	MATR3	http://amigo.geneontology.org/amigo/term/GO:0003170
biological_process	RNA secondary structure unwinding	Gene Ontology	GO:0010501	1	8	0.0197347	0.066929	DDX3X	http://amigo.geneontology.org/amigo/term/GO:0010501
biological_process	cellular response to insulin-like growth factor stimulus	Gene Ontology	GO:1990314	1	8	0.0197347	0.066929	TEP1	http://amigo.geneontology.org/amigo/term/GO:1990314
biological_process	histone H3-K4 demethylation	Gene Ontology	GO:0034720	1	8	0.0197347	0.066929	KDM5B	http://amigo.geneontology.org/amigo/term/GO:0034720
biological_process	peptidyl-tyrosine dephosphorylation	Gene Ontology	GO:0035335	2	99	0.0212009	0.0680421	TEP1|DUSP3	http://amigo.geneontology.org/amigo/term/GO:0035335
biological_process	atrial cardiac muscle cell action potential	Gene Ontology	GO:0086014	1	9	0.0219035	0.0680421	GJC1	http://amigo.geneontology.org/amigo/term/GO:0086014
biological_process	late endosome to vacuole transport	Gene Ontology	GO:0045324	1	9	0.0219035	0.0680421	CHMP2B	http://amigo.geneontology.org/amigo/term/GO:0045324
biological_process	regulation of neural precursor cell proliferation	Gene Ontology	GO:2000177	1	9	0.0219035	0.0680421	ID2	http://amigo.geneontology.org/amigo/term/GO:2000177
biological_process	negative regulation of myelination	Gene Ontology	GO:0031642	1	9	0.0219035	0.0680421	TEP1	http://amigo.geneontology.org/amigo/term/GO:0031642
biological_process	negative regulation of organ growth	Gene Ontology	GO:0046621	1	9	0.0219035	0.0680421	TEP1	http://amigo.geneontology.org/amigo/term/GO:0046621
biological_process	multicellular organismal iron ion homeostasis	Gene Ontology	GO:0060586	1	9	0.0219035	0.0680421	HYAL2	http://amigo.geneontology.org/amigo/term/GO:0060586
biological_process	DNA topological change	Gene Ontology	GO:0006265	1	9	0.0219035	0.0680421	ERCC3	http://amigo.geneontology.org/amigo/term/GO:0006265
biological_process	positive regulation of protein acetylation	Gene Ontology	GO:1901985	1	9	0.0219035	0.0680421	DDX3X	http://amigo.geneontology.org/amigo/term/GO:1901985
biological_process	platelet dense granule organization	Gene Ontology	GO:0060155	1	9	0.0219035	0.0680421	DTNBP1	http://amigo.geneontology.org/amigo/term/GO:0060155
biological_process	peptidyl-tyrosine dephosphorylation involved in inactivation of protein kinase activity	Gene Ontology	GO:1990264	1	9	0.0219035	0.0680421	DUSP3	http://amigo.geneontology.org/amigo/term/GO:1990264
biological_process	negative regulation of ubiquitin protein ligase activity	Gene Ontology	GO:1904667	1	9	0.0219035	0.0680421	FBXO31	http://amigo.geneontology.org/amigo/term/GO:1904667
biological_process	cell recognition	Gene Ontology	GO:0008037	1	9	0.0219035	0.0680421	VCAN	http://amigo.geneontology.org/amigo/term/GO:0008037
biological_process	antiviral innate immune response	Gene Ontology	GO:0140374	1	9	0.0219035	0.0680421	PHB	http://amigo.geneontology.org/amigo/term/GO:0140374
biological_process	cellular response to arsenic-containing substance	Gene Ontology	GO:0071243	1	9	0.0219035	0.0680421	DDX3X	http://amigo.geneontology.org/amigo/term/GO:0071243
biological_process	CD40 signaling pathway	Gene Ontology	GO:0023035	1	9	0.0219035	0.0680421	PHB	http://amigo.geneontology.org/amigo/term/GO:0023035
biological_process	telomere maintenance via recombination	Gene Ontology	GO:0000722	1	9	0.0219035	0.0680421	TEP1	http://amigo.geneontology.org/amigo/term/GO:0000722
biological_process	progesterone receptor signaling pathway	Gene Ontology	GO:0050847	1	9	0.0219035	0.0680421	PHB	http://amigo.geneontology.org/amigo/term/GO:0050847
biological_process	positive regulation of NLRP3 inflammasome complex assembly	Gene Ontology	GO:1900227	1	9	0.0219035	0.0680421	DDX3X	http://amigo.geneontology.org/amigo/term/GO:1900227
biological_process	glial cell migration	Gene Ontology	GO:0008347	1	9	0.0219035	0.0680421	MATN2	http://amigo.geneontology.org/amigo/term/GO:0008347
biological_process	protein ubiquitination	Gene Ontology	GO:0016567	4	486	0.0235587	0.0704249	SYVN1|UBA52|NOSIP|FBXO31	http://amigo.geneontology.org/amigo/term/GO:0016567
biological_process	muscle contraction	Gene Ontology	GO:0006936	2	105	0.0236063	0.0704249	SLMAP|GJC1	http://amigo.geneontology.org/amigo/term/GO:0006936
biological_process	positive regulation of viral release from host cell	Gene Ontology	GO:1902188	1	10	0.0240676	0.0704249	CHMP2B	http://amigo.geneontology.org/amigo/term/GO:1902188
biological_process	membranous septum morphogenesis	Gene Ontology	GO:0003149	1	10	0.0240676	0.0704249	ID2	http://amigo.geneontology.org/amigo/term/GO:0003149
biological_process	spermatid nucleus differentiation	Gene Ontology	GO:0007289	1	10	0.0240676	0.0704249	AGFG1	http://amigo.geneontology.org/amigo/term/GO:0007289
biological_process	positive regulation of establishment of protein localization to telomere	Gene Ontology	GO:1904851	1	10	0.0240676	0.0704249	CCT5	http://amigo.geneontology.org/amigo/term/GO:1904851
biological_process	negative regulation of inclusion body assembly	Gene Ontology	GO:0090084	1	10	0.0240676	0.0704249	DNAJB1	http://amigo.geneontology.org/amigo/term/GO:0090084
biological_process	positive regulation of autophagosome assembly	Gene Ontology	GO:2000786	1	10	0.0240676	0.0704249	SH3GLB1	http://amigo.geneontology.org/amigo/term/GO:2000786
biological_process	cellular response to leptin stimulus	Gene Ontology	GO:0044320	1	10	0.0240676	0.0704249	TEP1	http://amigo.geneontology.org/amigo/term/GO:0044320
biological_process	negative regulation of cell size	Gene Ontology	GO:0045792	1	10	0.0240676	0.0704249	TEP1	http://amigo.geneontology.org/amigo/term/GO:0045792
biological_process	ESCRT III complex disassembly	Gene Ontology	GO:1904903	1	10	0.0240676	0.0704249	CHMP2B	http://amigo.geneontology.org/amigo/term/GO:1904903
biological_process	presynaptic membrane assembly	Gene Ontology	GO:0097105	1	10	0.0240676	0.0704249	TEP1	http://amigo.geneontology.org/amigo/term/GO:0097105
biological_process	negative regulation of circadian rhythm	Gene Ontology	GO:0042754	1	10	0.0240676	0.0704249	SIN3A	http://amigo.geneontology.org/amigo/term/GO:0042754
biological_process	response to interferon-alpha	Gene Ontology	GO:0035455	1	10	0.0240676	0.0704249	ADAR	http://amigo.geneontology.org/amigo/term/GO:0035455
biological_process	positive regulation of cellular component movement	Gene Ontology	GO:0051272	1	10	0.0240676	0.0704249	STMN1	http://amigo.geneontology.org/amigo/term/GO:0051272
biological_process	chondrocyte proliferation	Gene Ontology	GO:0035988	1	10	0.0240676	0.0704249	FGFR3	http://amigo.geneontology.org/amigo/term/GO:0035988
biological_process	negative regulation of transcription by competitive promoter binding	Gene Ontology	GO:0010944	1	10	0.0240676	0.0704249	PHB	http://amigo.geneontology.org/amigo/term/GO:0010944
biological_process	viral transcription	Gene Ontology	GO:0019083	2	108	0.0248491	0.0721731	RPL15|UBA52	http://amigo.geneontology.org/amigo/term/GO:0019083
biological_process	positive regulation of MAPK cascade	Gene Ontology	GO:0043410	2	109	0.0252693	0.0721731	FGFR3|BCAR3	http://amigo.geneontology.org/amigo/term/GO:0043410
biological_process	purine nucleotide biosynthetic process	Gene Ontology	GO:0006164	1	11	0.026227	0.0721731	GART	http://amigo.geneontology.org/amigo/term/GO:0006164
biological_process	skin morphogenesis	Gene Ontology	GO:0043589	1	11	0.026227	0.0721731	ITGB4	http://amigo.geneontology.org/amigo/term/GO:0043589
biological_process	leukotriene biosynthetic process	Gene Ontology	GO:0019370	1	11	0.026227	0.0721731	LTA4H	http://amigo.geneontology.org/amigo/term/GO:0019370
biological_process	positive regulation of astrocyte differentiation	Gene Ontology	GO:0048711	1	11	0.026227	0.0721731	ID2	http://amigo.geneontology.org/amigo/term/GO:0048711
biological_process	negative regulation of axon regeneration	Gene Ontology	GO:0048681	1	11	0.026227	0.0721731	TEP1	http://amigo.geneontology.org/amigo/term/GO:0048681
biological_process	negative regulation of excitatory postsynaptic potential	Gene Ontology	GO:0090394	1	11	0.026227	0.0721731	TEP1	http://amigo.geneontology.org/amigo/term/GO:0090394
biological_process	regulation of protein complex stability	Gene Ontology	GO:0061635	1	11	0.026227	0.0721731	HSPA8	http://amigo.geneontology.org/amigo/term/GO:0061635
biological_process	protein targeting to ER	Gene Ontology	GO:0045047	1	11	0.026227	0.0721731	SPCS2	http://amigo.geneontology.org/amigo/term/GO:0045047
biological_process	mesodermal cell differentiation	Gene Ontology	GO:0048333	1	11	0.026227	0.0721731	ITGB4	http://amigo.geneontology.org/amigo/term/GO:0048333
biological_process	cellular response to osmotic stress	Gene Ontology	GO:0071470	1	11	0.026227	0.0721731	DDX3X	http://amigo.geneontology.org/amigo/term/GO:0071470
biological_process	virion assembly	Gene Ontology	GO:0019068	1	11	0.026227	0.0721731	UBA52	http://amigo.geneontology.org/amigo/term/GO:0019068
biological_process	positive regulation of protein localization to Cajal body	Gene Ontology	GO:1904871	1	11	0.026227	0.0721731	CCT5	http://amigo.geneontology.org/amigo/term/GO:1904871
biological_process	attachment of mitotic spindle microtubules to kinetochore	Gene Ontology	GO:0051315	1	11	0.026227	0.0721731	MAD1L1	http://amigo.geneontology.org/amigo/term/GO:0051315
biological_process	cellular response to hypoxia	Gene Ontology	GO:0071456	2	114	0.0274132	0.0733689	TEP1|HILPDA	http://amigo.geneontology.org/amigo/term/GO:0071456
biological_process	neuron projection development	Gene Ontology	GO:0031175	2	116	0.0282906	0.0733689	STMN1|DTNBP1	http://amigo.geneontology.org/amigo/term/GO:0031175
biological_process	natural killer cell differentiation	Gene Ontology	GO:0001779	1	12	0.0283816	0.0733689	ID2	http://amigo.geneontology.org/amigo/term/GO:0001779
biological_process	gene silencing by miRNA	Gene Ontology	GO:0035195	1	12	0.0283816	0.0733689	CNOT8	http://amigo.geneontology.org/amigo/term/GO:0035195
biological_process	dermatan sulfate biosynthetic process	Gene Ontology	GO:0030208	1	12	0.0283816	0.0733689	VCAN	http://amigo.geneontology.org/amigo/term/GO:0030208
biological_process	synapse maturation	Gene Ontology	GO:0060074	1	12	0.0283816	0.0733689	TEP1	http://amigo.geneontology.org/amigo/term/GO:0060074
biological_process	lens fiber cell differentiation	Gene Ontology	GO:0070306	1	12	0.0283816	0.0733689	KDM5B	http://amigo.geneontology.org/amigo/term/GO:0070306
biological_process	negative regulation of T cell activation	Gene Ontology	GO:0050868	1	12	0.0283816	0.0733689	DUSP3	http://amigo.geneontology.org/amigo/term/GO:0050868
biological_process	nuclear export	Gene Ontology	GO:0051168	1	12	0.0283816	0.0733689	EIF4ENIF1	http://amigo.geneontology.org/amigo/term/GO:0051168
biological_process	regulation of proteolysis	Gene Ontology	GO:0030162	1	12	0.0283816	0.0733689	TRAF3	http://amigo.geneontology.org/amigo/term/GO:0030162
biological_process	hemidesmosome assembly	Gene Ontology	GO:0031581	1	12	0.0283816	0.0733689	ITGB4	http://amigo.geneontology.org/amigo/term/GO:0031581
biological_process	signal peptide processing	Gene Ontology	GO:0006465	1	12	0.0283816	0.0733689	SPCS2	http://amigo.geneontology.org/amigo/term/GO:0006465
biological_process	positive regulation of mRNA catabolic process	Gene Ontology	GO:0061014	1	12	0.0283816	0.0733689	CNOT8	http://amigo.geneontology.org/amigo/term/GO:0061014
biological_process	negative regulation by host of viral transcription	Gene Ontology	GO:0043922	1	12	0.0283816	0.0733689	TARDBP	http://amigo.geneontology.org/amigo/term/GO:0043922
biological_process	hepatocyte growth factor receptor signaling pathway	Gene Ontology	GO:0048012	1	12	0.0283816	0.0733689	STMN1	http://amigo.geneontology.org/amigo/term/GO:0048012
biological_process	cellular response to electrical stimulus	Gene Ontology	GO:0071257	1	12	0.0283816	0.0733689	TEP1	http://amigo.geneontology.org/amigo/term/GO:0071257
biological_process	maternal behavior	Gene Ontology	GO:0042711	1	12	0.0283816	0.0733689	TEP1	http://amigo.geneontology.org/amigo/term/GO:0042711
biological_process	lens morphogenesis in camera-type eye	Gene Ontology	GO:0002089	1	12	0.0283816	0.0733689	BCAR3	http://amigo.geneontology.org/amigo/term/GO:0002089
biological_process	regulation of mRNA processing	Gene Ontology	GO:0050684	1	13	0.0305316	0.0740943	SRPK1	http://amigo.geneontology.org/amigo/term/GO:0050684
biological_process	GTP metabolic process	Gene Ontology	GO:0046039	1	13	0.0305316	0.0740943	RAN	http://amigo.geneontology.org/amigo/term/GO:0046039
biological_process	positive regulation of cardiac muscle cell apoptotic process	Gene Ontology	GO:0010666	1	13	0.0305316	0.0740943	TEP1	http://amigo.geneontology.org/amigo/term/GO:0010666
biological_process	positive regulation of lipid storage	Gene Ontology	GO:0010884	1	13	0.0305316	0.0740943	HILPDA	http://amigo.geneontology.org/amigo/term/GO:0010884
biological_process	UV protection	Gene Ontology	GO:0009650	1	13	0.0305316	0.0740943	ERCC3	http://amigo.geneontology.org/amigo/term/GO:0009650
biological_process	vesicle organization	Gene Ontology	GO:0016050	1	13	0.0305316	0.0740943	FBXO31	http://amigo.geneontology.org/amigo/term/GO:0016050
biological_process	response to arsenic-containing substance	Gene Ontology	GO:0046685	1	13	0.0305316	0.0740943	TEP1	http://amigo.geneontology.org/amigo/term/GO:0046685
biological_process	negative regulation of oligodendrocyte differentiation	Gene Ontology	GO:0048715	1	13	0.0305316	0.0740943	ID2	http://amigo.geneontology.org/amigo/term/GO:0048715
biological_process	response to reactive oxygen species	Gene Ontology	GO:0000302	1	13	0.0305316	0.0740943	HYAL2	http://amigo.geneontology.org/amigo/term/GO:0000302
biological_process	positive regulation of macrophage differentiation	Gene Ontology	GO:0045651	1	13	0.0305316	0.0740943	ID2	http://amigo.geneontology.org/amigo/term/GO:0045651
biological_process	receptor catabolic process	Gene Ontology	GO:0032801	1	13	0.0305316	0.0740943	SH3GLB1	http://amigo.geneontology.org/amigo/term/GO:0032801
biological_process	purine ribonucleoside monophosphate biosynthetic process	Gene Ontology	GO:0009168	1	13	0.0305316	0.0740943	GART	http://amigo.geneontology.org/amigo/term/GO:0009168
biological_process	endosome transport via multivesicular body sorting pathway	Gene Ontology	GO:0032509	1	13	0.0305316	0.0740943	CHMP2B	http://amigo.geneontology.org/amigo/term/GO:0032509
biological_process	RNA-dependent DNA biosynthetic process	Gene Ontology	GO:0006278	1	13	0.0305316	0.0740943	TEP1	http://amigo.geneontology.org/amigo/term/GO:0006278
biological_process	negative regulation of microtubule polymerization	Gene Ontology	GO:0031115	1	13	0.0305316	0.0740943	STMN1	http://amigo.geneontology.org/amigo/term/GO:0031115
biological_process	negative regulation of oxidative stress-induced intrinsic apoptotic signaling pathway	Gene Ontology	GO:1902176	1	13	0.0305316	0.0740943	BAG5	http://amigo.geneontology.org/amigo/term/GO:1902176
biological_process	cerebral cortex neuron differentiation	Gene Ontology	GO:0021895	1	13	0.0305316	0.0740943	SIN3A	http://amigo.geneontology.org/amigo/term/GO:0021895
biological_process	negative regulation of transcription regulatory region DNA binding	Gene Ontology	GO:2000678	1	13	0.0305316	0.0740943	SIN3A	http://amigo.geneontology.org/amigo/term/GO:2000678
biological_process	histone deubiquitination	Gene Ontology	GO:0016578	1	13	0.0305316	0.0740943	USP36	http://amigo.geneontology.org/amigo/term/GO:0016578
biological_process	branching involved in mammary gland duct morphogenesis	Gene Ontology	GO:0060444	1	13	0.0305316	0.0740943	KDM5B	http://amigo.geneontology.org/amigo/term/GO:0060444
biological_process	regulation of cell cycle	Gene Ontology	GO:0051726	2	121	0.030533	0.0740943	HSPA8|TARDBP	http://amigo.geneontology.org/amigo/term/GO:0051726
biological_process	carbohydrate metabolic process	Gene Ontology	GO:0005975	2	123	0.0314492	0.0753401	HYAL2|GANAB	http://amigo.geneontology.org/amigo/term/GO:0005975
biological_process	pre-miRNA processing	Gene Ontology	GO:0031054	1	14	0.0326768	0.0753401	ADAR	http://amigo.geneontology.org/amigo/term/GO:0031054
biological_process	negative regulation of protein tyrosine kinase activity	Gene Ontology	GO:0061099	1	14	0.0326768	0.0753401	HYAL2	http://amigo.geneontology.org/amigo/term/GO:0061099
biological_process	endoplasmic reticulum mannose trimming	Gene Ontology	GO:1904380	1	14	0.0326768	0.0753401	SYVN1	http://amigo.geneontology.org/amigo/term/GO:1904380
biological_process	chondroitin sulfate catabolic process	Gene Ontology	GO:0030207	1	14	0.0326768	0.0753401	VCAN	http://amigo.geneontology.org/amigo/term/GO:0030207
biological_process	positive regulation of RNA splicing	Gene Ontology	GO:0033120	1	14	0.0326768	0.0753401	RBM22	http://amigo.geneontology.org/amigo/term/GO:0033120
biological_process	negative regulation of phosphatidylinositol 3-kinase signaling	Gene Ontology	GO:0014067	1	14	0.0326768	0.0753401	TEP1	http://amigo.geneontology.org/amigo/term/GO:0014067
biological_process	cellular response to dopamine	Gene Ontology	GO:1903351	1	14	0.0326768	0.0753401	SIN3A	http://amigo.geneontology.org/amigo/term/GO:1903351
biological_process	cellular response to lithium ion	Gene Ontology	GO:0071285	1	14	0.0326768	0.0753401	ID2	http://amigo.geneontology.org/amigo/term/GO:0071285
biological_process	regulation of axon extension	Gene Ontology	GO:0030516	1	14	0.0326768	0.0753401	SIN3A	http://amigo.geneontology.org/amigo/term/GO:0030516
biological_process	positive regulation of G protein-coupled receptor signaling pathway	Gene Ontology	GO:0045745	1	14	0.0326768	0.0753401	PHB	http://amigo.geneontology.org/amigo/term/GO:0045745
biological_process	microtubule polymerization	Gene Ontology	GO:0046785	1	14	0.0326768	0.0753401	FBXO31	http://amigo.geneontology.org/amigo/term/GO:0046785
biological_process	cellular response to ethanol	Gene Ontology	GO:0071361	1	14	0.0326768	0.0753401	TEP1	http://amigo.geneontology.org/amigo/term/GO:0071361
biological_process	cellular response to nutrient levels	Gene Ontology	GO:0031669	1	14	0.0326768	0.0753401	EIF4G1	http://amigo.geneontology.org/amigo/term/GO:0031669
biological_process	negative regulation of type I interferon-mediated signaling pathway	Gene Ontology	GO:0060339	1	14	0.0326768	0.0753401	ADAR	http://amigo.geneontology.org/amigo/term/GO:0060339
biological_process	positive regulation of urine volume	Gene Ontology	GO:0035810	1	14	0.0326768	0.0753401	HYAL2	http://amigo.geneontology.org/amigo/term/GO:0035810
biological_process	protein deacetylation	Gene Ontology	GO:0006476	1	14	0.0326768	0.0753401	SIN3A	http://amigo.geneontology.org/amigo/term/GO:0006476
biological_process	positive regulation of ubiquitin protein ligase activity	Gene Ontology	GO:1904668	1	14	0.0326768	0.0753401	TEP1	http://amigo.geneontology.org/amigo/term/GO:1904668
biological_process	cell cycle arrest	Gene Ontology	GO:0007050	2	130	0.0347401	0.0772248	PRKAG1|WDR6	http://amigo.geneontology.org/amigo/term/GO:0007050
biological_process	negative regulation of macroautophagy	Gene Ontology	GO:0016242	1	15	0.0348173	0.0772248	USP36	http://amigo.geneontology.org/amigo/term/GO:0016242
biological_process	unsaturated fatty acid biosynthetic process	Gene Ontology	GO:0006636	1	15	0.0348173	0.0772248	DECR2	http://amigo.geneontology.org/amigo/term/GO:0006636
biological_process	peptide catabolic process	Gene Ontology	GO:0043171	1	15	0.0348173	0.0772248	LTA4H	http://amigo.geneontology.org/amigo/term/GO:0043171
biological_process	negative regulation of androgen receptor signaling pathway	Gene Ontology	GO:0060766	1	15	0.0348173	0.0772248	PHB	http://amigo.geneontology.org/amigo/term/GO:0060766
biological_process	fatty acid beta-oxidation using acyl-CoA oxidase	Gene Ontology	GO:0033540	1	15	0.0348173	0.0772248	DECR2	http://amigo.geneontology.org/amigo/term/GO:0033540
biological_process	regulation of synaptic transmission, GABAergic	Gene Ontology	GO:0032228	1	15	0.0348173	0.0772248	TEP1	http://amigo.geneontology.org/amigo/term/GO:0032228
biological_process	positive regulation of telomerase RNA localization to Cajal body	Gene Ontology	GO:1904874	1	15	0.0348173	0.0772248	CCT5	http://amigo.geneontology.org/amigo/term/GO:1904874
biological_process	negative regulation of phagocytosis	Gene Ontology	GO:0050765	1	15	0.0348173	0.0772248	TEP1	http://amigo.geneontology.org/amigo/term/GO:0050765
biological_process	negative regulation of cardiac muscle cell proliferation	Gene Ontology	GO:0060044	1	15	0.0348173	0.0772248	TEP1	http://amigo.geneontology.org/amigo/term/GO:0060044
biological_process	retrograde protein transport, ER to cytosol	Gene Ontology	GO:0030970	1	15	0.0348173	0.0772248	SYVN1	http://amigo.geneontology.org/amigo/term/GO:0030970
biological_process	cellular lipid metabolic process	Gene Ontology	GO:0044255	1	15	0.0348173	0.0772248	LTA4H	http://amigo.geneontology.org/amigo/term/GO:0044255
biological_process	positive regulation of glial cell proliferation	Gene Ontology	GO:0060252	1	15	0.0348173	0.0772248	PPP1CC	http://amigo.geneontology.org/amigo/term/GO:0060252
biological_process	prepulse inhibition	Gene Ontology	GO:0060134	1	15	0.0348173	0.0772248	TEP1	http://amigo.geneontology.org/amigo/term/GO:0060134
biological_process	DNA replication	Gene Ontology	GO:0006260	2	131	0.0352207	0.0773228	REPIN1|SIN3A	http://amigo.geneontology.org/amigo/term/GO:0006260
biological_process	positive regulation of transcription, DNA-templated	Gene Ontology	GO:0045893	4	556	0.0358899	0.0773228	NSD1|PHB|MAZ|ID2	http://amigo.geneontology.org/amigo/term/GO:0045893
biological_process	mitotic cell cycle	Gene Ontology	GO:0000278	2	134	0.0366782	0.0773228	RAN|JTB	http://amigo.geneontology.org/amigo/term/GO:0000278
biological_process	glycogen catabolic process	Gene Ontology	GO:0005980	1	16	0.0369532	0.0773228	PYGL	http://amigo.geneontology.org/amigo/term/GO:0005980
biological_process	anterograde synaptic vesicle transport	Gene Ontology	GO:0048490	1	16	0.0369532	0.0773228	DTNBP1	http://amigo.geneontology.org/amigo/term/GO:0048490
biological_process	ERAD pathway	Gene Ontology	GO:0036503	1	16	0.0369532	0.0773228	SYVN1	http://amigo.geneontology.org/amigo/term/GO:0036503
biological_process	regulation of protein kinase B signaling	Gene Ontology	GO:0051896	1	16	0.0369532	0.0773228	TEP1	http://amigo.geneontology.org/amigo/term/GO:0051896
biological_process	snRNA 3'-end processing	Gene Ontology	GO:0034472	1	16	0.0369532	0.0773228	INTS14	http://amigo.geneontology.org/amigo/term/GO:0034472
biological_process	regulation of mRNA splicing, via spliceosome	Gene Ontology	GO:0048024	1	16	0.0369532	0.0773228	SRPK1	http://amigo.geneontology.org/amigo/term/GO:0048024
biological_process	midbody abscission	Gene Ontology	GO:0061952	1	16	0.0369532	0.0773228	CHMP2B	http://amigo.geneontology.org/amigo/term/GO:0061952
biological_process	hyaluronan catabolic process	Gene Ontology	GO:0030214	1	16	0.0369532	0.0773228	HYAL2	http://amigo.geneontology.org/amigo/term/GO:0030214
biological_process	cellular response to interleukin-6	Gene Ontology	GO:0071354	1	16	0.0369532	0.0773228	PHB	http://amigo.geneontology.org/amigo/term/GO:0071354
biological_process	dentate gyrus development	Gene Ontology	GO:0021542	1	16	0.0369532	0.0773228	TEP1	http://amigo.geneontology.org/amigo/term/GO:0021542
biological_process	inositol phosphate dephosphorylation	Gene Ontology	GO:0046855	1	16	0.0369532	0.0773228	TEP1	http://amigo.geneontology.org/amigo/term/GO:0046855
biological_process	positive regulation of cellular protein metabolic process	Gene Ontology	GO:0032270	1	16	0.0369532	0.0773228	EIF4G1	http://amigo.geneontology.org/amigo/term/GO:0032270
biological_process	miRNA metabolic process	Gene Ontology	GO:0010586	1	16	0.0369532	0.0773228	RAN	http://amigo.geneontology.org/amigo/term/GO:0010586
biological_process	definitive hemopoiesis	Gene Ontology	GO:0060216	1	16	0.0369532	0.0773228	ADAR	http://amigo.geneontology.org/amigo/term/GO:0060216
biological_process	neuron cellular homeostasis	Gene Ontology	GO:0070050	1	16	0.0369532	0.0773228	CHMP2B	http://amigo.geneontology.org/amigo/term/GO:0070050
biological_process	microtubule depolymerization	Gene Ontology	GO:0007019	1	16	0.0369532	0.0773228	STMN1	http://amigo.geneontology.org/amigo/term/GO:0007019
biological_process	mammary gland alveolus development	Gene Ontology	GO:0060749	1	16	0.0369532	0.0773228	ID2	http://amigo.geneontology.org/amigo/term/GO:0060749
biological_process	skeletal system development	Gene Ontology	GO:0001501	2	137	0.0381586	0.0793856	VCAN|FGFR3	http://amigo.geneontology.org/amigo/term/GO:0001501
biological_process	positive regulation of ubiquitin-dependent protein catabolic process	Gene Ontology	GO:2000060	1	17	0.0390844	0.0793856	TEP1	http://amigo.geneontology.org/amigo/term/GO:2000060
biological_process	regulation of G1/S transition of mitotic cell cycle	Gene Ontology	GO:2000045	1	17	0.0390844	0.0793856	ID2	http://amigo.geneontology.org/amigo/term/GO:2000045
biological_process	3'-UTR-mediated mRNA destabilization	Gene Ontology	GO:0061158	1	17	0.0390844	0.0793856	TARDBP	http://amigo.geneontology.org/amigo/term/GO:0061158
biological_process	regulation of mitotic spindle organization	Gene Ontology	GO:0060236	1	17	0.0390844	0.0793856	BORA	http://amigo.geneontology.org/amigo/term/GO:0060236
biological_process	N-glycan processing	Gene Ontology	GO:0006491	1	17	0.0390844	0.0793856	GANAB	http://amigo.geneontology.org/amigo/term/GO:0006491
biological_process	regulation of ARF protein signal transduction	Gene Ontology	GO:0032012	1	17	0.0390844	0.0793856	PSD3	http://amigo.geneontology.org/amigo/term/GO:0032012
biological_process	long-term synaptic depression	Gene Ontology	GO:0060292	1	17	0.0390844	0.0793856	TEP1	http://amigo.geneontology.org/amigo/term/GO:0060292
biological_process	microvillus assembly	Gene Ontology	GO:0030033	1	17	0.0390844	0.0793856	STK26	http://amigo.geneontology.org/amigo/term/GO:0030033
biological_process	regulation of autophagy of mitochondrion	Gene Ontology	GO:1903146	1	17	0.0390844	0.0793856	USP36	http://amigo.geneontology.org/amigo/term/GO:1903146
biological_process	leukotriene metabolic process	Gene Ontology	GO:0006691	1	17	0.0390844	0.0793856	LTA4H	http://amigo.geneontology.org/amigo/term/GO:0006691
biological_process	negative regulation of protein localization to nucleus	Gene Ontology	GO:1900181	1	17	0.0390844	0.0793856	SIN3A	http://amigo.geneontology.org/amigo/term/GO:1900181
biological_process	central nervous system development	Gene Ontology	GO:0007417	2	139	0.0391581	0.0793901	VCAN|TEP1	http://amigo.geneontology.org/amigo/term/GO:0007417
biological_process	positive regulation of apoptotic process	Gene Ontology	GO:0043065	3	335	0.0392953	0.0795228	UBA52|ERCC3|DDX3X	http://amigo.geneontology.org/amigo/term/GO:0043065
biological_process	olfactory bulb development	Gene Ontology	GO:0021772	1	18	0.0412109	0.0806047	ID2	http://amigo.geneontology.org/amigo/term/GO:0021772
biological_process	clathrin coat assembly	Gene Ontology	GO:0048268	1	18	0.0412109	0.0806047	CLINT1	http://amigo.geneontology.org/amigo/term/GO:0048268
biological_process	negative regulation of focal adhesion assembly	Gene Ontology	GO:0051895	1	18	0.0412109	0.0806047	TEP1	http://amigo.geneontology.org/amigo/term/GO:0051895
biological_process	blastocyst formation	Gene Ontology	GO:0001825	1	18	0.0412109	0.0806047	WDR74	http://amigo.geneontology.org/amigo/term/GO:0001825
biological_process	histone methylation	Gene Ontology	GO:0016571	1	18	0.0412109	0.0806047	NSD1	http://amigo.geneontology.org/amigo/term/GO:0016571
biological_process	multicellular organism aging	Gene Ontology	GO:0010259	1	18	0.0412109	0.0806047	HYAL2	http://amigo.geneontology.org/amigo/term/GO:0010259
biological_process	dendritic spine morphogenesis	Gene Ontology	GO:0060997	1	18	0.0412109	0.0806047	TEP1	http://amigo.geneontology.org/amigo/term/GO:0060997
biological_process	negative regulation of vascular associated smooth muscle cell proliferation	Gene Ontology	GO:1904706	1	18	0.0412109	0.0806047	TEP1	http://amigo.geneontology.org/amigo/term/GO:1904706
biological_process	camera-type eye morphogenesis	Gene Ontology	GO:0048593	1	18	0.0412109	0.0806047	C12orf57	http://amigo.geneontology.org/amigo/term/GO:0048593
biological_process	response to ATP	Gene Ontology	GO:0033198	1	18	0.0412109	0.0806047	TEP1	http://amigo.geneontology.org/amigo/term/GO:0033198
biological_process	response to iron ion	Gene Ontology	GO:0010039	1	18	0.0412109	0.0806047	CYBRD1	http://amigo.geneontology.org/amigo/term/GO:0010039
biological_process	acrosome assembly	Gene Ontology	GO:0001675	1	18	0.0412109	0.0806047	AGFG1	http://amigo.geneontology.org/amigo/term/GO:0001675
biological_process	regulation of microtubule polymerization or depolymerization	Gene Ontology	GO:0031110	1	18	0.0412109	0.0806047	STMN1	http://amigo.geneontology.org/amigo/term/GO:0031110
biological_process	embryonic digestive tract morphogenesis	Gene Ontology	GO:0048557	1	18	0.0412109	0.0806047	ID2	http://amigo.geneontology.org/amigo/term/GO:0048557
biological_process	negative regulation of peptidyl-threonine phosphorylation	Gene Ontology	GO:0010801	1	18	0.0412109	0.0806047	EIF4G1	http://amigo.geneontology.org/amigo/term/GO:0010801
biological_process	regulation of protein-containing complex assembly	Gene Ontology	GO:0043254	1	19	0.0433327	0.0822877	HSPA8	http://amigo.geneontology.org/amigo/term/GO:0043254
biological_process	MyD88-independent toll-like receptor signaling pathway	Gene Ontology	GO:0002756	1	19	0.0433327	0.0822877	UBA52	http://amigo.geneontology.org/amigo/term/GO:0002756
biological_process	positive regulation of blood pressure	Gene Ontology	GO:0045777	1	19	0.0433327	0.0822877	ID2	http://amigo.geneontology.org/amigo/term/GO:0045777
biological_process	regulation of centrosome duplication	Gene Ontology	GO:0010824	1	19	0.0433327	0.0822877	CHMP2B	http://amigo.geneontology.org/amigo/term/GO:0010824
biological_process	cell development	Gene Ontology	GO:0048468	1	19	0.0433327	0.0822877	GJC1	http://amigo.geneontology.org/amigo/term/GO:0048468
biological_process	negative regulation of cellular senescence	Gene Ontology	GO:2000773	1	19	0.0433327	0.0822877	FBXO31	http://amigo.geneontology.org/amigo/term/GO:2000773
biological_process	negative regulation of endoplasmic reticulum stress-induced intrinsic apoptotic signaling pathway	Gene Ontology	GO:1902236	1	19	0.0433327	0.0822877	SYVN1	http://amigo.geneontology.org/amigo/term/GO:1902236
biological_process	regulation of mitotic spindle assembly	Gene Ontology	GO:1901673	1	19	0.0433327	0.0822877	CHMP2B	http://amigo.geneontology.org/amigo/term/GO:1901673
biological_process	3'-UTR-mediated mRNA stabilization	Gene Ontology	GO:0070935	1	19	0.0433327	0.0822877	TARDBP	http://amigo.geneontology.org/amigo/term/GO:0070935
biological_process	neuron fate commitment	Gene Ontology	GO:0048663	1	19	0.0433327	0.0822877	ID2	http://amigo.geneontology.org/amigo/term/GO:0048663
biological_process	lipid droplet organization	Gene Ontology	GO:0034389	1	20	0.0454499	0.0837276	HILPDA	http://amigo.geneontology.org/amigo/term/GO:0034389
biological_process	negative regulation of MAPK cascade	Gene Ontology	GO:0043409	1	20	0.0454499	0.0837276	DUSP3	http://amigo.geneontology.org/amigo/term/GO:0043409
biological_process	necroptotic process	Gene Ontology	GO:0070266	1	20	0.0454499	0.0837276	PYGL	http://amigo.geneontology.org/amigo/term/GO:0070266
biological_process	viral budding via host ESCRT complex	Gene Ontology	GO:0039702	1	20	0.0454499	0.0837276	CHMP2B	http://amigo.geneontology.org/amigo/term/GO:0039702
biological_process	intermediate filament organization	Gene Ontology	GO:0045109	1	20	0.0454499	0.0837276	AGFG1	http://amigo.geneontology.org/amigo/term/GO:0045109
biological_process	oocyte maturation	Gene Ontology	GO:0001556	1	20	0.0454499	0.0837276	FBXO31	http://amigo.geneontology.org/amigo/term/GO:0001556
biological_process	protein refolding	Gene Ontology	GO:0042026	1	20	0.0454499	0.0837276	HSPA8	http://amigo.geneontology.org/amigo/term/GO:0042026
biological_process	poly(A)+ mRNA export from nucleus	Gene Ontology	GO:0016973	1	20	0.0454499	0.0837276	DDX19A	http://amigo.geneontology.org/amigo/term/GO:0016973
biological_process	positive regulation of protein export from nucleus	Gene Ontology	GO:0046827	1	20	0.0454499	0.0837276	RBM22	http://amigo.geneontology.org/amigo/term/GO:0046827
biological_process	error-prone translesion synthesis	Gene Ontology	GO:0042276	1	20	0.0454499	0.0837276	UBA52	http://amigo.geneontology.org/amigo/term/GO:0042276
biological_process	stress granule assembly	Gene Ontology	GO:0034063	1	20	0.0454499	0.0837276	DDX3X	http://amigo.geneontology.org/amigo/term/GO:0034063
biological_process	gamete generation	Gene Ontology	GO:0007276	1	20	0.0454499	0.0837276	DDX3X	http://amigo.geneontology.org/amigo/term/GO:0007276
biological_process	cell adhesion mediated by integrin	Gene Ontology	GO:0033627	1	21	0.0475625	0.085628	ITGB4	http://amigo.geneontology.org/amigo/term/GO:0033627
biological_process	nucleotide-excision repair, DNA incision, 3'-to lesion	Gene Ontology	GO:0006295	1	21	0.0475625	0.085628	ERCC3	http://amigo.geneontology.org/amigo/term/GO:0006295
biological_process	brain morphogenesis	Gene Ontology	GO:0048854	1	21	0.0475625	0.085628	TEP1	http://amigo.geneontology.org/amigo/term/GO:0048854
biological_process	import into nucleus	Gene Ontology	GO:0051170	1	21	0.0475625	0.085628	PRKAG1	http://amigo.geneontology.org/amigo/term/GO:0051170
biological_process	nucleotide-binding oligomerization domain containing signaling pathway	Gene Ontology	GO:0070423	1	21	0.0475625	0.085628	UBA52	http://amigo.geneontology.org/amigo/term/GO:0070423
biological_process	negative regulation of axonogenesis	Gene Ontology	GO:0050771	1	21	0.0475625	0.085628	TEP1	http://amigo.geneontology.org/amigo/term/GO:0050771
biological_process	nucleotide-excision repair, preincision complex stabilization	Gene Ontology	GO:0006293	1	21	0.0475625	0.085628	ERCC3	http://amigo.geneontology.org/amigo/term/GO:0006293
biological_process	apoptotic cell clearance	Gene Ontology	GO:0043277	1	21	0.0475625	0.085628	TXNDC5	http://amigo.geneontology.org/amigo/term/GO:0043277
biological_process	regulation of nitric-oxide synthase activity	Gene Ontology	GO:0050999	1	21	0.0475625	0.085628	NOSIP	http://amigo.geneontology.org/amigo/term/GO:0050999
biological_process	negative regulation of protein serine/threonine kinase activity	Gene Ontology	GO:0071901	1	21	0.0475625	0.085628	DTNBP1	http://amigo.geneontology.org/amigo/term/GO:0071901
biological_process	error-free translesion synthesis	Gene Ontology	GO:0070987	1	21	0.0475625	0.085628	UBA52	http://amigo.geneontology.org/amigo/term/GO:0070987
biological_process	nucleotide-excision repair, DNA damage recognition	Gene Ontology	GO:0000715	1	22	0.0496705	0.0879746	UBA52	http://amigo.geneontology.org/amigo/term/GO:0000715
biological_process	mitotic spindle assembly checkpoint	Gene Ontology	GO:0007094	1	22	0.0496705	0.0879746	MAD1L1	http://amigo.geneontology.org/amigo/term/GO:0007094
biological_process	negative regulation of Rho protein signal transduction	Gene Ontology	GO:0035024	1	22	0.0496705	0.0879746	STMN1	http://amigo.geneontology.org/amigo/term/GO:0035024
biological_process	nuclear-transcribed mRNA poly(A) tail shortening	Gene Ontology	GO:0000289	1	22	0.0496705	0.0879746	CNOT8	http://amigo.geneontology.org/amigo/term/GO:0000289
biological_process	regulation of DNA replication	Gene Ontology	GO:0006275	1	22	0.0496705	0.0879746	FBXO31	http://amigo.geneontology.org/amigo/term/GO:0006275
biological_process	positive regulation of translational initiation	Gene Ontology	GO:0045948	1	22	0.0496705	0.0879746	DDX3X	http://amigo.geneontology.org/amigo/term/GO:0045948
biological_process	intracellular signal transduction	Gene Ontology	GO:0035556	3	369	0.0497386	0.0879746	SRPK1|DDX3X|STMN1	http://amigo.geneontology.org/amigo/term/GO:0035556
biological_process	positive regulation of interferon-alpha production	Gene Ontology	GO:0032727	1	23	0.0517739	0.0891572	DDX3X	http://amigo.geneontology.org/amigo/term/GO:0032727
biological_process	mitochondrial calcium ion transmembrane transport	Gene Ontology	GO:0006851	1	23	0.0517739	0.0891572	PHB	http://amigo.geneontology.org/amigo/term/GO:0006851
biological_process	positive regulation of mRNA splicing, via spliceosome	Gene Ontology	GO:0048026	1	23	0.0517739	0.0891572	HSPA8	http://amigo.geneontology.org/amigo/term/GO:0048026
biological_process	negative regulation of intrinsic apoptotic signaling pathway	Gene Ontology	GO:2001243	1	23	0.0517739	0.0891572	DDX3X	http://amigo.geneontology.org/amigo/term/GO:2001243
biological_process	negative regulation of T cell receptor signaling pathway	Gene Ontology	GO:0050860	1	23	0.0517739	0.0891572	DUSP3	http://amigo.geneontology.org/amigo/term/GO:0050860
biological_process	regulation of focal adhesion assembly	Gene Ontology	GO:0051893	1	23	0.0517739	0.0891572	DUSP3	http://amigo.geneontology.org/amigo/term/GO:0051893
biological_process	nucleotide-excision repair, DNA gap filling	Gene Ontology	GO:0006297	1	23	0.0517739	0.0891572	UBA52	http://amigo.geneontology.org/amigo/term/GO:0006297
biological_process	cellular senescence	Gene Ontology	GO:0090398	1	23	0.0517739	0.0891572	ID2	http://amigo.geneontology.org/amigo/term/GO:0090398
biological_process	melanosome organization	Gene Ontology	GO:0032438	1	23	0.0517739	0.0891572	DTNBP1	http://amigo.geneontology.org/amigo/term/GO:0032438
biological_process	aging	Gene Ontology	GO:0007568	2	163	0.051898	0.0892323	TEP1|SIN3A	http://amigo.geneontology.org/amigo/term/GO:0007568
biological_process	nucleus organization	Gene Ontology	GO:0006997	1	24	0.0538726	0.0917738	CHMP2B	http://amigo.geneontology.org/amigo/term/GO:0006997
biological_process	positive regulation of protein autophosphorylation	Gene Ontology	GO:0031954	1	24	0.0538726	0.0917738	DDX3X	http://amigo.geneontology.org/amigo/term/GO:0031954
biological_process	posttranscriptional regulation of gene expression	Gene Ontology	GO:0010608	1	24	0.0538726	0.0917738	MATR3	http://amigo.geneontology.org/amigo/term/GO:0010608
biological_process	negative regulation of NIK/NF-kappaB signaling	Gene Ontology	GO:1901223	1	24	0.0538726	0.0917738	DDX3X	http://amigo.geneontology.org/amigo/term/GO:1901223
biological_process	protein autophosphorylation	Gene Ontology	GO:0046777	2	170	0.055858	0.0938989	STK26|FGFR3	http://amigo.geneontology.org/amigo/term/GO:0046777
biological_process	intrinsic apoptotic signaling pathway	Gene Ontology	GO:0097193	1	25	0.0559668	0.0938989	DDX3X	http://amigo.geneontology.org/amigo/term/GO:0097193
biological_process	inactivation of MAPK activity	Gene Ontology	GO:0000188	1	25	0.0559668	0.0938989	DUSP3	http://amigo.geneontology.org/amigo/term/GO:0000188
biological_process	spliceosomal complex assembly	Gene Ontology	GO:0000245	1	25	0.0559668	0.0938989	SRPK1	http://amigo.geneontology.org/amigo/term/GO:0000245
biological_process	glycosaminoglycan catabolic process	Gene Ontology	GO:0006027	1	25	0.0559668	0.0938989	HYAL2	http://amigo.geneontology.org/amigo/term/GO:0006027
biological_process	establishment of skin barrier	Gene Ontology	GO:0061436	1	25	0.0559668	0.0938989	STMN1	http://amigo.geneontology.org/amigo/term/GO:0061436
biological_process	negative regulation of peptidyl-serine phosphorylation	Gene Ontology	GO:0033137	1	25	0.0559668	0.0938989	TEP1	http://amigo.geneontology.org/amigo/term/GO:0033137
biological_process	positive regulation of cell cycle arrest	Gene Ontology	GO:0071158	1	25	0.0559668	0.0938989	ID2	http://amigo.geneontology.org/amigo/term/GO:0071158
biological_process	translation	Gene Ontology	GO:0006412	2	173	0.0575868	0.0952433	RPL15|EIF4G1	http://amigo.geneontology.org/amigo/term/GO:0006412
biological_process	stress-activated MAPK cascade	Gene Ontology	GO:0051403	1	26	0.0580564	0.0952433	UBA52	http://amigo.geneontology.org/amigo/term/GO:0051403
biological_process	regulation of neuron differentiation	Gene Ontology	GO:0045664	1	26	0.0580564	0.0952433	ID2	http://amigo.geneontology.org/amigo/term/GO:0045664
biological_process	long-chain fatty acid biosynthetic process	Gene Ontology	GO:0042759	1	26	0.0580564	0.0952433	LTA4H	http://amigo.geneontology.org/amigo/term/GO:0042759
biological_process	negative regulation of stress fiber assembly	Gene Ontology	GO:0051497	1	26	0.0580564	0.0952433	STMN1	http://amigo.geneontology.org/amigo/term/GO:0051497
biological_process	DNA metabolic process	Gene Ontology	GO:0006259	1	26	0.0580564	0.0952433	RAN	http://amigo.geneontology.org/amigo/term/GO:0006259
biological_process	positive regulation of cytokine production	Gene Ontology	GO:0001819	1	26	0.0580564	0.0952433	HILPDA	http://amigo.geneontology.org/amigo/term/GO:0001819
biological_process	positive regulation of excitatory postsynaptic potential	Gene Ontology	GO:2000463	1	26	0.0580564	0.0952433	TEP1	http://amigo.geneontology.org/amigo/term/GO:2000463
biological_process	execution phase of apoptosis	Gene Ontology	GO:0097194	1	26	0.0580564	0.0952433	CASP7	http://amigo.geneontology.org/amigo/term/GO:0097194
biological_process	chondroitin sulfate biosynthetic process	Gene Ontology	GO:0030206	1	26	0.0580564	0.0952433	VCAN	http://amigo.geneontology.org/amigo/term/GO:0030206
biological_process	positive regulation of extrinsic apoptotic signaling pathway	Gene Ontology	GO:2001238	1	26	0.0580564	0.0952433	HYAL2	http://amigo.geneontology.org/amigo/term/GO:2001238
biological_process	cellular response to unfolded protein	Gene Ontology	GO:0034620	1	26	0.0580564	0.0952433	HSPA8	http://amigo.geneontology.org/amigo/term/GO:0034620
biological_process	DNA biosynthetic process	Gene Ontology	GO:0071897	1	27	0.0601414	0.0973675	PHB	http://amigo.geneontology.org/amigo/term/GO:0071897
biological_process	response to organic substance	Gene Ontology	GO:0010033	1	27	0.0601414	0.0973675	GART	http://amigo.geneontology.org/amigo/term/GO:0010033
biological_process	bone morphogenesis	Gene Ontology	GO:0060349	1	27	0.0601414	0.0973675	FGFR3	http://amigo.geneontology.org/amigo/term/GO:0060349
biological_process	negative regulation of JNK cascade	Gene Ontology	GO:0046329	1	27	0.0601414	0.0973675	DUSP3	http://amigo.geneontology.org/amigo/term/GO:0046329
biological_process	oligodendrocyte development	Gene Ontology	GO:0014003	1	27	0.0601414	0.0973675	ID2	http://amigo.geneontology.org/amigo/term/GO:0014003
biological_process	ribosomal large subunit biogenesis	Gene Ontology	GO:0042273	1	27	0.0601414	0.0973675	WDR74	http://amigo.geneontology.org/amigo/term/GO:0042273
biological_process	mRNA cis splicing, via spliceosome	Gene Ontology	GO:0045292	1	28	0.0622218	0.0997167	RBM22	http://amigo.geneontology.org/amigo/term/GO:0045292
biological_process	regulation of translational initiation	Gene Ontology	GO:0006446	1	28	0.0622218	0.0997167	EIF4G1	http://amigo.geneontology.org/amigo/term/GO:0006446
biological_process	regulation of dopamine secretion	Gene Ontology	GO:0014059	1	28	0.0622218	0.0997167	DTNBP1	http://amigo.geneontology.org/amigo/term/GO:0014059
biological_process	negative regulation of apoptotic signaling pathway	Gene Ontology	GO:2001234	1	28	0.0622218	0.0997167	MAZ	http://amigo.geneontology.org/amigo/term/GO:2001234
biological_process	multivesicular body assembly	Gene Ontology	GO:0036258	1	29	0.0642977	0.101143	CHMP2B	http://amigo.geneontology.org/amigo/term/GO:0036258
biological_process	transcription elongation from RNA polymerase I promoter	Gene Ontology	GO:0006362	1	29	0.0642977	0.101143	ERCC3	http://amigo.geneontology.org/amigo/term/GO:0006362
biological_process	response to antibiotic	Gene Ontology	GO:0046677	1	29	0.0642977	0.101143	HYAL2	http://amigo.geneontology.org/amigo/term/GO:0046677
biological_process	regulation of I-kappaB kinase/NF-kappaB signaling	Gene Ontology	GO:0043122	1	29	0.0642977	0.101143	TRAF3	http://amigo.geneontology.org/amigo/term/GO:0043122
biological_process	negative regulation of cyclin-dependent protein serine/threonine kinase activity	Gene Ontology	GO:0045736	1	29	0.0642977	0.101143	TEP1	http://amigo.geneontology.org/amigo/term/GO:0045736
biological_process	positive regulation of defense response to virus by host	Gene Ontology	GO:0002230	1	29	0.0642977	0.101143	SIN3A	http://amigo.geneontology.org/amigo/term/GO:0002230
biological_process	regulation of transcription involved in G1/S transition of mitotic cell cycle	Gene Ontology	GO:0000083	1	29	0.0642977	0.101143	FBXO31	http://amigo.geneontology.org/amigo/term/GO:0000083
biological_process	metanephros development	Gene Ontology	GO:0001656	1	29	0.0642977	0.101143	ID2	http://amigo.geneontology.org/amigo/term/GO:0001656
biological_process	positive regulation of DNA replication	Gene Ontology	GO:0045740	1	29	0.0642977	0.101143	BCAR3	http://amigo.geneontology.org/amigo/term/GO:0045740
biological_process	protein export from nucleus	Gene Ontology	GO:0006611	1	29	0.0642977	0.101143	RAN	http://amigo.geneontology.org/amigo/term/GO:0006611
biological_process	endochondral ossification	Gene Ontology	GO:0001958	1	29	0.0642977	0.101143	FGFR3	http://amigo.geneontology.org/amigo/term/GO:0001958
biological_process	phosphatidylinositol dephosphorylation	Gene Ontology	GO:0046856	1	29	0.0642977	0.101143	TEP1	http://amigo.geneontology.org/amigo/term/GO:0046856
biological_process	transcription by RNA polymerase II	Gene Ontology	GO:0006366	2	187	0.0658949	0.102512	ERCC3|TARDBP	http://amigo.geneontology.org/amigo/term/GO:0006366
biological_process	response to tumor necrosis factor	Gene Ontology	GO:0034612	1	30	0.066369	0.102512	IGBP1	http://amigo.geneontology.org/amigo/term/GO:0034612
biological_process	adipose tissue development	Gene Ontology	GO:0060612	1	30	0.066369	0.102512	ID2	http://amigo.geneontology.org/amigo/term/GO:0060612
biological_process	regulation of cytoskeleton organization	Gene Ontology	GO:0051493	1	30	0.066369	0.102512	STMN1	http://amigo.geneontology.org/amigo/term/GO:0051493
biological_process	adult behavior	Gene Ontology	GO:0030534	1	30	0.066369	0.102512	TEP1	http://amigo.geneontology.org/amigo/term/GO:0030534
biological_process	platelet-derived growth factor receptor signaling pathway	Gene Ontology	GO:0048008	1	30	0.066369	0.102512	TEP1	http://amigo.geneontology.org/amigo/term/GO:0048008
biological_process	response to axon injury	Gene Ontology	GO:0048678	1	30	0.066369	0.102512	MATN2	http://amigo.geneontology.org/amigo/term/GO:0048678
biological_process	termination of RNA polymerase I transcription	Gene Ontology	GO:0006363	1	30	0.066369	0.102512	ERCC3	http://amigo.geneontology.org/amigo/term/GO:0006363
biological_process	Wnt signaling pathway	Gene Ontology	GO:0016055	2	189	0.0671129	0.1034	UBA52|DDX3X	http://amigo.geneontology.org/amigo/term/GO:0016055
biological_process	embryonic organ development	Gene Ontology	GO:0048568	1	31	0.0684359	0.1034	ERCC3	http://amigo.geneontology.org/amigo/term/GO:0048568
biological_process	positive regulation of mitotic cell cycle	Gene Ontology	GO:0045931	1	31	0.0684359	0.1034	DUSP3	http://amigo.geneontology.org/amigo/term/GO:0045931
biological_process	regulation of neuron projection development	Gene Ontology	GO:0010975	1	31	0.0684359	0.1034	TEP1	http://amigo.geneontology.org/amigo/term/GO:0010975
biological_process	endothelial cell migration	Gene Ontology	GO:0043542	1	31	0.0684359	0.1034	TEP1	http://amigo.geneontology.org/amigo/term/GO:0043542
biological_process	mitochondrial translation	Gene Ontology	GO:0032543	1	31	0.0684359	0.1034	GFM2	http://amigo.geneontology.org/amigo/term/GO:0032543
biological_process	MyD88-dependent toll-like receptor signaling pathway	Gene Ontology	GO:0002755	1	31	0.0684359	0.1034	UBA52	http://amigo.geneontology.org/amigo/term/GO:0002755
biological_process	response to zinc ion	Gene Ontology	GO:0010043	1	31	0.0684359	0.1034	TEP1	http://amigo.geneontology.org/amigo/term/GO:0010043
biological_process	positive regulation of phosphatidylinositol 3-kinase activity	Gene Ontology	GO:0043552	1	31	0.0684359	0.1034	FGFR3	http://amigo.geneontology.org/amigo/term/GO:0043552
biological_process	mitotic cell cycle checkpoint	Gene Ontology	GO:0007093	1	31	0.0684359	0.1034	MAD1L1	http://amigo.geneontology.org/amigo/term/GO:0007093
biological_process	negative regulation of epithelial to mesenchymal transition	Gene Ontology	GO:0010719	1	31	0.0684359	0.1034	TEP1	http://amigo.geneontology.org/amigo/term/GO:0010719
biological_process	anterograde axonal transport	Gene Ontology	GO:0008089	1	31	0.0684359	0.1034	DTNBP1	http://amigo.geneontology.org/amigo/term/GO:0008089
biological_process	positive regulation of erythrocyte differentiation	Gene Ontology	GO:0045648	1	32	0.0704982	0.105367	ID2	http://amigo.geneontology.org/amigo/term/GO:0045648
biological_process	regulation of presynapse assembly	Gene Ontology	GO:1905606	1	32	0.0704982	0.105367	EIF4G1	http://amigo.geneontology.org/amigo/term/GO:1905606
biological_process	behavioral fear response	Gene Ontology	GO:0001662	1	32	0.0704982	0.105367	EIF4G1	http://amigo.geneontology.org/amigo/term/GO:0001662
biological_process	negative regulation of proteasomal ubiquitin-dependent protein catabolic process	Gene Ontology	GO:0032435	1	32	0.0704982	0.105367	BAG5	http://amigo.geneontology.org/amigo/term/GO:0032435
biological_process	positive regulation of interferon-beta production	Gene Ontology	GO:0032728	1	32	0.0704982	0.105367	DDX3X	http://amigo.geneontology.org/amigo/term/GO:0032728
biological_process	extrinsic apoptotic signaling pathway via death domain receptors	Gene Ontology	GO:0008625	1	33	0.0725559	0.107001	DDX3X	http://amigo.geneontology.org/amigo/term/GO:0008625
biological_process	skeletal system morphogenesis	Gene Ontology	GO:0048705	1	33	0.0725559	0.107001	HYAL2	http://amigo.geneontology.org/amigo/term/GO:0048705
biological_process	response to interleukin-1	Gene Ontology	GO:0070555	1	33	0.0725559	0.107001	IGBP1	http://amigo.geneontology.org/amigo/term/GO:0070555
biological_process	ventricular septum development	Gene Ontology	GO:0003281	1	33	0.0725559	0.107001	MATR3	http://amigo.geneontology.org/amigo/term/GO:0003281
biological_process	exonucleolytic catabolism of deadenylated mRNA	Gene Ontology	GO:0043928	1	33	0.0725559	0.107001	CNOT8	http://amigo.geneontology.org/amigo/term/GO:0043928
biological_process	ATP metabolic process	Gene Ontology	GO:0046034	1	33	0.0725559	0.107001	HSPA8	http://amigo.geneontology.org/amigo/term/GO:0046034
biological_process	7-methylguanosine mRNA capping	Gene Ontology	GO:0006370	1	33	0.0725559	0.107001	ERCC3	http://amigo.geneontology.org/amigo/term/GO:0006370
biological_process	regulation of cytokine production	Gene Ontology	GO:0001817	1	33	0.0725559	0.107001	TRAF3	http://amigo.geneontology.org/amigo/term/GO:0001817
biological_process	proteolysis	Gene Ontology	GO:0006508	3	434	0.0730343	0.107421	LTA4H|CASP7|DPP9	http://amigo.geneontology.org/amigo/term/GO:0006508
biological_process	defense response to virus	Gene Ontology	GO:0051607	2	200	0.073944	0.108585	HYAL2|ADAR	http://amigo.geneontology.org/amigo/term/GO:0051607
biological_process	activation of phospholipase C activity	Gene Ontology	GO:0007202	1	34	0.0746092	0.108585	PHB	http://amigo.geneontology.org/amigo/term/GO:0007202
biological_process	transcription initiation from RNA polymerase I promoter	Gene Ontology	GO:0006361	1	34	0.0746092	0.108585	ERCC3	http://amigo.geneontology.org/amigo/term/GO:0006361
biological_process	positive regulation of telomere maintenance via telomerase	Gene Ontology	GO:0032212	1	34	0.0746092	0.108585	CCT5	http://amigo.geneontology.org/amigo/term/GO:0032212
biological_process	tRNA export from nucleus	Gene Ontology	GO:0006409	1	34	0.0746092	0.108585	RAN	http://amigo.geneontology.org/amigo/term/GO:0006409
biological_process	translesion synthesis	Gene Ontology	GO:0019985	1	34	0.0746092	0.108585	UBA52	http://amigo.geneontology.org/amigo/term/GO:0019985
biological_process	in utero embryonic development	Gene Ontology	GO:0001701	2	202	0.0752093	0.109315	NSRP1|SIN3A	http://amigo.geneontology.org/amigo/term/GO:0001701
biological_process	negative regulation of protein catabolic process	Gene Ontology	GO:0042177	1	35	0.076658	0.109979	PHB	http://amigo.geneontology.org/amigo/term/GO:0042177
biological_process	cell-cell junction assembly	Gene Ontology	GO:0007043	1	35	0.076658	0.109979	GJC1	http://amigo.geneontology.org/amigo/term/GO:0007043
biological_process	regulation of cholesterol biosynthetic process	Gene Ontology	GO:0045540	1	35	0.076658	0.109979	RAN	http://amigo.geneontology.org/amigo/term/GO:0045540
biological_process	energy homeostasis	Gene Ontology	GO:0097009	1	35	0.076658	0.109979	EIF4G1	http://amigo.geneontology.org/amigo/term/GO:0097009
biological_process	mitotic sister chromatid segregation	Gene Ontology	GO:0000070	1	35	0.076658	0.109979	RAN	http://amigo.geneontology.org/amigo/term/GO:0000070
biological_process	cellular response to nerve growth factor stimulus	Gene Ontology	GO:1990090	1	35	0.076658	0.109979	TEP1	http://amigo.geneontology.org/amigo/term/GO:1990090
biological_process	RNA phosphodiester bond hydrolysis, exonucleolytic	Gene Ontology	GO:0090503	1	35	0.076658	0.109979	CNOT8	http://amigo.geneontology.org/amigo/term/GO:0090503
biological_process	negative regulation of epidermal growth factor receptor signaling pathway	Gene Ontology	GO:0042059	1	36	0.0787023	0.112186	DUSP3	http://amigo.geneontology.org/amigo/term/GO:0042059
biological_process	DNA damage response, detection of DNA damage	Gene Ontology	GO:0042769	1	36	0.0787023	0.112186	UBA52	http://amigo.geneontology.org/amigo/term/GO:0042769
biological_process	negative regulation of gene expression	Gene Ontology	GO:0010629	2	210	0.0803391	0.114213	ID2|TARDBP	http://amigo.geneontology.org/amigo/term/GO:0010629
biological_process	phosphatidylinositol 3-kinase signaling	Gene Ontology	GO:0014065	1	37	0.0807421	0.114213	TEP1	http://amigo.geneontology.org/amigo/term/GO:0014065
biological_process	tRNA aminoacylation for protein translation	Gene Ontology	GO:0006418	1	37	0.0807421	0.114213	TARS	http://amigo.geneontology.org/amigo/term/GO:0006418
biological_process	negative regulation of protein-containing complex assembly	Gene Ontology	GO:0031333	1	37	0.0807421	0.114213	DDX3X	http://amigo.geneontology.org/amigo/term/GO:0031333
biological_process	cell maturation	Gene Ontology	GO:0048469	1	37	0.0807421	0.114213	ID2	http://amigo.geneontology.org/amigo/term/GO:0048469
biological_process	negative regulation of extrinsic apoptotic signaling pathway via death domain receptors	Gene Ontology	GO:1902042	1	38	0.0827775	0.116498	DDX3X	http://amigo.geneontology.org/amigo/term/GO:1902042
biological_process	endosome organization	Gene Ontology	GO:0007032	1	38	0.0827775	0.116498	CHMP2B	http://amigo.geneontology.org/amigo/term/GO:0007032
biological_process	protein kinase B signaling	Gene Ontology	GO:0043491	1	38	0.0827775	0.116498	TEP1	http://amigo.geneontology.org/amigo/term/GO:0043491
biological_process	chondrocyte differentiation	Gene Ontology	GO:0002062	1	39	0.0848084	0.118454	FGFR3	http://amigo.geneontology.org/amigo/term/GO:0002062
biological_process	negative regulation of signaling receptor activity	Gene Ontology	GO:2000272	1	39	0.0848084	0.118454	TEP1	http://amigo.geneontology.org/amigo/term/GO:2000272
biological_process	mitotic metaphase plate congression	Gene Ontology	GO:0007080	1	39	0.0848084	0.118454	CHMP2B	http://amigo.geneontology.org/amigo/term/GO:0007080
biological_process	negative regulation of MAP kinase activity	Gene Ontology	GO:0043407	1	39	0.0848084	0.118454	HYAL2	http://amigo.geneontology.org/amigo/term/GO:0043407
biological_process	nucleotide-excision repair	Gene Ontology	GO:0006289	1	39	0.0848084	0.118454	ERCC3	http://amigo.geneontology.org/amigo/term/GO:0006289
biological_process	positive regulation of ATPase activity	Gene Ontology	GO:0032781	1	40	0.0868348	0.120525	DNAJB1	http://amigo.geneontology.org/amigo/term/GO:0032781
biological_process	termination of RNA polymerase II transcription	Gene Ontology	GO:0006369	1	40	0.0868348	0.120525	MAZ	http://amigo.geneontology.org/amigo/term/GO:0006369
biological_process	toxin transport	Gene Ontology	GO:1901998	1	41	0.0888569	0.122565	CCT5	http://amigo.geneontology.org/amigo/term/GO:1901998
biological_process	negative regulation of T cell proliferation	Gene Ontology	GO:0042130	1	41	0.0888569	0.122565	MAD1L1	http://amigo.geneontology.org/amigo/term/GO:0042130
biological_process	negative regulation of G1/S transition of mitotic cell cycle	Gene Ontology	GO:2000134	1	41	0.0888569	0.122565	TEP1	http://amigo.geneontology.org/amigo/term/GO:2000134
biological_process	negative regulation of viral genome replication	Gene Ontology	GO:0045071	1	41	0.0888569	0.122565	SRPK1	http://amigo.geneontology.org/amigo/term/GO:0045071
biological_process	binding of sperm to zona pellucida	Gene Ontology	GO:0007339	1	41	0.0888569	0.122565	CCT5	http://amigo.geneontology.org/amigo/term/GO:0007339
biological_process	cell-cell signaling	Gene Ontology	GO:0007267	2	224	0.089568	0.123353	FGFR3|GJC1	http://amigo.geneontology.org/amigo/term/GO:0007267
biological_process	regulation of cytokinesis	Gene Ontology	GO:0032465	1	42	0.0908745	0.123353	SH3GLB1	http://amigo.geneontology.org/amigo/term/GO:0032465
biological_process	response to UV	Gene Ontology	GO:0009411	1	42	0.0908745	0.123353	ERCC3	http://amigo.geneontology.org/amigo/term/GO:0009411
biological_process	cytoplasmic translation	Gene Ontology	GO:0002181	1	42	0.0908745	0.123353	RPL15	http://amigo.geneontology.org/amigo/term/GO:0002181
biological_process	regulation of glycolytic process	Gene Ontology	GO:0006110	1	42	0.0908745	0.123353	PRKAG1	http://amigo.geneontology.org/amigo/term/GO:0006110
biological_process	positive regulation of insulin secretion	Gene Ontology	GO:0032024	1	42	0.0908745	0.123353	TARDBP	http://amigo.geneontology.org/amigo/term/GO:0032024
biological_process	fatty acid biosynthetic process	Gene Ontology	GO:0006633	1	42	0.0908745	0.123353	PRKAG1	http://amigo.geneontology.org/amigo/term/GO:0006633
biological_process	mitochondrial electron transport, NADH to ubiquinone	Gene Ontology	GO:0006120	1	42	0.0908745	0.123353	NDUFC1	http://amigo.geneontology.org/amigo/term/GO:0006120
biological_process	cell adhesion	Gene Ontology	GO:0007155	3	478	0.0911008	0.123509	VCAN|ITGB4|CD164	http://amigo.geneontology.org/amigo/term/GO:0007155
biological_process	lipid homeostasis	Gene Ontology	GO:0055088	1	43	0.0928877	0.125625	DDX3X	http://amigo.geneontology.org/amigo/term/GO:0055088
biological_process	cellular response to epidermal growth factor stimulus	Gene Ontology	GO:0071364	1	43	0.0928877	0.125625	DUSP3	http://amigo.geneontology.org/amigo/term/GO:0071364
biological_process	regulation of transcription, DNA-templated	Gene Ontology	GO:0006355	4	773	0.0938417	0.126761	NSD1|PHB|CNOT8|TARDBP	http://amigo.geneontology.org/amigo/term/GO:0006355
biological_process	thymus development	Gene Ontology	GO:0048538	1	44	0.0948964	0.126902	MAD1L1	http://amigo.geneontology.org/amigo/term/GO:0048538
biological_process	regulation of phosphoprotein phosphatase activity	Gene Ontology	GO:0043666	1	44	0.0948964	0.126902	IGBP1	http://amigo.geneontology.org/amigo/term/GO:0043666
biological_process	cellular response to amino acid starvation	Gene Ontology	GO:0034198	1	44	0.0948964	0.126902	SH3GLB1	http://amigo.geneontology.org/amigo/term/GO:0034198
biological_process	negative regulation of cell adhesion	Gene Ontology	GO:0007162	1	44	0.0948964	0.126902	CD164	http://amigo.geneontology.org/amigo/term/GO:0007162
biological_process	toll-like receptor signaling pathway	Gene Ontology	GO:0002224	1	44	0.0948964	0.126902	TRAF3	http://amigo.geneontology.org/amigo/term/GO:0002224
biological_process	cell migration	Gene Ontology	GO:0016477	2	232	0.0949766	0.126902	TEP1|ITGB4	http://amigo.geneontology.org/amigo/term/GO:0016477
biological_process	neurogenesis	Gene Ontology	GO:0022008	1	45	0.0969008	0.128391	BTBD3	http://amigo.geneontology.org/amigo/term/GO:0022008
biological_process	negative regulation of osteoblast differentiation	Gene Ontology	GO:0045668	1	45	0.0969008	0.128391	ID2	http://amigo.geneontology.org/amigo/term/GO:0045668
biological_process	long-term synaptic potentiation	Gene Ontology	GO:0060291	1	45	0.0969008	0.128391	TEP1	http://amigo.geneontology.org/amigo/term/GO:0060291
biological_process	bone mineralization	Gene Ontology	GO:0030282	1	45	0.0969008	0.128391	FGFR3	http://amigo.geneontology.org/amigo/term/GO:0030282
biological_process	regulation of megakaryocyte differentiation	Gene Ontology	GO:0045652	1	45	0.0969008	0.128391	SIN3A	http://amigo.geneontology.org/amigo/term/GO:0045652
biological_process	forebrain development	Gene Ontology	GO:0030900	1	46	0.0989008	0.130262	DNAJB1	http://amigo.geneontology.org/amigo/term/GO:0030900
biological_process	RNA metabolic process	Gene Ontology	GO:0016070	1	46	0.0989008	0.130262	WDR74	http://amigo.geneontology.org/amigo/term/GO:0016070
biological_process	regulation of mitotic cell cycle	Gene Ontology	GO:0007346	1	46	0.0989008	0.130262	FBXO31	http://amigo.geneontology.org/amigo/term/GO:0007346
biological_process	cerebellum development	Gene Ontology	GO:0021549	1	46	0.0989008	0.130262	GART	http://amigo.geneontology.org/amigo/term/GO:0021549
biological_process	response to activity	Gene Ontology	GO:0014823	1	47	0.100896	0.132263	TEP1	http://amigo.geneontology.org/amigo/term/GO:0014823
biological_process	JNK cascade	Gene Ontology	GO:0007254	1	47	0.100896	0.132263	UBA52	http://amigo.geneontology.org/amigo/term/GO:0007254
biological_process	heterophilic cell-cell adhesion via plasma membrane cell adhesion molecules	Gene Ontology	GO:0007157	1	47	0.100896	0.132263	CD164	http://amigo.geneontology.org/amigo/term/GO:0007157
biological_process	response to hydrogen peroxide	Gene Ontology	GO:0042542	1	48	0.102888	0.13408	STK26	http://amigo.geneontology.org/amigo/term/GO:0042542
biological_process	erythrocyte differentiation	Gene Ontology	GO:0030218	1	48	0.102888	0.13408	ADAR	http://amigo.geneontology.org/amigo/term/GO:0030218
biological_process	adult locomotory behavior	Gene Ontology	GO:0008344	1	48	0.102888	0.13408	ID2	http://amigo.geneontology.org/amigo/term/GO:0008344
biological_process	negative regulation of neuron death	Gene Ontology	GO:1901215	1	50	0.106857	0.138278	EIF4G1	http://amigo.geneontology.org/amigo/term/GO:1901215
biological_process	regulation of synaptic vesicle exocytosis	Gene Ontology	GO:2000300	1	50	0.106857	0.138278	DTNBP1	http://amigo.geneontology.org/amigo/term/GO:2000300
biological_process	interstrand cross-link repair	Gene Ontology	GO:0036297	1	50	0.106857	0.138278	UBA52	http://amigo.geneontology.org/amigo/term/GO:0036297
biological_process	positive regulation of protein serine/threonine kinase activity	Gene Ontology	GO:0071902	1	50	0.106857	0.138278	DDX3X	http://amigo.geneontology.org/amigo/term/GO:0071902
biological_process	stem cell population maintenance	Gene Ontology	GO:0019827	1	51	0.108835	0.140091	EIF4ENIF1	http://amigo.geneontology.org/amigo/term/GO:0019827
biological_process	neurotransmitter secretion	Gene Ontology	GO:0007269	1	51	0.108835	0.140091	HSPA8	http://amigo.geneontology.org/amigo/term/GO:0007269
biological_process	social behavior	Gene Ontology	GO:0035176	1	51	0.108835	0.140091	TEP1	http://amigo.geneontology.org/amigo/term/GO:0035176
biological_process	extracellular matrix organization	Gene Ontology	GO:0030198	2	252	0.10889	0.140091	VCAN|ITGB4	http://amigo.geneontology.org/amigo/term/GO:0030198
biological_process	positive regulation of fat cell differentiation	Gene Ontology	GO:0045600	1	52	0.110809	0.142066	ID2	http://amigo.geneontology.org/amigo/term/GO:0045600
biological_process	negative regulation of catalytic activity	Gene Ontology	GO:0043086	1	52	0.110809	0.142066	NOSIP	http://amigo.geneontology.org/amigo/term/GO:0043086
biological_process	negative regulation of protein ubiquitination	Gene Ontology	GO:0031397	1	53	0.112779	0.144092	BAG5	http://amigo.geneontology.org/amigo/term/GO:0031397
biological_process	regulation of catalytic activity	Gene Ontology	GO:0050790	1	53	0.112779	0.144092	PRKAG1	http://amigo.geneontology.org/amigo/term/GO:0050790
biological_process	positive regulation of protein-containing complex assembly	Gene Ontology	GO:0031334	1	54	0.114744	0.145098	SH3GLB1	http://amigo.geneontology.org/amigo/term/GO:0031334
biological_process	hemopoiesis	Gene Ontology	GO:0030097	1	54	0.114744	0.145098	CD164	http://amigo.geneontology.org/amigo/term/GO:0030097
biological_process	positive regulation of cysteine-type endopeptidase activity involved in apoptotic process	Gene Ontology	GO:0043280	1	54	0.114744	0.145098	DDX3X	http://amigo.geneontology.org/amigo/term/GO:0043280
biological_process	positive regulation of interleukin-8 production	Gene Ontology	GO:0032757	1	54	0.114744	0.145098	HYAL2	http://amigo.geneontology.org/amigo/term/GO:0032757
biological_process	MAPK cascade	Gene Ontology	GO:0000165	2	261	0.115319	0.145659	SRPK1|FGFR3	http://amigo.geneontology.org/amigo/term/GO:0000165
biological_process	IRE1-mediated unfolded protein response	Gene Ontology	GO:0036498	1	55	0.116705	0.146409	SYVN1	http://amigo.geneontology.org/amigo/term/GO:0036498
biological_process	phosphatidylinositol-mediated signaling	Gene Ontology	GO:0048015	1	55	0.116705	0.146409	PLCH1	http://amigo.geneontology.org/amigo/term/GO:0048015
biological_process	DNA damage response, signal transduction by p53 class mediator resulting in cell cycle arrest	Gene Ontology	GO:0006977	1	56	0.118661	0.14836	CNOT8	http://amigo.geneontology.org/amigo/term/GO:0006977
biological_process	regulation of gene silencing by miRNA	Gene Ontology	GO:0060964	1	56	0.118661	0.14836	EIF4G1	http://amigo.geneontology.org/amigo/term/GO:0060964
biological_process	cellular response to transforming growth factor beta stimulus	Gene Ontology	GO:0071560	1	56	0.118661	0.14836	HYAL2	http://amigo.geneontology.org/amigo/term/GO:0071560
biological_process	protein polyubiquitination	Gene Ontology	GO:0000209	2	267	0.119658	0.149437	UBA52|BFAR	http://amigo.geneontology.org/amigo/term/GO:0000209
biological_process	actin cytoskeleton reorganization	Gene Ontology	GO:0031532	1	57	0.120614	0.150124	DTNBP1	http://amigo.geneontology.org/amigo/term/GO:0031532
biological_process	positive regulation of autophagy	Gene Ontology	GO:0010508	1	58	0.122562	0.151698	SH3GLB1	http://amigo.geneontology.org/amigo/term/GO:0010508
biological_process	RNA processing	Gene Ontology	GO:0006396	1	58	0.122562	0.151698	ADAR	http://amigo.geneontology.org/amigo/term/GO:0006396
biological_process	mitochondrial respiratory chain complex I assembly	Gene Ontology	GO:0032981	1	59	0.124506	0.153248	NDUFC1	http://amigo.geneontology.org/amigo/term/GO:0032981
biological_process	regulation of protein localization	Gene Ontology	GO:0032880	1	59	0.124506	0.153248	BORA	http://amigo.geneontology.org/amigo/term/GO:0032880
biological_process	cell redox homeostasis	Gene Ontology	GO:0045454	1	59	0.124506	0.153248	TXNDC5	http://amigo.geneontology.org/amigo/term/GO:0045454
biological_process	positive regulation of osteoblast differentiation	Gene Ontology	GO:0045669	1	60	0.126445	0.154436	FBXO31	http://amigo.geneontology.org/amigo/term/GO:0045669
biological_process	negative regulation of epithelial cell proliferation	Gene Ontology	GO:0050680	1	60	0.126445	0.154436	TEP1	http://amigo.geneontology.org/amigo/term/GO:0050680
biological_process	cellular protein localization	Gene Ontology	GO:0034613	1	60	0.126445	0.154436	SIN3A	http://amigo.geneontology.org/amigo/term/GO:0034613
biological_process	cartilage development	Gene Ontology	GO:0051216	1	60	0.126445	0.154436	HYAL2	http://amigo.geneontology.org/amigo/term/GO:0051216
biological_process	cellular response to glucose stimulus	Gene Ontology	GO:0071333	1	60	0.126445	0.154436	SIN3A	http://amigo.geneontology.org/amigo/term/GO:0071333
biological_process	learning or memory	Gene Ontology	GO:0007611	1	60	0.126445	0.154436	TEP1	http://amigo.geneontology.org/amigo/term/GO:0007611
biological_process	cellular iron ion homeostasis	Gene Ontology	GO:0006879	1	60	0.126445	0.154436	CYBRD1	http://amigo.geneontology.org/amigo/term/GO:0006879
biological_process	response to wounding	Gene Ontology	GO:0009611	1	61	0.128381	0.156283	ITGB4	http://amigo.geneontology.org/amigo/term/GO:0009611
biological_process	response to drug	Gene Ontology	GO:0042493	2	280	0.129195	0.157103	TEP1|BCAR3	http://amigo.geneontology.org/amigo/term/GO:0042493
biological_process	vasculogenesis	Gene Ontology	GO:0001570	1	62	0.130312	0.157768	GJC1	http://amigo.geneontology.org/amigo/term/GO:0001570
biological_process	single fertilization	Gene Ontology	GO:0007338	1	62	0.130312	0.157768	KDM5B	http://amigo.geneontology.org/amigo/term/GO:0007338
biological_process	neuron projection morphogenesis	Gene Ontology	GO:0048812	1	62	0.130312	0.157768	DTNBP1	http://amigo.geneontology.org/amigo/term/GO:0048812
biological_process	cytokine-mediated signaling pathway	Gene Ontology	GO:0019221	2	282	0.130678	0.158039	UBA52|HSPA8	http://amigo.geneontology.org/amigo/term/GO:0019221
biological_process	protein sumoylation	Gene Ontology	GO:0016925	1	63	0.132238	0.159405	SENP6	http://amigo.geneontology.org/amigo/term/GO:0016925
biological_process	synapse assembly	Gene Ontology	GO:0007416	1	63	0.132238	0.159405	TEP1	http://amigo.geneontology.org/amigo/term/GO:0007416
biological_process	regulation of translation	Gene Ontology	GO:0006417	1	63	0.132238	0.159405	MATR3	http://amigo.geneontology.org/amigo/term/GO:0006417
biological_process	apoptotic signaling pathway	Gene Ontology	GO:0097190	1	64	0.134161	0.161197	DIDO1	http://amigo.geneontology.org/amigo/term/GO:0097190
biological_process	hippocampus development	Gene Ontology	GO:0021766	1	64	0.134161	0.161197	PHLPP2	http://amigo.geneontology.org/amigo/term/GO:0021766
biological_process	I-kappaB kinase/NF-kappaB signaling	Gene Ontology	GO:0007249	1	65	0.136079	0.163325	UBA52	http://amigo.geneontology.org/amigo/term/GO:0007249
biological_process	type I interferon signaling pathway	Gene Ontology	GO:0060337	1	66	0.137994	0.164731	ADAR	http://amigo.geneontology.org/amigo/term/GO:0060337
biological_process	activation of protein kinase activity	Gene Ontology	GO:0032147	1	66	0.137994	0.164731	BORA	http://amigo.geneontology.org/amigo/term/GO:0032147
biological_process	cellular response to drug	Gene Ontology	GO:0035690	1	67	0.139904	0.166652	RBM22	http://amigo.geneontology.org/amigo/term/GO:0035690
biological_process	response to glucose	Gene Ontology	GO:0009749	1	67	0.139904	0.166652	TEP1	http://amigo.geneontology.org/amigo/term/GO:0009749
biological_process	positive regulation of tyrosine phosphorylation of STAT protein	Gene Ontology	GO:0042531	1	68	0.141809	0.168336	FGFR3	http://amigo.geneontology.org/amigo/term/GO:0042531
biological_process	response to nutrient	Gene Ontology	GO:0007584	1	68	0.141809	0.168336	TEP1	http://amigo.geneontology.org/amigo/term/GO:0007584
biological_process	protein autoubiquitination	Gene Ontology	GO:0051865	1	69	0.143711	0.170273	BFAR	http://amigo.geneontology.org/amigo/term/GO:0051865
biological_process	regulation of transcription from RNA polymerase II promoter in response to hypoxia	Gene Ontology	GO:0061418	1	70	0.145609	0.171605	UBA52	http://amigo.geneontology.org/amigo/term/GO:0061418
biological_process	snRNA transcription by RNA polymerase II	Gene Ontology	GO:0042795	1	70	0.145609	0.171605	INTS14	http://amigo.geneontology.org/amigo/term/GO:0042795
biological_process	positive regulation of protein binding	Gene Ontology	GO:0032092	1	70	0.145609	0.171605	RAN	http://amigo.geneontology.org/amigo/term/GO:0032092
biological_process	canonical Wnt signaling pathway	Gene Ontology	GO:0060070	1	70	0.145609	0.171605	TEP1	http://amigo.geneontology.org/amigo/term/GO:0060070
biological_process	biological_process	Gene Ontology	GO:0008150	3	594	0.146249	0.172176	DDX19A|C22orf23|MATN2	http://amigo.geneontology.org/amigo/term/GO:0008150
biological_process	negative regulation of DNA-binding transcription factor activity	Gene Ontology	GO:0043433	1	71	0.147502	0.1731	ID2	http://amigo.geneontology.org/amigo/term/GO:0043433
biological_process	ubiquitin-dependent ERAD pathway	Gene Ontology	GO:0030433	1	71	0.147502	0.1731	SYVN1	http://amigo.geneontology.org/amigo/term/GO:0030433
biological_process	positive regulation of kinase activity	Gene Ontology	GO:0033674	1	72	0.149391	0.174745	FGFR3	http://amigo.geneontology.org/amigo/term/GO:0033674
biological_process	positive regulation of GTPase activity	Gene Ontology	GO:0043547	2	307	0.149534	0.174745	BCAR3|AGFG1	http://amigo.geneontology.org/amigo/term/GO:0043547
biological_process	positive regulation of translation	Gene Ontology	GO:0045727	1	73	0.151276	0.176039	DDX3X	http://amigo.geneontology.org/amigo/term/GO:0045727
biological_process	DNA duplex unwinding	Gene Ontology	GO:0032508	1	73	0.151276	0.176039	DDX3X	http://amigo.geneontology.org/amigo/term/GO:0032508
biological_process	transcription elongation from RNA polymerase II promoter	Gene Ontology	GO:0006368	1	74	0.153157	0.177483	ERCC3	http://amigo.geneontology.org/amigo/term/GO:0006368
biological_process	negative regulation of transforming growth factor beta receptor signaling pathway	Gene Ontology	GO:0030512	1	74	0.153157	0.177483	UBA52	http://amigo.geneontology.org/amigo/term/GO:0030512
biological_process	response to endoplasmic reticulum stress	Gene Ontology	GO:0034976	1	75	0.155034	0.179096	TARDBP	http://amigo.geneontology.org/amigo/term/GO:0034976
biological_process	regulation of alternative mRNA splicing, via spliceosome	Gene Ontology	GO:0000381	1	75	0.155034	0.179096	NSRP1	http://amigo.geneontology.org/amigo/term/GO:0000381
biological_process	negative regulation of protein kinase activity	Gene Ontology	GO:0006469	1	75	0.155034	0.179096	DTNBP1	http://amigo.geneontology.org/amigo/term/GO:0006469
biological_process	phosphatidylinositol biosynthetic process	Gene Ontology	GO:0006661	1	76	0.156907	0.180695	TEP1	http://amigo.geneontology.org/amigo/term/GO:0006661
biological_process	protein localization	Gene Ontology	GO:0008104	1	77	0.158775	0.182468	ERCC3	http://amigo.geneontology.org/amigo/term/GO:0008104
biological_process	negative regulation of protein binding	Gene Ontology	GO:0032091	1	77	0.158775	0.182468	DTNBP1	http://amigo.geneontology.org/amigo/term/GO:0032091
biological_process	protein transport	Gene Ontology	GO:0015031	2	320	0.159547	0.183165	EIF4ENIF1|CHMP2B	http://amigo.geneontology.org/amigo/term/GO:0015031
biological_process	axonogenesis	Gene Ontology	GO:0007409	1	78	0.16064	0.184039	STMN1	http://amigo.geneontology.org/amigo/term/GO:0007409
biological_process	protein import into nucleus	Gene Ontology	GO:0006606	1	79	0.1625	0.185786	RAN	http://amigo.geneontology.org/amigo/term/GO:0006606
biological_process	lipid catabolic process	Gene Ontology	GO:0016042	1	79	0.1625	0.185786	PLCH1	http://amigo.geneontology.org/amigo/term/GO:0016042
biological_process	fibroblast growth factor receptor signaling pathway	Gene Ontology	GO:0008543	1	80	0.164356	0.186753	FGFR3	http://amigo.geneontology.org/amigo/term/GO:0008543
biological_process	positive regulation of JNK cascade	Gene Ontology	GO:0046330	1	80	0.164356	0.186753	TRAF3	http://amigo.geneontology.org/amigo/term/GO:0046330
biological_process	negative regulation of NF-kappaB transcription factor activity	Gene Ontology	GO:0032088	1	80	0.164356	0.186753	TRAF3	http://amigo.geneontology.org/amigo/term/GO:0032088
biological_process	cellular response to interleukin-1	Gene Ontology	GO:0071347	1	80	0.164356	0.186753	HYAL2	http://amigo.geneontology.org/amigo/term/GO:0071347
biological_process	cellular protein modification process	Gene Ontology	GO:0006464	1	81	0.166209	0.188472	UBA52	http://amigo.geneontology.org/amigo/term/GO:0006464
biological_process	positive regulation of inflammatory response	Gene Ontology	GO:0050729	1	81	0.166209	0.188472	HYAL2	http://amigo.geneontology.org/amigo/term/GO:0050729
biological_process	memory	Gene Ontology	GO:0007613	1	82	0.168057	0.190373	TEP1	http://amigo.geneontology.org/amigo/term/GO:0007613
biological_process	locomotory behavior	Gene Ontology	GO:0007626	1	85	0.173577	0.196225	TEP1	http://amigo.geneontology.org/amigo/term/GO:0007626
biological_process	mitochondrial translational termination	Gene Ontology	GO:0070126	1	86	0.175409	0.197091	GFM2	http://amigo.geneontology.org/amigo/term/GO:0070126
biological_process	positive regulation of phosphatidylinositol 3-kinase signaling	Gene Ontology	GO:0014068	1	86	0.175409	0.197091	MAZ	http://amigo.geneontology.org/amigo/term/GO:0014068
biological_process	mitochondrial translational elongation	Gene Ontology	GO:0070125	1	86	0.175409	0.197091	GFM2	http://amigo.geneontology.org/amigo/term/GO:0070125
biological_process	insulin receptor signaling pathway	Gene Ontology	GO:0008286	1	86	0.175409	0.197091	BCAR3	http://amigo.geneontology.org/amigo/term/GO:0008286
biological_process	muscle organ development	Gene Ontology	GO:0007517	1	89	0.180881	0.202215	CD164	http://amigo.geneontology.org/amigo/term/GO:0007517
biological_process	positive regulation of interleukin-6 production	Gene Ontology	GO:0032755	1	90	0.182697	0.203629	HYAL2	http://amigo.geneontology.org/amigo/term/GO:0032755
biological_process	mitochondrion organization	Gene Ontology	GO:0007005	1	91	0.184509	0.205443	PHB	http://amigo.geneontology.org/amigo/term/GO:0007005
biological_process	interleukin-1-mediated signaling pathway	Gene Ontology	GO:0070498	1	94	0.189922	0.209784	UBA52	http://amigo.geneontology.org/amigo/term/GO:0070498
biological_process	small GTPase mediated signal transduction	Gene Ontology	GO:0007264	1	94	0.189922	0.209784	BCAR3	http://amigo.geneontology.org/amigo/term/GO:0007264
biological_process	kidney development	Gene Ontology	GO:0001822	1	95	0.191718	0.211557	HYAL2	http://amigo.geneontology.org/amigo/term/GO:0001822
biological_process	cell-matrix adhesion	Gene Ontology	GO:0007160	1	96	0.19351	0.212689	ITGB4	http://amigo.geneontology.org/amigo/term/GO:0007160
biological_process	transforming growth factor beta receptor signaling pathway	Gene Ontology	GO:0007179	1	96	0.19351	0.212689	UBA52	http://amigo.geneontology.org/amigo/term/GO:0007179
biological_process	integrin-mediated signaling pathway	Gene Ontology	GO:0007229	1	97	0.195299	0.213596	ITGB4	http://amigo.geneontology.org/amigo/term/GO:0007229
biological_process	cellular response to insulin stimulus	Gene Ontology	GO:0032869	1	97	0.195299	0.213596	TEP1	http://amigo.geneontology.org/amigo/term/GO:0032869
biological_process	cellular response to leukemia inhibitory factor	Gene Ontology	GO:1990830	1	97	0.195299	0.213596	KDM5B	http://amigo.geneontology.org/amigo/term/GO:1990830
biological_process	response to oxidative stress	Gene Ontology	GO:0006979	1	101	0.202413	0.219859	ERCC3	http://amigo.geneontology.org/amigo/term/GO:0006979
biological_process	mRNA export from nucleus	Gene Ontology	GO:0006406	1	101	0.202413	0.219859	AGFG1	http://amigo.geneontology.org/amigo/term/GO:0006406
biological_process	chromatin remodeling	Gene Ontology	GO:0006338	1	102	0.204182	0.221347	KDM5B	http://amigo.geneontology.org/amigo/term/GO:0006338
biological_process	response to estradiol	Gene Ontology	GO:0032355	1	105	0.209465	0.226852	TEP1	http://amigo.geneontology.org/amigo/term/GO:0032355
biological_process	neuron migration	Gene Ontology	GO:0001764	1	110	0.218194	0.234929	MATN2	http://amigo.geneontology.org/amigo/term/GO:0001764
biological_process	immunoglobulin production	Gene Ontology	GO:0002377	1	111	0.219928	0.236566	PHB	http://amigo.geneontology.org/amigo/term/GO:0002377
biological_process	positive regulation of DNA-binding transcription factor activity	Gene Ontology	GO:0051091	1	112	0.221658	0.238197	TEP1	http://amigo.geneontology.org/amigo/term/GO:0051091
biological_process	response to bacterium	Gene Ontology	GO:0009617	1	115	0.226827	0.24281	PYGL	http://amigo.geneontology.org/amigo/term/GO:0009617
biological_process	glucose homeostasis	Gene Ontology	GO:0042593	1	115	0.226827	0.24281	PYGL	http://amigo.geneontology.org/amigo/term/GO:0042593
biological_process	Golgi organization	Gene Ontology	GO:0007030	1	115	0.226827	0.24281	BAG5	http://amigo.geneontology.org/amigo/term/GO:0007030
biological_process	regulation of transcription by RNA polymerase II	Gene Ontology	GO:0006357	3	751	0.233353	0.249315	ZBTB10|MAZ|KDM5B	http://amigo.geneontology.org/amigo/term/GO:0006357
biological_process	tumor necrosis factor-mediated signaling pathway	Gene Ontology	GO:0033209	1	121	0.237063	0.252791	TRAF3	http://amigo.geneontology.org/amigo/term/GO:0033209
biological_process	activation of MAPK activity	Gene Ontology	GO:0000187	1	123	0.240445	0.25566	UBA52	http://amigo.geneontology.org/amigo/term/GO:0000187
biological_process	transmembrane receptor protein tyrosine kinase signaling pathway	Gene Ontology	GO:0007169	1	123	0.240445	0.25566	FGFR3	http://amigo.geneontology.org/amigo/term/GO:0007169
biological_process	peptidyl-tyrosine phosphorylation	Gene Ontology	GO:0018108	1	124	0.24213	0.257205	FGFR3	http://amigo.geneontology.org/amigo/term/GO:0018108
biological_process	cellular response to tumor necrosis factor	Gene Ontology	GO:0071356	1	125	0.243812	0.258496	HYAL2	http://amigo.geneontology.org/amigo/term/GO:0071356
biological_process	regulation of signal transduction by p53 class mediator	Gene Ontology	GO:1901796	1	131	0.253825	0.268599	PRKAG1	http://amigo.geneontology.org/amigo/term/GO:1901796
biological_process	positive regulation of transcription by RNA polymerase II	Gene Ontology	GO:0045944	4	1159	0.256509	0.271181	HYAL2|UBA52|DDX3X|SIN3A	http://amigo.geneontology.org/amigo/term/GO:0045944
biological_process	G2/M transition of mitotic cell cycle	Gene Ontology	GO:0000086	1	133	0.257134	0.271324	BORA	http://amigo.geneontology.org/amigo/term/GO:0000086
biological_process	neuron differentiation	Gene Ontology	GO:0030182	1	139	0.266973	0.280637	PPP1CC	http://amigo.geneontology.org/amigo/term/GO:0030182
biological_process	rRNA processing	Gene Ontology	GO:0006364	1	141	0.270223	0.282982	WDR74	http://amigo.geneontology.org/amigo/term/GO:0006364
biological_process	positive regulation of canonical Wnt signaling pathway	Gene Ontology	GO:0090263	1	145	0.276683	0.288656	DDX3X	http://amigo.geneontology.org/amigo/term/GO:0090263
biological_process	vesicle-mediated transport	Gene Ontology	GO:0016192	1	150	0.284677	0.296717	HSPA8	http://amigo.geneontology.org/amigo/term/GO:0016192
biological_process	protein localization to plasma membrane	Gene Ontology	GO:0072659	1	152	0.28785	0.299743	SLMAP	http://amigo.geneontology.org/amigo/term/GO:0072659
biological_process	positive regulation of NF-kappaB transcription factor activity	Gene Ontology	GO:0051092	1	159	0.298848	0.310611	UBA52	http://amigo.geneontology.org/amigo/term/GO:0051092
biological_process	response to hypoxia	Gene Ontology	GO:0001666	1	160	0.300405	0.311937	ERCC3	http://amigo.geneontology.org/amigo/term/GO:0001666
biological_process	blood coagulation	Gene Ontology	GO:0007596	1	173	0.320341	0.331398	DTNBP1	http://amigo.geneontology.org/amigo/term/GO:0007596
biological_process	oxidation-reduction process	Gene Ontology	GO:0055114	2	525	0.325414	0.336332	KDM5B|CYBRD1	http://amigo.geneontology.org/amigo/term/GO:0055114
biological_process	proteasome-mediated ubiquitin-dependent protein catabolic process	Gene Ontology	GO:0043161	1	181	0.332329	0.34316	BFAR	http://amigo.geneontology.org/amigo/term/GO:0043161
biological_process	endocytosis	Gene Ontology	GO:0006897	1	182	0.333813	0.344371	CLINT1	http://amigo.geneontology.org/amigo/term/GO:0006897
biological_process	heart development	Gene Ontology	GO:0007507	1	189	0.344109	0.354333	TEP1	http://amigo.geneontology.org/amigo/term/GO:0007507
biological_process	visual perception	Gene Ontology	GO:0007601	1	206	0.368461	0.378706	GJC1	http://amigo.geneontology.org/amigo/term/GO:0007601
biological_process	ion transmembrane transport	Gene Ontology	GO:0034220	1	209	0.372665	0.382672	GJC1	http://amigo.geneontology.org/amigo/term/GO:0034220
biological_process	cell differentiation	Gene Ontology	GO:0030154	2	596	0.382214	0.392114	ID2|DDX3X	http://amigo.geneontology.org/amigo/term/GO:0030154
biological_process	axon guidance	Gene Ontology	GO:0007411	1	222	0.390564	0.40031	MATN2	http://amigo.geneontology.org/amigo/term/GO:0007411
biological_process	DNA repair	Gene Ontology	GO:0006281	1	224	0.393273	0.402714	ERCC3	http://amigo.geneontology.org/amigo/term/GO:0006281
biological_process	positive regulation of cell migration	Gene Ontology	GO:0030335	1	227	0.397313	0.406476	MAZ	http://amigo.geneontology.org/amigo/term/GO:0030335
biological_process	brain development	Gene Ontology	GO:0007420	1	231	0.402659	0.411566	STMN1	http://amigo.geneontology.org/amigo/term/GO:0007420
biological_process	regulation of gene expression	Gene Ontology	GO:0010468	1	235	0.407958	0.416598	SRPK1	http://amigo.geneontology.org/amigo/term/GO:0010468
biological_process	angiogenesis	Gene Ontology	GO:0001525	1	238	0.411902	0.419467	TEP1	http://amigo.geneontology.org/amigo/term/GO:0001525
biological_process	cell cycle	Gene Ontology	GO:0007049	1	245	0.421004	0.42795	PPP1CC	http://amigo.geneontology.org/amigo/term/GO:0007049
biological_process	chemical synaptic transmission	Gene Ontology	GO:0007268	1	248	0.424862	0.431476	GJC1	http://amigo.geneontology.org/amigo/term/GO:0007268
biological_process	transmembrane transport	Gene Ontology	GO:0055085	1	296	0.483242	0.488083	UBA52	http://amigo.geneontology.org/amigo/term/GO:0055085
biological_process	post-translational protein modification	Gene Ontology	GO:0043687	1	342	0.533679	0.538535	VCAN	http://amigo.geneontology.org/amigo/term/GO:0043687
biological_process	spermatogenesis	Gene Ontology	GO:0007283	1	404	0.594037	0.597269	PRKAG1	http://amigo.geneontology.org/amigo/term/GO:0007283
biological_process	immune response	Gene Ontology	GO:0006955	1	427	0.614406	0.616073	CD164	http://amigo.geneontology.org/amigo/term/GO:0006955
