# Supplementary material for: N6-methyladenosine reader YTH N6-methyladenosine RNA binding protein 3 or insulin like growth factor 2 mRNA binding protein 2 knockdown protects human bronchial epithelial cells from hypoxia/reoxygenation injury by inactivating p38 MAPK, AKT, ERK1/2, and NF-κB pathways
Source: Bioengineered. 2022 May 19;13(5):11973–86. doi: 10.1080/21655979.2021.1999550 (PMC9211071; doi:10.1080/21655979.2021.1999550)
Supplement: Supplemental Material [file KBIE_A_1999550_SM1832.zip › supplementary/Supplementary Table 5 (1).xlsx]

## Sheet: notes
sheet1: Starbase database predicted-protein coding genes with the probability to bind to IGF2BP2

## Sheet: Sheet1
RBP	geneID	geneName	geneType	clusterNum	clipExpNum	clipIDnum	HepG2	K562	pancancerNum
IGF2BP2	ENSG00000000003	TSPAN6	protein_coding	17	5	37	-0.72	NA	17
IGF2BP2	ENSG00000000419	DPM1	protein_coding	36	5	53	NA	-0.227	18
IGF2BP2	ENSG00000000457	SCYL3	protein_coding	20	3	22	0.906	NA	18
IGF2BP2	ENSG00000000460	C1orf112	protein_coding	82	6	100	-1.791	NA	18
IGF2BP2	ENSG00000000971	CFH	protein_coding	26	6	30	NA	-0.43	18
IGF2BP2	ENSG00000001036	FUCA2	protein_coding	22	7	46	NA	NA	22
IGF2BP2	ENSG00000001084	GCLC	protein_coding	37	7	57	0.803	NA	20
IGF2BP2	ENSG00000001167	NFYA	protein_coding	40	9	68	0.394	NA	18
IGF2BP2	ENSG00000001460	STPG1	protein_coding	27	6	38	NA	NA	16
IGF2BP2	ENSG00000001461	NIPAL3	protein_coding	87	7	122	-1.046	-0.53	15
IGF2BP2	ENSG00000001497	LAS1L	protein_coding	43	7	72	-1.085	NA	13
IGF2BP2	ENSG00000001561	ENPP4	protein_coding	8	2	9	NA	NA	18
IGF2BP2	ENSG00000001617	SEMA3F	protein_coding	6	4	6	NA	NA	24
IGF2BP2	ENSG00000001626	CFTR	protein_coding	2	2	2	NA	NA	17
IGF2BP2	ENSG00000001629	ANKIB1	protein_coding	295	7	440	0.604	NA	20
IGF2BP2	ENSG00000001630	CYP51A1	protein_coding	60	9	113	0.512	NA	10
IGF2BP2	ENSG00000001631	KRIT1	protein_coding	188	9	297	0.341	-0.368	17
IGF2BP2	ENSG00000002016	RAD52	protein_coding	108	6	137	NA	NA	15
IGF2BP2	ENSG00000002330	BAD	protein_coding	10	4	12	NA	1.34	11
IGF2BP2	ENSG00000002549	LAP3	protein_coding	30	6	45	NA	-0.339	13
IGF2BP2	ENSG00000002586	CD99	protein_coding	27	3	28	NA	NA	13
IGF2BP2	ENSG00000002726	AOC1	protein_coding	2	1	2	NA	NA	13
IGF2BP2	ENSG00000002746	HECW1	protein_coding	22	4	23	NA	NA	12
IGF2BP2	ENSG00000002822	MAD1L1	protein_coding	208	6	253	NA	1.009	14
IGF2BP2	ENSG00000002834	LASP1	protein_coding	94	9	194	0.537	0.378	21
IGF2BP2	ENSG00000002919	SNX11	protein_coding	14	6	19	0.669	NA	13
IGF2BP2	ENSG00000003056	M6PR	protein_coding	27	8	58	0.308	NA	16
IGF2BP2	ENSG00000003096	KLHL13	protein_coding	286	9	359	NA	NA	16
IGF2BP2	ENSG00000003147	ICA1	protein_coding	18	4	24	NA	NA	18
IGF2BP2	ENSG00000003249	DBNDD1	protein_coding	19	6	30	0.587	NA	16
IGF2BP2	ENSG00000003393	ALS2	protein_coding	88	6	120	0.384	NA	25
IGF2BP2	ENSG00000003400	CASP10	protein_coding	11	4	12	NA	NA	20
IGF2BP2	ENSG00000003402	CFLAR	protein_coding	94	7	134	0.494	NA	21
IGF2BP2	ENSG00000003436	TFPI	protein_coding	68	8	113	-0.605	NA	20
IGF2BP2	ENSG00000003509	NDUFAF7	protein_coding	20	6	30	NA	NA	24
IGF2BP2	ENSG00000003756	RBM5	protein_coding	82	6	135	0.367	NA	17
IGF2BP2	ENSG00000003987	MTMR7	protein_coding	3	1	3	NA	NA	24
IGF2BP2	ENSG00000003989	SLC7A2	protein_coding	79	4	100	-0.643	NA	17
IGF2BP2	ENSG00000004059	ARF5	protein_coding	14	8	30	NA	0.604	17
IGF2BP2	ENSG00000004139	SARM1	protein_coding	64	5	86	2.654	NA	13
IGF2BP2	ENSG00000004142	POLDIP2	protein_coding	26	7	62	-0.257	NA	11
IGF2BP2	ENSG00000004399	PLXND1	protein_coding	63	6	91	NA	0.734	16
IGF2BP2	ENSG00000004455	AK2	protein_coding	61	9	120	-0.916	-0.174	19
IGF2BP2	ENSG00000004468	CD38	protein_coding	2	2	3	NA	NA	10
IGF2BP2	ENSG00000004478	FKBP4	protein_coding	40	9	75	-0.298	NA	13
IGF2BP2	ENSG00000004487	KDM1A	protein_coding	141	8	237	-0.56	-0.174	18
IGF2BP2	ENSG00000004534	RBM6	protein_coding	343	7	460	NA	NA	13
IGF2BP2	ENSG00000004660	CAMKK1	protein_coding	7	2	7	NA	NA	13
IGF2BP2	ENSG00000004700	RECQL	protein_coding	34	7	57	NA	NA	18
IGF2BP2	ENSG00000004766	VPS50	protein_coding	117	7	162	NA	NA	14
IGF2BP2	ENSG00000004776	HSPB6	protein_coding	2	2	2	NA	NA	13
IGF2BP2	ENSG00000004777	ARHGAP33	protein_coding	29	7	40	NA	1.328	11
IGF2BP2	ENSG00000004779	NDUFAB1	protein_coding	24	6	37	-0.762	NA	12
IGF2BP2	ENSG00000004799	PDK4	protein_coding	1	1	1	NA	NA	15
IGF2BP2	ENSG00000004809	SLC22A16	protein_coding	1	1	1	NA	NA	7
IGF2BP2	ENSG00000004838	ZMYND10	protein_coding	2	2	2	NA	NA	13
IGF2BP2	ENSG00000004864	SLC25A13	protein_coding	210	7	244	0.257	-0.4	18
IGF2BP2	ENSG00000004866	ST7	protein_coding	360	7	428	NA	NA	14
IGF2BP2	ENSG00000004897	CDC27	protein_coding	222	9	340	NA	-0.286	16
IGF2BP2	ENSG00000004939	SLC4A1	protein_coding	24	2	31	NA	NA	10
IGF2BP2	ENSG00000004961	HCCS	protein_coding	16	5	20	NA	NA	13
IGF2BP2	ENSG00000004975	DVL2	protein_coding	33	6	53	NA	0.579	15
IGF2BP2	ENSG00000005007	UPF1	protein_coding	81	7	132	NA	0.821	15
IGF2BP2	ENSG00000005020	SKAP2	protein_coding	122	7	182	0.91	NA	23
IGF2BP2	ENSG00000005022	SLC25A5	protein_coding	17	9	57	-0.839	NA	16
IGF2BP2	ENSG00000005059	MCUB	protein_coding	88	7	105	NA	NA	16
IGF2BP2	ENSG00000005075	POLR2J	protein_coding	16	7	26	NA	0.582	16
IGF2BP2	ENSG00000005100	DHX33	protein_coding	66	7	104	0.438	NA	21
IGF2BP2	ENSG00000005108	THSD7A	protein_coding	176	4	210	NA	NA	13
IGF2BP2	ENSG00000005156	LIG3	protein_coding	66	7	123	-0.643	NA	16
IGF2BP2	ENSG00000005175	RPAP3	protein_coding	52	7	79	-0.387	-0.458	17
IGF2BP2	ENSG00000005187	ACSM3	protein_coding	27	4	46	NA	-0.544	15
IGF2BP2	ENSG00000005189	REXO5	protein_coding	58	5	64	-1.372	NA	12
IGF2BP2	ENSG00000005194	CIAPIN1	protein_coding	41	7	63	NA	NA	18
IGF2BP2	ENSG00000005206	SPPL2B	protein_coding	59	6	77	0.711	0.882	16
IGF2BP2	ENSG00000005238	FAM214B	protein_coding	20	5	24	NA	NA	13
IGF2BP2	ENSG00000005243	COPZ2	protein_coding	3	2	4	NA	NA	16
IGF2BP2	ENSG00000005249	PRKAR2B	protein_coding	43	9	80	NA	-0.348	16
IGF2BP2	ENSG00000005302	MSL3	protein_coding	20	7	36	NA	NA	15
IGF2BP2	ENSG00000005339	CREBBP	protein_coding	238	7	402	0.254	0.365	19
IGF2BP2	ENSG00000005379	TSPOAP1	protein_coding	4	2	4	NA	NA	18
IGF2BP2	ENSG00000005436	GCFC2	protein_coding	109	7	152	NA	-0.488	15
IGF2BP2	ENSG00000005448	WDR54	protein_coding	11	6	14	-1.655	1.238	21
IGF2BP2	ENSG00000005469	CROT	protein_coding	45	6	65	1.218	NA	13
IGF2BP2	ENSG00000005471	ABCB4	protein_coding	3	2	4	-0.851	NA	12
IGF2BP2	ENSG00000005483	KMT2E	protein_coding	309	9	490	NA	NA	19
IGF2BP2	ENSG00000005486	RHBDD2	protein_coding	32	6	45	0.939	1.291	18
IGF2BP2	ENSG00000005513	SOX8	protein_coding	19	2	26	NA	NA	14
IGF2BP2	ENSG00000005700	IBTK	protein_coding	114	7	176	0.423	NA	10
IGF2BP2	ENSG00000005801	ZNF195	protein_coding	88	6	117	NA	-0.496	17
IGF2BP2	ENSG00000005810	MYCBP2	protein_coding	188	7	253	0.399	NA	18
IGF2BP2	ENSG00000005812	FBXL3	protein_coding	33	7	52	NA	NA	13
IGF2BP2	ENSG00000005844	ITGAL	protein_coding	2	1	2	NA	NA	17
IGF2BP2	ENSG00000005882	PDK2	protein_coding	13	6	19	-0.443	NA	15
IGF2BP2	ENSG00000005884	ITGA3	protein_coding	95	3	134	NA	NA	22
IGF2BP2	ENSG00000005889	ZFX	protein_coding	145	7	221	NA	NA	11
IGF2BP2	ENSG00000005893	LAMP2	protein_coding	100	9	206	-0.21	NA	17
IGF2BP2	ENSG00000005961	ITGA2B	protein_coding	6	3	6	NA	NA	14
IGF2BP2	ENSG00000006007	GDE1	protein_coding	37	7	70	NA	NA	15
IGF2BP2	ENSG00000006015	REX1BD	protein_coding	18	6	26	NA	0.87	13
IGF2BP2	ENSG00000006016	CRLF1	protein_coding	2	2	2	NA	NA	15
IGF2BP2	ENSG00000006025	OSBPL7	protein_coding	19	5	23	0.671	0.98	14
IGF2BP2	ENSG00000006042	TMEM98	protein_coding	19	6	34	-0.466	NA	17
IGF2BP2	ENSG00000006062	MAP3K14	protein_coding	106	5	141	0.721	NA	17
IGF2BP2	ENSG00000006071	ABCC8	protein_coding	1	4	4	NA	NA	12
IGF2BP2	ENSG00000006116	CACNG3	protein_coding	1	1	1	NA	NA	6
IGF2BP2	ENSG00000006118	TMEM132A	protein_coding	19	5	29	NA	NA	19
IGF2BP2	ENSG00000006125	AP2B1	protein_coding	198	9	360	-0.188	0.13	16
IGF2BP2	ENSG00000006194	ZNF263	protein_coding	44	6	55	NA	NA	13
IGF2BP2	ENSG00000006210	CX3CL1	protein_coding	8	2	9	0.588	NA	17
IGF2BP2	ENSG00000006282	SPATA20	protein_coding	17	6	26	NA	NA	10
IGF2BP2	ENSG00000006283	CACNA1G	protein_coding	4	3	4	NA	NA	11
IGF2BP2	ENSG00000006327	TNFRSF12A	protein_coding	16	6	32	1.645	1.379	24
IGF2BP2	ENSG00000006377	DLX6	protein_coding	8	2	10	NA	NA	15
IGF2BP2	ENSG00000006432	MAP3K9	protein_coding	7	3	7	0.854	NA	15
IGF2BP2	ENSG00000006451	RALA	protein_coding	131	7	173	-0.505	NA	20
IGF2BP2	ENSG00000006453	BAIAP2L1	protein_coding	42	7	54	NA	NA	17
IGF2BP2	ENSG00000006459	KDM7A	protein_coding	90	7	130	-0.68	-0.371	16
IGF2BP2	ENSG00000006468	ETV1	protein_coding	149	7	184	NA	NA	19
IGF2BP2	ENSG00000006530	AGK	protein_coding	154	7	215	NA	NA	17
IGF2BP2	ENSG00000006534	ALDH3B1	protein_coding	5	2	6	NA	NA	18
IGF2BP2	ENSG00000006576	PHTF2	protein_coding	267	7	338	0.441	NA	17
IGF2BP2	ENSG00000006606	CCL26	protein_coding	3	1	3	NA	NA	18
IGF2BP2	ENSG00000006607	FARP2	protein_coding	219	7	296	0.515	NA	18
IGF2BP2	ENSG00000006625	GGCT	protein_coding	24	7	40	-0.558	NA	18
IGF2BP2	ENSG00000006634	DBF4	protein_coding	113	7	172	-0.68	NA	18
IGF2BP2	ENSG00000006638	TBXA2R	protein_coding	5	3	6	NA	NA	19
IGF2BP2	ENSG00000006652	IFRD1	protein_coding	78	8	130	0.767	NA	18
IGF2BP2	ENSG00000006695	COX10	protein_coding	63	7	86	NA	NA	15
IGF2BP2	ENSG00000006704	GTF2IRD1	protein_coding	216	7	270	NA	NA	19
IGF2BP2	ENSG00000006712	PAF1	protein_coding	25	7	64	0.375	0.384	11
IGF2BP2	ENSG00000006715	VPS41	protein_coding	145	7	192	NA	-0.36	15
IGF2BP2	ENSG00000006740	ARHGAP44	protein_coding	7	3	8	NA	NA	18
IGF2BP2	ENSG00000006744	ELAC2	protein_coding	46	7	70	NA	NA	17
IGF2BP2	ENSG00000006747	SCIN	protein_coding	18	3	21	NA	NA	16
IGF2BP2	ENSG00000006756	ARSD	protein_coding	2	2	2	-1.114	NA	22
IGF2BP2	ENSG00000006757	PNPLA4	protein_coding	11	2	15	NA	NA	19
IGF2BP2	ENSG00000006831	ADIPOR2	protein_coding	125	9	171	-0.394	NA	19
IGF2BP2	ENSG00000006837	CDKL3	protein_coding	94	3	119	NA	NA	20
IGF2BP2	ENSG00000007001	UPP2	protein_coding	12	4	13	NA	NA	12
IGF2BP2	ENSG00000007038	PRSS21	protein_coding	2	2	4	NA	0.484	14
IGF2BP2	ENSG00000007047	MARK4	protein_coding	186	8	271	-0.604	0.725	17
IGF2BP2	ENSG00000007062	PROM1	protein_coding	19	2	20	0.257	NA	16
IGF2BP2	ENSG00000007080	CCDC124	protein_coding	29	6	40	0.48	1.022	10
IGF2BP2	ENSG00000007168	PAFAH1B1	protein_coding	296	8	469	NA	NA	17
IGF2BP2	ENSG00000007171	NOS2	protein_coding	2	1	2	NA	NA	15
IGF2BP2	ENSG00000007174	DNAH9	protein_coding	87	2	98	NA	NA	9
IGF2BP2	ENSG00000007202	KIAA0100	protein_coding	115	8	262	0.381	NA	12
IGF2BP2	ENSG00000007216	SLC13A2	protein_coding	1	1	1	NA	NA	13
IGF2BP2	ENSG00000007237	GAS7	protein_coding	202	3	241	NA	NA	13
IGF2BP2	ENSG00000007255	TRAPPC6A	protein_coding	9	3	11	NA	0.875	17
IGF2BP2	ENSG00000007264	MATK	protein_coding	7	2	8	NA	NA	18
IGF2BP2	ENSG00000007314	SCN4A	protein_coding	2	3	3	NA	NA	16
IGF2BP2	ENSG00000007341	ST7L	protein_coding	144	7	177	NA	NA	13
IGF2BP2	ENSG00000007350	TKTL1	protein_coding	2	2	2	NA	NA	12
IGF2BP2	ENSG00000007372	PAX6	protein_coding	17	6	24	NA	NA	19
IGF2BP2	ENSG00000007376	RPUSD1	protein_coding	7	6	11	0.715	NA	14
IGF2BP2	ENSG00000007384	RHBDF1	protein_coding	29	4	56	0.958	NA	18
IGF2BP2	ENSG00000007392	LUC7L	protein_coding	130	7	191	NA	NA	13
IGF2BP2	ENSG00000007402	CACNA2D2	protein_coding	1	1	1	NA	NA	19
IGF2BP2	ENSG00000007516	BAIAP3	protein_coding	6	1	6	NA	1.456	17
IGF2BP2	ENSG00000007520	TSR3	protein_coding	7	6	13	NA	1.045	12
IGF2BP2	ENSG00000007541	PIGQ	protein_coding	30	7	53	NA	1.195	16
IGF2BP2	ENSG00000007545	CRAMP1	protein_coding	104	7	152	NA	NA	19
IGF2BP2	ENSG00000007866	TEAD3	protein_coding	19	5	23	NA	0.84	25
IGF2BP2	ENSG00000007908	SELE	protein_coding	2	2	2	NA	NA	11
IGF2BP2	ENSG00000007923	DNAJC11	protein_coding	91	7	133	0.397	NA	12
IGF2BP2	ENSG00000007944	MYLIP	protein_coding	25	8	41	NA	0.449	21
IGF2BP2	ENSG00000007952	NOX1	protein_coding	2	2	2	NA	NA	18
IGF2BP2	ENSG00000007968	E2F2	protein_coding	28	5	34	-2.461	NA	18
IGF2BP2	ENSG00000008018	PSMB1	protein_coding	36	8	71	NA	NA	8
IGF2BP2	ENSG00000008083	JARID2	protein_coding	134	7	179	NA	0.372	21
IGF2BP2	ENSG00000008086	CDKL5	protein_coding	28	4	30	1.003	NA	18
IGF2BP2	ENSG00000008128	CDK11A	protein_coding	45	6	90	0.921	0.239	11
IGF2BP2	ENSG00000008130	NADK	protein_coding	55	6	75	NA	NA	10
IGF2BP2	ENSG00000008197	TFAP2D	protein_coding	1	1	1	NA	NA	5
IGF2BP2	ENSG00000008256	CYTH3	protein_coding	127	9	169	NA	0.261	14
IGF2BP2	ENSG00000008277	ADAM22	protein_coding	189	3	204	NA	NA	18
IGF2BP2	ENSG00000008282	SYPL1	protein_coding	30	8	64	NA	NA	14
IGF2BP2	ENSG00000008283	CYB561	protein_coding	12	2	16	NA	0.608	18
IGF2BP2	ENSG00000008294	SPAG9	protein_coding	346	9	498	-0.334	NA	18
IGF2BP2	ENSG00000008300	CELSR3	protein_coding	32	3	40	0.645	NA	17
IGF2BP2	ENSG00000008311	AASS	protein_coding	61	3	72	NA	NA	15
IGF2BP2	ENSG00000008324	SS18L2	protein_coding	23	6	29	NA	NA	15
IGF2BP2	ENSG00000008382	MPND	protein_coding	21	4	25	NA	0.895	17
IGF2BP2	ENSG00000008394	MGST1	protein_coding	13	7	25	0.306	-0.928	19
IGF2BP2	ENSG00000008405	CRY1	protein_coding	57	6	70	NA	NA	20
IGF2BP2	ENSG00000008441	NFIX	protein_coding	106	7	178	NA	0.464	18
IGF2BP2	ENSG00000008513	ST3GAL1	protein_coding	121	6	153	-1.047	-0.619	17
IGF2BP2	ENSG00000008517	IL32	protein_coding	1	1	1	0.663	NA	16
IGF2BP2	ENSG00000008710	PKD1	protein_coding	135	7	207	0.893	1.47	14
IGF2BP2	ENSG00000008735	MAPK8IP2	protein_coding	5	2	5	2.186	NA	12
IGF2BP2	ENSG00000008838	MED24	protein_coding	100	7	144	NA	0.499	17
IGF2BP2	ENSG00000008853	RHOBTB2	protein_coding	16	4	20	NA	NA	18
IGF2BP2	ENSG00000008869	HEATR5B	protein_coding	86	6	100	NA	NA	19
IGF2BP2	ENSG00000008952	SEC62	protein_coding	71	7	152	-0.665	-0.294	19
IGF2BP2	ENSG00000008988	RPS20	protein_coding	40	9	93	-0.937	NA	17
IGF2BP2	ENSG00000009307	CSDE1	protein_coding	110	9	264	-0.65	-0.24	20
IGF2BP2	ENSG00000009335	UBE3C	protein_coding	276	8	378	0.91	0.33	13
IGF2BP2	ENSG00000009413	REV3L	protein_coding	864	7	1255	0.973	-0.231	19
IGF2BP2	ENSG00000009694	TENM1	protein_coding	387	5	451	NA	NA	15
IGF2BP2	ENSG00000009780	FAM76A	protein_coding	37	6	42	1.013	NA	15
IGF2BP2	ENSG00000009830	POMT2	protein_coding	51	7	86	0.588	NA	18
IGF2BP2	ENSG00000009844	VTA1	protein_coding	79	8	144	-0.446	-0.358	19
IGF2BP2	ENSG00000009950	MLXIPL	protein_coding	13	3	13	1.184	0.737	17
IGF2BP2	ENSG00000009954	BAZ1B	protein_coding	259	9	410	NA	-0.173	21
IGF2BP2	ENSG00000010017	RANBP9	protein_coding	135	8	189	-0.363	NA	14
IGF2BP2	ENSG00000010030	ETV7	protein_coding	1	1	1	NA	NA	20
IGF2BP2	ENSG00000010072	SPRTN	protein_coding	26	6	37	NA	NA	17
IGF2BP2	ENSG00000010165	METTL13	protein_coding	23	7	41	NA	NA	6
IGF2BP2	ENSG00000010219	DYRK4	protein_coding	15	6	20	NA	NA	18
IGF2BP2	ENSG00000010244	ZNF207	protein_coding	148	9	287	NA	NA	14
IGF2BP2	ENSG00000010256	UQCRC1	protein_coding	30	6	50	-0.49	0.592	16
IGF2BP2	ENSG00000010270	STARD3NL	protein_coding	68	7	105	-0.494	-0.411	20
IGF2BP2	ENSG00000010278	CD9	protein_coding	27	5	44	NA	NA	17
IGF2BP2	ENSG00000010292	NCAPD2	protein_coding	107	8	198	-1.255	0.188	20
IGF2BP2	ENSG00000010295	IFFO1	protein_coding	36	5	51	0.973	NA	16
IGF2BP2	ENSG00000010310	GIPR	protein_coding	13	3	13	NA	NA	17
IGF2BP2	ENSG00000010318	PHF7	protein_coding	23	6	33	NA	NA	14
IGF2BP2	ENSG00000010322	NISCH	protein_coding	86	6	131	0.494	0.734	16
IGF2BP2	ENSG00000010361	FUZ	protein_coding	13	5	15	NA	NA	11
IGF2BP2	ENSG00000010404	IDS	protein_coding	73	8	159	0.469	NA	17
IGF2BP2	ENSG00000010539	ZNF200	protein_coding	23	6	34	NA	NA	16
IGF2BP2	ENSG00000010626	LRRC23	protein_coding	46	6	64	NA	NA	14
IGF2BP2	ENSG00000010671	BTK	protein_coding	12	3	16	NA	-0.315	16
IGF2BP2	ENSG00000010704	HFE	protein_coding	6	2	6	-0.976	NA	15
IGF2BP2	ENSG00000010803	SCMH1	protein_coding	381	7	524	-0.214	NA	15
IGF2BP2	ENSG00000010810	FYN	protein_coding	497	7	642	NA	NA	18
IGF2BP2	ENSG00000010818	HIVEP2	protein_coding	86	5	126	NA	NA	20
IGF2BP2	ENSG00000010932	FMO1	protein_coding	1	1	1	NA	NA	16
IGF2BP2	ENSG00000011007	ELOA	protein_coding	48	7	93	0.827	NA	17
IGF2BP2	ENSG00000011009	LYPLA2	protein_coding	11	5	18	NA	0.863	15
IGF2BP2	ENSG00000011021	CLCN6	protein_coding	63	5	84	0.845	0.295	18
IGF2BP2	ENSG00000011028	MRC2	protein_coding	165	6	263	NA	0.949	17
IGF2BP2	ENSG00000011052	NME1-NME2	protein_coding	42	9	105	NA	1.688	14
IGF2BP2	ENSG00000011083	SLC6A7	protein_coding	1	1	1	NA	NA	9
IGF2BP2	ENSG00000011105	TSPAN9	protein_coding	42	3	46	-0.624	NA	15
IGF2BP2	ENSG00000011114	BTBD7	protein_coding	204	7	299	NA	NA	20
IGF2BP2	ENSG00000011132	APBA3	protein_coding	24	5	27	NA	0.625	14
IGF2BP2	ENSG00000011143	MKS1	protein_coding	19	6	27	NA	NA	14
IGF2BP2	ENSG00000011198	ABHD5	protein_coding	38	7	59	NA	0.354	15
IGF2BP2	ENSG00000011201	ANOS1	protein_coding	6	3	6	NA	NA	13
IGF2BP2	ENSG00000011243	AKAP8L	protein_coding	91	6	135	NA	0.489	14
IGF2BP2	ENSG00000011258	MBTD1	protein_coding	223	7	303	-0.712	-0.762	19
IGF2BP2	ENSG00000011260	UTP18	protein_coding	73	7	102	-0.571	-0.279	20
IGF2BP2	ENSG00000011275	RNF216	protein_coding	298	6	412	0.351	0.19	20
IGF2BP2	ENSG00000011295	TTC19	protein_coding	133	7	199	NA	-0.262	16
IGF2BP2	ENSG00000011304	PTBP1	protein_coding	66	9	176	NA	0.609	18
IGF2BP2	ENSG00000011332	DPF1	protein_coding	21	7	24	NA	NA	13
IGF2BP2	ENSG00000011347	SYT7	protein_coding	1	1	1	NA	NA	13
IGF2BP2	ENSG00000011376	LARS2	protein_coding	105	7	117	NA	NA	17
IGF2BP2	ENSG00000011405	PIK3C2A	protein_coding	138	7	233	0.362	-0.181	20
IGF2BP2	ENSG00000011422	PLAUR	protein_coding	46	5	64	NA	NA	21
IGF2BP2	ENSG00000011426	ANLN	protein_coding	170	7	300	-2.872	0.33	21
IGF2BP2	ENSG00000011451	WIZ	protein_coding	43	7	87	NA	1.316	13
IGF2BP2	ENSG00000011454	RABGAP1	protein_coding	222	7	318	-0.599	NA	17
IGF2BP2	ENSG00000011465	DCN	protein_coding	1	1	1	NA	NA	17
IGF2BP2	ENSG00000011478	QPCTL	protein_coding	32	5	43	NA	0.618	15
IGF2BP2	ENSG00000011485	PPP5C	protein_coding	74	7	119	NA	NA	13
IGF2BP2	ENSG00000011523	CEP68	protein_coding	43	6	58	-0.356	NA	18
IGF2BP2	ENSG00000011566	MAP4K3	protein_coding	293	7	361	-1.057	NA	19
IGF2BP2	ENSG00000011590	ZBTB32	protein_coding	2	2	3	NA	NA	11
IGF2BP2	ENSG00000011600	TYROBP	protein_coding	2	1	2	NA	NA	19
IGF2BP2	ENSG00000011638	TMEM159	protein_coding	22	6	28	-1.213	NA	19
IGF2BP2	ENSG00000011677	GABRA3	protein_coding	15	5	17	NA	NA	17
IGF2BP2	ENSG00000012048	BRCA1	protein_coding	214	7	320	-2.204	-0.433	20
IGF2BP2	ENSG00000012061	ERCC1	protein_coding	76	8	114	-0.448	0.737	10
IGF2BP2	ENSG00000012124	CD22	protein_coding	1	1	1	NA	NA	19
IGF2BP2	ENSG00000012171	SEMA3B	protein_coding	6	3	9	NA	1.069	20
IGF2BP2	ENSG00000012174	MBTPS2	protein_coding	61	7	82	NA	-0.418	14
IGF2BP2	ENSG00000012211	PRICKLE3	protein_coding	8	4	10	NA	NA	15
IGF2BP2	ENSG00000012223	LTF	protein_coding	1	1	1	NA	NA	17
IGF2BP2	ENSG00000012232	EXTL3	protein_coding	136	7	195	NA	0.37	21
IGF2BP2	ENSG00000012504	NR1H4	protein_coding	1	1	1	NA	NA	16
IGF2BP2	ENSG00000012660	ELOVL5	protein_coding	147	9	257	0.696	NA	15
IGF2BP2	ENSG00000012779	ALOX5	protein_coding	4	2	4	NA	NA	18
IGF2BP2	ENSG00000012822	CALCOCO1	protein_coding	25	7	46	NA	NA	18
IGF2BP2	ENSG00000012963	UBR7	protein_coding	48	7	93	-0.988	NA	15
IGF2BP2	ENSG00000012983	MAP4K5	protein_coding	172	7	239	-0.264	NA	19
IGF2BP2	ENSG00000013016	EHD3	protein_coding	16	5	21	NA	NA	21
IGF2BP2	ENSG00000013275	PSMC4	protein_coding	40	7	73	0.79	0.509	15
IGF2BP2	ENSG00000013288	MAN2B2	protein_coding	33	7	48	0.911	0.602	11
IGF2BP2	ENSG00000013293	SLC7A14	protein_coding	2	2	2	NA	NA	14
IGF2BP2	ENSG00000013297	CLDN11	protein_coding	2	2	2	-1.575	NA	18
IGF2BP2	ENSG00000013306	SLC25A39	protein_coding	24	9	53	NA	NA	19
IGF2BP2	ENSG00000013364	MVP	protein_coding	40	6	52	1.449	NA	20
IGF2BP2	ENSG00000013374	NUB1	protein_coding	55	7	95	-0.522	NA	18
IGF2BP2	ENSG00000013375	PGM3	protein_coding	65	8	115	NA	NA	20
IGF2BP2	ENSG00000013392	RWDD2A	protein_coding	6	3	7	NA	NA	19
IGF2BP2	ENSG00000013441	CLK1	protein_coding	45	7	82	-0.283	-0.534	14
IGF2BP2	ENSG00000013503	POLR3B	protein_coding	45	5	56	NA	NA	16
IGF2BP2	ENSG00000013523	ANGEL1	protein_coding	71	7	115	-0.414	NA	13
IGF2BP2	ENSG00000013561	RNF14	protein_coding	47	7	85	0.686	NA	21
IGF2BP2	ENSG00000013563	DNASE1L1	protein_coding	14	6	21	NA	0.838	10
IGF2BP2	ENSG00000013573	DDX11	protein_coding	53	7	86	NA	NA	17
IGF2BP2	ENSG00000013583	HEBP1	protein_coding	11	7	20	-1.198	NA	10
IGF2BP2	ENSG00000013588	GPRC5A	protein_coding	15	2	15	NA	NA	19
IGF2BP2	ENSG00000013619	MAMLD1	protein_coding	137	4	171	NA	NA	16
IGF2BP2	ENSG00000013725	CD6	protein_coding	2	1	2	NA	NA	14
IGF2BP2	ENSG00000013810	TACC3	protein_coding	59	7	99	-2.053	0.601	16
IGF2BP2	ENSG00000014123	UFL1	protein_coding	70	8	134	-0.427	NA	13
IGF2BP2	ENSG00000014138	POLA2	protein_coding	82	7	112	-1.488	NA	16
IGF2BP2	ENSG00000014164	ZC3H3	protein_coding	36	5	45	NA	1.269	15
IGF2BP2	ENSG00000014216	CAPN1	protein_coding	46	8	73	0.4	0.752	17
IGF2BP2	ENSG00000014257	ACPP	protein_coding	1	1	1	NA	NA	14
IGF2BP2	ENSG00000014641	MDH1	protein_coding	50	7	89	-0.245	NA	13
IGF2BP2	ENSG00000014824	SLC30A9	protein_coding	178	8	270	NA	-0.361	15
IGF2BP2	ENSG00000014914	MTMR11	protein_coding	10	3	13	1.086	NA	18
IGF2BP2	ENSG00000014919	COX15	protein_coding	51	8	73	-0.537	NA	15
IGF2BP2	ENSG00000015133	CCDC88C	protein_coding	58	6	64	NA	NA	18
IGF2BP2	ENSG00000015153	YAF2	protein_coding	108	7	134	NA	NA	16
IGF2BP2	ENSG00000015171	ZMYND11	protein_coding	181	6	248	NA	NA	20
IGF2BP2	ENSG00000015285	WAS	protein_coding	7	2	9	NA	NA	20
IGF2BP2	ENSG00000015475	BID	protein_coding	78	7	114	NA	0.396	18
IGF2BP2	ENSG00000015479	MATR3	protein_coding	186	8	343	-0.737	-0.346	20
IGF2BP2	ENSG00000015520	NPC1L1	protein_coding	6	1	6	0.706	NA	13
IGF2BP2	ENSG00000015532	XYLT2	protein_coding	27	6	30	NA	1.445	9
IGF2BP2	ENSG00000015568	RGPD5	protein_coding	74	4	120	NA	NA	7
IGF2BP2	ENSG00000015676	NUDCD3	protein_coding	161	7	211	NA	NA	11
IGF2BP2	ENSG00000016082	ISL1	protein_coding	1	1	1	NA	NA	15
IGF2BP2	ENSG00000016391	CHDH	protein_coding	5	2	7	NA	NA	16
IGF2BP2	ENSG00000016864	GLT8D1	protein_coding	25	7	46	-0.343	NA	20
IGF2BP2	ENSG00000017260	ATP2C1	protein_coding	181	7	268	NA	NA	19
IGF2BP2	ENSG00000017427	IGF1	protein_coding	2	2	2	NA	1.117	12
IGF2BP2	ENSG00000017483	SLC38A5	protein_coding	11	2	20	-1.351	NA	19
IGF2BP2	ENSG00000017797	RALBP1	protein_coding	69	9	108	NA	NA	17
IGF2BP2	ENSG00000018189	RUFY3	protein_coding	215	7	306	NA	NA	20
IGF2BP2	ENSG00000018236	CNTN1	protein_coding	218	3	241	NA	NA	16
IGF2BP2	ENSG00000018280	SLC11A1	protein_coding	2	2	2	NA	NA	15
IGF2BP2	ENSG00000018408	WWTR1	protein_coding	191	5	244	-0.523	NA	23
IGF2BP2	ENSG00000018510	AGPS	protein_coding	176	8	248	NA	-0.431	20
IGF2BP2	ENSG00000018610	CXorf56	protein_coding	26	7	33	NA	-0.274	15
IGF2BP2	ENSG00000018625	ATP1A2	protein_coding	60	2	80	NA	NA	19
IGF2BP2	ENSG00000018699	TTC27	protein_coding	102	6	121	-0.492	-0.433	22
IGF2BP2	ENSG00000018869	ZNF582	protein_coding	15	3	15	NA	NA	14
IGF2BP2	ENSG00000019144	PHLDB1	protein_coding	71	6	119	0.389	NA	19
IGF2BP2	ENSG00000019485	PRDM11	protein_coding	12	4	13	NA	NA	23
IGF2BP2	ENSG00000019549	SNAI2	protein_coding	16	4	28	3.637	NA	17
IGF2BP2	ENSG00000019582	CD74	protein_coding	4	4	4	0.376	NA	20
IGF2BP2	ENSG00000019991	HGF	protein_coding	3	3	4	NA	NA	17
IGF2BP2	ENSG00000019995	ZRANB1	protein_coding	61	7	85	NA	NA	18
IGF2BP2	ENSG00000020129	NCDN	protein_coding	25	7	45	1.53	1.067	12
IGF2BP2	ENSG00000020181	ADGRA2	protein_coding	23	5	26	NA	NA	15
IGF2BP2	ENSG00000020256	ZFP64	protein_coding	123	7	158	0.504	NA	19
IGF2BP2	ENSG00000020426	MNAT1	protein_coding	240	7	296	-0.863	NA	16
IGF2BP2	ENSG00000020577	SAMD4A	protein_coding	354	7	425	0.94	NA	19
IGF2BP2	ENSG00000020633	RUNX3	protein_coding	1	1	1	NA	NA	16
IGF2BP2	ENSG00000020922	MRE11	protein_coding	65	7	101	-1.095	-0.313	18
IGF2BP2	ENSG00000021300	PLEKHB1	protein_coding	2	2	4	-1.216	NA	15
IGF2BP2	ENSG00000021355	SERPINB1	protein_coding	10	2	17	-0.925	-0.336	14
IGF2BP2	ENSG00000021461	CYP3A43	protein_coding	1	1	1	NA	NA	14
IGF2BP2	ENSG00000021488	SLC7A9	protein_coding	2	1	2	NA	NA	12
IGF2BP2	ENSG00000021574	SPAST	protein_coding	113	9	156	-0.606	NA	22
IGF2BP2	ENSG00000021645	NRXN3	protein_coding	46	4	49	5.393	NA	21
IGF2BP2	ENSG00000021762	OSBPL5	protein_coding	31	6	39	NA	NA	13
IGF2BP2	ENSG00000021776	AQR	protein_coding	144	8	226	NA	NA	13
IGF2BP2	ENSG00000021826	CPS1	protein_coding	80	7	101	-0.59	NA	17
IGF2BP2	ENSG00000022267	FHL1	protein_coding	25	5	52	NA	NA	16
IGF2BP2	ENSG00000022277	RTF2	protein_coding	39	7	67	-0.228	NA	13
IGF2BP2	ENSG00000022556	NLRP2	protein_coding	8	5	12	NA	NA	11
IGF2BP2	ENSG00000022567	SLC45A4	protein_coding	40	7	47	NA	NA	14
IGF2BP2	ENSG00000022840	RNF10	protein_coding	65	8	109	NA	NA	16
IGF2BP2	ENSG00000022976	ZNF839	protein_coding	49	7	68	NA	NA	10
IGF2BP2	ENSG00000023041	ZDHHC6	protein_coding	48	7	73	NA	NA	15
IGF2BP2	ENSG00000023171	GRAMD1B	protein_coding	17	4	20	NA	NA	18
IGF2BP2	ENSG00000023191	RNH1	protein_coding	33	7	68	NA	1.584	15
IGF2BP2	ENSG00000023228	NDUFS1	protein_coding	180	7	272	NA	NA	12
IGF2BP2	ENSG00000023287	RB1CC1	protein_coding	147	7	246	-0.28	NA	18
IGF2BP2	ENSG00000023318	ERP44	protein_coding	90	7	143	NA	NA	11
IGF2BP2	ENSG00000023330	ALAS1	protein_coding	22	7	33	0.882	NA	15
IGF2BP2	ENSG00000023516	AKAP11	protein_coding	100	8	186	0.265	NA	15
IGF2BP2	ENSG00000023572	GLRX2	protein_coding	31	5	38	NA	NA	17
IGF2BP2	ENSG00000023608	SNAPC1	protein_coding	39	5	62	NA	NA	18
IGF2BP2	ENSG00000023697	DERA	protein_coding	64	6	79	-0.302	NA	17
IGF2BP2	ENSG00000023734	STRAP	protein_coding	39	8	74	-0.326	NA	22
IGF2BP2	ENSG00000023839	ABCC2	protein_coding	5	2	6	0.57	NA	14
IGF2BP2	ENSG00000023892	DEF6	protein_coding	5	2	5	NA	0.551	12
IGF2BP2	ENSG00000023902	PLEKHO1	protein_coding	14	4	23	0.924	NA	16
IGF2BP2	ENSG00000023909	GCLM	protein_coding	48	9	90	NA	NA	16
IGF2BP2	ENSG00000024048	UBR2	protein_coding	137	6	198	NA	NA	14
IGF2BP2	ENSG00000024422	EHD2	protein_coding	64	7	115	NA	1.212	18
IGF2BP2	ENSG00000024526	DEPDC1	protein_coding	50	7	72	-2.962	-0.261	18
IGF2BP2	ENSG00000024862	CCDC28A	protein_coding	21	7	29	NA	NA	16
IGF2BP2	ENSG00000025039	RRAGD	protein_coding	25	3	36	NA	NA	18
IGF2BP2	ENSG00000025156	HSF2	protein_coding	33	7	50	-0.839	NA	18
IGF2BP2	ENSG00000025293	PHF20	protein_coding	230	7	308	-0.684	NA	19
IGF2BP2	ENSG00000025423	HSD17B6	protein_coding	5	2	5	NA	NA	16
IGF2BP2	ENSG00000025434	NR1H3	protein_coding	15	4	16	-0.574	NA	20
IGF2BP2	ENSG00000025708	TYMP	protein_coding	1	1	1	NA	NA	20
IGF2BP2	ENSG00000025770	NCAPH2	protein_coding	36	7	57	NA	0.91	14
IGF2BP2	ENSG00000025772	TOMM34	protein_coding	17	7	29	NA	NA	22
IGF2BP2	ENSG00000025796	SEC63	protein_coding	198	8	320	-0.428	-0.226	15
IGF2BP2	ENSG00000025800	KPNA6	protein_coding	162	9	281	0.225	0.187	17
IGF2BP2	ENSG00000026025	VIM	protein_coding	57	9	149	NA	NA	20
IGF2BP2	ENSG00000026036	RTEL1-TNFRSF6B	protein_coding	77	6	115	1.481	0.862	14
IGF2BP2	ENSG00000026103	FAS	protein_coding	4	3	6	1.905	NA	20
IGF2BP2	ENSG00000026297	RNASET2	protein_coding	29	5	39	-0.459	NA	15
IGF2BP2	ENSG00000026508	CD44	protein_coding	161	7	259	NA	NA	20
IGF2BP2	ENSG00000026559	KCNG1	protein_coding	7	3	8	NA	NA	14
IGF2BP2	ENSG00000026652	AGPAT4	protein_coding	134	7	183	NA	NA	17
IGF2BP2	ENSG00000026950	BTN3A1	protein_coding	16	6	25	-0.557	NA	16
IGF2BP2	ENSG00000027001	MIPEP	protein_coding	52	5	60	NA	NA	11
IGF2BP2	ENSG00000027075	PRKCH	protein_coding	9	4	12	NA	NA	13
IGF2BP2	ENSG00000027697	IFNGR1	protein_coding	23	8	38	0.179	NA	15
IGF2BP2	ENSG00000027847	B4GALT7	protein_coding	19	5	25	NA	NA	19
IGF2BP2	ENSG00000027869	SH2D2A	protein_coding	9	2	13	NA	0.538	15
IGF2BP2	ENSG00000028116	VRK2	protein_coding	9	4	14	NA	-0.486	15
IGF2BP2	ENSG00000028137	TNFRSF1B	protein_coding	5	5	8	NA	0.548	17
IGF2BP2	ENSG00000028203	VEZT	protein_coding	134	7	190	NA	NA	22
IGF2BP2	ENSG00000028277	POU2F2	protein_coding	11	4	14	NA	NA	14
IGF2BP2	ENSG00000028310	BRD9	protein_coding	55	6	93	1.06	0.338	19
IGF2BP2	ENSG00000028528	SNX1	protein_coding	112	7	169	0.285	-0.157	14
IGF2BP2	ENSG00000028839	TBPL1	protein_coding	31	8	42	NA	0.309	19
IGF2BP2	ENSG00000029153	ARNTL2	protein_coding	70	5	94	0.889	NA	22
IGF2BP2	ENSG00000029363	BCLAF1	protein_coding	100	9	229	NA	-0.177	17
IGF2BP2	ENSG00000029364	SLC39A9	protein_coding	110	7	190	-0.451	NA	14
IGF2BP2	ENSG00000029534	ANK1	protein_coding	33	6	45	NA	0.521	16
IGF2BP2	ENSG00000029639	TFB1M	protein_coding	108	5	161	-0.399	NA	11
IGF2BP2	ENSG00000029725	RABEP1	protein_coding	165	7	256	0.205	-0.388	20
IGF2BP2	ENSG00000029993	HMGB3	protein_coding	25	7	48	-0.91	-0.515	13
IGF2BP2	ENSG00000030066	NUP160	protein_coding	133	9	210	-0.209	-0.309	23
IGF2BP2	ENSG00000030110	BAK1	protein_coding	14	5	17	0.762	0.949	22
IGF2BP2	ENSG00000030304	MUSK	protein_coding	2	2	2	NA	NA	12
IGF2BP2	ENSG00000030419	IKZF2	protein_coding	40	5	46	NA	NA	19
IGF2BP2	ENSG00000030582	GRN	protein_coding	29	7	48	NA	1.156	13
IGF2BP2	ENSG00000031003	FAM13B	protein_coding	127	7	193	0.353	NA	17
IGF2BP2	ENSG00000031081	ARHGAP31	protein_coding	123	4	147	NA	NA	16
IGF2BP2	ENSG00000031691	CENPQ	protein_coding	30	7	56	-1.578	-0.568	17
IGF2BP2	ENSG00000031698	SARS	protein_coding	68	8	123	NA	NA	11
IGF2BP2	ENSG00000031823	RANBP3	protein_coding	86	7	118	NA	0.551	17
IGF2BP2	ENSG00000032219	ARID4A	protein_coding	68	6	101	0.674	NA	17
IGF2BP2	ENSG00000032389	EIPR1	protein_coding	124	6	151	NA	NA	20
IGF2BP2	ENSG00000032444	PNPLA6	protein_coding	37	6	57	0.906	1.386	16
IGF2BP2	ENSG00000032742	IFT88	protein_coding	54	3	58	NA	NA	15
IGF2BP2	ENSG00000033011	ALG1	protein_coding	26	4	32	0.365	NA	17
IGF2BP2	ENSG00000033030	ZCCHC8	protein_coding	70	7	110	NA	NA	16
IGF2BP2	ENSG00000033050	ABCF2	protein_coding	47	7	95	NA	NA	15
IGF2BP2	ENSG00000033100	CHPF2	protein_coding	40	6	73	0.649	1.13	16
IGF2BP2	ENSG00000033122	LRRC7	protein_coding	11	4	12	NA	NA	18
IGF2BP2	ENSG00000033170	FUT8	protein_coding	184	7	250	1.248	-0.546	20
IGF2BP2	ENSG00000033178	UBA6	protein_coding	153	9	238	NA	NA	18
IGF2BP2	ENSG00000033327	GAB2	protein_coding	444	7	566	NA	0.329	12
IGF2BP2	ENSG00000033627	ATP6V0A1	protein_coding	119	7	175	0.835	NA	12
IGF2BP2	ENSG00000033800	PIAS1	protein_coding	181	8	253	NA	NA	16
IGF2BP2	ENSG00000033867	SLC4A7	protein_coding	225	6	340	-0.438	NA	22
IGF2BP2	ENSG00000034053	APBA2	protein_coding	114	5	138	NA	0.896	15
IGF2BP2	ENSG00000034152	MAP2K3	protein_coding	25	7	32	0.412	NA	14
IGF2BP2	ENSG00000034510	TMSB10	protein_coding	5	8	19	1.262	0.818	15
IGF2BP2	ENSG00000034533	ASTE1	protein_coding	8	4	13	NA	NA	16
IGF2BP2	ENSG00000034677	RNF19A	protein_coding	79	7	112	-0.493	NA	18
IGF2BP2	ENSG00000034693	PEX3	protein_coding	34	5	42	NA	NA	15
IGF2BP2	ENSG00000034713	GABARAPL2	protein_coding	29	9	53	-0.409	NA	16
IGF2BP2	ENSG00000034971	MYOC	protein_coding	1	1	1	NA	NA	12
IGF2BP2	ENSG00000035115	SH3YL1	protein_coding	104	7	151	NA	NA	15
IGF2BP2	ENSG00000035141	FAM136A	protein_coding	22	6	38	NA	NA	23
IGF2BP2	ENSG00000035403	VCL	protein_coding	182	9	302	0.604	NA	22
IGF2BP2	ENSG00000035499	DEPDC1B	protein_coding	105	7	153	-1.166	NA	20
IGF2BP2	ENSG00000035664	DAPK2	protein_coding	32	3	42	NA	NA	19
IGF2BP2	ENSG00000035681	NSMAF	protein_coding	123	7	186	NA	-0.36	12
IGF2BP2	ENSG00000035687	ADSS	protein_coding	75	8	105	-0.465	-0.261	15
IGF2BP2	ENSG00000035720	STAP1	protein_coding	1	1	1	NA	NA	17
IGF2BP2	ENSG00000035862	TIMP2	protein_coding	198	5	309	1.78	NA	15
IGF2BP2	ENSG00000035928	RFC1	protein_coding	85	7	158	-0.417	NA	14
IGF2BP2	ENSG00000036054	TBC1D23	protein_coding	73	8	103	-0.638	NA	20
IGF2BP2	ENSG00000036257	CUL3	protein_coding	184	7	268	NA	NA	14
IGF2BP2	ENSG00000036448	MYOM2	protein_coding	2	2	2	NA	NA	12
IGF2BP2	ENSG00000036530	CYP46A1	protein_coding	5	1	5	NA	NA	13
IGF2BP2	ENSG00000036549	AC118549.1	protein_coding	228	7	295	-0.312	-0.431	14
IGF2BP2	ENSG00000036565	SLC18A1	protein_coding	1	1	1	NA	NA	10
IGF2BP2	ENSG00000036672	USP2	protein_coding	14	4	20	NA	NA	22
IGF2BP2	ENSG00000036828	CASR	protein_coding	2	2	2	NA	NA	13
IGF2BP2	ENSG00000037042	TUBG2	protein_coding	25	6	46	0.631	NA	16
IGF2BP2	ENSG00000037241	RPL26L1	protein_coding	11	5	17	NA	NA	14
IGF2BP2	ENSG00000037280	FLT4	protein_coding	5	2	5	NA	NA	14
IGF2BP2	ENSG00000037474	NSUN2	protein_coding	71	7	119	NA	-0.32	18
IGF2BP2	ENSG00000037637	FBXO42	protein_coding	188	7	242	NA	0.446	14
IGF2BP2	ENSG00000037749	MFAP3	protein_coding	33	7	55	NA	NA	15
IGF2BP2	ENSG00000037757	MRI1	protein_coding	28	6	42	NA	NA	15
IGF2BP2	ENSG00000037897	METTL1	protein_coding	12	4	16	NA	NA	16
IGF2BP2	ENSG00000037965	HOXC8	protein_coding	9	7	21	NA	NA	17
IGF2BP2	ENSG00000038002	AGA	protein_coding	12	5	14	NA	NA	15
IGF2BP2	ENSG00000038210	PI4K2B	protein_coding	58	7	79	NA	-0.228	15
IGF2BP2	ENSG00000038219	BOD1L1	protein_coding	111	7	210	NA	-0.287	17
IGF2BP2	ENSG00000038274	MAT2B	protein_coding	28	7	56	NA	NA	16
IGF2BP2	ENSG00000038295	TLL1	protein_coding	2	2	2	NA	NA	12
IGF2BP2	ENSG00000038358	EDC4	protein_coding	48	7	82	0.486	0.849	13
IGF2BP2	ENSG00000038382	TRIO	protein_coding	917	5	1446	0.476	NA	19
IGF2BP2	ENSG00000038427	VCAN	protein_coding	295	5	562	1.417	NA	20
IGF2BP2	ENSG00000038532	CLEC16A	protein_coding	146	7	188	0.923	0.266	12
IGF2BP2	ENSG00000038945	MSR1	protein_coding	504	3	575	NA	NA	17
IGF2BP2	ENSG00000039068	CDH1	protein_coding	3	6	8	NA	NA	20
IGF2BP2	ENSG00000039123	MTREX	protein_coding	147	7	211	-0.42	-0.215	8
IGF2BP2	ENSG00000039139	DNAH5	protein_coding	5	3	7	NA	NA	16
IGF2BP2	ENSG00000039319	ZFYVE16	protein_coding	156	7	227	NA	-0.344	15
IGF2BP2	ENSG00000039523	RIPOR1	protein_coding	41	7	77	0.767	0.797	14
IGF2BP2	ENSG00000039560	RAI14	protein_coding	282	7	450	NA	-0.316	22
IGF2BP2	ENSG00000039600	SOX30	protein_coding	1	1	1	NA	NA	16
IGF2BP2	ENSG00000039650	PNKP	protein_coding	27	6	45	0.403	1.039	18
IGF2BP2	ENSG00000040199	PHLPP2	protein_coding	93	7	121	1.516	0.459	16
IGF2BP2	ENSG00000040275	SPDL1	protein_coding	68	7	135	-1.399	-0.465	18
IGF2BP2	ENSG00000040341	STAU2	protein_coding	241	7	294	NA	NA	15
IGF2BP2	ENSG00000040487	PQLC2	protein_coding	18	4	24	1.222	NA	16
IGF2BP2	ENSG00000040531	CTNS	protein_coding	22	6	27	1.224	NA	13
IGF2BP2	ENSG00000040608	RTN4R	protein_coding	4	3	5	NA	2.913	19
IGF2BP2	ENSG00000040633	PHF23	protein_coding	18	7	36	NA	NA	15
IGF2BP2	ENSG00000040731	CDH10	protein_coding	24	2	24	NA	NA	14
IGF2BP2	ENSG00000040933	INPP4A	protein_coding	90	7	136	NA	NA	17
IGF2BP2	ENSG00000041353	RAB27B	protein_coding	10	3	10	NA	NA	18
IGF2BP2	ENSG00000041357	PSMA4	protein_coding	28	9	65	-0.412	-0.43	15
IGF2BP2	ENSG00000041515	MYO16	protein_coding	5	4	6	NA	NA	15
IGF2BP2	ENSG00000041802	LSG1	protein_coding	55	7	93	0.594	NA	23
IGF2BP2	ENSG00000041880	PARP3	protein_coding	12	6	17	0.64	NA	17
IGF2BP2	ENSG00000041982	TNC	protein_coding	61	4	88	NA	NA	19
IGF2BP2	ENSG00000041988	THAP3	protein_coding	13	3	16	NA	0.984	15
IGF2BP2	ENSG00000042062	RIPOR3	protein_coding	8	2	8	NA	NA	21
IGF2BP2	ENSG00000042088	TDP1	protein_coding	93	7	129	-0.938	NA	12
IGF2BP2	ENSG00000042286	AIFM2	protein_coding	11	3	12	NA	0.725	17
IGF2BP2	ENSG00000042317	SPATA7	protein_coding	49	5	70	NA	NA	16
IGF2BP2	ENSG00000042429	MED17	protein_coding	41	7	58	NA	NA	18
IGF2BP2	ENSG00000042445	RETSAT	protein_coding	35	6	49	NA	NA	14
IGF2BP2	ENSG00000042493	CAPG	protein_coding	10	4	14	NA	NA	19
IGF2BP2	ENSG00000042753	AP2S1	protein_coding	23	7	41	NA	0.556	20
IGF2BP2	ENSG00000042781	USH2A	protein_coding	4	2	4	NA	NA	13
IGF2BP2	ENSG00000042980	ADAM28	protein_coding	2	2	2	NA	NA	15
IGF2BP2	ENSG00000043039	BARX2	protein_coding	4	4	4	NA	NA	20
IGF2BP2	ENSG00000043093	DCUN1D1	protein_coding	76	7	119	NA	NA	20
IGF2BP2	ENSG00000043143	JADE2	protein_coding	26	6	34	1.278	0.648	18
IGF2BP2	ENSG00000043355	ZIC2	protein_coding	14	5	22	NA	NA	15
IGF2BP2	ENSG00000043462	LCP2	protein_coding	10	2	12	NA	NA	16
IGF2BP2	ENSG00000043514	TRIT1	protein_coding	86	7	105	NA	-0.202	18
IGF2BP2	ENSG00000044090	CUL7	protein_coding	28	5	33	NA	0.814	16
IGF2BP2	ENSG00000044115	CTNNA1	protein_coding	274	9	403	NA	0.225	17
IGF2BP2	ENSG00000044446	PHKA2	protein_coding	40	7	45	-0.387	NA	16
IGF2BP2	ENSG00000044459	CNTLN	protein_coding	228	5	300	NA	NA	15
IGF2BP2	ENSG00000044524	EPHA3	protein_coding	968	4	1153	NA	NA	13
IGF2BP2	ENSG00000044574	HSPA5	protein_coding	38	9	98	NA	0.901	16
IGF2BP2	ENSG00000046604	DSG2	protein_coding	41	7	70	-0.644	-0.407	24
IGF2BP2	ENSG00000046647	GEMIN8	protein_coding	13	6	18	NA	NA	19
IGF2BP2	ENSG00000046651	OFD1	protein_coding	41	5	75	NA	-0.284	18
IGF2BP2	ENSG00000046653	GPM6B	protein_coding	204	5	250	NA	NA	17
IGF2BP2	ENSG00000046774	MAGEC2	protein_coding	13	3	16	NA	NA	11
IGF2BP2	ENSG00000046889	PREX2	protein_coding	1	1	1	NA	NA	10
IGF2BP2	ENSG00000047056	WDR37	protein_coding	73	7	94	NA	NA	12
IGF2BP2	ENSG00000047188	YTHDC2	protein_coding	115	7	149	NA	-0.477	14
IGF2BP2	ENSG00000047230	CTPS2	protein_coding	79	6	101	-0.607	-0.322	15
IGF2BP2	ENSG00000047249	ATP6V1H	protein_coding	76	7	116	-0.333	NA	14
IGF2BP2	ENSG00000047315	POLR2B	protein_coding	93	7	173	0.457	NA	11
IGF2BP2	ENSG00000047346	FAM214A	protein_coding	59	7	84	NA	NA	19
IGF2BP2	ENSG00000047365	ARAP2	protein_coding	5	4	6	NA	NA	18
IGF2BP2	ENSG00000047410	TPR	protein_coding	140	8	317	NA	-0.143	15
IGF2BP2	ENSG00000047457	CP	protein_coding	1	1	1	-0.753	NA	12
IGF2BP2	ENSG00000047578	KIAA0556	protein_coding	100	5	114	NA	NA	21
IGF2BP2	ENSG00000047579	DTNBP1	protein_coding	30	5	31	NA	NA	13
IGF2BP2	ENSG00000047597	XK	protein_coding	22	7	36	NA	-0.383	14
IGF2BP2	ENSG00000047617	ANO2	protein_coding	3	2	3	NA	NA	15
IGF2BP2	ENSG00000047621	C12orf4	protein_coding	49	6	73	NA	NA	15
IGF2BP2	ENSG00000047634	SCML1	protein_coding	27	3	42	0.348	NA	18
IGF2BP2	ENSG00000047644	WWC3	protein_coding	37	6	49	1.04	NA	19
IGF2BP2	ENSG00000047648	ARHGAP6	protein_coding	31	6	40	NA	NA	11
IGF2BP2	ENSG00000047662	FAM184B	protein_coding	2	1	2	NA	NA	21
IGF2BP2	ENSG00000047849	MAP4	protein_coding	469	9	683	0.819	0.332	21
IGF2BP2	ENSG00000047932	GOPC	protein_coding	99	8	163	-0.423	-0.688	20
IGF2BP2	ENSG00000047936	ROS1	protein_coding	2	1	2	NA	NA	15
IGF2BP2	ENSG00000048028	USP28	protein_coding	52	7	70	NA	NA	22
IGF2BP2	ENSG00000048052	HDAC9	protein_coding	376	5	450	NA	NA	18
IGF2BP2	ENSG00000048140	TSPAN17	protein_coding	24	7	49	0.762	0.461	13
IGF2BP2	ENSG00000048162	NOP16	protein_coding	13	5	20	NA	NA	13
IGF2BP2	ENSG00000048342	CC2D2A	protein_coding	81	5	103	NA	NA	21
IGF2BP2	ENSG00000048392	RRM2B	protein_coding	46	7	76	0.854	NA	11
IGF2BP2	ENSG00000048405	ZNF800	protein_coding	51	7	83	NA	NA	15
IGF2BP2	ENSG00000048471	SNX29	protein_coding	147	7	177	0.957	NA	13
IGF2BP2	ENSG00000048540	LMO3	protein_coding	1	1	1	NA	NA	20
IGF2BP2	ENSG00000048544	MRPS10	protein_coding	23	9	40	NA	NA	19
IGF2BP2	ENSG00000048649	RSF1	protein_coding	246	7	384	-0.505	-0.214	20
IGF2BP2	ENSG00000048707	VPS13D	protein_coding	165	7	217	NA	0.252	15
IGF2BP2	ENSG00000048740	CELF2	protein_coding	240	7	294	NA	NA	24
IGF2BP2	ENSG00000048828	FAM120A	protein_coding	188	8	311	0.966	0.261	16
IGF2BP2	ENSG00000048991	R3HDM1	protein_coding	395	8	541	NA	NA	13
IGF2BP2	ENSG00000049130	KITLG	protein_coding	15	3	21	2.344	NA	16
IGF2BP2	ENSG00000049167	ERCC8	protein_coding	159	6	230	NA	NA	18
IGF2BP2	ENSG00000049192	ADAMTS6	protein_coding	97	5	104	-0.87	NA	17
IGF2BP2	ENSG00000049239	H6PD	protein_coding	58	7	86	-0.933	NA	16
IGF2BP2	ENSG00000049245	VAMP3	protein_coding	46	8	91	-2.319	-1.214	12
IGF2BP2	ENSG00000049246	PER3	protein_coding	44	7	65	1.434	-0.288	17
IGF2BP2	ENSG00000049249	TNFRSF9	protein_coding	1	3	3	NA	NA	16
IGF2BP2	ENSG00000049323	LTBP1	protein_coding	94	7	116	NA	NA	21
IGF2BP2	ENSG00000049449	RCN1	protein_coding	28	6	58	NA	-0.611	18
IGF2BP2	ENSG00000049540	ELN	protein_coding	1	1	1	NA	NA	12
IGF2BP2	ENSG00000049541	RFC2	protein_coding	64	7	87	-0.979	NA	16
IGF2BP2	ENSG00000049618	ARID1B	protein_coding	552	8	698	NA	0.28	15
IGF2BP2	ENSG00000049656	CLPTM1L	protein_coding	33	8	65	0.339	NA	17
IGF2BP2	ENSG00000049759	NEDD4L	protein_coding	141	7	190	-0.494	NA	20
IGF2BP2	ENSG00000049768	FOXP3	protein_coding	1	1	1	NA	NA	14
IGF2BP2	ENSG00000049769	PPP1R3F	protein_coding	5	4	5	NA	NA	20
IGF2BP2	ENSG00000049860	HEXB	protein_coding	65	7	120	0.316	NA	14
IGF2BP2	ENSG00000049883	PTCD2	protein_coding	48	7	61	0.604	NA	14
IGF2BP2	ENSG00000050030	NEXMIF	protein_coding	120	3	125	NA	NA	20
IGF2BP2	ENSG00000050130	JKAMP	protein_coding	29	7	50	NA	NA	13
IGF2BP2	ENSG00000050165	DKK3	protein_coding	46	4	60	NA	NA	17
IGF2BP2	ENSG00000050327	ARHGEF5	protein_coding	1	1	1	0.983	NA	21
IGF2BP2	ENSG00000050344	NFE2L3	protein_coding	29	7	53	NA	NA	22
IGF2BP2	ENSG00000050393	MCUR1	protein_coding	44	7	76	NA	-0.518	19
IGF2BP2	ENSG00000050405	LIMA1	protein_coding	83	7	140	NA	0.333	19
IGF2BP2	ENSG00000050426	LETMD1	protein_coding	43	8	78	-1.006	NA	20
IGF2BP2	ENSG00000050438	SLC4A8	protein_coding	5	3	6	NA	NA	17
IGF2BP2	ENSG00000050555	LAMC3	protein_coding	14	2	14	NA	NA	13
IGF2BP2	ENSG00000050628	PTGER3	protein_coding	15	4	16	NA	NA	15
IGF2BP2	ENSG00000050730	TNIP3	protein_coding	2	2	2	NA	NA	15
IGF2BP2	ENSG00000050748	MAPK9	protein_coding	73	7	117	-0.627	NA	17
IGF2BP2	ENSG00000050767	COL23A1	protein_coding	3	2	3	NA	NA	19
IGF2BP2	ENSG00000050820	BCAR1	protein_coding	50	7	72	1.14	1.561	18
IGF2BP2	ENSG00000051009	FAM160A2	protein_coding	22	6	36	0.932	0.67	17
IGF2BP2	ENSG00000051108	HERPUD1	protein_coding	34	8	65	-0.227	0.421	16
IGF2BP2	ENSG00000051128	HOMER3	protein_coding	18	3	25	NA	0.895	15
IGF2BP2	ENSG00000051180	RAD51	protein_coding	54	5	60	-2.113	NA	19
IGF2BP2	ENSG00000051341	POLQ	protein_coding	214	7	309	-2.02	-0.28	22
IGF2BP2	ENSG00000051382	PIK3CB	protein_coding	110	9	137	-0.503	NA	18
IGF2BP2	ENSG00000051523	CYBA	protein_coding	10	2	13	NA	1.43	22
IGF2BP2	ENSG00000051596	THOC3	protein_coding	26	5	32	-1.171	NA	12
IGF2BP2	ENSG00000051620	HEBP2	protein_coding	15	7	28	-0.482	NA	16
IGF2BP2	ENSG00000051825	MPHOSPH9	protein_coding	201	7	285	-0.601	NA	13
IGF2BP2	ENSG00000052126	PLEKHA5	protein_coding	107	7	138	NA	-0.546	21
IGF2BP2	ENSG00000052344	PRSS8	protein_coding	4	2	6	0.76	0.929	13
IGF2BP2	ENSG00000052723	SIKE1	protein_coding	56	8	107	-0.554	-0.308	18
IGF2BP2	ENSG00000052749	RRP12	protein_coding	73	6	83	0.611	NA	17
IGF2BP2	ENSG00000052795	FNIP2	protein_coding	101	7	137	-1.099	NA	13
IGF2BP2	ENSG00000052802	MSMO1	protein_coding	51	9	91	-0.418	-0.434	21
IGF2BP2	ENSG00000052841	TTC17	protein_coding	242	8	367	NA	NA	18
IGF2BP2	ENSG00000052850	ALX4	protein_coding	4	1	4	NA	NA	14
IGF2BP2	ENSG00000053108	FSTL4	protein_coding	2	3	3	NA	NA	16
IGF2BP2	ENSG00000053254	FOXN3	protein_coding	393	6	511	-0.565	NA	15
IGF2BP2	ENSG00000053328	METTL24	protein_coding	2	2	2	NA	NA	16
IGF2BP2	ENSG00000053371	AKR7A2	protein_coding	12	7	24	-0.713	NA	20
IGF2BP2	ENSG00000053372	MRTO4	protein_coding	17	6	27	NA	NA	15
IGF2BP2	ENSG00000053501	USE1	protein_coding	14	6	19	NA	NA	16
IGF2BP2	ENSG00000053524	MCF2L2	protein_coding	7	5	8	NA	NA	20
IGF2BP2	ENSG00000053747	LAMA3	protein_coding	7	3	7	2.357	NA	21
IGF2BP2	ENSG00000053770	AP5M1	protein_coding	50	7	82	0.588	-0.746	14
IGF2BP2	ENSG00000053900	ANAPC4	protein_coding	58	6	91	0.46	-0.363	18
IGF2BP2	ENSG00000053918	KCNQ1	protein_coding	5	2	6	NA	NA	16
IGF2BP2	ENSG00000054116	TRAPPC3	protein_coding	28	7	56	NA	NA	16
IGF2BP2	ENSG00000054118	THRAP3	protein_coding	170	9	261	NA	NA	16
IGF2BP2	ENSG00000054148	PHPT1	protein_coding	13	6	26	NA	0.934	22
IGF2BP2	ENSG00000054219	LY75	protein_coding	2	1	2	NA	NA	16
IGF2BP2	ENSG00000054267	ARID4B	protein_coding	300	7	402	NA	NA	16
IGF2BP2	ENSG00000054277	OPN3	protein_coding	97	9	202	NA	-1.035	15
IGF2BP2	ENSG00000054282	SDCCAG8	protein_coding	182	7	238	NA	NA	16
IGF2BP2	ENSG00000054392	HHAT	protein_coding	55	4	67	0.791	NA	15
IGF2BP2	ENSG00000054523	KIF1B	protein_coding	301	8	437	0.109	NA	17
IGF2BP2	ENSG00000054598	FOXC1	protein_coding	22	5	35	2.251	NA	14
IGF2BP2	ENSG00000054611	TBC1D22A	protein_coding	224	6	277	NA	NA	16
IGF2BP2	ENSG00000054654	SYNE2	protein_coding	327	5	484	NA	NA	17
IGF2BP2	ENSG00000054690	PLEKHH1	protein_coding	66	5	80	NA	NA	19
IGF2BP2	ENSG00000054793	ATP9A	protein_coding	150	5	241	-0.526	NA	19
IGF2BP2	ENSG00000054965	FAM168A	protein_coding	210	7	294	NA	NA	18
IGF2BP2	ENSG00000054967	RELT	protein_coding	16	6	17	NA	0.907	21
IGF2BP2	ENSG00000054983	GALC	protein_coding	15	6	22	NA	-0.289	15
IGF2BP2	ENSG00000055044	NOP58	protein_coding	155	7	236	NA	-0.492	21
IGF2BP2	ENSG00000055070	SZRD1	protein_coding	59	9	98	0.193	0.427	19
IGF2BP2	ENSG00000055118	KCNH2	protein_coding	30	6	59	NA	0.871	14
IGF2BP2	ENSG00000055130	CUL1	protein_coding	190	7	279	NA	-0.435	16
IGF2BP2	ENSG00000055147	FAM114A2	protein_coding	30	6	42	NA	NA	17
IGF2BP2	ENSG00000055163	CYFIP2	protein_coding	66	4	87	0.699	NA	20
IGF2BP2	ENSG00000055208	TAB2	protein_coding	153	8	245	-0.355	NA	18
IGF2BP2	ENSG00000055211	GINM1	protein_coding	33	7	46	NA	NA	17
IGF2BP2	ENSG00000055332	EIF2AK2	protein_coding	146	7	266	NA	NA	23
IGF2BP2	ENSG00000055483	USP36	protein_coding	112	7	173	0.34	0.344	17
IGF2BP2	ENSG00000055609	KMT2C	protein_coding	729	9	1078	0.558	NA	18
IGF2BP2	ENSG00000055732	MCOLN3	protein_coding	1	1	1	NA	NA	14
IGF2BP2	ENSG00000055813	CCDC85A	protein_coding	20	3	20	NA	NA	16
IGF2BP2	ENSG00000055917	PUM2	protein_coding	330	9	521	-0.47	-0.253	20
IGF2BP2	ENSG00000055950	MRPL43	protein_coding	15	7	28	NA	NA	13
IGF2BP2	ENSG00000055955	ITIH4	protein_coding	2	2	2	NA	NA	12
IGF2BP2	ENSG00000056050	HPF1	protein_coding	19	6	22	-0.585	NA	14
IGF2BP2	ENSG00000056097	ZFR	protein_coding	250	9	402	NA	-0.32	17
IGF2BP2	ENSG00000056277	ZNF280C	protein_coding	82	7	116	NA	NA	16
IGF2BP2	ENSG00000056291	NPFFR2	protein_coding	4	3	4	NA	NA	13
IGF2BP2	ENSG00000056487	PHF21B	protein_coding	135	4	145	NA	NA	16
IGF2BP2	ENSG00000056558	TRAF1	protein_coding	2	1	2	0.911	2.179	19
IGF2BP2	ENSG00000056586	RC3H2	protein_coding	186	8	352	NA	-0.321	21
IGF2BP2	ENSG00000056736	IL17RB	protein_coding	13	2	14	NA	NA	15
IGF2BP2	ENSG00000056972	TRAF3IP2	protein_coding	70	7	95	-1.581	NA	15
IGF2BP2	ENSG00000056998	GYG2	protein_coding	13	4	13	NA	NA	15
IGF2BP2	ENSG00000057019	DCBLD2	protein_coding	283	7	503	0.193	NA	23
IGF2BP2	ENSG00000057252	SOAT1	protein_coding	70	7	104	0.419	NA	18
IGF2BP2	ENSG00000057294	PKP2	protein_coding	21	4	21	NA	NA	17
IGF2BP2	ENSG00000057468	MSH4	protein_coding	37	4	40	NA	NA	13
IGF2BP2	ENSG00000057608	GDI2	protein_coding	121	9	223	-0.826	-0.463	15
IGF2BP2	ENSG00000057657	PRDM1	protein_coding	12	3	18	NA	NA	15
IGF2BP2	ENSG00000057663	ATG5	protein_coding	100	7	138	NA	-0.518	15
IGF2BP2	ENSG00000057704	TMCC3	protein_coding	2	2	2	NA	NA	15
IGF2BP2	ENSG00000057757	PITHD1	protein_coding	29	9	50	NA	NA	14
IGF2BP2	ENSG00000057935	MTA3	protein_coding	160	7	197	-0.678	NA	15
IGF2BP2	ENSG00000058056	USP13	protein_coding	142	6	179	-1.232	NA	16
IGF2BP2	ENSG00000058063	ATP11B	protein_coding	165	9	254	NA	-0.252	20
IGF2BP2	ENSG00000058085	LAMC2	protein_coding	1	1	1	NA	NA	20
IGF2BP2	ENSG00000058091	CDK14	protein_coding	717	5	947	NA	NA	16
IGF2BP2	ENSG00000058262	SEC61A1	protein_coding	67	9	149	0.419	0.348	15
IGF2BP2	ENSG00000058272	PPP1R12A	protein_coding	208	8	320	NA	NA	15
IGF2BP2	ENSG00000058335	RASGRF1	protein_coding	2	2	2	NA	NA	19
IGF2BP2	ENSG00000058404	CAMK2B	protein_coding	1	1	1	NA	NA	13
IGF2BP2	ENSG00000058453	CROCC	protein_coding	31	3	37	0.929	NA	13
IGF2BP2	ENSG00000058600	POLR3E	protein_coding	52	6	77	NA	NA	14
IGF2BP2	ENSG00000058668	ATP2B4	protein_coding	82	9	123	NA	NA	17
IGF2BP2	ENSG00000058673	ZC3H11A	protein_coding	178	9	326	NA	-0.199	16
IGF2BP2	ENSG00000058729	RIOK2	protein_coding	29	7	40	NA	-0.301	13
IGF2BP2	ENSG00000058799	YIPF1	protein_coding	29	6	35	NA	NA	15
IGF2BP2	ENSG00000058804	NDC1	protein_coding	112	8	173	-1.762	-0.498	17
IGF2BP2	ENSG00000058866	DGKG	protein_coding	27	2	29	NA	NA	16
IGF2BP2	ENSG00000059122	FLYWCH1	protein_coding	56	7	74	0.708	0.866	16
IGF2BP2	ENSG00000059145	UNKL	protein_coding	61	7	78	NA	NA	12
IGF2BP2	ENSG00000059377	TBXAS1	protein_coding	64	5	78	NA	NA	14
IGF2BP2	ENSG00000059378	PARP12	protein_coding	23	5	27	NA	NA	16
IGF2BP2	ENSG00000059573	ALDH18A1	protein_coding	73	7	101	-1.539	-0.355	14
IGF2BP2	ENSG00000059588	TARBP1	protein_coding	70	6	87	NA	-0.594	17
IGF2BP2	ENSG00000059691	GATB	protein_coding	12	4	15	-1.242	-1.109	15
IGF2BP2	ENSG00000059728	MXD1	protein_coding	103	9	144	1.667	0.307	21
IGF2BP2	ENSG00000059758	CDK17	protein_coding	136	7	181	-0.543	NA	18
IGF2BP2	ENSG00000059769	DNAJC25	protein_coding	39	6	54	-0.47	NA	16
IGF2BP2	ENSG00000059804	SLC2A3	protein_coding	35	9	59	-0.906	NA	21
IGF2BP2	ENSG00000059915	PSD	protein_coding	2	2	2	NA	NA	19
IGF2BP2	ENSG00000060069	CTDP1	protein_coding	15	4	19	0.687	0.894	14
IGF2BP2	ENSG00000060138	YBX3	protein_coding	38	9	83	-0.171	NA	20
IGF2BP2	ENSG00000060237	WNK1	protein_coding	315	9	529	NA	0.17	18
IGF2BP2	ENSG00000060339	CCAR1	protein_coding	210	9	352	NA	-0.267	16
IGF2BP2	ENSG00000060491	OGFR	protein_coding	18	7	27	NA	1.071	11
IGF2BP2	ENSG00000060558	GNA15	protein_coding	1	1	1	NA	NA	19
IGF2BP2	ENSG00000060566	CREB3L3	protein_coding	1	1	1	1.095	NA	13
IGF2BP2	ENSG00000060642	PIGV	protein_coding	12	5	17	NA	-0.536	14
IGF2BP2	ENSG00000060656	PTPRU	protein_coding	7	5	10	NA	NA	18
IGF2BP2	ENSG00000060688	SNRNP40	protein_coding	71	6	93	NA	NA	16
IGF2BP2	ENSG00000060709	RIMBP2	protein_coding	25	3	25	NA	NA	15
IGF2BP2	ENSG00000060718	COL11A1	protein_coding	389	3	458	NA	NA	20
IGF2BP2	ENSG00000060749	QSER1	protein_coding	214	9	408	NA	-0.438	20
IGF2BP2	ENSG00000060762	MPC1	protein_coding	43	8	75	NA	-0.288	18
IGF2BP2	ENSG00000060971	ACAA1	protein_coding	21	3	29	NA	NA	20
IGF2BP2	ENSG00000060982	BCAT1	protein_coding	311	9	538	-0.306	NA	23
IGF2BP2	ENSG00000061273	HDAC7	protein_coding	67	7	100	0.401	NA	21
IGF2BP2	ENSG00000061337	LZTS1	protein_coding	48	4	59	NA	NA	16
IGF2BP2	ENSG00000061455	PRDM6	protein_coding	3	2	3	NA	NA	15
IGF2BP2	ENSG00000061656	SPAG4	protein_coding	1	1	1	-1.416	1.243	14
IGF2BP2	ENSG00000061676	NCKAP1	protein_coding	235	9	375	NA	NA	25
IGF2BP2	ENSG00000061794	MRPS35	protein_coding	44	6	61	NA	NA	14
IGF2BP2	ENSG00000061918	GUCY1B1	protein_coding	16	5	23	NA	NA	17
IGF2BP2	ENSG00000061936	SFSWAP	protein_coding	110	7	158	NA	NA	15
IGF2BP2	ENSG00000061938	TNK2	protein_coding	78	6	104	NA	0.722	19
IGF2BP2	ENSG00000061987	MON2	protein_coding	204	7	274	NA	NA	17
IGF2BP2	ENSG00000062038	CDH3	protein_coding	3	1	3	NA	NA	20
IGF2BP2	ENSG00000062096	ARSF	protein_coding	2	2	3	NA	NA	17
IGF2BP2	ENSG00000062194	GPBP1	protein_coding	197	7	295	-0.313	NA	16
IGF2BP2	ENSG00000062282	DGAT2	protein_coding	1	1	1	0.973	NA	15
IGF2BP2	ENSG00000062370	ZNF112	protein_coding	28	4	38	NA	NA	16
IGF2BP2	ENSG00000062485	CS	protein_coding	96	9	183	-0.238	NA	9
IGF2BP2	ENSG00000062524	LTK	protein_coding	10	4	12	NA	NA	15
IGF2BP2	ENSG00000062582	MRPS24	protein_coding	9	6	21	-0.828	NA	11
IGF2BP2	ENSG00000062598	ELMO2	protein_coding	42	6	54	0.707	NA	17
IGF2BP2	ENSG00000062650	WAPL	protein_coding	138	7	213	-0.155	-0.197	20
IGF2BP2	ENSG00000062716	VMP1	protein_coding	253	9	364	0.279	NA	20
IGF2BP2	ENSG00000062725	APPBP2	protein_coding	205	7	294	-0.516	-0.754	16
IGF2BP2	ENSG00000062822	POLD1	protein_coding	58	7	91	-1.484	1.394	18
IGF2BP2	ENSG00000063015	SEZ6	protein_coding	1	1	1	NA	NA	14
IGF2BP2	ENSG00000063046	EIF4B	protein_coding	112	9	207	-1.191	-0.19	14
IGF2BP2	ENSG00000063127	SLC6A16	protein_coding	59	6	84	NA	NA	21
IGF2BP2	ENSG00000063169	BICRA	protein_coding	141	7	174	0.838	0.677	12
IGF2BP2	ENSG00000063176	SPHK2	protein_coding	36	7	48	1.064	0.917	14
IGF2BP2	ENSG00000063177	RPL18	protein_coding	14	9	57	-1.036	0.79	18
IGF2BP2	ENSG00000063180	CA11	protein_coding	10	2	13	NA	NA	12
IGF2BP2	ENSG00000063241	ISOC2	protein_coding	13	6	27	NA	1.266	19
IGF2BP2	ENSG00000063244	U2AF2	protein_coding	59	9	128	NA	0.621	11
IGF2BP2	ENSG00000063245	EPN1	protein_coding	50	8	90	NA	1.137	13
IGF2BP2	ENSG00000063322	MED29	protein_coding	31	7	54	0.755	NA	11
IGF2BP2	ENSG00000063438	AHRR	protein_coding	335	9	516	NA	NA	16
IGF2BP2	ENSG00000063587	ZNF275	protein_coding	48	7	72	NA	NA	16
IGF2BP2	ENSG00000063601	MTMR1	protein_coding	75	7	125	NA	NA	12
IGF2BP2	ENSG00000063660	GPC1	protein_coding	47	5	81	2.804	NA	16
IGF2BP2	ENSG00000063761	ADCK1	protein_coding	33	5	35	NA	NA	18
IGF2BP2	ENSG00000063854	HAGH	protein_coding	24	6	30	NA	NA	22
IGF2BP2	ENSG00000063978	RNF4	protein_coding	263	7	331	NA	NA	7
IGF2BP2	ENSG00000064012	CASP8	protein_coding	60	7	96	0.674	NA	18
IGF2BP2	ENSG00000064042	LIMCH1	protein_coding	82	5	126	NA	NA	18
IGF2BP2	ENSG00000064102	INTS13	protein_coding	49	7	89	NA	-0.415	16
IGF2BP2	ENSG00000064115	TM7SF3	protein_coding	55	7	90	0.528	NA	14
IGF2BP2	ENSG00000064199	SPA17	protein_coding	17	5	21	NA	NA	17
IGF2BP2	ENSG00000064201	TSPAN32	protein_coding	1	1	1	NA	NA	17
IGF2BP2	ENSG00000064205	WISP2	protein_coding	2	1	2	NA	NA	12
IGF2BP2	ENSG00000064218	DMRT3	protein_coding	1	1	1	NA	NA	11
IGF2BP2	ENSG00000064225	ST3GAL6	protein_coding	161	4	202	NA	NA	12
IGF2BP2	ENSG00000064270	ATP2C2	protein_coding	2	2	2	NA	NA	16
IGF2BP2	ENSG00000064300	NGFR	protein_coding	32	3	41	NA	NA	16
IGF2BP2	ENSG00000064309	CDON	protein_coding	21	3	23	-0.279	NA	20
IGF2BP2	ENSG00000064313	TAF2	protein_coding	155	7	224	0.457	NA	16
IGF2BP2	ENSG00000064393	HIPK2	protein_coding	502	9	883	-0.223	NA	22
IGF2BP2	ENSG00000064419	TNPO3	protein_coding	141	7	211	0.843	0.192	18
IGF2BP2	ENSG00000064489	BORCS8-MEF2B	protein_coding	75	6	92	NA	NA	10
IGF2BP2	ENSG00000064490	RFXANK	protein_coding	17	7	25	NA	0.593	12
IGF2BP2	ENSG00000064545	TMEM161A	protein_coding	35	7	50	NA	1.148	17
IGF2BP2	ENSG00000064547	LPAR2	protein_coding	13	5	13	NA	NA	22
IGF2BP2	ENSG00000064601	CTSA	protein_coding	34	7	68	1.648	0.709	18
IGF2BP2	ENSG00000064607	SUGP2	protein_coding	125	7	230	0.351	NA	16
IGF2BP2	ENSG00000064651	SLC12A2	protein_coding	151	7	223	NA	NA	17
IGF2BP2	ENSG00000064652	SNX24	protein_coding	56	6	68	NA	NA	15
IGF2BP2	ENSG00000064655	EYA2	protein_coding	109	3	116	NA	NA	19
IGF2BP2	ENSG00000064666	CNN2	protein_coding	39	9	93	0.321	0.667	18
IGF2BP2	ENSG00000064687	ABCA7	protein_coding	15	4	15	NA	0.951	19
IGF2BP2	ENSG00000064692	SNCAIP	protein_coding	3	1	3	NA	NA	14
IGF2BP2	ENSG00000064703	DDX20	protein_coding	24	5	35	NA	NA	14
IGF2BP2	ENSG00000064726	BTBD1	protein_coding	101	8	158	-0.374	-0.249	15
IGF2BP2	ENSG00000064763	FAR2	protein_coding	97	5	112	NA	NA	16
IGF2BP2	ENSG00000064787	BCAS1	protein_coding	1	1	1	1.123	NA	9
IGF2BP2	ENSG00000064932	SBNO2	protein_coding	43	5	54	NA	1.427	18
IGF2BP2	ENSG00000064933	PMS1	protein_coding	195	7	257	NA	NA	16
IGF2BP2	ENSG00000064961	HMG20B	protein_coding	29	7	64	NA	1.328	17
IGF2BP2	ENSG00000064989	CALCRL	protein_coding	1	1	1	NA	NA	13
IGF2BP2	ENSG00000064995	TAF11	protein_coding	30	7	47	NA	NA	18
IGF2BP2	ENSG00000064999	ANKS1A	protein_coding	138	7	160	0.311	0.472	18
IGF2BP2	ENSG00000065000	AP3D1	protein_coding	126	7	215	0.648	0.587	15
IGF2BP2	ENSG00000065029	ZNF76	protein_coding	29	6	37	0.644	NA	21
IGF2BP2	ENSG00000065054	SLC9A3R2	protein_coding	9	6	13	NA	1.355	20
IGF2BP2	ENSG00000065057	NTHL1	protein_coding	6	3	7	-0.793	1.053	12
IGF2BP2	ENSG00000065060	UHRF1BP1	protein_coding	139	9	195	-0.154	NA	14
IGF2BP2	ENSG00000065135	GNAI3	protein_coding	89	9	155	-0.242	NA	18
IGF2BP2	ENSG00000065150	IPO5	protein_coding	104	8	227	-1.209	-0.094	20
IGF2BP2	ENSG00000065154	OAT	protein_coding	39	8	68	0.24	NA	12
IGF2BP2	ENSG00000065183	WDR3	protein_coding	42	7	61	NA	-0.459	14
IGF2BP2	ENSG00000065243	PKN2	protein_coding	246	7	362	NA	-0.205	16
IGF2BP2	ENSG00000065268	WDR18	protein_coding	15	6	26	NA	1.138	13
IGF2BP2	ENSG00000065308	TRAM2	protein_coding	159	7	260	-0.339	-0.41	22
IGF2BP2	ENSG00000065320	NTN1	protein_coding	168	4	184	3.497	NA	15
IGF2BP2	ENSG00000065328	MCM10	protein_coding	85	7	142	-2.418	NA	22
IGF2BP2	ENSG00000065357	DGKA	protein_coding	21	6	35	NA	NA	14
IGF2BP2	ENSG00000065361	ERBB3	protein_coding	74	3	103	-0.83	NA	17
IGF2BP2	ENSG00000065413	ANKRD44	protein_coding	267	5	349	NA	NA	16
IGF2BP2	ENSG00000065427	KARS	protein_coding	45	9	101	-0.29	NA	17
IGF2BP2	ENSG00000065457	ADAT1	protein_coding	45	6	64	1.065	NA	18
IGF2BP2	ENSG00000065485	PDIA5	protein_coding	59	7	72	NA	NA	20
IGF2BP2	ENSG00000065491	TBC1D22B	protein_coding	60	7	81	0.423	NA	18
IGF2BP2	ENSG00000065518	NDUFB4	protein_coding	13	8	30	-0.362	NA	17
IGF2BP2	ENSG00000065526	SPEN	protein_coding	203	8	359	0.161	NA	19
IGF2BP2	ENSG00000065534	MYLK	protein_coding	140	5	203	NA	NA	21
IGF2BP2	ENSG00000065548	ZC3H15	protein_coding	58	8	113	-0.261	-0.183	14
IGF2BP2	ENSG00000065559	MAP2K4	protein_coding	114	7	163	NA	NA	16
IGF2BP2	ENSG00000065600	TMEM206	protein_coding	30	5	36	NA	NA	14
IGF2BP2	ENSG00000065609	SNAP91	protein_coding	4	3	4	NA	NA	12
IGF2BP2	ENSG00000065613	SLK	protein_coding	83	7	163	NA	-0.3	21
IGF2BP2	ENSG00000065615	CYB5R4	protein_coding	70	8	102	NA	NA	15
IGF2BP2	ENSG00000065665	SEC61A2	protein_coding	49	7	67	1.516	NA	15
IGF2BP2	ENSG00000065675	PRKCQ	protein_coding	11	5	13	NA	NA	16
IGF2BP2	ENSG00000065717	TLE2	protein_coding	21	5	25	NA	0.783	19
IGF2BP2	ENSG00000065802	ASB1	protein_coding	48	7	72	NA	NA	19
IGF2BP2	ENSG00000065809	FAM107B	protein_coding	150	5	206	NA	NA	13
IGF2BP2	ENSG00000065833	ME1	protein_coding	162	7	209	NA	NA	13
IGF2BP2	ENSG00000065882	TBC1D1	protein_coding	90	5	113	-0.71	NA	18
IGF2BP2	ENSG00000065883	CDK13	protein_coding	313	7	426	0.238	-0.244	16
IGF2BP2	ENSG00000065911	MTHFD2	protein_coding	74	9	146	-0.689	-0.194	22
IGF2BP2	ENSG00000065923	SLC9A7	protein_coding	26	5	38	NA	NA	18
IGF2BP2	ENSG00000065970	FOXJ2	protein_coding	43	7	60	NA	NA	16
IGF2BP2	ENSG00000065978	YBX1	protein_coding	49	9	97	-0.543	NA	14
IGF2BP2	ENSG00000065989	PDE4A	protein_coding	66	5	88	NA	0.501	13
IGF2BP2	ENSG00000066027	PPP2R5A	protein_coding	55	8	81	-0.487	-0.234	16
IGF2BP2	ENSG00000066032	CTNNA2	protein_coding	13	3	17	NA	NA	16
IGF2BP2	ENSG00000066044	ELAVL1	protein_coding	79	9	151	-0.353	NA	16
IGF2BP2	ENSG00000066084	DIP2B	protein_coding	430	7	562	-0.614	NA	21
IGF2BP2	ENSG00000066117	SMARCD1	protein_coding	53	9	111	0.316	NA	18
IGF2BP2	ENSG00000066135	KDM4A	protein_coding	60	9	86	1.018	NA	13
IGF2BP2	ENSG00000066136	NFYC	protein_coding	65	8	99	0.307	0.395	15
IGF2BP2	ENSG00000066185	ZMYND12	protein_coding	2	2	2	NA	NA	22
IGF2BP2	ENSG00000066230	SLC9A3	protein_coding	13	5	17	NA	NA	10
IGF2BP2	ENSG00000066248	NGEF	protein_coding	8	2	9	NA	NA	16
IGF2BP2	ENSG00000066279	ASPM	protein_coding	182	7	335	-2.743	-0.647	18
IGF2BP2	ENSG00000066294	CD84	protein_coding	10	2	10	NA	-1.191	16
IGF2BP2	ENSG00000066322	ELOVL1	protein_coding	17	8	42	1.055	NA	17
IGF2BP2	ENSG00000066336	SPI1	protein_coding	9	4	13	NA	NA	18
IGF2BP2	ENSG00000066379	ZNRD1	protein_coding	8	6	15	-0.952	NA	13
IGF2BP2	ENSG00000066382	MPPED2	protein_coding	19	2	20	NA	NA	13
IGF2BP2	ENSG00000066405	CLDN18	protein_coding	1	1	1	NA	NA	16
IGF2BP2	ENSG00000066422	ZBTB11	protein_coding	59	7	83	NA	NA	17
IGF2BP2	ENSG00000066427	ATXN3	protein_coding	99	7	148	NA	NA	15
IGF2BP2	ENSG00000066455	GOLGA5	protein_coding	41	6	77	-0.553	NA	12
IGF2BP2	ENSG00000066468	FGFR2	protein_coding	19	4	26	-2.215	NA	13
IGF2BP2	ENSG00000066557	LRRC40	protein_coding	66	7	91	NA	-0.522	17
IGF2BP2	ENSG00000066583	ISOC1	protein_coding	20	7	32	NA	NA	15
IGF2BP2	ENSG00000066629	EML1	protein_coding	91	5	114	NA	NA	15
IGF2BP2	ENSG00000066651	TRMT11	protein_coding	57	7	84	NA	NA	21
IGF2BP2	ENSG00000066654	THUMPD1	protein_coding	40	8	72	NA	NA	13
IGF2BP2	ENSG00000066697	MSANTD3	protein_coding	35	6	56	NA	NA	14
IGF2BP2	ENSG00000066735	KIF26A	protein_coding	4	1	4	NA	NA	18
IGF2BP2	ENSG00000066739	ATG2B	protein_coding	120	7	186	0.281	NA	14
IGF2BP2	ENSG00000066777	ARFGEF1	protein_coding	202	7	285	NA	NA	20
IGF2BP2	ENSG00000066827	ZFAT	protein_coding	21	6	30	NA	NA	13
IGF2BP2	ENSG00000066855	MTFR1	protein_coding	118	8	151	-1.21	-1.293	18
IGF2BP2	ENSG00000066923	STAG3	protein_coding	11	4	14	NA	NA	13
IGF2BP2	ENSG00000066926	FECH	protein_coding	40	8	72	-0.771	-0.383	18
IGF2BP2	ENSG00000066933	MYO9A	protein_coding	243	6	351	NA	NA	19
IGF2BP2	ENSG00000067048	DDX3Y	protein_coding	2	2	3	NA	NA	7
IGF2BP2	ENSG00000067057	PFKP	protein_coding	81	4	129	NA	0.521	22
IGF2BP2	ENSG00000067064	IDI1	protein_coding	42	9	81	0.987	-0.355	14
IGF2BP2	ENSG00000067066	SP100	protein_coding	83	6	144	0.865	NA	23
IGF2BP2	ENSG00000067082	KLF6	protein_coding	45	7	91	1.119	0.695	20
IGF2BP2	ENSG00000067113	PLPP1	protein_coding	98	5	125	0.983	NA	20
IGF2BP2	ENSG00000067141	NEO1	protein_coding	152	6	196	-0.554	NA	14
IGF2BP2	ENSG00000067167	TRAM1	protein_coding	57	9	137	-0.211	-0.364	19
IGF2BP2	ENSG00000067177	PHKA1	protein_coding	34	7	53	-0.818	NA	13
IGF2BP2	ENSG00000067182	TNFRSF1A	protein_coding	19	7	40	NA	NA	18
IGF2BP2	ENSG00000067191	CACNB1	protein_coding	30	4	35	1.435	0.897	20
IGF2BP2	ENSG00000067208	EVI5	protein_coding	279	7	339	NA	NA	15
IGF2BP2	ENSG00000067221	STOML1	protein_coding	2	2	2	NA	NA	17
IGF2BP2	ENSG00000067225	PKM	protein_coding	89	9	195	-0.454	NA	16
IGF2BP2	ENSG00000067248	DHX29	protein_coding	69	7	132	0.63	NA	8
IGF2BP2	ENSG00000067334	DNTTIP2	protein_coding	25	7	65	NA	-0.334	15
IGF2BP2	ENSG00000067365	METTL22	protein_coding	28	5	33	NA	0.406	10
IGF2BP2	ENSG00000067369	TP53BP1	protein_coding	113	7	171	NA	NA	17
IGF2BP2	ENSG00000067445	TRO	protein_coding	24	4	36	NA	NA	15
IGF2BP2	ENSG00000067533	RRP15	protein_coding	85	7	117	NA	-0.732	17
IGF2BP2	ENSG00000067560	RHOA	protein_coding	114	9	171	-1.258	-0.184	19
IGF2BP2	ENSG00000067596	DHX8	protein_coding	87	7	125	0.342	NA	19
IGF2BP2	ENSG00000067606	PRKCZ	protein_coding	25	4	27	0.403	NA	17
IGF2BP2	ENSG00000067646	ZFY	protein_coding	2	2	2	NA	NA	5
IGF2BP2	ENSG00000067704	IARS2	protein_coding	57	8	94	-0.961	-0.356	16
IGF2BP2	ENSG00000067715	SYT1	protein_coding	167	4	198	NA	NA	19
IGF2BP2	ENSG00000067798	NAV3	protein_coding	118	4	138	NA	NA	23
IGF2BP2	ENSG00000067829	IDH3G	protein_coding	24	7	45	0.468	1.054	15
IGF2BP2	ENSG00000067836	ROGDI	protein_coding	10	5	16	0.529	NA	24
IGF2BP2	ENSG00000067840	PDZD4	protein_coding	14	3	16	NA	NA	14
IGF2BP2	ENSG00000067842	ATP2B3	protein_coding	1	1	1	NA	NA	13
IGF2BP2	ENSG00000067900	ROCK1	protein_coding	168	7	259	NA	NA	19
IGF2BP2	ENSG00000067955	CBFB	protein_coding	177	9	270	-1.23	-0.349	18
IGF2BP2	ENSG00000067992	PDK3	protein_coding	17	5	19	-0.769	NA	18
IGF2BP2	ENSG00000068001	HYAL2	protein_coding	8	5	10	-0.652	NA	16
IGF2BP2	ENSG00000068024	HDAC4	protein_coding	275	7	318	0.356	0.815	17
IGF2BP2	ENSG00000068028	RASSF1	protein_coding	15	4	20	NA	0.586	20
IGF2BP2	ENSG00000068078	FGFR3	protein_coding	7	6	11	-0.933	0.723	18
IGF2BP2	ENSG00000068079	IFI35	protein_coding	7	5	10	0.431	NA	21
IGF2BP2	ENSG00000068097	HEATR6	protein_coding	45	7	69	NA	NA	18
IGF2BP2	ENSG00000068120	COASY	protein_coding	20	5	34	NA	NA	15
IGF2BP2	ENSG00000068137	PLEKHH3	protein_coding	24	6	43	0.547	1.252	17
IGF2BP2	ENSG00000068305	MEF2A	protein_coding	282	7	399	-0.419	NA	18
IGF2BP2	ENSG00000068308	OTUD5	protein_coding	39	8	63	NA	0.426	12
IGF2BP2	ENSG00000068323	TFE3	protein_coding	23	7	32	0.482	0.52	15
IGF2BP2	ENSG00000068354	TBC1D25	protein_coding	28	6	35	NA	NA	12
IGF2BP2	ENSG00000068366	ACSL4	protein_coding	109	7	173	0.419	0.236	20
IGF2BP2	ENSG00000068383	INPP5A	protein_coding	72	5	111	0.262	NA	20
IGF2BP2	ENSG00000068394	GPKOW	protein_coding	16	6	19	NA	0.647	8
IGF2BP2	ENSG00000068400	GRIPAP1	protein_coding	48	7	75	0.334	0.423	17
IGF2BP2	ENSG00000068438	FTSJ1	protein_coding	18	7	26	NA	0.506	19
IGF2BP2	ENSG00000068489	PRR11	protein_coding	118	9	205	-3.82	-0.667	21
IGF2BP2	ENSG00000068615	REEP1	protein_coding	6	5	10	NA	NA	16
IGF2BP2	ENSG00000068650	ATP11A	protein_coding	169	6	201	NA	NA	18
IGF2BP2	ENSG00000068654	POLR1A	protein_coding	176	7	271	0.705	-0.253	19
IGF2BP2	ENSG00000068697	LAPTM4A	protein_coding	33	9	72	NA	0.414	16
IGF2BP2	ENSG00000068724	TTC7A	protein_coding	49	6	58	NA	0.689	15
IGF2BP2	ENSG00000068745	IP6K2	protein_coding	79	7	114	0.993	0.446	15
IGF2BP2	ENSG00000068781	STON1-GTF2A1L	protein_coding	40	4	45	NA	NA	12
IGF2BP2	ENSG00000068784	SRBD1	protein_coding	212	7	249	NA	-0.478	19
IGF2BP2	ENSG00000068796	KIF2A	protein_coding	166	8	242	NA	0.408	16
IGF2BP2	ENSG00000068831	RASGRP2	protein_coding	4	2	6	NA	NA	16
IGF2BP2	ENSG00000068878	PSME4	protein_coding	246	8	376	0.213	NA	21
IGF2BP2	ENSG00000068885	IFT80	protein_coding	55	6	75	-0.562	-0.352	19
IGF2BP2	ENSG00000068903	SIRT2	protein_coding	37	7	73	0.776	0.259	17
IGF2BP2	ENSG00000068912	ERLEC1	protein_coding	48	7	70	-0.293	NA	14
IGF2BP2	ENSG00000068971	PPP2R5B	protein_coding	8	5	8	0.966	1.01	15
IGF2BP2	ENSG00000068976	PYGM	protein_coding	1	1	1	NA	NA	16
IGF2BP2	ENSG00000069011	PITX1	protein_coding	17	7	28	0.651	1.81	20
IGF2BP2	ENSG00000069020	MAST4	protein_coding	60	7	79	1.063	NA	18
IGF2BP2	ENSG00000069188	SDK2	protein_coding	4	3	4	NA	NA	15
IGF2BP2	ENSG00000069206	ADAM7	protein_coding	3	2	3	NA	NA	10
IGF2BP2	ENSG00000069248	NUP133	protein_coding	80	6	125	-0.679	-0.244	11
IGF2BP2	ENSG00000069275	NUCKS1	protein_coding	165	9	335	-1.267	-0.666	16
IGF2BP2	ENSG00000069329	VPS35	protein_coding	61	9	115	-0.262	-0.391	14
IGF2BP2	ENSG00000069345	DNAJA2	protein_coding	36	9	76	-0.639	NA	15
IGF2BP2	ENSG00000069399	BCL3	protein_coding	19	6	37	NA	NA	19
IGF2BP2	ENSG00000069424	KCNAB2	protein_coding	20	5	21	NA	NA	19
IGF2BP2	ENSG00000069431	ABCC9	protein_coding	2	2	2	NA	NA	17
IGF2BP2	ENSG00000069482	GAL	protein_coding	7	2	14	NA	0.58	17
IGF2BP2	ENSG00000069493	CLEC2D	protein_coding	75	4	107	NA	NA	16
IGF2BP2	ENSG00000069509	FUNDC1	protein_coding	9	8	20	-0.411	NA	19
IGF2BP2	ENSG00000069535	MAOB	protein_coding	1	1	1	NA	NA	16
IGF2BP2	ENSG00000069667	RORA	protein_coding	109	5	135	0.298	NA	15
IGF2BP2	ENSG00000069696	DRD4	protein_coding	5	2	5	NA	NA	16
IGF2BP2	ENSG00000069702	TGFBR3	protein_coding	55	7	73	-1.953	0.617	20
IGF2BP2	ENSG00000069764	PLA2G10	protein_coding	1	1	1	NA	NA	14
IGF2BP2	ENSG00000069849	ATP1B3	protein_coding	93	7	146	0.351	NA	20
IGF2BP2	ENSG00000069869	NEDD4	protein_coding	153	7	229	NA	NA	19
IGF2BP2	ENSG00000069943	PIGB	protein_coding	40	6	47	NA	NA	14
IGF2BP2	ENSG00000069956	MAPK6	protein_coding	107	9	162	NA	0.282	15
IGF2BP2	ENSG00000069966	GNB5	protein_coding	28	5	36	NA	NA	16
IGF2BP2	ENSG00000069974	RAB27A	protein_coding	61	8	77	NA	-0.258	17
IGF2BP2	ENSG00000069998	HDHD5	protein_coding	45	5	54	NA	NA	15
IGF2BP2	ENSG00000070010	UFD1	protein_coding	44	8	86	0.945	0.32	12
IGF2BP2	ENSG00000070018	LRP6	protein_coding	293	7	412	-0.323	NA	16
IGF2BP2	ENSG00000070019	GUCY2C	protein_coding	1	1	1	NA	NA	12
IGF2BP2	ENSG00000070047	PHRF1	protein_coding	69	7	102	0.79	1.3	20
IGF2BP2	ENSG00000070061	ELP1	protein_coding	63	7	91	-0.23	NA	15
IGF2BP2	ENSG00000070081	NUCB2	protein_coding	58	7	87	-0.75	NA	21
IGF2BP2	ENSG00000070087	PFN2	protein_coding	31	5	67	-0.418	NA	15
IGF2BP2	ENSG00000070159	PTPN3	protein_coding	11	4	11	0.625	NA	13
IGF2BP2	ENSG00000070182	SPTB	protein_coding	19	2	22	NA	0.552	16
IGF2BP2	ENSG00000070190	DAPP1	protein_coding	9	2	11	NA	NA	12
IGF2BP2	ENSG00000070214	SLC44A1	protein_coding	290	5	370	-0.413	NA	22
IGF2BP2	ENSG00000070269	TMEM260	protein_coding	48	6	62	NA	NA	19
IGF2BP2	ENSG00000070366	SMG6	protein_coding	330	7	442	0.607	NA	17
IGF2BP2	ENSG00000070367	EXOC5	protein_coding	85	7	134	0.521	NA	12
IGF2BP2	ENSG00000070371	CLTCL1	protein_coding	61	5	75	1.013	NA	17
IGF2BP2	ENSG00000070388	FGF22	protein_coding	1	1	1	NA	NA	9
IGF2BP2	ENSG00000070404	FSTL3	protein_coding	5	2	6	NA	NA	20
IGF2BP2	ENSG00000070413	DGCR2	protein_coding	92	9	117	0.445	NA	11
IGF2BP2	ENSG00000070423	RNF126	protein_coding	19	7	34	NA	1.726	12
IGF2BP2	ENSG00000070444	MNT	protein_coding	34	7	52	0.915	0.697	18
IGF2BP2	ENSG00000070476	ZXDC	protein_coding	79	7	107	0.485	NA	19
IGF2BP2	ENSG00000070495	JMJD6	protein_coding	38	7	58	-0.64	0.358	13
IGF2BP2	ENSG00000070501	POLB	protein_coding	37	7	46	0.429	NA	18
IGF2BP2	ENSG00000070526	ST6GALNAC1	protein_coding	12	3	16	NA	NA	13
IGF2BP2	ENSG00000070540	WIPI1	protein_coding	45	6	73	0.747	NA	16
IGF2BP2	ENSG00000070601	FRMPD1	protein_coding	1	1	1	NA	NA	17
IGF2BP2	ENSG00000070610	GBA2	protein_coding	46	7	90	0.583	0.381	14
IGF2BP2	ENSG00000070614	NDST1	protein_coding	139	7	221	0.368	NA	18
IGF2BP2	ENSG00000070669	ASNS	protein_coding	43	9	109	-0.277	NA	17
IGF2BP2	ENSG00000070718	AP3M2	protein_coding	42	7	77	NA	NA	19
IGF2BP2	ENSG00000070731	ST6GALNAC2	protein_coding	1	1	1	NA	NA	18
IGF2BP2	ENSG00000070756	PABPC1	protein_coding	116	9	271	-1.058	-0.094	15
IGF2BP2	ENSG00000070759	TESK2	protein_coding	13	4	13	-1.009	NA	16
IGF2BP2	ENSG00000070761	CFAP20	protein_coding	25	7	48	NA	NA	16
IGF2BP2	ENSG00000070770	CSNK2A2	protein_coding	94	9	183	-0.774	NA	21
IGF2BP2	ENSG00000070778	PTPN21	protein_coding	65	5	85	2.304	NA	15
IGF2BP2	ENSG00000070785	EIF2B3	protein_coding	118	5	135	-0.712	-0.273	16
IGF2BP2	ENSG00000070814	TCOF1	protein_coding	63	7	113	NA	NA	18
IGF2BP2	ENSG00000070831	CDC42	protein_coding	64	9	115	0.174	NA	20
IGF2BP2	ENSG00000070882	OSBPL3	protein_coding	201	7	243	0.508	-0.382	22
IGF2BP2	ENSG00000070915	SLC12A3	protein_coding	3	3	6	-3.441	NA	14
IGF2BP2	ENSG00000070950	RAD18	protein_coding	229	7	323	-1.52	NA	22
IGF2BP2	ENSG00000070961	ATP2B1	protein_coding	254	7	359	-0.4	-0.277	24
IGF2BP2	ENSG00000071051	NCK2	protein_coding	170	7	209	NA	NA	24
IGF2BP2	ENSG00000071054	MAP4K4	protein_coding	359	8	539	-0.255	NA	27
IGF2BP2	ENSG00000071073	MGAT4A	protein_coding	95	3	112	-0.771	NA	21
IGF2BP2	ENSG00000071082	RPL31	protein_coding	89	9	151	-1.128	NA	13
IGF2BP2	ENSG00000071127	WDR1	protein_coding	67	9	130	0.96	0.703	18
IGF2BP2	ENSG00000071189	SNX13	protein_coding	239	7	319	NA	NA	9
IGF2BP2	ENSG00000071205	ARHGAP10	protein_coding	124	6	148	NA	NA	13
IGF2BP2	ENSG00000071242	RPS6KA2	protein_coding	158	5	202	NA	NA	18
IGF2BP2	ENSG00000071243	ING3	protein_coding	31	7	63	NA	-0.564	13
IGF2BP2	ENSG00000071246	VASH1	protein_coding	16	5	20	2.355	NA	17
IGF2BP2	ENSG00000071282	LMCD1	protein_coding	14	5	17	NA	NA	16
IGF2BP2	ENSG00000071462	BUD23	protein_coding	39	6	59	NA	0.369	14
IGF2BP2	ENSG00000071537	SEL1L	protein_coding	80	9	165	0.294	NA	14
IGF2BP2	ENSG00000071539	TRIP13	protein_coding	31	8	63	-1.68	NA	21
IGF2BP2	ENSG00000071553	ATP6AP1	protein_coding	25	8	69	0.386	0.605	17
IGF2BP2	ENSG00000071564	TCF3	protein_coding	95	8	158	NA	1.008	18
IGF2BP2	ENSG00000071575	TRIB2	protein_coding	88	8	153	1.054	NA	18
IGF2BP2	ENSG00000071626	DAZAP1	protein_coding	100	9	188	NA	NA	17
IGF2BP2	ENSG00000071655	MBD3	protein_coding	80	7	131	NA	1.012	15
IGF2BP2	ENSG00000071794	HLTF	protein_coding	125	7	191	-0.997	-0.329	12
IGF2BP2	ENSG00000071859	FAM50A	protein_coding	18	7	43	0.943	NA	13
IGF2BP2	ENSG00000071889	FAM3A	protein_coding	22	4	33	NA	0.879	16
IGF2BP2	ENSG00000071894	CPSF1	protein_coding	63	6	111	NA	1.092	13
IGF2BP2	ENSG00000071909	MYO3B	protein_coding	20	5	21	NA	-0.805	16
IGF2BP2	ENSG00000071967	CYBRD1	protein_coding	106	7	163	NA	-0.347	16
IGF2BP2	ENSG00000071991	CDH19	protein_coding	28	2	31	NA	NA	15
IGF2BP2	ENSG00000071994	PDCD2	protein_coding	34	8	65	-0.404	-0.291	13
IGF2BP2	ENSG00000072041	SLC6A15	protein_coding	17	4	17	NA	NA	17
IGF2BP2	ENSG00000072042	RDH11	protein_coding	62	9	105	1.046	NA	16
IGF2BP2	ENSG00000072062	PRKACA	protein_coding	39	9	87	NA	NA	15
IGF2BP2	ENSG00000072071	ADGRL1	protein_coding	75	6	90	NA	NA	18
IGF2BP2	ENSG00000072110	ACTN1	protein_coding	189	7	307	NA	0.652	21
IGF2BP2	ENSG00000072121	ZFYVE26	protein_coding	88	5	122	1.189	NA	13
IGF2BP2	ENSG00000072133	RPS6KA6	protein_coding	8	3	8	NA	NA	18
IGF2BP2	ENSG00000072134	EPN2	protein_coding	223	7	298	NA	NA	16
IGF2BP2	ENSG00000072135	PTPN18	protein_coding	50	8	72	NA	NA	20
IGF2BP2	ENSG00000072163	LIMS2	protein_coding	3	1	3	NA	NA	18
IGF2BP2	ENSG00000072182	ASIC4	protein_coding	11	4	12	NA	NA	19
IGF2BP2	ENSG00000072195	SPEG	protein_coding	27	2	30	NA	NA	19
IGF2BP2	ENSG00000072201	LNX1	protein_coding	29	3	31	NA	NA	16
IGF2BP2	ENSG00000072210	ALDH3A2	protein_coding	43	5	70	-0.539	NA	20
IGF2BP2	ENSG00000072274	TFRC	protein_coding	116	9	223	-3.337	-0.696	20
IGF2BP2	ENSG00000072310	SREBF1	protein_coding	56	7	83	0.591	0.921	19
IGF2BP2	ENSG00000072315	TRPC5	protein_coding	1	1	1	NA	NA	10
IGF2BP2	ENSG00000072364	AFF4	protein_coding	260	8	435	0.335	NA	14
IGF2BP2	ENSG00000072401	UBE2D1	protein_coding	25	7	41	NA	NA	22
IGF2BP2	ENSG00000072415	MPP5	protein_coding	111	7	174	NA	NA	14
IGF2BP2	ENSG00000072422	RHOBTB1	protein_coding	51	6	64	0.508	NA	23
IGF2BP2	ENSG00000072444	ASAH2C	protein_coding	3	2	3	NA	NA	0
IGF2BP2	ENSG00000072501	SMC1A	protein_coding	130	9	253	-0.39	NA	15
IGF2BP2	ENSG00000072506	HSD17B10	protein_coding	9	6	12	NA	NA	17
IGF2BP2	ENSG00000072518	MARK2	protein_coding	96	7	137	0.283	0.414	12
IGF2BP2	ENSG00000072571	HMMR	protein_coding	67	9	122	-2.112	-0.784	17
IGF2BP2	ENSG00000072609	CHFR	protein_coding	141	7	179	1.565	NA	14
IGF2BP2	ENSG00000072657	TRHDE	protein_coding	53	3	59	NA	NA	15
IGF2BP2	ENSG00000072682	P4HA2	protein_coding	23	6	33	NA	0.42	22
IGF2BP2	ENSG00000072694	FCGR2B	protein_coding	7	3	9	NA	NA	17
IGF2BP2	ENSG00000072736	NFATC3	protein_coding	317	9	445	-0.684	-0.278	9
IGF2BP2	ENSG00000072756	TRNT1	protein_coding	44	7	63	NA	-0.332	15
IGF2BP2	ENSG00000072778	ACADVL	protein_coding	38	6	87	-0.311	0.36	18
IGF2BP2	ENSG00000072786	STK10	protein_coding	130	5	187	NA	NA	15
IGF2BP2	ENSG00000072803	FBXW11	protein_coding	222	7	302	NA	NA	17
IGF2BP2	ENSG00000072832	CRMP1	protein_coding	81	5	116	NA	NA	18
IGF2BP2	ENSG00000072840	EVC	protein_coding	87	5	137	NA	NA	16
IGF2BP2	ENSG00000072849	DERL2	protein_coding	40	7	61	0.576	NA	14
IGF2BP2	ENSG00000072864	NDE1	protein_coding	168	7	234	NA	0.473	21
IGF2BP2	ENSG00000072954	TMEM38A	protein_coding	30	3	31	NA	NA	15
IGF2BP2	ENSG00000072958	AP1M1	protein_coding	60	7	91	NA	0.74	8
IGF2BP2	ENSG00000073008	PVR	protein_coding	49	7	80	0.722	NA	23
IGF2BP2	ENSG00000073050	XRCC1	protein_coding	42	7	67	-1.211	0.557	11
IGF2BP2	ENSG00000073060	SCARB1	protein_coding	117	7	159	NA	0.644	19
IGF2BP2	ENSG00000073111	MCM2	protein_coding	45	7	82	-1.949	NA	22
IGF2BP2	ENSG00000073146	MOV10L1	protein_coding	9	4	11	NA	NA	10
IGF2BP2	ENSG00000073150	PANX2	protein_coding	7	3	7	NA	1.724	20
IGF2BP2	ENSG00000073169	SELENOO	protein_coding	36	5	60	NA	1.478	13
IGF2BP2	ENSG00000073282	TP63	protein_coding	6	3	6	NA	NA	17
IGF2BP2	ENSG00000073331	ALPK1	protein_coding	38	5	40	NA	NA	14
IGF2BP2	ENSG00000073350	LLGL2	protein_coding	10	4	10	NA	1.309	17
IGF2BP2	ENSG00000073417	PDE8A	protein_coding	118	7	142	0.352	NA	18
IGF2BP2	ENSG00000073464	CLCN4	protein_coding	8	2	8	NA	NA	21
IGF2BP2	ENSG00000073536	NLE1	protein_coding	32	6	44	-1.112	0.423	14
IGF2BP2	ENSG00000073578	SDHA	protein_coding	61	7	107	-0.525	0.458	13
IGF2BP2	ENSG00000073584	SMARCE1	protein_coding	80	7	142	-0.881	-0.378	18
IGF2BP2	ENSG00000073605	GSDMB	protein_coding	15	4	18	-0.602	NA	14
IGF2BP2	ENSG00000073614	KDM5A	protein_coding	155	7	231	NA	NA	22
IGF2BP2	ENSG00000073670	ADAM11	protein_coding	6	2	6	NA	NA	12
IGF2BP2	ENSG00000073711	PPP2R3A	protein_coding	150	5	216	NA	NA	21
IGF2BP2	ENSG00000073712	FERMT2	protein_coding	59	5	98	0.39	NA	21
IGF2BP2	ENSG00000073756	PTGS2	protein_coding	2	2	2	NA	NA	15
IGF2BP2	ENSG00000073792	IGF2BP2	protein_coding	297	7	403	-2.308	-2.2	32
IGF2BP2	ENSG00000073803	MAP3K13	protein_coding	110	5	133	NA	NA	23
IGF2BP2	ENSG00000073849	ST6GAL1	protein_coding	234	9	303	-0.447	-0.173	20
IGF2BP2	ENSG00000073861	TBX21	protein_coding	6	2	7	NA	NA	14
IGF2BP2	ENSG00000073910	FRY	protein_coding	57	4	60	-0.433	NA	14
IGF2BP2	ENSG00000073921	PICALM	protein_coding	154	9	287	-0.279	NA	20
IGF2BP2	ENSG00000073969	NSF	protein_coding	99	7	144	0.354	NA	15
IGF2BP2	ENSG00000074047	GLI2	protein_coding	228	5	296	NA	NA	17
IGF2BP2	ENSG00000074054	CLASP1	protein_coding	482	7	656	NA	NA	20
IGF2BP2	ENSG00000074071	MRPS34	protein_coding	10	5	18	NA	0.726	16
IGF2BP2	ENSG00000074181	NOTCH3	protein_coding	29	4	37	NA	NA	21
IGF2BP2	ENSG00000074201	CLNS1A	protein_coding	139	8	211	-0.935	-0.228	15
IGF2BP2	ENSG00000074211	PPP2R2C	protein_coding	22	2	24	-0.942	NA	19
IGF2BP2	ENSG00000074219	TEAD2	protein_coding	63	6	106	NA	NA	20
IGF2BP2	ENSG00000074266	EED	protein_coding	32	6	37	NA	-0.203	12
IGF2BP2	ENSG00000074319	TSG101	protein_coding	58	7	97	-0.718	NA	16
IGF2BP2	ENSG00000074356	NCBP3	protein_coding	93	7	153	NA	NA	18
IGF2BP2	ENSG00000074370	ATP2A3	protein_coding	12	4	18	NA	0.964	17
IGF2BP2	ENSG00000074410	CA12	protein_coding	75	6	104	3.652	NA	17
IGF2BP2	ENSG00000074416	MGLL	protein_coding	45	4	49	NA	NA	14
IGF2BP2	ENSG00000074527	NTN4	protein_coding	41	3	44	NA	NA	17
IGF2BP2	ENSG00000074582	BCS1L	protein_coding	16	6	25	0.454	NA	15
IGF2BP2	ENSG00000074590	NUAK1	protein_coding	45	4	65	NA	NA	15
IGF2BP2	ENSG00000074603	DPP8	protein_coding	129	7	161	NA	-0.622	17
IGF2BP2	ENSG00000074621	SLC24A1	protein_coding	21	6	29	NA	NA	13
IGF2BP2	ENSG00000074657	ZNF532	protein_coding	207	4	273	NA	NA	20
IGF2BP2	ENSG00000074660	SCARF1	protein_coding	3	2	3	NA	NA	12
IGF2BP2	ENSG00000074695	LMAN1	protein_coding	82	9	172	-1.491	NA	12
IGF2BP2	ENSG00000074696	HACD3	protein_coding	120	9	181	NA	-0.405	18
IGF2BP2	ENSG00000074706	IPCEF1	protein_coding	4	1	4	NA	NA	16
IGF2BP2	ENSG00000074755	ZZEF1	protein_coding	153	7	213	0.639	NA	11
IGF2BP2	ENSG00000074771	NOX3	protein_coding	1	1	1	NA	NA	10
IGF2BP2	ENSG00000074800	ENO1	protein_coding	76	9	193	-0.953	NA	17
IGF2BP2	ENSG00000074842	MYDGF	protein_coding	37	8	64	-0.541	0.467	18
IGF2BP2	ENSG00000074855	ANO8	protein_coding	26	7	39	0.549	1.137	17
IGF2BP2	ENSG00000074935	TUBE1	protein_coding	25	7	41	NA	-0.236	17
IGF2BP2	ENSG00000074964	ARHGEF10L	protein_coding	38	4	44	NA	NA	17
IGF2BP2	ENSG00000074966	TXK	protein_coding	2	3	3	NA	NA	17
IGF2BP2	ENSG00000075035	WSCD2	protein_coding	10	4	10	NA	NA	14
IGF2BP2	ENSG00000075043	KCNQ2	protein_coding	51	2	59	NA	NA	13
IGF2BP2	ENSG00000075089	ACTR6	protein_coding	28	7	47	-0.754	-0.174	12
IGF2BP2	ENSG00000075131	TIPIN	protein_coding	48	7	66	-1.465	-1.381	16
IGF2BP2	ENSG00000075142	SRI	protein_coding	42	7	71	NA	NA	17
IGF2BP2	ENSG00000075151	EIF4G3	protein_coding	630	7	842	0.899	NA	12
IGF2BP2	ENSG00000075188	NUP37	protein_coding	45	6	58	-0.896	NA	20
IGF2BP2	ENSG00000075213	SEMA3A	protein_coding	475	4	572	NA	NA	19
IGF2BP2	ENSG00000075218	GTSE1	protein_coding	66	7	107	-2.881	NA	18
IGF2BP2	ENSG00000075223	SEMA3C	protein_coding	221	5	298	NA	NA	18
IGF2BP2	ENSG00000075234	TTC38	protein_coding	27	7	38	-0.65	0.514	17
IGF2BP2	ENSG00000075239	ACAT1	protein_coding	33	6	47	NA	-0.355	16
IGF2BP2	ENSG00000075240	GRAMD4	protein_coding	45	5	54	-0.431	0.614	20
IGF2BP2	ENSG00000075275	CELSR1	protein_coding	75	5	87	1.169	NA	21
IGF2BP2	ENSG00000075292	ZNF638	protein_coding	407	7	589	NA	-0.266	20
IGF2BP2	ENSG00000075303	SLC25A40	protein_coding	95	6	126	-1.099	NA	15
IGF2BP2	ENSG00000075336	TIMM21	protein_coding	11	5	16	NA	NA	10
IGF2BP2	ENSG00000075340	ADD2	protein_coding	102	7	146	NA	0.265	17
IGF2BP2	ENSG00000075391	RASAL2	protein_coding	209	5	254	NA	NA	19
IGF2BP2	ENSG00000075399	VPS9D1	protein_coding	20	5	24	1.211	NA	19
IGF2BP2	ENSG00000075407	ZNF37A	protein_coding	119	6	199	NA	-0.734	16
IGF2BP2	ENSG00000075413	MARK3	protein_coding	358	7	518	0.528	NA	16
IGF2BP2	ENSG00000075415	SLC25A3	protein_coding	53	9	111	-0.362	NA	9
IGF2BP2	ENSG00000075420	FNDC3B	protein_coding	569	8	750	NA	0.265	26
IGF2BP2	ENSG00000075426	FOSL2	protein_coding	55	6	89	-0.439	NA	14
IGF2BP2	ENSG00000075429	CACNG5	protein_coding	49	2	57	NA	NA	14
IGF2BP2	ENSG00000075461	CACNG4	protein_coding	50	2	56	2.775	NA	15
IGF2BP2	ENSG00000075539	FRYL	protein_coding	307	7	419	NA	NA	16
IGF2BP2	ENSG00000075568	TMEM131	protein_coding	290	7	409	0.512	NA	14
IGF2BP2	ENSG00000075618	FSCN1	protein_coding	55	9	122	0.959	1.162	23
IGF2BP2	ENSG00000075624	ACTB	protein_coding	35	9	111	NA	NA	21
IGF2BP2	ENSG00000075643	MOCOS	protein_coding	19	2	22	0.874	NA	18
IGF2BP2	ENSG00000075651	PLD1	protein_coding	43	7	55	-0.381	NA	21
IGF2BP2	ENSG00000075702	WDR62	protein_coding	95	6	129	NA	1.098	19
IGF2BP2	ENSG00000075711	DLG1	protein_coding	410	8	642	NA	NA	19
IGF2BP2	ENSG00000075785	RAB7A	protein_coding	150	9	240	NA	NA	19
IGF2BP2	ENSG00000075790	BCAP29	protein_coding	132	7	198	0.338	NA	15
IGF2BP2	ENSG00000075826	SEC31B	protein_coding	33	5	36	NA	NA	13
IGF2BP2	ENSG00000075856	SART3	protein_coding	58	7	87	NA	NA	22
IGF2BP2	ENSG00000075884	ARHGAP15	protein_coding	9	3	11	NA	NA	16
IGF2BP2	ENSG00000075891	PAX2	protein_coding	2	2	2	NA	NA	11
IGF2BP2	ENSG00000075914	EXOSC7	protein_coding	30	6	40	-0.418	NA	17
IGF2BP2	ENSG00000075945	KIFAP3	protein_coding	38	6	51	NA	-0.475	16
IGF2BP2	ENSG00000075975	MKRN2	protein_coding	40	6	63	NA	NA	19
IGF2BP2	ENSG00000076003	MCM6	protein_coding	88	8	141	-1.566	NA	22
IGF2BP2	ENSG00000076043	REXO2	protein_coding	20	7	36	NA	NA	16
IGF2BP2	ENSG00000076053	RBM7	protein_coding	23	7	41	-0.904	-0.318	14
IGF2BP2	ENSG00000076067	RBMS2	protein_coding	133	6	178	0.401	NA	21
IGF2BP2	ENSG00000076108	BAZ2A	protein_coding	113	9	238	NA	0.433	22
IGF2BP2	ENSG00000076201	PTPN23	protein_coding	54	7	106	0.74	1.128	15
IGF2BP2	ENSG00000076242	MLH1	protein_coding	90	7	118	-0.384	NA	17
IGF2BP2	ENSG00000076248	UNG	protein_coding	31	6	51	-1.381	NA	16
IGF2BP2	ENSG00000076258	FMO4	protein_coding	15	4	24	NA	NA	20
IGF2BP2	ENSG00000076321	KLHL20	protein_coding	98	7	151	NA	NA	13
IGF2BP2	ENSG00000076351	SLC46A1	protein_coding	12	4	15	NA	NA	18
IGF2BP2	ENSG00000076356	PLXNA2	protein_coding	101	5	115	1.156	NA	15
IGF2BP2	ENSG00000076382	SPAG5	protein_coding	64	7	117	-2.871	0.224	19
IGF2BP2	ENSG00000076513	ANKRD13A	protein_coding	66	9	116	0.287	-0.389	17
IGF2BP2	ENSG00000076554	TPD52	protein_coding	110	3	137	-0.922	NA	16
IGF2BP2	ENSG00000076555	ACACB	protein_coding	26	3	27	NA	NA	19
IGF2BP2	ENSG00000076604	TRAF4	protein_coding	39	6	72	0.647	0.757	16
IGF2BP2	ENSG00000076641	PAG1	protein_coding	76	5	102	NA	NA	16
IGF2BP2	ENSG00000076650	GPATCH1	protein_coding	51	7	65	NA	NA	19
IGF2BP2	ENSG00000076662	ICAM3	protein_coding	3	1	3	NA	NA	17
IGF2BP2	ENSG00000076685	NT5C2	protein_coding	136	7	198	-0.645	NA	18
IGF2BP2	ENSG00000076706	MCAM	protein_coding	39	4	57	0.751	NA	22
IGF2BP2	ENSG00000076716	GPC4	protein_coding	54	5	67	NA	NA	23
IGF2BP2	ENSG00000076770	MBNL3	protein_coding	252	6	355	-1.022	NA	16
IGF2BP2	ENSG00000076826	CAMSAP3	protein_coding	2	1	2	0.473	1.149	19
IGF2BP2	ENSG00000076864	RAP1GAP	protein_coding	24	4	30	NA	0.711	17
IGF2BP2	ENSG00000076924	XAB2	protein_coding	33	7	60	NA	1.239	17
IGF2BP2	ENSG00000076928	ARHGEF1	protein_coding	68	6	106	NA	0.841	16
IGF2BP2	ENSG00000076944	STXBP2	protein_coding	20	2	23	NA	0.683	20
IGF2BP2	ENSG00000076984	MAP2K7	protein_coding	36	7	53	NA	0.879	12
IGF2BP2	ENSG00000077009	NMRK2	protein_coding	1	1	1	NA	NA	12
IGF2BP2	ENSG00000077044	DGKD	protein_coding	134	7	198	NA	0.491	18
IGF2BP2	ENSG00000077063	CTTNBP2	protein_coding	115	5	150	NA	NA	19
IGF2BP2	ENSG00000077092	RARB	protein_coding	19	5	23	NA	NA	20
IGF2BP2	ENSG00000077097	TOP2B	protein_coding	128	8	223	NA	-0.27	16
IGF2BP2	ENSG00000077147	TM9SF3	protein_coding	120	8	217	-0.405	NA	19
IGF2BP2	ENSG00000077150	NFKB2	protein_coding	15	5	23	NA	0.633	19
IGF2BP2	ENSG00000077152	UBE2T	protein_coding	17	6	35	-1.58	NA	18
IGF2BP2	ENSG00000077157	PPP1R12B	protein_coding	108	7	131	NA	NA	13
IGF2BP2	ENSG00000077232	DNAJC10	protein_coding	122	8	182	0.38	NA	19
IGF2BP2	ENSG00000077235	GTF3C1	protein_coding	108	7	187	0.362	0.493	16
IGF2BP2	ENSG00000077238	IL4R	protein_coding	28	3	33	0.968	NA	16
IGF2BP2	ENSG00000077254	USP33	protein_coding	119	7	160	NA	NA	17
IGF2BP2	ENSG00000077264	PAK3	protein_coding	43	4	53	NA	NA	18
IGF2BP2	ENSG00000077279	DCX	protein_coding	1	1	1	NA	NA	16
IGF2BP2	ENSG00000077312	SNRPA	protein_coding	52	8	92	-0.931	0.446	12
IGF2BP2	ENSG00000077327	SPAG6	protein_coding	2	2	2	NA	NA	10
IGF2BP2	ENSG00000077348	EXOSC5	protein_coding	18	6	23	-0.95	NA	13
IGF2BP2	ENSG00000077380	DYNC1I2	protein_coding	114	6	171	-0.559	-0.332	18
IGF2BP2	ENSG00000077420	APBB1IP	protein_coding	1	1	1	NA	NA	18
IGF2BP2	ENSG00000077454	LRCH4	protein_coding	25	6	39	1.282	0.963	13
IGF2BP2	ENSG00000077458	FAM76B	protein_coding	30	7	48	NA	NA	21
IGF2BP2	ENSG00000077463	SIRT6	protein_coding	16	4	18	NA	1.457	17
IGF2BP2	ENSG00000077514	POLD3	protein_coding	46	6	59	-1.326	NA	18
IGF2BP2	ENSG00000077522	ACTN2	protein_coding	44	4	51	NA	NA	14
IGF2BP2	ENSG00000077549	CAPZB	protein_coding	101	9	145	NA	0.263	15
IGF2BP2	ENSG00000077585	GPR137B	protein_coding	44	6	60	NA	NA	14
IGF2BP2	ENSG00000077684	JADE1	protein_coding	73	7	95	-0.64	NA	20
IGF2BP2	ENSG00000077713	SLC25A43	protein_coding	72	7	97	NA	NA	18
IGF2BP2	ENSG00000077721	UBE2A	protein_coding	35	8	71	NA	NA	14
IGF2BP2	ENSG00000077782	FGFR1	protein_coding	113	5	184	-0.915	NA	15
IGF2BP2	ENSG00000077800	FKBP6	protein_coding	3	1	3	NA	NA	12
IGF2BP2	ENSG00000077935	SMC1B	protein_coding	1	1	1	NA	NA	12
IGF2BP2	ENSG00000077942	FBLN1	protein_coding	55	4	74	-0.796	NA	23
IGF2BP2	ENSG00000077943	ITGA8	protein_coding	9	2	9	NA	NA	17
IGF2BP2	ENSG00000078018	MAP2	protein_coding	975	3	1235	NA	NA	15
IGF2BP2	ENSG00000078043	PIAS2	protein_coding	175	7	227	-0.699	NA	9
IGF2BP2	ENSG00000078053	AMPH	protein_coding	12	4	13	NA	NA	13
IGF2BP2	ENSG00000078061	ARAF	protein_coding	17	7	33	NA	0.871	14
IGF2BP2	ENSG00000078070	MCCC1	protein_coding	58	6	71	-0.866	NA	15
IGF2BP2	ENSG00000078081	LAMP3	protein_coding	4	2	5	NA	NA	17
IGF2BP2	ENSG00000078098	FAP	protein_coding	93	4	112	NA	NA	17
IGF2BP2	ENSG00000078114	NEBL	protein_coding	22	5	25	NA	NA	18
IGF2BP2	ENSG00000078124	ACER3	protein_coding	88	7	118	NA	NA	16
IGF2BP2	ENSG00000078140	UBE2K	protein_coding	312	9	455	NA	-0.369	15
IGF2BP2	ENSG00000078142	PIK3C3	protein_coding	76	7	100	-0.34	NA	19
IGF2BP2	ENSG00000078177	N4BP2	protein_coding	99	7	135	-0.39	-0.678	14
IGF2BP2	ENSG00000078237	TIGAR	protein_coding	66	4	98	2.242	NA	15
IGF2BP2	ENSG00000078246	TULP3	protein_coding	117	7	172	1.727	NA	17
IGF2BP2	ENSG00000078269	SYNJ2	protein_coding	150	7	230	-0.824	NA	17
IGF2BP2	ENSG00000078295	ADCY2	protein_coding	5	3	6	NA	NA	21
IGF2BP2	ENSG00000078304	PPP2R5C	protein_coding	275	9	425	NA	NA	11
IGF2BP2	ENSG00000078328	RBFOX1	protein_coding	28	4	30	NA	NA	14
IGF2BP2	ENSG00000078369	GNB1	protein_coding	286	9	434	NA	NA	19
IGF2BP2	ENSG00000078399	HOXA9	protein_coding	3	1	3	NA	NA	16
IGF2BP2	ENSG00000078401	EDN1	protein_coding	9	2	13	-2.7	NA	17
IGF2BP2	ENSG00000078403	MLLT10	protein_coding	352	7	460	-0.387	NA	19
IGF2BP2	ENSG00000078487	ZCWPW1	protein_coding	9	3	10	NA	NA	15
IGF2BP2	ENSG00000078596	ITM2A	protein_coding	3	2	3	NA	NA	18
IGF2BP2	ENSG00000078618	NRDC	protein_coding	153	9	253	0.398	-0.148	13
IGF2BP2	ENSG00000078668	VDAC3	protein_coding	33	8	61	-0.369	-0.282	10
IGF2BP2	ENSG00000078674	PCM1	protein_coding	285	7	476	NA	NA	19
IGF2BP2	ENSG00000078687	TNRC6C	protein_coding	225	7	293	NA	NA	17
IGF2BP2	ENSG00000078699	CBFA2T2	protein_coding	150	7	183	NA	NA	19
IGF2BP2	ENSG00000078725	BRINP1	protein_coding	2	2	2	NA	NA	21
IGF2BP2	ENSG00000078747	ITCH	protein_coding	238	8	335	-0.274	NA	15
IGF2BP2	ENSG00000078804	TP53INP2	protein_coding	24	7	41	1.231	NA	14
IGF2BP2	ENSG00000078808	SDF4	protein_coding	34	7	58	NA	1.02	12
IGF2BP2	ENSG00000078814	MYH7B	protein_coding	1	1	1	NA	NA	17
IGF2BP2	ENSG00000078900	TP73	protein_coding	14	4	17	NA	NA	19
IGF2BP2	ENSG00000078902	TOLLIP	protein_coding	17	7	23	0.544	0.909	15
IGF2BP2	ENSG00000078967	UBE2D4	protein_coding	25	7	37	NA	NA	17
IGF2BP2	ENSG00000079101	CLUL1	protein_coding	1	1	1	NA	NA	16
IGF2BP2	ENSG00000079102	RUNX1T1	protein_coding	20	2	21	NA	NA	13
IGF2BP2	ENSG00000079112	CDH17	protein_coding	2	2	3	NA	NA	16
IGF2BP2	ENSG00000079134	THOC1	protein_coding	81	6	111	NA	-0.35	15
IGF2BP2	ENSG00000079150	FKBP7	protein_coding	21	5	39	-0.568	NA	20
IGF2BP2	ENSG00000079156	OSBPL6	protein_coding	112	7	139	NA	NA	15
IGF2BP2	ENSG00000079215	SLC1A3	protein_coding	166	4	214	NA	NA	16
IGF2BP2	ENSG00000079246	XRCC5	protein_coding	295	9	459	NA	-0.202	15
IGF2BP2	ENSG00000079257	LXN	protein_coding	1	1	1	NA	NA	14
IGF2BP2	ENSG00000079263	SP140	protein_coding	1	1	1	NA	NA	16
IGF2BP2	ENSG00000079277	MKNK1	protein_coding	32	5	36	NA	NA	12
IGF2BP2	ENSG00000079308	TNS1	protein_coding	34	6	41	-1.422	1.133	17
IGF2BP2	ENSG00000079313	REXO1	protein_coding	49	7	74	0.811	1.184	13
IGF2BP2	ENSG00000079332	SAR1A	protein_coding	59	9	106	-0.307	NA	17
IGF2BP2	ENSG00000079335	CDC14A	protein_coding	112	7	131	NA	-0.353	19
IGF2BP2	ENSG00000079385	CEACAM1	protein_coding	1	1	1	-0.365	NA	14
IGF2BP2	ENSG00000079387	SENP1	protein_coding	101	8	169	NA	NA	17
IGF2BP2	ENSG00000079393	DUSP13	protein_coding	7	3	8	NA	NA	13
IGF2BP2	ENSG00000079432	CIC	protein_coding	63	7	115	1.113	1.318	15
IGF2BP2	ENSG00000079435	LIPE	protein_coding	5	2	5	NA	NA	15
IGF2BP2	ENSG00000079459	FDFT1	protein_coding	100	9	176	0.527	0.274	17
IGF2BP2	ENSG00000079462	PAFAH1B3	protein_coding	16	7	26	NA	0.932	17
IGF2BP2	ENSG00000079482	OPHN1	protein_coding	56	4	69	NA	NA	19
IGF2BP2	ENSG00000079616	KIF22	protein_coding	47	6	80	-1.853	0.412	13
IGF2BP2	ENSG00000079689	SCGN	protein_coding	1	1	1	1.236	NA	14
IGF2BP2	ENSG00000079691	CARMIL1	protein_coding	30	5	34	NA	NA	17
IGF2BP2	ENSG00000079739	PGM1	protein_coding	19	4	26	-0.772	NA	14
IGF2BP2	ENSG00000079785	DDX1	protein_coding	79	9	129	-0.258	-0.268	20
IGF2BP2	ENSG00000079805	DNM2	protein_coding	149	7	245	0.466	0.72	14
IGF2BP2	ENSG00000079819	EPB41L2	protein_coding	317	7	407	-1.173	NA	18
IGF2BP2	ENSG00000079841	RIMS1	protein_coding	51	4	55	NA	NA	12
IGF2BP2	ENSG00000079931	MOXD1	protein_coding	11	3	12	NA	NA	19
IGF2BP2	ENSG00000079950	STX7	protein_coding	35	7	56	NA	-0.293	17
IGF2BP2	ENSG00000079974	RABL2B	protein_coding	19	6	26	NA	NA	13
IGF2BP2	ENSG00000079999	KEAP1	protein_coding	35	6	51	NA	NA	14
IGF2BP2	ENSG00000080031	PTPRH	protein_coding	12	4	13	-0.568	0.689	17
IGF2BP2	ENSG00000080166	DCT	protein_coding	3	2	3	NA	NA	14
IGF2BP2	ENSG00000080189	SLC35C2	protein_coding	36	7	60	NA	0.747	14
IGF2BP2	ENSG00000080200	CRYBG3	protein_coding	71	5	92	0.555	NA	19
IGF2BP2	ENSG00000080224	EPHA6	protein_coding	10	2	10	NA	NA	15
IGF2BP2	ENSG00000080293	SCTR	protein_coding	1	1	1	NA	NA	12
IGF2BP2	ENSG00000080298	RFX3	protein_coding	402	7	481	-1.056	NA	17
IGF2BP2	ENSG00000080345	RIF1	protein_coding	254	8	443	-0.409	-0.367	24
IGF2BP2	ENSG00000080371	RAB21	protein_coding	74	7	128	NA	-0.229	15
IGF2BP2	ENSG00000080493	SLC4A4	protein_coding	172	3	199	NA	NA	16
IGF2BP2	ENSG00000080503	SMARCA2	protein_coding	124	7	189	NA	-0.317	18
IGF2BP2	ENSG00000080546	SESN1	protein_coding	61	5	75	0.577	NA	21
IGF2BP2	ENSG00000080561	MID2	protein_coding	1	1	1	NA	NA	13
IGF2BP2	ENSG00000080573	COL5A3	protein_coding	1	1	1	NA	NA	19
IGF2BP2	ENSG00000080603	SRCAP	protein_coding	159	9	337	0.312	0.538	14
IGF2BP2	ENSG00000080608	PUM3	protein_coding	287	6	366	NA	NA	16
IGF2BP2	ENSG00000080709	KCNN2	protein_coding	5	3	5	NA	NA	19
IGF2BP2	ENSG00000080802	CNOT4	protein_coding	323	7	428	NA	NA	14
IGF2BP2	ENSG00000080815	PSEN1	protein_coding	128	7	192	NA	-0.254	19
IGF2BP2	ENSG00000080819	CPOX	protein_coding	64	9	115	NA	0.355	19
IGF2BP2	ENSG00000080822	CLDND1	protein_coding	41	8	92	-0.674	NA	22
IGF2BP2	ENSG00000080823	MOK	protein_coding	114	5	147	NA	NA	17
IGF2BP2	ENSG00000080824	HSP90AA1	protein_coding	107	9	241	0.249	-0.229	16
IGF2BP2	ENSG00000080839	RBL1	protein_coding	157	7	214	-0.386	NA	18
IGF2BP2	ENSG00000080845	DLGAP4	protein_coding	122	7	197	0.564	0.77	18
IGF2BP2	ENSG00000080854	IGSF9B	protein_coding	43	4	50	NA	NA	19
IGF2BP2	ENSG00000080986	NDC80	protein_coding	66	7	100	-3.609	NA	20
IGF2BP2	ENSG00000081014	AP4E1	protein_coding	73	6	93	0.569	NA	14
IGF2BP2	ENSG00000081019	RSBN1	protein_coding	46	7	75	-1.167	-0.651	16
IGF2BP2	ENSG00000081026	MAGI3	protein_coding	199	7	274	NA	NA	20
IGF2BP2	ENSG00000081052	COL4A4	protein_coding	2	2	2	NA	NA	14
IGF2BP2	ENSG00000081059	TCF7	protein_coding	29	6	47	NA	NA	18
IGF2BP2	ENSG00000081087	OSTM1	protein_coding	45	7	71	1.061	NA	14
IGF2BP2	ENSG00000081148	IMPG2	protein_coding	25	3	32	NA	-2.002	13
IGF2BP2	ENSG00000081154	PCNP	protein_coding	74	9	134	-0.364	-0.277	19
IGF2BP2	ENSG00000081177	EXD2	protein_coding	63	7	87	NA	NA	12
IGF2BP2	ENSG00000081181	ARG2	protein_coding	14	7	25	NA	0.745	16
IGF2BP2	ENSG00000081189	MEF2C	protein_coding	208	9	268	NA	-0.308	20
IGF2BP2	ENSG00000081237	PTPRC	protein_coding	34	5	50	NA	-0.598	16
IGF2BP2	ENSG00000081248	CACNA1S	protein_coding	1	1	1	NA	NA	11
IGF2BP2	ENSG00000081307	UBA5	protein_coding	46	7	73	NA	NA	17
IGF2BP2	ENSG00000081320	STK17B	protein_coding	61	7	91	NA	NA	18
IGF2BP2	ENSG00000081377	CDC14B	protein_coding	248	7	315	-0.801	-0.604	20
IGF2BP2	ENSG00000081386	ZNF510	protein_coding	40	6	60	NA	NA	16
IGF2BP2	ENSG00000081479	LRP2	protein_coding	1	1	1	NA	NA	15
IGF2BP2	ENSG00000081665	ZNF506	protein_coding	100	5	132	NA	NA	18
IGF2BP2	ENSG00000081692	JMJD4	protein_coding	13	5	13	0.468	NA	17
IGF2BP2	ENSG00000081721	DUSP12	protein_coding	22	7	33	NA	NA	16
IGF2BP2	ENSG00000081760	AACS	protein_coding	41	6	45	-0.198	NA	15
IGF2BP2	ENSG00000081791	KIAA0141	protein_coding	46	6	65	-0.414	0.398	16
IGF2BP2	ENSG00000081803	CADPS2	protein_coding	9	2	10	0.415	NA	16
IGF2BP2	ENSG00000081818	PCDHB4	protein_coding	1	3	3	NA	NA	9
IGF2BP2	ENSG00000081842	PCDHA6	protein_coding	67	5	81	NA	NA	12
IGF2BP2	ENSG00000081853	PCDHGA2	protein_coding	261	7	376	NA	NA	18
IGF2BP2	ENSG00000081870	HSPB11	protein_coding	31	6	45	NA	NA	18
IGF2BP2	ENSG00000081913	PHLPP1	protein_coding	119	6	137	-0.578	NA	18
IGF2BP2	ENSG00000081923	ATP8B1	protein_coding	105	3	113	0.928	NA	16
IGF2BP2	ENSG00000081985	IL12RB2	protein_coding	5	3	6	NA	NA	15
IGF2BP2	ENSG00000082014	SMARCD3	protein_coding	27	4	43	NA	NA	18
IGF2BP2	ENSG00000082068	WDR70	protein_coding	316	6	420	NA	NA	12
IGF2BP2	ENSG00000082074	FYB1	protein_coding	21	4	25	NA	-1.213	14
IGF2BP2	ENSG00000082126	MPP4	protein_coding	14	4	17	NA	NA	16
IGF2BP2	ENSG00000082146	STRADB	protein_coding	39	7	63	NA	-0.554	15
IGF2BP2	ENSG00000082153	BZW1	protein_coding	57	8	117	0.337	NA	24
IGF2BP2	ENSG00000082175	PGR	protein_coding	7	4	8	NA	NA	18
IGF2BP2	ENSG00000082196	C1QTNF3	protein_coding	7	2	8	NA	NA	12
IGF2BP2	ENSG00000082212	ME2	protein_coding	126	7	166	NA	-0.437	19
IGF2BP2	ENSG00000082213	C5orf22	protein_coding	46	7	84	NA	NA	13
IGF2BP2	ENSG00000082258	CCNT2	protein_coding	136	7	205	NA	NA	20
IGF2BP2	ENSG00000082269	FAM135A	protein_coding	166	7	215	NA	NA	16
IGF2BP2	ENSG00000082293	COL19A1	protein_coding	115	2	125	NA	NA	17
IGF2BP2	ENSG00000082397	EPB41L3	protein_coding	16	5	20	NA	NA	14
IGF2BP2	ENSG00000082438	COBLL1	protein_coding	17	5	25	-0.276	NA	16
IGF2BP2	ENSG00000082458	DLG3	protein_coding	9	4	10	NA	NA	13
IGF2BP2	ENSG00000082482	KCNK2	protein_coding	88	3	95	NA	NA	17
IGF2BP2	ENSG00000082497	SERTAD4	protein_coding	24	5	40	NA	NA	21
IGF2BP2	ENSG00000082512	TRAF5	protein_coding	48	6	64	NA	NA	19
IGF2BP2	ENSG00000082515	MRPL22	protein_coding	23	7	40	-1.235	-0.495	19
IGF2BP2	ENSG00000082516	GEMIN5	protein_coding	53	7	76	-0.67	-0.455	17
IGF2BP2	ENSG00000082641	NFE2L1	protein_coding	52	7	130	-0.396	0.553	21
IGF2BP2	ENSG00000082684	SEMA5B	protein_coding	2	2	3	NA	NA	15
IGF2BP2	ENSG00000082701	GSK3B	protein_coding	454	7	608	0.581	NA	18
IGF2BP2	ENSG00000082781	ITGB5	protein_coding	159	6	240	NA	0.856	19
IGF2BP2	ENSG00000082805	ERC1	protein_coding	348	7	462	0.484	NA	19
IGF2BP2	ENSG00000082898	XPO1	protein_coding	326	9	550	-0.232	NA	22
IGF2BP2	ENSG00000082996	RNF13	protein_coding	217	7	269	-0.225	NA	18
IGF2BP2	ENSG00000083067	TRPM3	protein_coding	8	3	8	NA	NA	13
IGF2BP2	ENSG00000083093	PALB2	protein_coding	78	7	113	NA	NA	20
IGF2BP2	ENSG00000083097	DOPEY1	protein_coding	82	5	97	NA	NA	18
IGF2BP2	ENSG00000083099	LYRM2	protein_coding	47	7	87	NA	NA	13
IGF2BP2	ENSG00000083123	BCKDHB	protein_coding	128	7	163	-1.03	NA	12
IGF2BP2	ENSG00000083168	KAT6A	protein_coding	256	8	440	NA	NA	17
IGF2BP2	ENSG00000083223	ZCCHC6	protein_coding	86	7	139	NA	NA	16
IGF2BP2	ENSG00000083290	ULK2	protein_coding	22	4	25	NA	NA	18
IGF2BP2	ENSG00000083307	GRHL2	protein_coding	1	1	1	NA	NA	16
IGF2BP2	ENSG00000083312	TNPO1	protein_coding	249	9	414	NA	-0.522	14
IGF2BP2	ENSG00000083444	PLOD1	protein_coding	78	7	120	-0.515	0.796	18
IGF2BP2	ENSG00000083454	P2RX5	protein_coding	19	4	21	1.006	NA	15
IGF2BP2	ENSG00000083457	ITGAE	protein_coding	22	6	36	-0.831	NA	16
IGF2BP2	ENSG00000083520	DIS3	protein_coding	53	7	100	NA	NA	22
IGF2BP2	ENSG00000083535	PIBF1	protein_coding	180	6	244	NA	-0.237	18
IGF2BP2	ENSG00000083544	TDRD3	protein_coding	111	6	131	-0.761	-0.575	18
IGF2BP2	ENSG00000083635	NUFIP1	protein_coding	25	5	30	NA	-0.473	20
IGF2BP2	ENSG00000083642	PDS5B	protein_coding	303	7	405	-0.4	NA	15
IGF2BP2	ENSG00000083720	OXCT1	protein_coding	143	7	181	NA	-0.256	17
IGF2BP2	ENSG00000083750	RRAGB	protein_coding	23	6	29	NA	NA	17
IGF2BP2	ENSG00000083782	EPYC	protein_coding	1	1	1	NA	NA	17
IGF2BP2	ENSG00000083799	CYLD	protein_coding	27	6	38	0.551	NA	16
IGF2BP2	ENSG00000083807	SLC27A5	protein_coding	21	5	24	NA	0.879	17
IGF2BP2	ENSG00000083812	ZNF324	protein_coding	8	4	11	NA	NA	10
IGF2BP2	ENSG00000083814	ZNF671	protein_coding	1	1	1	NA	NA	14
IGF2BP2	ENSG00000083817	ZNF416	protein_coding	4	3	5	NA	NA	13
IGF2BP2	ENSG00000083828	ZNF586	protein_coding	169	6	239	NA	NA	18
IGF2BP2	ENSG00000083838	ZNF446	protein_coding	7	5	10	NA	NA	13
IGF2BP2	ENSG00000083844	ZNF264	protein_coding	53	5	69	NA	NA	17
IGF2BP2	ENSG00000083845	RPS5	protein_coding	29	9	66	-1.007	0.86	15
IGF2BP2	ENSG00000083857	FAT1	protein_coding	262	7	563	0.776	NA	21
IGF2BP2	ENSG00000083896	YTHDC1	protein_coding	70	7	138	NA	NA	19
IGF2BP2	ENSG00000083937	CHMP2B	protein_coding	28	7	49	NA	NA	19
IGF2BP2	ENSG00000084070	SMAP2	protein_coding	45	9	72	NA	0.193	19
IGF2BP2	ENSG00000084072	PPIE	protein_coding	35	7	56	-0.726	NA	12
IGF2BP2	ENSG00000084073	ZMPSTE24	protein_coding	63	8	103	0.246	-0.602	21
IGF2BP2	ENSG00000084090	STARD7	protein_coding	74	9	144	NA	-0.463	13
IGF2BP2	ENSG00000084092	NOA1	protein_coding	29	7	48	-0.972	NA	9
IGF2BP2	ENSG00000084093	REST	protein_coding	116	8	187	NA	-0.345	19
IGF2BP2	ENSG00000084112	SSH1	protein_coding	187	7	298	-0.361	-0.604	17
IGF2BP2	ENSG00000084207	GSTP1	protein_coding	11	8	35	NA	0.89	12
IGF2BP2	ENSG00000084234	APLP2	protein_coding	110	9	196	NA	0.143	21
IGF2BP2	ENSG00000084444	FAM234B	protein_coding	11	6	16	NA	NA	16
IGF2BP2	ENSG00000084453	SLCO1A2	protein_coding	8	3	8	NA	NA	18
IGF2BP2	ENSG00000084463	WBP11	protein_coding	42	7	87	-0.676	NA	19
IGF2BP2	ENSG00000084623	EIF3I	protein_coding	31	7	62	-0.263	NA	12
IGF2BP2	ENSG00000084628	NKAIN1	protein_coding	52	2	61	NA	NA	17
IGF2BP2	ENSG00000084636	COL16A1	protein_coding	21	3	22	1.716	NA	17
IGF2BP2	ENSG00000084652	TXLNA	protein_coding	55	9	129	0.739	0.445	16
IGF2BP2	ENSG00000084674	APOB	protein_coding	1	1	1	1.089	NA	11
IGF2BP2	ENSG00000084676	NCOA1	protein_coding	226	7	294	0.567	NA	16
IGF2BP2	ENSG00000084693	AGBL5	protein_coding	36	9	67	-1.364	NA	19
IGF2BP2	ENSG00000084710	EFR3B	protein_coding	24	5	29	NA	NA	17
IGF2BP2	ENSG00000084731	KIF3C	protein_coding	70	7	104	0.94	NA	21
IGF2BP2	ENSG00000084733	RAB10	protein_coding	258	9	368	-0.26	-0.434	15
IGF2BP2	ENSG00000084734	GCKR	protein_coding	1	1	1	0.654	NA	14
IGF2BP2	ENSG00000084754	HADHA	protein_coding	84	8	142	NA	NA	11
IGF2BP2	ENSG00000084764	MAPRE3	protein_coding	23	9	44	1.908	0.505	16
IGF2BP2	ENSG00000084774	CAD	protein_coding	100	7	167	NA	NA	23
IGF2BP2	ENSG00000085063	CD59	protein_coding	77	8	137	NA	NA	14
IGF2BP2	ENSG00000085117	CD82	protein_coding	10	3	13	NA	NA	15
IGF2BP2	ENSG00000085185	BCORL1	protein_coding	37	6	47	NA	0.484	20
IGF2BP2	ENSG00000085224	ATRX	protein_coding	293	6	419	NA	-0.255	17
IGF2BP2	ENSG00000085231	AK6	protein_coding	48	8	87	-0.278	NA	17
IGF2BP2	ENSG00000085274	MYNN	protein_coding	33	7	50	-0.427	NA	19
IGF2BP2	ENSG00000085276	MECOM	protein_coding	125	6	157	NA	-0.928	17
IGF2BP2	ENSG00000085365	SCAMP1	protein_coding	73	7	120	-0.614	NA	16
IGF2BP2	ENSG00000085377	PREP	protein_coding	103	7	140	-0.596	NA	22
IGF2BP2	ENSG00000085382	HACE1	protein_coding	68	6	89	-0.636	NA	16
IGF2BP2	ENSG00000085415	SEH1L	protein_coding	73	8	115	NA	-0.277	18
IGF2BP2	ENSG00000085433	WDR47	protein_coding	63	7	80	NA	NA	13
IGF2BP2	ENSG00000085449	WDFY1	protein_coding	76	7	124	NA	NA	19
IGF2BP2	ENSG00000085491	SLC25A24	protein_coding	106	7	170	NA	-0.584	23
IGF2BP2	ENSG00000085511	MAP3K4	protein_coding	150	7	214	-0.391	NA	20
IGF2BP2	ENSG00000085514	PILRA	protein_coding	14	5	23	NA	NA	15
IGF2BP2	ENSG00000085563	ABCB1	protein_coding	2	2	2	1.445	NA	18
IGF2BP2	ENSG00000085644	ZNF213	protein_coding	11	7	19	0.931	1.189	19
IGF2BP2	ENSG00000085662	AKR1B1	protein_coding	17	5	32	-0.43	NA	15
IGF2BP2	ENSG00000085719	CPNE3	protein_coding	81	9	171	-1.462	-0.65	10
IGF2BP2	ENSG00000085721	RRN3	protein_coding	54	7	77	0.513	NA	15
IGF2BP2	ENSG00000085733	CTTN	protein_coding	86	9	154	0.532	0.35	19
IGF2BP2	ENSG00000085760	MTIF2	protein_coding	62	7	98	0.373	-0.373	20
IGF2BP2	ENSG00000085788	DDHD2	protein_coding	92	8	156	-0.383	NA	16
IGF2BP2	ENSG00000085831	TTC39A	protein_coding	4	3	4	NA	NA	17
IGF2BP2	ENSG00000085832	EPS15	protein_coding	176	9	255	NA	-0.338	11
IGF2BP2	ENSG00000085840	ORC1	protein_coding	45	6	68	-2.523	0.217	17
IGF2BP2	ENSG00000085871	MGST2	protein_coding	24	5	27	-1.334	-0.715	23
IGF2BP2	ENSG00000085872	CHERP	protein_coding	63	9	121	NA	0.935	14
IGF2BP2	ENSG00000085978	ATG16L1	protein_coding	65	7	100	1.213	NA	23
IGF2BP2	ENSG00000085982	USP40	protein_coding	99	6	124	0.632	NA	19
IGF2BP2	ENSG00000085998	POMGNT1	protein_coding	39	7	78	-0.317	NA	13
IGF2BP2	ENSG00000085999	RAD54L	protein_coding	68	7	94	-1.544	NA	19
IGF2BP2	ENSG00000086015	MAST2	protein_coding	223	7	301	0.836	0.492	12
IGF2BP2	ENSG00000086061	DNAJA1	protein_coding	40	7	79	NA	-0.348	15
IGF2BP2	ENSG00000086062	B4GALT1	protein_coding	46	7	82	0.223	NA	16
IGF2BP2	ENSG00000086065	CHMP5	protein_coding	28	8	70	-0.652	NA	13
IGF2BP2	ENSG00000086102	NFX1	protein_coding	152	7	214	NA	NA	12
IGF2BP2	ENSG00000086189	DIMT1	protein_coding	46	8	85	NA	NA	13
IGF2BP2	ENSG00000086200	IPO11	protein_coding	214	8	276	-1.186	-0.721	12
IGF2BP2	ENSG00000086205	FOLH1	protein_coding	20	2	21	NA	NA	16
IGF2BP2	ENSG00000086232	EIF2AK1	protein_coding	82	9	139	-0.6	NA	16
IGF2BP2	ENSG00000086289	EPDR1	protein_coding	73	4	90	NA	NA	13
IGF2BP2	ENSG00000086300	SNX10	protein_coding	95	6	122	-1.47	NA	16
IGF2BP2	ENSG00000086475	SEPHS1	protein_coding	62	7	103	-0.479	NA	16
IGF2BP2	ENSG00000086504	MRPL28	protein_coding	9	7	26	-0.574	0.917	13
IGF2BP2	ENSG00000086506	HBQ1	protein_coding	2	2	3	NA	1.903	16
IGF2BP2	ENSG00000086544	ITPKC	protein_coding	21	3	24	0.486	0.72	13
IGF2BP2	ENSG00000086589	RBM22	protein_coding	31	8	72	NA	NA	20
IGF2BP2	ENSG00000086598	TMED2	protein_coding	32	9	90	-0.2	NA	17
IGF2BP2	ENSG00000086619	ERO1B	protein_coding	16	4	18	NA	NA	18
IGF2BP2	ENSG00000086666	ZFAND6	protein_coding	163	8	228	-0.169	NA	15
IGF2BP2	ENSG00000086696	HSD17B2	protein_coding	3	2	4	-0.567	NA	17
IGF2BP2	ENSG00000086712	TXLNG	protein_coding	88	7	125	NA	NA	17
IGF2BP2	ENSG00000086717	PPEF1	protein_coding	6	2	6	NA	NA	11
IGF2BP2	ENSG00000086730	LAT2	protein_coding	12	3	13	NA	NA	19
IGF2BP2	ENSG00000086758	HUWE1	protein_coding	268	9	544	0.266	NA	14
IGF2BP2	ENSG00000086827	ZW10	protein_coding	39	7	58	NA	-0.37	17
IGF2BP2	ENSG00000086848	ALG9	protein_coding	63	7	89	-0.467	NA	16
IGF2BP2	ENSG00000086991	NOX4	protein_coding	41	4	59	NA	NA	16
IGF2BP2	ENSG00000087008	ACOX3	protein_coding	33	5	51	NA	NA	15
IGF2BP2	ENSG00000087053	MTMR2	protein_coding	119	8	201	-0.433	NA	21
IGF2BP2	ENSG00000087074	PPP1R15A	protein_coding	25	6	54	0.796	0.862	17
IGF2BP2	ENSG00000087076	HSD17B14	protein_coding	51	3	62	NA	NA	15
IGF2BP2	ENSG00000087077	TRIP6	protein_coding	22	7	44	NA	0.867	13
IGF2BP2	ENSG00000087085	ACHE	protein_coding	5	4	7	2.45	0.891	15
IGF2BP2	ENSG00000087086	FTL	protein_coding	19	9	64	0.783	0.575	14
IGF2BP2	ENSG00000087087	SRRT	protein_coding	59	7	126	0.534	0.47	14
IGF2BP2	ENSG00000087088	BAX	protein_coding	24	7	56	0.639	NA	20
IGF2BP2	ENSG00000087095	NLK	protein_coding	206	9	261	0.347	NA	21
IGF2BP2	ENSG00000087111	PIGS	protein_coding	37	9	73	NA	0.372	15
IGF2BP2	ENSG00000087152	ATXN7L3	protein_coding	36	9	70	NA	0.343	20
IGF2BP2	ENSG00000087157	PGS1	protein_coding	61	7	85	NA	NA	17
IGF2BP2	ENSG00000087191	PSMC5	protein_coding	22	7	64	0.312	0.31	12
IGF2BP2	ENSG00000087206	UIMC1	protein_coding	152	5	195	-0.589	NA	15
IGF2BP2	ENSG00000087245	MMP2	protein_coding	49	4	81	3.046	NA	20
IGF2BP2	ENSG00000087253	LPCAT2	protein_coding	35	7	39	NA	NA	19
IGF2BP2	ENSG00000087258	GNAO1	protein_coding	6	2	6	NA	NA	15
IGF2BP2	ENSG00000087263	OGFOD1	protein_coding	69	7	127	NA	NA	17
IGF2BP2	ENSG00000087266	SH3BP2	protein_coding	40	6	52	NA	0.523	16
IGF2BP2	ENSG00000087269	NOP14	protein_coding	48	7	89	NA	-0.321	13
IGF2BP2	ENSG00000087274	ADD1	protein_coding	127	9	222	0.374	0.244	17
IGF2BP2	ENSG00000087299	L2HGDH	protein_coding	40	6	48	-0.927	NA	17
IGF2BP2	ENSG00000087301	TXNDC16	protein_coding	17	6	22	-0.79	NA	16
IGF2BP2	ENSG00000087302	RTRAF	protein_coding	26	8	56	-0.632	NA	9
IGF2BP2	ENSG00000087303	NID2	protein_coding	83	4	124	NA	NA	16
IGF2BP2	ENSG00000087338	GMCL1	protein_coding	109	7	143	-1.485	-0.296	15
IGF2BP2	ENSG00000087365	SF3B2	protein_coding	50	7	120	NA	0.372	19
IGF2BP2	ENSG00000087448	KLHL42	protein_coding	72	6	110	NA	NA	22
IGF2BP2	ENSG00000087460	GNAS	protein_coding	100	9	202	NA	NA	16
IGF2BP2	ENSG00000087470	DNM1L	protein_coding	111	8	170	NA	-0.191	20
IGF2BP2	ENSG00000087494	PTHLH	protein_coding	1	2	2	4.019	NA	14
IGF2BP2	ENSG00000087495	PHACTR3	protein_coding	1	1	1	NA	NA	16
IGF2BP2	ENSG00000087502	ERGIC2	protein_coding	70	7	112	-0.537	NA	18
IGF2BP2	ENSG00000087510	TFAP2C	protein_coding	9	3	12	NA	NA	17
IGF2BP2	ENSG00000087586	AURKA	protein_coding	40	7	65	-2.475	NA	21
IGF2BP2	ENSG00000087589	CASS4	protein_coding	18	5	21	3.221	NA	15
IGF2BP2	ENSG00000087842	PIR	protein_coding	73	4	82	NA	-0.657	15
IGF2BP2	ENSG00000087884	AAMDC	protein_coding	58	7	70	NA	NA	13
IGF2BP2	ENSG00000087903	RFX2	protein_coding	78	5	88	NA	NA	20
IGF2BP2	ENSG00000087995	METTL2A	protein_coding	70	6	106	NA	NA	15
IGF2BP2	ENSG00000088002	SULT2B1	protein_coding	1	1	1	NA	NA	13
IGF2BP2	ENSG00000088035	ALG6	protein_coding	61	5	70	NA	NA	18
IGF2BP2	ENSG00000088038	CNOT3	protein_coding	45	7	97	0.373	0.798	8
IGF2BP2	ENSG00000088053	GP6	protein_coding	11	2	11	NA	NA	11
IGF2BP2	ENSG00000088179	PTPN4	protein_coding	242	7	302	0.388	-0.28	16
IGF2BP2	ENSG00000088205	DDX18	protein_coding	63	7	129	NA	-0.283	24
IGF2BP2	ENSG00000088247	KHSRP	protein_coding	62	9	178	NA	0.584	12
IGF2BP2	ENSG00000088256	GNA11	protein_coding	35	7	84	NA	0.937	19
IGF2BP2	ENSG00000088280	ASAP3	protein_coding	32	6	42	0.374	0.617	18
IGF2BP2	ENSG00000088298	EDEM2	protein_coding	13	5	15	NA	NA	15
IGF2BP2	ENSG00000088305	DNMT3B	protein_coding	23	8	37	NA	0.273	23
IGF2BP2	ENSG00000088320	REM1	protein_coding	9	2	9	NA	NA	22
IGF2BP2	ENSG00000088325	TPX2	protein_coding	148	7	237	-2.525	NA	21
IGF2BP2	ENSG00000088356	PDRG1	protein_coding	9	6	12	0.282	NA	14
IGF2BP2	ENSG00000088367	EPB41L1	protein_coding	35	5	41	NA	NA	21
IGF2BP2	ENSG00000088387	DOCK9	protein_coding	57	7	79	1.544	NA	15
IGF2BP2	ENSG00000088448	ANKRD10	protein_coding	105	7	173	-0.316	0.319	17
IGF2BP2	ENSG00000088451	TGDS	protein_coding	26	6	33	NA	NA	16
IGF2BP2	ENSG00000088538	DOCK3	protein_coding	243	4	258	NA	NA	22
IGF2BP2	ENSG00000088543	C3orf18	protein_coding	1	1	1	NA	NA	16
IGF2BP2	ENSG00000088682	COQ9	protein_coding	26	7	46	NA	NA	19
IGF2BP2	ENSG00000088726	TMEM40	protein_coding	2	2	2	NA	NA	17
IGF2BP2	ENSG00000088727	KIF9	protein_coding	7	2	7	NA	NA	16
IGF2BP2	ENSG00000088756	ARHGAP28	protein_coding	6	4	7	NA	NA	16
IGF2BP2	ENSG00000088766	CRLS1	protein_coding	48	6	70	-0.383	NA	19
IGF2BP2	ENSG00000088808	PPP1R13B	protein_coding	36	4	39	NA	NA	14
IGF2BP2	ENSG00000088812	ATRN	protein_coding	173	7	236	-0.266	NA	18
IGF2BP2	ENSG00000088826	SMOX	protein_coding	9	5	12	1.144	NA	22
IGF2BP2	ENSG00000088832	FKBP1A	protein_coding	38	9	78	-0.15	NA	17
IGF2BP2	ENSG00000088833	NSFL1C	protein_coding	51	7	74	NA	0.389	7
IGF2BP2	ENSG00000088836	SLC4A11	protein_coding	4	1	4	NA	NA	22
IGF2BP2	ENSG00000088854	C20orf194	protein_coding	204	6	274	0.835	NA	20
IGF2BP2	ENSG00000088876	ZNF343	protein_coding	34	6	44	-0.481	NA	15
IGF2BP2	ENSG00000088881	EBF4	protein_coding	82	4	97	0.648	NA	21
IGF2BP2	ENSG00000088882	CPXM1	protein_coding	1	1	1	NA	NA	16
IGF2BP2	ENSG00000088888	MAVS	protein_coding	111	7	194	NA	-0.41	14
IGF2BP2	ENSG00000088899	LZTS3	protein_coding	8	5	11	0.654	NA	16
IGF2BP2	ENSG00000088930	XRN2	protein_coding	200	8	279	NA	NA	19
IGF2BP2	ENSG00000088970	KIZ	protein_coding	71	7	85	NA	NA	17
IGF2BP2	ENSG00000088986	DYNLL1	protein_coding	31	9	57	0.229	NA	14
IGF2BP2	ENSG00000088992	TESC	protein_coding	4	3	4	-1.779	NA	18
IGF2BP2	ENSG00000089006	SNX5	protein_coding	132	9	248	-0.918	-0.386	18
IGF2BP2	ENSG00000089009	RPL6	protein_coding	22	9	59	-0.787	-0.434	17
IGF2BP2	ENSG00000089012	SIRPG	protein_coding	1	1	1	NA	NA	17
IGF2BP2	ENSG00000089022	MAPKAPK5	protein_coding	134	7	167	NA	NA	18
IGF2BP2	ENSG00000089041	P2RX7	protein_coding	104	4	128	1.767	NA	19
IGF2BP2	ENSG00000089048	ESF1	protein_coding	88	6	129	-0.317	-0.513	19
IGF2BP2	ENSG00000089050	RBBP9	protein_coding	31	5	67	-0.653	NA	12
IGF2BP2	ENSG00000089053	ANAPC5	protein_coding	107	8	182	NA	NA	15
IGF2BP2	ENSG00000089057	SLC23A2	protein_coding	152	7	197	NA	NA	13
IGF2BP2	ENSG00000089060	SLC8B1	protein_coding	18	4	18	0.66	NA	14
IGF2BP2	ENSG00000089063	TMEM230	protein_coding	84	9	123	-1.734	-0.592	13
IGF2BP2	ENSG00000089091	DZANK1	protein_coding	17	4	18	NA	NA	17
IGF2BP2	ENSG00000089094	KDM2B	protein_coding	152	7	185	NA	NA	17
IGF2BP2	ENSG00000089101	CFAP61	protein_coding	3	2	3	NA	NA	16
IGF2BP2	ENSG00000089123	TASP1	protein_coding	111	7	133	NA	NA	19
IGF2BP2	ENSG00000089154	GCN1	protein_coding	133	7	204	NA	0.472	13
IGF2BP2	ENSG00000089157	RPLP0	protein_coding	30	9	80	-0.89	NA	13
IGF2BP2	ENSG00000089159	PXN	protein_coding	103	9	196	NA	0.613	24
IGF2BP2	ENSG00000089163	SIRT4	protein_coding	1	1	1	NA	NA	16
IGF2BP2	ENSG00000089169	RPH3A	protein_coding	6	3	6	NA	NA	8
IGF2BP2	ENSG00000089177	KIF16B	protein_coding	362	6	453	NA	NA	15
IGF2BP2	ENSG00000089195	TRMT6	protein_coding	16	6	26	NA	NA	18
IGF2BP2	ENSG00000089199	CHGB	protein_coding	2	1	2	NA	NA	21
IGF2BP2	ENSG00000089220	PEBP1	protein_coding	29	9	57	-0.63	NA	21
IGF2BP2	ENSG00000089225	TBX5	protein_coding	26	2	29	NA	NA	11
IGF2BP2	ENSG00000089234	BRAP	protein_coding	59	7	81	NA	NA	20
IGF2BP2	ENSG00000089248	ERP29	protein_coding	24	8	41	NA	0.299	17
IGF2BP2	ENSG00000089250	NOS1	protein_coding	5	4	6	NA	NA	16
IGF2BP2	ENSG00000089280	FUS	protein_coding	94	9	216	0.581	NA	16
IGF2BP2	ENSG00000089289	IGBP1	protein_coding	37	7	63	-1.103	-0.224	18
IGF2BP2	ENSG00000089327	FXYD5	protein_coding	19	8	44	NA	0.578	18
IGF2BP2	ENSG00000089335	ZNF302	protein_coding	33	5	66	NA	NA	19
IGF2BP2	ENSG00000089351	GRAMD1A	protein_coding	52	7	102	NA	0.967	14
IGF2BP2	ENSG00000089472	HEPH	protein_coding	41	6	55	NA	NA	15
IGF2BP2	ENSG00000089486	CDIP1	protein_coding	21	4	22	0.387	NA	15
IGF2BP2	ENSG00000089505	CMTM1	protein_coding	27	6	37	NA	NA	16
IGF2BP2	ENSG00000089558	KCNH4	protein_coding	4	2	4	NA	NA	13
IGF2BP2	ENSG00000089597	GANAB	protein_coding	85	9	166	NA	NA	22
IGF2BP2	ENSG00000089639	GMIP	protein_coding	18	5	26	NA	NA	18
IGF2BP2	ENSG00000089682	RBM41	protein_coding	82	6	132	NA	NA	17
IGF2BP2	ENSG00000089685	BIRC5	protein_coding	50	9	106	-3.077	0.317	17
IGF2BP2	ENSG00000089692	LAG3	protein_coding	2	2	2	NA	NA	14
IGF2BP2	ENSG00000089693	MLF2	protein_coding	19	9	59	0.268	0.624	11
IGF2BP2	ENSG00000089723	OTUB2	protein_coding	4	6	6	NA	NA	15
IGF2BP2	ENSG00000089737	DDX24	protein_coding	55	7	115	0.274	NA	19
IGF2BP2	ENSG00000089775	ZBTB25	protein_coding	76	7	101	-0.923	NA	13
IGF2BP2	ENSG00000089818	NECAP1	protein_coding	33	7	56	NA	NA	10
IGF2BP2	ENSG00000089820	ARHGAP4	protein_coding	9	4	10	NA	0.923	17
IGF2BP2	ENSG00000089847	ANKRD24	protein_coding	11	3	11	NA	NA	16
IGF2BP2	ENSG00000089876	DHX32	protein_coding	88	5	122	NA	NA	20
IGF2BP2	ENSG00000089902	RCOR1	protein_coding	303	8	408	NA	NA	15
IGF2BP2	ENSG00000089916	GPATCH2L	protein_coding	185	7	264	NA	NA	20
IGF2BP2	ENSG00000090006	LTBP4	protein_coding	98	7	146	NA	1.781	14
IGF2BP2	ENSG00000090013	BLVRB	protein_coding	17	5	25	-0.504	1.265	20
IGF2BP2	ENSG00000090020	SLC9A1	protein_coding	46	8	69	1.325	NA	17
IGF2BP2	ENSG00000090054	SPTLC1	protein_coding	98	7	150	NA	NA	14
IGF2BP2	ENSG00000090060	PAPOLA	protein_coding	185	9	323	NA	-0.241	14
IGF2BP2	ENSG00000090061	CCNK	protein_coding	46	8	101	0.527	0.23	18
IGF2BP2	ENSG00000090097	PCBP4	protein_coding	46	9	86	0.738	1.004	17
IGF2BP2	ENSG00000090238	YPEL3	protein_coding	12	5	19	-0.633	NA	19
IGF2BP2	ENSG00000090263	MRPS33	protein_coding	17	7	30	-0.46	-0.598	18
IGF2BP2	ENSG00000090266	NDUFB2	protein_coding	30	7	49	0.489	0.361	19
IGF2BP2	ENSG00000090273	NUDC	protein_coding	72	7	113	NA	NA	13
IGF2BP2	ENSG00000090316	MAEA	protein_coding	48	8	80	NA	NA	14
IGF2BP2	ENSG00000090339	ICAM1	protein_coding	10	4	13	NA	0.565	19
IGF2BP2	ENSG00000090372	STRN4	protein_coding	46	9	98	NA	1.059	11
IGF2BP2	ENSG00000090376	IRAK3	protein_coding	3	2	3	NA	NA	18
IGF2BP2	ENSG00000090382	LYZ	protein_coding	6	4	9	-1.457	-0.847	16
IGF2BP2	ENSG00000090432	MUL1	protein_coding	9	6	16	0.268	NA	13
IGF2BP2	ENSG00000090447	TFAP4	protein_coding	39	6	61	-0.978	0.853	15
IGF2BP2	ENSG00000090470	PDCD7	protein_coding	30	8	55	-1.409	-0.637	11
IGF2BP2	ENSG00000090487	SPG21	protein_coding	52	9	94	-0.794	NA	15
IGF2BP2	ENSG00000090520	DNAJB11	protein_coding	29	6	57	0.485	0.498	26
IGF2BP2	ENSG00000090530	P3H2	protein_coding	29	4	34	NA	NA	21
IGF2BP2	ENSG00000090554	FLT3LG	protein_coding	18	4	21	NA	1.649	18
IGF2BP2	ENSG00000090565	RAB11FIP3	protein_coding	157	6	205	0.535	0.888	13
IGF2BP2	ENSG00000090581	GNPTG	protein_coding	37	6	51	0.288	NA	20
IGF2BP2	ENSG00000090612	ZNF268	protein_coding	46	5	57	NA	NA	15
IGF2BP2	ENSG00000090615	GOLGA3	protein_coding	112	7	196	0.619	0.694	13
IGF2BP2	ENSG00000090621	PABPC4	protein_coding	65	9	148	-0.672	-0.204	21
IGF2BP2	ENSG00000090661	CERS4	protein_coding	88	5	91	NA	NA	19
IGF2BP2	ENSG00000090674	MCOLN1	protein_coding	16	5	24	1.453	NA	14
IGF2BP2	ENSG00000090686	USP48	protein_coding	161	7	217	-0.327	-0.265	13
IGF2BP2	ENSG00000090776	EFNB1	protein_coding	12	5	18	0.924	NA	20
IGF2BP2	ENSG00000090857	PDPR	protein_coding	132	8	201	0.157	NA	19
IGF2BP2	ENSG00000090861	AARS	protein_coding	106	9	200	0.138	0.456	12
IGF2BP2	ENSG00000090863	GLG1	protein_coding	256	8	350	-0.148	0.312	19
IGF2BP2	ENSG00000090889	KIF4A	protein_coding	103	6	142	-2.846	-0.218	18
IGF2BP2	ENSG00000090905	TNRC6A	protein_coding	292	7	452	0.384	NA	22
IGF2BP2	ENSG00000090924	PLEKHG2	protein_coding	62	7	110	0.805	NA	23
IGF2BP2	ENSG00000090932	DLL3	protein_coding	19	3	21	NA	NA	15
IGF2BP2	ENSG00000090971	NAT14	protein_coding	11	7	17	NA	0.631	13
IGF2BP2	ENSG00000090975	PITPNM2	protein_coding	63	5	72	1.182	1.065	15
IGF2BP2	ENSG00000090989	EXOC1	protein_coding	62	7	87	NA	-0.465	19
IGF2BP2	ENSG00000091009	RBM27	protein_coding	127	7	230	-0.395	-0.182	18
IGF2BP2	ENSG00000091039	OSBPL8	protein_coding	277	8	405	NA	-0.258	17
IGF2BP2	ENSG00000091073	DTX2	protein_coding	41	6	54	0.566	0.978	18
IGF2BP2	ENSG00000091106	NLRC4	protein_coding	1	1	1	NA	NA	16
IGF2BP2	ENSG00000091127	PUS7	protein_coding	210	7	289	-0.512	-0.557	19
IGF2BP2	ENSG00000091129	NRCAM	protein_coding	225	5	291	NA	NA	16
IGF2BP2	ENSG00000091136	LAMB1	protein_coding	268	7	466	0.477	NA	25
IGF2BP2	ENSG00000091137	SLC26A4	protein_coding	7	2	7	NA	NA	12
IGF2BP2	ENSG00000091138	SLC26A3	protein_coding	1	4	4	-1.587	NA	9
IGF2BP2	ENSG00000091140	DLD	protein_coding	83	9	144	NA	-0.249	8
IGF2BP2	ENSG00000091157	WDR7	protein_coding	89	7	105	0.915	NA	19
IGF2BP2	ENSG00000091164	TXNL1	protein_coding	56	7	95	NA	NA	20
IGF2BP2	ENSG00000091181	IL5RA	protein_coding	1	1	1	NA	NA	11
IGF2BP2	ENSG00000091262	ABCC6	protein_coding	4	2	4	0.85	NA	12
IGF2BP2	ENSG00000091317	CMTM6	protein_coding	46	7	88	-0.336	NA	20
IGF2BP2	ENSG00000091409	ITGA6	protein_coding	60	6	83	0.368	NA	19
IGF2BP2	ENSG00000091428	RAPGEF4	protein_coding	16	3	17	NA	NA	17
IGF2BP2	ENSG00000091436	MAP3K20	protein_coding	195	7	291	-0.502	NA	25
IGF2BP2	ENSG00000091482	SMPX	protein_coding	1	2	2	NA	NA	12
IGF2BP2	ENSG00000091483	FH	protein_coding	22	7	43	-0.577	-0.127	18
IGF2BP2	ENSG00000091490	SEL1L3	protein_coding	61	8	77	NA	0.34	20
IGF2BP2	ENSG00000091513	TF	protein_coding	4	2	4	NA	NA	22
IGF2BP2	ENSG00000091527	CDV3	protein_coding	58	9	141	NA	-0.425	23
IGF2BP2	ENSG00000091536	MYO15A	protein_coding	1	1	1	NA	NA	18
IGF2BP2	ENSG00000091542	ALKBH5	protein_coding	37	9	86	-0.517	0.633	14
IGF2BP2	ENSG00000091592	NLRP1	protein_coding	38	7	48	NA	NA	16
IGF2BP2	ENSG00000091622	PITPNM3	protein_coding	8	5	8	NA	NA	13
IGF2BP2	ENSG00000091640	SPAG7	protein_coding	25	7	42	NA	0.621	15
IGF2BP2	ENSG00000091651	ORC6	protein_coding	32	7	63	-1.154	NA	20
IGF2BP2	ENSG00000091656	ZFHX4	protein_coding	135	7	203	NA	NA	17
IGF2BP2	ENSG00000091732	ZC3HC1	protein_coding	81	7	106	NA	NA	13
IGF2BP2	ENSG00000091831	ESR1	protein_coding	45	4	45	NA	NA	18
IGF2BP2	ENSG00000091844	RGS17	protein_coding	73	3	76	NA	NA	18
IGF2BP2	ENSG00000091947	TMEM101	protein_coding	14	6	18	-1.053	0.512	13
IGF2BP2	ENSG00000091972	CD200	protein_coding	6	2	6	NA	NA	17
IGF2BP2	ENSG00000091986	CCDC80	protein_coding	38	4	52	NA	NA	16
IGF2BP2	ENSG00000092010	PSME1	protein_coding	11	6	20	-0.63	NA	17
IGF2BP2	ENSG00000092020	PPP2R3C	protein_coding	49	7	69	NA	NA	16
IGF2BP2	ENSG00000092036	HAUS4	protein_coding	27	6	42	-1.822	NA	14
IGF2BP2	ENSG00000092051	JPH4	protein_coding	1	1	1	NA	NA	19
IGF2BP2	ENSG00000092054	MYH7	protein_coding	2	1	2	NA	NA	16
IGF2BP2	ENSG00000092068	SLC7A8	protein_coding	38	7	67	NA	1.517	20
IGF2BP2	ENSG00000092094	OSGEP	protein_coding	36	6	54	0.765	NA	19
IGF2BP2	ENSG00000092096	SLC22A17	protein_coding	17	4	35	NA	NA	17
IGF2BP2	ENSG00000092098	RNF31	protein_coding	29	5	39	NA	0.693	10
IGF2BP2	ENSG00000092108	SCFD1	protein_coding	97	7	145	0.656	NA	15
IGF2BP2	ENSG00000092140	G2E3	protein_coding	95	7	131	-1.701	-0.356	19
IGF2BP2	ENSG00000092148	HECTD1	protein_coding	166	7	265	NA	-0.161	10
IGF2BP2	ENSG00000092199	HNRNPC	protein_coding	248	9	412	-0.305	-0.195	19
IGF2BP2	ENSG00000092200	RPGRIP1	protein_coding	6	2	6	NA	NA	8
IGF2BP2	ENSG00000092201	SUPT16H	protein_coding	108	9	222	-0.4	-0.346	19
IGF2BP2	ENSG00000092203	TOX4	protein_coding	69	7	121	NA	NA	12
IGF2BP2	ENSG00000092208	GEMIN2	protein_coding	12	6	21	NA	NA	17
IGF2BP2	ENSG00000092330	TINF2	protein_coding	13	7	23	NA	NA	11
IGF2BP2	ENSG00000092377	TBL1Y	protein_coding	1	1	1	NA	NA	9
IGF2BP2	ENSG00000092421	SEMA6A	protein_coding	67	3	85	NA	NA	16
IGF2BP2	ENSG00000092439	TRPM7	protein_coding	264	7	376	NA	-0.377	15
IGF2BP2	ENSG00000092445	TYRO3	protein_coding	37	5	45	-1.128	0.513	18
IGF2BP2	ENSG00000092470	WDR76	protein_coding	69	7	106	-1.526	NA	20
IGF2BP2	ENSG00000092529	CAPN3	protein_coding	13	3	15	NA	NA	15
IGF2BP2	ENSG00000092531	SNAP23	protein_coding	71	9	120	-0.28	-0.423	16
IGF2BP2	ENSG00000092607	TBX15	protein_coding	6	4	7	1.633	NA	15
IGF2BP2	ENSG00000092621	PHGDH	protein_coding	32	7	65	-0.453	0.906	19
IGF2BP2	ENSG00000092758	COL9A3	protein_coding	54	3	73	NA	NA	21
IGF2BP2	ENSG00000092820	EZR	protein_coding	59	9	112	NA	0.309	19
IGF2BP2	ENSG00000092841	MYL6	protein_coding	19	9	46	0.567	NA	17
IGF2BP2	ENSG00000092847	AGO1	protein_coding	116	9	189	-0.295	NA	17
IGF2BP2	ENSG00000092850	TEKT2	protein_coding	1	1	1	NA	NA	21
IGF2BP2	ENSG00000092853	CLSPN	protein_coding	90	7	150	-1.529	-0.196	20
IGF2BP2	ENSG00000092871	RFFL	protein_coding	121	7	157	NA	NA	12
IGF2BP2	ENSG00000092929	UNC13D	protein_coding	38	2	57	NA	1	15
IGF2BP2	ENSG00000092931	MFSD11	protein_coding	93	7	125	NA	NA	16
IGF2BP2	ENSG00000092964	DPYSL2	protein_coding	150	6	236	-0.686	NA	13
IGF2BP2	ENSG00000092969	TGFB2	protein_coding	28	3	35	NA	NA	18
IGF2BP2	ENSG00000092978	GPATCH2	protein_coding	146	5	173	-0.896	NA	18
IGF2BP2	ENSG00000093000	NUP50	protein_coding	68	7	130	NA	NA	16
IGF2BP2	ENSG00000093009	CDC45	protein_coding	88	7	119	-2.303	NA	20
IGF2BP2	ENSG00000093010	COMT	protein_coding	59	9	91	NA	0.87	16
IGF2BP2	ENSG00000093144	ECHDC1	protein_coding	116	7	187	-0.378	-0.772	18
IGF2BP2	ENSG00000093167	LRRFIP2	protein_coding	132	7	178	NA	NA	14
IGF2BP2	ENSG00000093183	SEC22C	protein_coding	56	8	83	NA	NA	21
IGF2BP2	ENSG00000093217	XYLB	protein_coding	81	6	97	NA	NA	17
IGF2BP2	ENSG00000094631	HDAC6	protein_coding	41	6	65	0.62	0.351	14
IGF2BP2	ENSG00000094804	CDC6	protein_coding	48	7	87	-1.341	NA	18
IGF2BP2	ENSG00000094841	UPRT	protein_coding	25	7	38	-0.672	NA	15
IGF2BP2	ENSG00000094880	CDC23	protein_coding	45	8	71	-0.313	NA	15
IGF2BP2	ENSG00000094914	AAAS	protein_coding	30	7	55	NA	NA	16
IGF2BP2	ENSG00000094916	CBX5	protein_coding	222	9	511	-1.008	-0.711	19
IGF2BP2	ENSG00000094963	FMO2	protein_coding	1	1	1	NA	NA	19
IGF2BP2	ENSG00000094975	SUCO	protein_coding	99	8	155	0.565	0.439	15
IGF2BP2	ENSG00000095002	MSH2	protein_coding	152	7	206	-0.83	-0.313	20
IGF2BP2	ENSG00000095015	MAP3K1	protein_coding	294	7	392	NA	NA	22
IGF2BP2	ENSG00000095059	DHPS	protein_coding	26	7	50	NA	NA	15
IGF2BP2	ENSG00000095066	HOOK2	protein_coding	14	5	23	0.651	NA	13
IGF2BP2	ENSG00000095139	ARCN1	protein_coding	65	9	162	-0.389	-0.134	17
IGF2BP2	ENSG00000095203	EPB41L4B	protein_coding	10	4	12	0.432	NA	19
IGF2BP2	ENSG00000095209	TMEM38B	protein_coding	105	8	148	-0.726	NA	17
IGF2BP2	ENSG00000095261	PSMD5	protein_coding	75	8	127	NA	NA	13
IGF2BP2	ENSG00000095303	PTGS1	protein_coding	13	2	19	NA	NA	12
IGF2BP2	ENSG00000095319	NUP188	protein_coding	134	7	223	-0.468	NA	14
IGF2BP2	ENSG00000095321	CRAT	protein_coding	18	6	33	NA	0.554	15
IGF2BP2	ENSG00000095370	SH2D3C	protein_coding	2	2	2	NA	NA	19
IGF2BP2	ENSG00000095380	NANS	protein_coding	26	6	43	-0.404	0.21	20
IGF2BP2	ENSG00000095383	TBC1D2	protein_coding	20	6	24	0.8	1.013	17
IGF2BP2	ENSG00000095397	WHRN	protein_coding	44	6	55	NA	0.896	15
IGF2BP2	ENSG00000095485	CWF19L1	protein_coding	39	6	55	-0.6	NA	14
IGF2BP2	ENSG00000095539	SEMA4G	protein_coding	9	4	10	-0.458	NA	15
IGF2BP2	ENSG00000095564	BTAF1	protein_coding	171	7	246	NA	NA	19
IGF2BP2	ENSG00000095574	IKZF5	protein_coding	51	7	86	-0.525	NA	14
IGF2BP2	ENSG00000095585	BLNK	protein_coding	1	1	1	NA	NA	18
IGF2BP2	ENSG00000095596	CYP26A1	protein_coding	1	2	2	NA	NA	12
IGF2BP2	ENSG00000095637	SORBS1	protein_coding	57	5	68	-0.529	NA	19
IGF2BP2	ENSG00000095739	BAMBI	protein_coding	17	7	35	NA	NA	15
IGF2BP2	ENSG00000095752	IL11	protein_coding	8	1	8	1.088	NA	24
IGF2BP2	ENSG00000095777	MYO3A	protein_coding	5	5	8	NA	NA	15
IGF2BP2	ENSG00000095787	WAC	protein_coding	200	9	315	-0.469	NA	16
IGF2BP2	ENSG00000095794	CREM	protein_coding	62	8	78	NA	NA	14
IGF2BP2	ENSG00000095906	NUBP2	protein_coding	21	6	33	NA	1.622	15
IGF2BP2	ENSG00000095932	SMIM24	protein_coding	4	2	6	NA	NA	14
IGF2BP2	ENSG00000095951	HIVEP1	protein_coding	115	7	183	NA	NA	20
IGF2BP2	ENSG00000096060	FKBP5	protein_coding	148	9	190	NA	-0.172	19
IGF2BP2	ENSG00000096063	SRPK1	protein_coding	205	9	312	NA	-0.194	20
IGF2BP2	ENSG00000096070	BRPF3	protein_coding	46	7	88	0.457	0.44	16
IGF2BP2	ENSG00000096080	MRPS18A	protein_coding	17	7	29	NA	NA	16
IGF2BP2	ENSG00000096092	TMEM14A	protein_coding	12	4	14	NA	NA	13
IGF2BP2	ENSG00000096093	EFHC1	protein_coding	91	8	139	NA	NA	18
IGF2BP2	ENSG00000096264	NCR2	protein_coding	2	2	2	NA	NA	10
IGF2BP2	ENSG00000096384	HSP90AB1	protein_coding	49	9	158	-0.812	NA	23
IGF2BP2	ENSG00000096401	CDC5L	protein_coding	73	7	132	-0.465	-0.19	18
IGF2BP2	ENSG00000096433	ITPR3	protein_coding	73	5	96	0.713	NA	19
IGF2BP2	ENSG00000096654	ZNF184	protein_coding	32	7	54	NA	NA	19
IGF2BP2	ENSG00000096696	DSP	protein_coding	63	4	101	-0.223	NA	17
IGF2BP2	ENSG00000096717	SIRT1	protein_coding	69	7	99	-0.489	NA	19
IGF2BP2	ENSG00000096746	HNRNPH3	protein_coding	54	8	129	0.532	NA	20
IGF2BP2	ENSG00000096872	IFT74	protein_coding	57	4	73	NA	NA	16
IGF2BP2	ENSG00000096968	JAK2	protein_coding	146	8	215	NA	NA	16
IGF2BP2	ENSG00000097007	ABL1	protein_coding	291	9	412	0.393	0.577	15
IGF2BP2	ENSG00000097021	ACOT7	protein_coding	72	7	94	0.313	0.941	22
IGF2BP2	ENSG00000097033	SH3GLB1	protein_coding	89	7	156	NA	NA	17
IGF2BP2	ENSG00000097046	CDC7	protein_coding	68	6	89	-0.676	-0.387	23
IGF2BP2	ENSG00000097096	SYDE2	protein_coding	24	5	29	NA	NA	20
IGF2BP2	ENSG00000099139	PCSK5	protein_coding	11	4	11	NA	NA	18
IGF2BP2	ENSG00000099194	SCD	protein_coding	95	9	276	0.158	-0.094	21
IGF2BP2	ENSG00000099203	TMED1	protein_coding	4	3	4	NA	1.213	15
IGF2BP2	ENSG00000099204	ABLIM1	protein_coding	48	5	74	NA	NA	17
IGF2BP2	ENSG00000099219	ERMP1	protein_coding	29	6	37	-0.997	-0.256	16
IGF2BP2	ENSG00000099246	RAB18	protein_coding	59	7	103	NA	0.221	17
IGF2BP2	ENSG00000099250	NRP1	protein_coding	259	4	323	1.908	NA	14
IGF2BP2	ENSG00000099256	PRTFDC1	protein_coding	83	6	100	NA	NA	17
IGF2BP2	ENSG00000099260	PALMD	protein_coding	4	2	4	0.349	-0.864	19
IGF2BP2	ENSG00000099282	TSPAN15	protein_coding	11	2	12	NA	NA	18
IGF2BP2	ENSG00000099284	H2AFY2	protein_coding	59	5	79	-0.805	NA	16
IGF2BP2	ENSG00000099290	WASHC2A	protein_coding	40	5	65	NA	-0.505	18
IGF2BP2	ENSG00000099308	MAST3	protein_coding	31	6	38	0.747	0.626	12
IGF2BP2	ENSG00000099326	MZF1	protein_coding	38	6	44	0.952	NA	15
IGF2BP2	ENSG00000099330	OCEL1	protein_coding	7	3	10	NA	0.46	17
IGF2BP2	ENSG00000099331	MYO9B	protein_coding	238	7	366	0.984	0.759	15
IGF2BP2	ENSG00000099337	KCNK6	protein_coding	2	2	3	NA	NA	18
IGF2BP2	ENSG00000099338	CATSPERG	protein_coding	12	2	13	NA	NA	14
IGF2BP2	ENSG00000099341	PSMD8	protein_coding	25	8	63	0.241	0.507	14
IGF2BP2	ENSG00000099364	FBXL19	protein_coding	53	7	73	0.506	NA	19
IGF2BP2	ENSG00000099365	STX1B	protein_coding	7	3	11	NA	NA	16
IGF2BP2	ENSG00000099377	HSD3B7	protein_coding	9	3	12	NA	NA	20
IGF2BP2	ENSG00000099381	SETD1A	protein_coding	70	7	123	0.536	0.774	13
IGF2BP2	ENSG00000099385	BCL7C	protein_coding	100	6	131	NA	0.844	15
IGF2BP2	ENSG00000099399	MAGEB2	protein_coding	12	8	24	NA	NA	15
IGF2BP2	ENSG00000099617	EFNA2	protein_coding	1	1	1	NA	NA	15
IGF2BP2	ENSG00000099622	CIRBP	protein_coding	45	7	86	-0.366	NA	19
IGF2BP2	ENSG00000099624	ATP5F1D	protein_coding	8	6	16	NA	1.387	17
IGF2BP2	ENSG00000099625	CBARP	protein_coding	17	5	19	NA	NA	21
IGF2BP2	ENSG00000099715	PCDH11Y	protein_coding	7	2	8	NA	NA	8
IGF2BP2	ENSG00000099783	HNRNPM	protein_coding	94	8	144	NA	-0.479	15
IGF2BP2	ENSG00000099785	2021-03-02	protein_coding	16	7	22	NA	NA	18
IGF2BP2	ENSG00000099795	NDUFB7	protein_coding	13	6	21	NA	1.834	17
IGF2BP2	ENSG00000099797	TECR	protein_coding	50	7	93	NA	0.573	18
IGF2BP2	ENSG00000099800	TIMM13	protein_coding	15	6	31	NA	1.156	21
IGF2BP2	ENSG00000099804	CDC34	protein_coding	12	7	24	-0.361	0.805	10
IGF2BP2	ENSG00000099810	MTAP	protein_coding	313	5	485	-0.422	NA	21
IGF2BP2	ENSG00000099814	CEP170B	protein_coding	43	7	63	1.376	1.239	14
IGF2BP2	ENSG00000099817	POLR2E	protein_coding	25	7	55	NA	0.987	14
IGF2BP2	ENSG00000099821	POLRMT	protein_coding	35	7	53	NA	1.378	13
IGF2BP2	ENSG00000099822	HCN2	protein_coding	15	6	20	NA	1.047	15
IGF2BP2	ENSG00000099849	RASSF7	protein_coding	3	1	3	NA	NA	18
IGF2BP2	ENSG00000099860	GADD45B	protein_coding	11	4	20	NA	1.348	12
IGF2BP2	ENSG00000099864	PALM	protein_coding	21	6	22	NA	1.031	15
IGF2BP2	ENSG00000099875	MKNK2	protein_coding	37	9	78	NA	1.028	13
IGF2BP2	ENSG00000099889	ARVCF	protein_coding	17	4	20	1.161	0.981	15
IGF2BP2	ENSG00000099899	TRMT2A	protein_coding	18	7	28	NA	0.908	11
IGF2BP2	ENSG00000099901	RANBP1	protein_coding	28	9	66	-0.704	NA	21
IGF2BP2	ENSG00000099904	ZDHHC8	protein_coding	31	7	52	NA	1.256	16
IGF2BP2	ENSG00000099910	KLHL22	protein_coding	135	5	173	NA	NA	18
IGF2BP2	ENSG00000099917	MED15	protein_coding	166	9	248	NA	1.155	17
IGF2BP2	ENSG00000099940	SNAP29	protein_coding	60	9	107	NA	-0.324	12
IGF2BP2	ENSG00000099942	CRKL	protein_coding	103	9	209	-0.305	0.129	18
IGF2BP2	ENSG00000099949	LZTR1	protein_coding	41	6	64	0.702	0.776	13
IGF2BP2	ENSG00000099953	MMP11	protein_coding	1	1	1	-0.689	NA	14
IGF2BP2	ENSG00000099954	CECR2	protein_coding	196	4	209	NA	NA	17
IGF2BP2	ENSG00000099956	SMARCB1	protein_coding	89	7	131	NA	NA	14
IGF2BP2	ENSG00000099957	P2RX6	protein_coding	7	4	8	NA	NA	11
IGF2BP2	ENSG00000099958	DERL3	protein_coding	11	5	15	NA	0.923	12
IGF2BP2	ENSG00000099968	BCL2L13	protein_coding	183	7	251	NA	NA	12
IGF2BP2	ENSG00000099974	DDTL	protein_coding	18	4	22	NA	NA	10
IGF2BP2	ENSG00000099977	DDT	protein_coding	13	7	24	-0.364	NA	16
IGF2BP2	ENSG00000099991	CABIN1	protein_coding	126	7	184	0.584	0.741	12
IGF2BP2	ENSG00000099992	TBC1D10A	protein_coding	7	4	8	NA	1.022	16
IGF2BP2	ENSG00000099995	SF3A1	protein_coding	52	8	124	NA	0.377	12
IGF2BP2	ENSG00000099998	GGT5	protein_coding	1	1	1	NA	NA	14
IGF2BP2	ENSG00000099999	RNF215	protein_coding	28	4	31	NA	1.061	11
IGF2BP2	ENSG00000100003	SEC14L2	protein_coding	27	4	34	NA	NA	25
IGF2BP2	ENSG00000100012	SEC14L3	protein_coding	1	1	1	NA	NA	11
IGF2BP2	ENSG00000100014	SPECC1L	protein_coding	218	7	326	-0.353	NA	20
IGF2BP2	ENSG00000100023	PPIL2	protein_coding	63	9	106	0.662	NA	9
IGF2BP2	ENSG00000100027	YPEL1	protein_coding	60	5	66	NA	NA	17
IGF2BP2	ENSG00000100028	SNRPD3	protein_coding	73	7	103	NA	NA	12
IGF2BP2	ENSG00000100029	PES1	protein_coding	33	7	70	NA	NA	17
IGF2BP2	ENSG00000100030	MAPK1	protein_coding	289	9	477	0.191	NA	16
IGF2BP2	ENSG00000100031	GGT1	protein_coding	7	3	7	0.811	1.275	16
IGF2BP2	ENSG00000100034	PPM1F	protein_coding	41	9	66	NA	0.62	16
IGF2BP2	ENSG00000100036	SLC35E4	protein_coding	13	5	17	NA	NA	19
IGF2BP2	ENSG00000100038	TOP3B	protein_coding	49	7	70	NA	NA	14
IGF2BP2	ENSG00000100056	ESS2	protein_coding	19	5	26	NA	0.969	13
IGF2BP2	ENSG00000100065	CARD10	protein_coding	5	4	6	NA	NA	23
IGF2BP2	ENSG00000100068	LRP5L	protein_coding	45	6	57	NA	NA	15
IGF2BP2	ENSG00000100075	SLC25A1	protein_coding	14	9	34	-0.629	NA	16
IGF2BP2	ENSG00000100077	GRK3	protein_coding	68	6	76	0.504	NA	10
IGF2BP2	ENSG00000100078	PLA2G3	protein_coding	3	2	3	3.696	NA	12
IGF2BP2	ENSG00000100083	GGA1	protein_coding	49	7	84	NA	NA	14
IGF2BP2	ENSG00000100084	HIRA	protein_coding	159	9	196	0.363	NA	15
IGF2BP2	ENSG00000100092	SH3BP1	protein_coding	18	5	21	-1.577	1.145	16
IGF2BP2	ENSG00000100095	SEZ6L	protein_coding	2	2	2	NA	NA	17
IGF2BP2	ENSG00000100097	LGALS1	protein_coding	17	6	42	2.384	1.247	17
IGF2BP2	ENSG00000100099	HPS4	protein_coding	64	6	93	0.512	NA	17
IGF2BP2	ENSG00000100100	PIK3IP1	protein_coding	3	3	3	1.346	NA	16
IGF2BP2	ENSG00000100101	Z83844.1	protein_coding	33	7	46	NA	NA	9
IGF2BP2	ENSG00000100104	SRRD	protein_coding	27	7	35	-0.575	NA	8
IGF2BP2	ENSG00000100105	PATZ1	protein_coding	39	6	55	NA	NA	15
IGF2BP2	ENSG00000100106	TRIOBP	protein_coding	64	7	90	NA	NA	15
IGF2BP2	ENSG00000100109	TFIP11	protein_coding	17	7	32	NA	NA	10
IGF2BP2	ENSG00000100116	GCAT	protein_coding	17	5	23	NA	0.811	18
IGF2BP2	ENSG00000100124	ANKRD54	protein_coding	23	5	29	NA	0.476	15
IGF2BP2	ENSG00000100129	EIF3L	protein_coding	111	9	207	-1.294	NA	14
IGF2BP2	ENSG00000100138	SNU13	protein_coding	51	9	85	NA	NA	15
IGF2BP2	ENSG00000100139	MICALL1	protein_coding	58	7	87	1.142	0.706	18
IGF2BP2	ENSG00000100142	POLR2F	protein_coding	91	7	119	-0.524	NA	12
IGF2BP2	ENSG00000100146	SOX10	protein_coding	71	3	109	NA	NA	0
IGF2BP2	ENSG00000100147	CCDC134	protein_coding	28	5	35	NA	NA	15
IGF2BP2	ENSG00000100150	DEPDC5	protein_coding	130	5	151	0.584	NA	11
IGF2BP2	ENSG00000100154	TTC28	protein_coding	1229	7	1547	0.563	NA	14
IGF2BP2	ENSG00000100162	CENPM	protein_coding	24	6	32	-1.782	0.891	19
IGF2BP2	ENSG00000100167	2021-09-03	protein_coding	36	3	54	NA	NA	17
IGF2BP2	ENSG00000100191	SLC5A4	protein_coding	1	1	1	NA	NA	14
IGF2BP2	ENSG00000100196	KDELR3	protein_coding	17	7	28	-0.442	NA	18
IGF2BP2	ENSG00000100197	CYP2D6	protein_coding	1	1	1	NA	NA	12
IGF2BP2	ENSG00000100201	DDX17	protein_coding	125	9	287	NA	-0.163	14
IGF2BP2	ENSG00000100206	DMC1	protein_coding	8	3	8	NA	NA	13
IGF2BP2	ENSG00000100207	TCF20	protein_coding	180	7	257	-0.244	NA	17
IGF2BP2	ENSG00000100209	HSCB	protein_coding	19	3	25	NA	NA	13
IGF2BP2	ENSG00000100211	CBY1	protein_coding	38	5	48	-0.526	NA	17
IGF2BP2	ENSG00000100216	TOMM22	protein_coding	15	7	37	-0.422	NA	14
IGF2BP2	ENSG00000100219	XBP1	protein_coding	22	9	48	NA	NA	0
IGF2BP2	ENSG00000100220	RTCB	protein_coding	19	7	35	-0.437	NA	9
IGF2BP2	ENSG00000100221	JOSD1	protein_coding	36	7	73	0.334	NA	23
IGF2BP2	ENSG00000100225	FBXO7	protein_coding	69	9	122	-0.402	NA	11
IGF2BP2	ENSG00000100226	GTPBP1	protein_coding	54	7	85	NA	0.852	15
IGF2BP2	ENSG00000100227	POLDIP3	protein_coding	69	7	126	-0.453	0.371	11
IGF2BP2	ENSG00000100228	RAB36	protein_coding	6	3	9	NA	NA	15
IGF2BP2	ENSG00000100234	TIMP3	protein_coding	35	5	61	-0.244	NA	20
IGF2BP2	ENSG00000100239	PPP6R2	protein_coding	215	7	293	NA	0.758	11
IGF2BP2	ENSG00000100241	SBF1	protein_coding	55	7	83	NA	1.332	12
IGF2BP2	ENSG00000100242	SUN2	protein_coding	51	7	85	NA	0.876	15
IGF2BP2	ENSG00000100243	CYB5R3	protein_coding	51	9	102	NA	0.913	18
IGF2BP2	ENSG00000100246	DNAL4	protein_coding	10	5	13	NA	NA	17
IGF2BP2	ENSG00000100258	LMF2	protein_coding	21	7	35	NA	1.755	18
IGF2BP2	ENSG00000100263	RHBDD3	protein_coding	20	6	28	NA	0.972	16
IGF2BP2	ENSG00000100266	PACSIN2	protein_coding	258	7	336	NA	0.538	14
IGF2BP2	ENSG00000100271	TTLL1	protein_coding	29	4	33	NA	NA	15
IGF2BP2	ENSG00000100280	AP1B1	protein_coding	68	7	118	NA	0.793	16
IGF2BP2	ENSG00000100281	HMGXB4	protein_coding	111	7	179	-0.735	NA	14
IGF2BP2	ENSG00000100284	TOM1	protein_coding	20	6	25	NA	0.9	17
IGF2BP2	ENSG00000100285	NEFH	protein_coding	3	1	3	NA	NA	14
[truncated: 13,731 more rows]
