# Supplementary material for: N6-methyladenosine reader YTH N6-methyladenosine RNA binding protein 3 or insulin like growth factor 2 mRNA binding protein 2 knockdown protects human bronchial epithelial cells from hypoxia/reoxygenation injury by inactivating p38 MAPK, AKT, ERK1/2, and NF-κB pathways
Source: Bioengineered. 2022 May 19;13(5):11973–86. doi: 10.1080/21655979.2021.1999550 (PMC9211071; doi:10.1080/21655979.2021.1999550)
Supplement: Supplemental Material [file KBIE_A_1999550_SM1832.zip › supplementary/Supplementary Table 6.xlsx]

## Sheet: notes
sheet 1：Differential expression analysis for datsets in the GSE146726_UMUC3_DESeq2_IGF2BP2
sheet 2：Differential expression analysis for datsets in the GSE146726_J82_DESeq2_IGF2BP2

## Sheet: Sheet1
name	symbol	IGF2BP2_A	IGF2BP2_B	IGF2BP2_C	scramble_A	scramble_B	scramble_C	kd-average	scr-average	fc	logfc	p
ENSG00000000003.10	TSPAN6	71.1778	67.8563	71.3536	272.865	190.265	186.468	70.1292	216.533	0.323874	-1.6265	0.00656261
ENSG00000001561.6	ENPP4	10.1683	4.91712	11.5709	26.8392	16.3576	27.7182	8.88541	23.6383	0.37589	-1.41162	0.0241224
ENSG00000003249.9	DBNDD1	38.8242	36.3867	27.9629	67.098	76.6224	64.6758	34.3913	69.4654	0.495085	-1.01425	0.00203351
ENSG00000006530.11	AGK	61.0095	59.9889	72.3178	153.58	157.549	177.228	64.4387	162.786	0.39585	-1.33698	0.000291905
ENSG00000008735.10	MAPK8IP2	143.28	159.315	161.992	10.4375	18.0794	25.1984	154.862	17.9051	8.64906	3.11254	4.57904e-05
ENSG00000011009.6	LYPLA2	133.112	173.083	171.634	322.07	405.496	369.576	159.276	365.714	0.435521	-1.19919	0.00167995
ENSG00000011347.5	SYT7	18.4877	20.6519	14.4636	5.96427	6.02648	6.71956	17.8677	6.23677	2.8649	1.51849	0.00313557
ENSG00000012174.7	MBTPS2	24.9584	44.2541	49.1761	181.91	167.88	178.908	39.4629	176.233	0.223925	-2.15892	8.85791e-05
ENSG00000013588.5	GPRC5A	1490.11	1371.88	1403.93	505.472	448.542	388.055	1421.97	447.356	3.17861	1.6684	3.7529e-05
ENSG00000013619.9	MAMLD1	105.38	82.6077	107.995	31.3124	78.3442	32.7579	98.6608	47.4715	2.07832	1.05542	0.0424499
ENSG00000014919.8	COX15	130.339	118.011	141.743	296.722	305.629	270.462	130.031	290.938	0.446937	-1.16186	0.000215645
ENSG00000021826.10	CPS1	14.7902	20.6519	22.1775	52.1873	44.7681	43.6771	19.2065	46.8775	0.409717	-1.2873	0.00137779
ENSG00000024526.12	DEPDC1	154.373	197.668	142.707	444.338	448.542	406.533	164.916	433.138	0.380747	-1.39309	0.000233123
ENSG00000024862.12	CCDC28A	69.329	67.8563	51.1046	199.803	179.933	199.907	62.7633	193.214	0.324837	-1.62221	0.000123092
ENSG00000026950.12	BTN3A1	40.673	43.2707	59.7827	87.973	128.278	105.833	47.9088	107.361	0.446239	-1.16411	0.0105269
ENSG00000028277.16	POU2F2	73.0265	62.9392	55.9258	35.7856	40.4635	18.4788	63.9638	31.576	2.02571	1.01843	0.0176984
ENSG00000033627.10	ATP6V0A1	354.964	355.016	328.805	93.9372	211.788	167.989	346.262	157.905	2.19285	1.13281	0.00605247
ENSG00000034152.14	MAP2K3	948.421	908.684	1029.81	240.062	533.774	604.76	962.304	459.532	2.09409	1.06633	0.0127422
ENSG00000037749.7	MFAP3	85.0436	77.6905	67.4967	231.115	192.847	212.506	76.7436	212.156	0.361731	-1.46701	0.000370454
ENSG00000039139.9	DNAH5	24.9584	60.9723	51.1046	10.4375	14.6357	14.2791	45.6785	13.1174	3.48227	1.80003	0.0396653
ENSG00000040608.9	RTN4R	83.1948	74.7403	70.3894	7.45534	38.7417	31.9179	76.1081	26.0383	2.92293	1.54742	0.00803454
ENSG00000043143.16	JADE2	82.2704	103.26	116.673	190.857	267.748	211.666	100.734	223.424	0.450867	-1.14923	0.00805611
ENSG00000044115.16	CTNNA1	735.812	769.038	751.141	1579.04	1617.68	1408.59	751.997	1535.1	0.489868	-1.02954	0.000271295
ENSG00000047597.5	XK	2.77316	6.88397	6.74967	20.8749	20.6622	20.1587	5.46893	20.5653	0.26593	-1.91088	0.00038016
ENSG00000048052.17	HDAC9	54.5388	67.8563	71.3536	23.8571	32.7152	39.4774	64.5829	32.0166	2.01717	1.01233	0.00886756
ENSG00000048991.12	R3HDM1	123.868	85.5579	108.959	220.678	222.98	200.747	106.128	214.802	0.494076	-1.0172	0.00118546
ENSG00000049239.8	H6PD	22.1853	31.4696	15.4278	73.0623	88.6753	66.3557	23.0276	76.0311	0.30287	-1.72323	0.00279755
ENSG00000049246.10	PER3	16.639	12.7845	11.5709	31.3124	32.7152	26.0383	13.6648	30.022	0.455159	-1.13556	0.0030034
ENSG00000049769.8	PPP1R3F	1.84877	1.96685	2.89271	8.9464	12.053	7.55951	2.23611	9.51962	0.234895	-2.08991	0.00600154
ENSG00000050344.8	NFE2L3	66.5558	75.7237	77.139	131.214	136.026	206.627	73.1395	157.956	0.463039	-1.1108	0.0261059
ENSG00000054983.12	GALC	75.7997	50.1547	67.4967	243.044	190.265	233.505	64.4837	222.271	0.290113	-1.78531	0.000915837
ENSG00000055208.13	TAB2	219.08	284.21	289.271	614.32	521.721	602.241	264.187	579.427	0.455945	-1.13307	0.00102156
ENSG00000057704.6	TMCC3	106.304	111.127	98.3523	238.571	219.536	226.785	105.261	228.297	0.461071	-1.11694	5.11578e-05
ENSG00000060749.10	QSER1	171.936	147.514	179.348	293.74	385.695	425.852	166.266	368.429	0.451283	-1.14789	0.00738281
ENSG00000061656.5	SPAG4	19.4121	10.8177	6.74967	25.3481	26.6887	31.9179	12.3265	27.9849	0.440469	-1.18289	0.0209062
ENSG00000062370.12	ZNF112	16.639	26.5525	23.1417	53.6784	43.0463	42.8372	22.111	46.5206	0.475295	-1.0731	0.00611602
ENSG00000062725.5	APPBP2	99.8337	122.928	97.388	217.696	241.92	238.544	106.717	232.72	0.458562	-1.12481	0.000345409
ENSG00000063245.10	EPN1	334.628	366.817	345.197	687.382	854.899	596.361	348.881	712.881	0.489396	-1.03093	0.00883793
ENSG00000063587.12	ZNF275	31.4291	30.4862	41.4622	144.634	84.3707	69.7154	34.4592	99.5732	0.346069	-1.53087	0.048431
ENSG00000064205.6	CCN5	25.8828	30.4862	25.0702	4.4732	4.30463	8.39945	27.1464	5.72576	4.7411	2.24522	0.000572634
ENSG00000064393.11	HIPK2	1594.57	1631.5	1505.18	662.034	770.528	734.112	1577.08	722.225	2.18364	1.12674	6.45036e-05
ENSG00000065000.11	AP3D1	873.545	845.745	702.929	2080.04	1609.93	1335.51	807.407	1675.16	0.481988	-1.05293	0.01786
ENSG00000065457.6	ADAT1	61.9339	51.1381	52.0688	131.214	106.755	105.833	55.0469	114.601	0.480337	-1.05788	0.00270462
ENSG00000065618.12	COL17A1	2.77316	3.9337	1.92848	29.8213	39.6026	34.4378	2.87844	34.6206	0.0831426	-3.58827	0.000387442
ENSG00000066654.8	THUMPD1	128.49	143.58	112.816	344.437	322.847	281.382	128.295	316.222	0.405713	-1.30147	0.000789531
ENSG00000068903.15	SIRT2	238.492	227.171	250.702	120.776	102.45	129.352	238.788	117.526	2.03179	1.02275	0.000314637
ENSG00000069275.12	NUCKS1	1314.48	1311.89	1218.8	4082.54	3734.7	4552.5	1281.72	4123.25	0.310852	-1.6857	0.000286807
ENSG00000069702.6	TGFBR3	101.683	103.26	92.5668	408.552	315.099	350.257	99.1696	357.969	0.277034	-1.85187	0.000706118
ENSG00000070614.10	NDST1	1178.59	993.259	954.595	2598.93	2030.06	1660.57	1042.15	2096.52	0.497085	-1.00844	0.0200313
ENSG00000070669.12	ASNS	1185.99	1142.74	1203.37	553.186	465.761	365.376	1177.37	461.441	2.5515	1.35134	0.000234022
ENSG00000071054.11	MAP4K4	285.635	328.464	301.806	818.596	864.369	769.39	305.302	817.452	0.37348	-1.4209	7.0271e-05
ENSG00000071242.7	RPS6KA2	106.304	105.226	94.4953	50.6963	55.9602	46.197	102.009	50.9511	2.00209	1.00151	0.000410377
ENSG00000072134.11	EPN2	127.565	116.044	124.387	311.633	196.291	248.624	122.665	252.183	0.486415	-1.03974	0.0180881
ENSG00000073111.9	MCM2	297.652	275.359	329.769	778.337	575.098	638.358	300.927	663.931	0.45325	-1.14162	0.0042685
ENSG00000073792.11	IGF2BP2	526.9	527.116	524.545	1690.87	1696.88	1617.73	526.187	1668.5	0.315366	-1.6649	1.47427e-06
ENSG00000073803.9	MAP3K13	605.473	602.839	596.863	183.401	331.456	330.938	601.725	281.932	2.13429	1.09376	0.00291898
ENSG00000073849.10	ST6GAL1	7.39509	6.88397	3.85695	44.732	29.2715	31.9179	6.04534	35.3071	0.171221	-2.54606	0.00395007
ENSG00000073969.14	NSF	110.002	136.696	119.565	471.177	372.781	347.737	122.088	397.232	0.307347	-1.70206	0.00202289
ENSG00000074047.16	GLI2	39.7486	32.453	33.7483	11.9285	10.3311	19.3187	35.3167	13.8595	2.5482	1.34948	0.00384079
ENSG00000074416.9	MGLL	24.034	21.6353	24.1059	8.9464	7.74833	5.87962	23.2584	7.52478	3.09091	1.62803	0.000199484
ENSG00000074527.7	NTN4	20.3365	19.6685	29.8914	16.4017	6.02648	5.87962	23.2988	9.43594	2.46915	1.30402	0.0446346
ENSG00000074590.9	NUAK1	53.6144	33.4364	42.4265	99.9015	84.3707	80.6347	43.1591	88.3023	0.488765	-1.03279	0.00554284
ENSG00000074657.9	ZNF532	73.0265	74.7403	57.8543	249.008	197.152	177.228	68.5404	207.796	0.329844	-1.60014	0.00321864
ENSG00000075043.13	KCNQ2	37.8998	34.4199	30.8556	19.3839	9.47018	10.9193	34.3918	13.2578	2.59408	1.37522	0.004648
ENSG00000075218.14	GTSE1	192.272	190.784	187.062	524.856	539.8	496.408	190.04	520.355	0.365212	-1.45319	1.34825e-05
ENSG00000075303.8	SLC25A40	33.2779	33.4364	24.1059	74.5534	71.4568	83.9945	30.2734	76.6682	0.394863	-1.34058	0.000678544
ENSG00000076770.10	MBNL3	28.656	34.4199	32.7841	7.45534	14.6357	11.7592	31.9533	11.2834	2.83188	1.50176	0.00156629
ENSG00000077463.10	SIRT6	130.339	116.044	110.887	44.732	58.5429	51.2367	119.09	51.5039	2.31225	1.2093	0.000663138
ENSG00000078369.13	GNB1	1044.56	926.386	1056.8	2862.85	2949.53	2534.95	1009.25	2782.44	0.36272	-1.46307	0.000182561
ENSG00000078902.11	TOLLIP	808.838	657.911	737.642	225.151	385.695	371.256	734.797	327.367	2.24457	1.16644	0.00375776
ENSG00000079263.14	SP140	0.924387	0.983425	0	1.49107	1.72185	1.67989	0.635937	1.63094	0.389921	-1.35874	0.0380317
ENSG00000080224.13	EPHA6	0.924387	0.983425	0.964238	1.49107	2.58278	2.51984	0.95735	2.19789	0.435576	-1.199	0.0248663
ENSG00000080573.6	COL5A3	5.54632	4.91712	4.82119	2.98213	0	0.839945	5.09488	1.27403	3.99904	1.99965	0.0140415
ENSG00000080819.2	CPOX	158.994	134.729	154.278	84.9908	71.4568	61.316	149.334	72.5879	2.05728	1.04074	0.00161525
ENSG00000080822.12	CLDND1	106.304	108.177	127.279	251.99	249.668	338.498	113.92	280.052	0.406782	-1.29767	0.00519122
ENSG00000080823.17	MOK	423.369	350.099	382.802	117.794	238.476	217.546	385.424	191.272	2.01505	1.01082	0.010562
ENSG00000081041.8	CXCL2	70.2534	62.9392	95.4595	4.4732	22.3841	21.8386	76.2174	16.2319	4.69552	2.23128	0.00638943
ENSG00000082213.13	C5orf22	88.7411	81.6242	84.8529	228.133	187.682	195.707	85.0728	203.841	0.417349	-1.26067	0.000692306
ENSG00000083937.4	CHMP2B	655.39	717.9	757.891	305.669	349.536	391.414	710.394	348.873	2.03625	1.02592	0.000735587
ENSG00000084070.7	SMAP2	60.0851	48.1878	44.3549	257.955	320.264	259.543	50.876	279.254	0.182185	-2.45652	0.000409571
ENSG00000084093.11	REST	289.333	270.442	289.271	693.346	598.343	632.479	283.015	641.389	0.441254	-1.18032	0.000229779
ENSG00000085117.7	CD82	106.304	99.3259	88.7099	313.124	213.51	235.185	98.1134	253.939	0.386365	-1.37196	0.00708209
ENSG00000085998.9	POMGNT1	144.204	135.713	119.565	353.383	383.112	308.26	133.161	348.252	0.38237	-1.38696	0.00071935
ENSG00000086598.6	TMED2	146.053	162.265	176.456	254.972	513.112	525.806	161.591	431.297	0.374664	-1.41633	0.0383447
ENSG00000087053.14	MTMR2	152.524	128.829	132.101	396.624	407.218	414.933	137.818	406.258	0.339237	-1.55964	7.92299e-06
ENSG00000087510.5	TFAP2C	21.2609	21.6353	26.9987	5.96427	0.860926	4.19973	23.2983	3.67497	6.33972	2.66442	0.00118398
ENSG00000088340.11	FER1L4	0.924387	0.983425	0.964238	2.98213	9.47018	7.55951	0.95735	6.67061	0.143518	-2.8007	0.0412308
ENSG00000089199.5	CHGB	13.8658	21.6353	10.6066	0	3.4437	2.51984	15.3693	1.98785	7.73161	2.95077	0.0175108
ENSG00000089280.14	FUS	671.105	705.115	637.361	925.953	1832.91	1645.45	671.194	1468.11	0.457184	-1.12915	0.0452068
ENSG00000089723.5	OTUB2	115.548	123.911	141.743	53.6784	64.5694	52.9165	127.068	57.0548	2.22712	1.15518	0.00123475
ENSG00000090372.10	STRN4	56.3876	45.2375	59.7827	180.419	174.768	170.509	53.8026	175.232	0.307037	-1.70352	2.06713e-05
ENSG00000090565.11	RAB11FIP3	121.095	115.061	116.673	19.3839	80.0661	71.3953	117.609	56.9484	2.06519	1.04627	0.0333122
ENSG00000091844.3	RGS17	285.635	324.53	289.271	110.339	106.755	131.031	299.812	116.042	2.58366	1.36942	0.000224951
ENSG00000092096.10	SLC22A17	4.62193	4.91712	6.74967	17.8928	15.4967	10.9193	5.42957	14.7696	0.367619	-1.44372	0.0122356
ENSG00000095139.9	ARCN1	232.021	281.259	231.417	389.169	562.184	709.754	248.233	553.702	0.448314	-1.15742	0.0314905
ENSG00000095383.15	TBC1D2	93.363	103.26	107.03	40.2588	43.0463	52.9165	101.218	45.4072	2.22911	1.15647	0.000569209
ENSG00000096433.6	ITPR3	293.031	302.895	350.983	104.375	185.96	175.549	315.636	155.294	2.0325	1.02326	0.00684816
ENSG00000099785.6	MARCHF2	53.6144	52.1215	41.4622	125.25	90.3972	84.8345	49.066	100.16	0.489875	-1.02952	0.0180402
ENSG00000099937.6	SERPIND1	0.924387	0.983425	0	2.98213	1.72185	3.35978	0.635937	2.68792	0.236591	-2.07954	0.0252269
ENSG00000099957.12	P2RX6	9.24387	0.983425	8.67814	31.3124	18.0794	20.1587	6.30181	23.1835	0.271823	-1.87926	0.026113
ENSG00000100027.10	YPEL1	11.0926	11.8011	10.6066	16.4017	23.245	31.9179	11.1668	23.8549	0.468113	-1.09507	0.0479364
ENSG00000100065.10	CARD10	177.482	224.221	191.883	84.9908	96.4237	92.394	197.862	91.2695	2.16789	1.11629	0.00169396
ENSG00000100196.6	KDELR3	80.4216	68.8397	82.9245	156.562	191.125	206.627	77.3953	184.771	0.418871	-1.25542	0.00223574
ENSG00000100209.5	HSCB	32.3535	28.5193	38.5695	99.9015	72.3178	64.6758	33.1475	78.965	0.419774	-1.25232	0.0144845
ENSG00000100266.13	PACSIN2	134.036	119.978	120.53	226.642	304.768	255.343	124.848	262.251	0.476062	-1.07078	0.00411956
ENSG00000100292.12	HMOX1	1188.76	1039.48	1119.48	459.249	170.463	188.988	1115.91	272.9	4.08907	2.03177	0.00120537
ENSG00000100342.16	APOL1	9.24387	2.95027	8.67814	25.3481	24.9668	12.5992	6.95743	20.9714	0.331758	-1.5918	0.0392804
ENSG00000100344.6	PNPLA3	178.407	152.431	143.671	49.2052	43.0463	50.3967	158.17	47.5494	3.32643	1.73397	0.000489628
ENSG00000100416.8	TRMU	63.7827	77.6905	66.5324	169.982	156.688	134.391	69.3352	153.687	0.451145	-1.14834	0.00167571
ENSG00000100505.9	TRIM9	81.346	70.8066	80.996	29.8213	38.7417	39.4774	77.7162	36.0135	2.15798	1.10968	0.000851861
ENSG00000100626.12	GALNT16	109.078	102.276	76.1748	205.767	229.006	200.747	95.8429	211.84	0.45243	-1.14423	0.000946242
ENSG00000100767.11	PAPLN	12.9414	15.7348	16.392	31.3124	58.5429	44.5171	15.0227	44.7908	0.335398	-1.57605	0.0199035
ENSG00000101098.8	RIMS4	22.1853	19.6685	20.249	10.4375	6.02648	7.55951	20.7009	8.00782	2.58509	1.37021	0.00106921
ENSG00000101193.6	GID8	1060.27	879.182	1068.38	329.526	303.907	390.574	1002.61	341.336	2.93731	1.5545	0.000587665
ENSG00000101255.6	TRIB3	293.955	299.944	307.592	99.9015	165.298	142.791	300.497	135.997	2.20959	1.14378	0.00109916
ENSG00000101333.12	PLCB4	309.669	334.364	304.699	95.4283	86.9535	94.0739	316.244	92.1519	3.43177	1.77895	1.94886e-05
ENSG00000101871.10	MID1	646.146	756.253	754.034	362.329	315.96	304.06	718.811	327.45	2.19518	1.13434	0.000638712
ENSG00000101928.8	MOSPD1	27.7316	43.2707	19.2848	77.5355	55.0992	80.6347	30.0957	71.0898	0.423347	-1.24009	0.0184857
ENSG00000101935.5	AMMECR1	0.924387	0	0.964238	1.49107	3.4437	2.51984	0.629541	2.48487	0.25335	-1.9808	0.0453658
ENSG00000102003.6	SYP	49.9169	31.4696	46.2834	20.8749	18.9404	15.119	42.5566	18.3114	2.32405	1.21664	0.0146551
ENSG00000102038.11	SMARCA1	262.526	271.425	257.452	720.185	490.728	584.602	263.801	598.505	0.440766	-1.18191	0.00740636
ENSG00000102103.11	PQBP1	195.046	183.9	173.563	55.1695	90.3972	98.2736	184.17	81.2801	2.26586	1.18006	0.00215504
ENSG00000102109.7	PCSK1N	11.0926	7.8674	12.5351	4.4732	2.58278	3.35978	10.4984	3.47192	3.0238	1.59636	0.00909055
ENSG00000102144.9	PGK1	1448.51	1623.63	1508.07	3259.47	3306.82	3150.63	1526.74	3238.97	0.471365	-1.08508	1.57811e-05
ENSG00000102174.7	PHEX	43.4462	33.4364	41.4622	23.8571	14.6357	14.2791	39.4483	17.5906	2.24257	1.16516	0.00754665
ENSG00000102302.7	FGD1	15.7146	17.7016	5.78543	29.8213	37.0198	25.1984	13.0672	30.6798	0.425922	-1.23134	0.0250398
ENSG00000102543.10	CDADC1	140.507	117.028	136.922	67.098	74.0396	53.7565	131.485	64.9647	2.02395	1.01717	0.00212184
ENSG00000102547.14	CAB39L	24.9584	27.5359	29.8914	67.098	57.682	58.7962	27.4619	61.1921	0.448782	-1.15591	0.000512895
ENSG00000102554.9	KLF5	35.1267	37.3701	30.8556	8.9464	20.6622	15.119	34.4508	14.9092	2.31071	1.20833	0.00733938
ENSG00000102753.5	KPNA3	315.216	305.845	309.52	641.159	568.211	677.836	310.194	629.068	0.4931	-1.02005	0.000593026
ENSG00000102996.4	MMP15	26.8072	22.6188	29.8914	5.96427	7.74833	6.71956	26.4391	6.81072	3.88199	1.95679	0.000827643
ENSG00000103042.4	SLC38A7	54.5388	42.2873	59.7827	131.214	99.8674	87.3543	52.2029	106.145	0.491807	-1.02384	0.0184133
ENSG00000103044.6	HAS3	118.321	121.945	154.278	14.9107	16.3576	22.6785	131.515	17.9823	7.31358	2.87058	0.000626327
ENSG00000103365.11	GGA2	66.5558	68.8397	62.6755	181.91	160.993	136.071	66.0237	159.658	0.413532	-1.27393	0.00218887
ENSG00000103449.7	SALL1	5.54632	6.88397	6.74967	16.4017	31.8542	29.3981	6.39332	25.8847	0.246992	-2.01746	0.0154793
ENSG00000103507.9	BCKDK	113.7	94.4088	115.709	259.446	312.516	222.585	107.939	264.849	0.407549	-1.29495	0.00434522
ENSG00000103599.15	IQCH	11.0926	10.8177	9.64238	35.7856	27.5496	29.3981	10.5176	30.9111	0.340252	-1.55532	0.00129473
ENSG00000104213.8	PDGFRL	6.47071	4.91712	10.6066	29.8213	30.1324	17.6388	7.33148	25.8642	0.283461	-1.81878	0.0140949
ENSG00000104689.5	TNFRSF10A	299.501	251.757	269.022	691.855	496.754	475.409	273.427	554.673	0.492952	-1.02048	0.0160966
ENSG00000104980.3	TIMM44	127.565	174.066	154.278	34.2945	99.8674	75.5951	151.97	69.919	2.17351	1.12003	0.0247754
ENSG00000105011.4	ASF1B	181.18	165.215	184.169	414.517	374.503	386.375	176.855	391.798	0.451393	-1.14754	8.43285e-05
ENSG00000105520.6	PLPPR2	109.078	104.243	101.245	64.1159	37.0198	45.357	104.855	48.8309	2.14731	1.10253	0.00254675
ENSG00000105617.3	LENG1	137.734	134.729	119.565	41.7499	62.8476	62.1559	130.676	55.5845	2.35095	1.23324	0.0010884
ENSG00000105647.10	PIK3R2	3.69755	4.91712	4.82119	1.49107	0.860926	0.839945	4.47862	1.06398	4.20931	2.07358	0.00156421
ENSG00000105825.7	TFPI2	13.8658	10.8177	10.6066	23.8571	25.8278	29.3981	11.7634	26.361	0.446242	-1.1641	0.00164906
ENSG00000105887.10	MTPN	1477.17	1386.63	1480.11	3697.85	3024.43	2907.05	1447.97	3209.78	0.451112	-1.14844	0.00208287
ENSG00000105971.10	CAV2	1413.39	1533.16	1385.61	413.026	392.582	394.774	1444.05	400.127	3.60898	1.85159	2.18159e-05
ENSG00000105996.5	HOXA2	0	0.983425	0.964238	7.45534	3.4437	3.35978	0.649221	4.75294	0.136594	-2.87204	0.0418609
ENSG00000106031.6	HOXA13	1.84877	5.90055	5.78543	11.9285	9.47018	8.39945	4.51158	9.93272	0.454214	-1.13856	0.0328152
ENSG00000106070.13	GRB10	186.726	198.652	175.491	427.936	411.522	372.096	186.956	403.851	0.462934	-1.11112	0.000264287
ENSG00000106617.9	PRKAG2	122.019	138.663	149.457	20.8749	33.5761	60.476	136.713	38.309	3.56869	1.83539	0.00224133
ENSG00000106789.8	CORO2A	6.47071	7.8674	5.78543	17.8928	17.2185	11.7592	6.70784	15.6235	0.429343	-1.2198	0.0118892
ENSG00000106852.11	LHX6	2.77316	0.983425	0.964238	8.9464	9.47018	10.0793	1.57361	9.49864	0.165667	-2.59365	0.000315806
ENSG00000107187.11	LHX3	5.54632	1.96685	4.82119	0	0.860926	0.839945	4.11145	0.566957	7.25179	2.85834	0.0348399
ENSG00000107262.12	BAG1	597.154	633.325	669.181	241.553	303.046	257.863	633.22	267.487	2.36729	1.24324	0.000191716
ENSG00000107443.11	CCNJ	73.9509	74.7403	92.5668	23.8571	37.8807	36.1176	80.4193	32.6185	2.46545	1.30185	0.00312294
ENSG00000107738.15	VSIR	12.9414	11.8011	10.6066	0	4.30463	4.19973	11.783	2.83478	4.15659	2.0554	0.00468099
ENSG00000107854.5	TNKS2	98.9094	88.5082	85.8172	234.098	167.02	150.35	91.0782	183.822	0.495469	-1.01313	0.0231598
ENSG00000107984.5	DKK1	75.7997	77.6905	80.0317	29.8213	24.9668	23.5185	77.8407	26.1022	2.98215	1.57635	2.17652e-05
ENSG00000108039.13	XPNPEP1	167.314	151.447	133.065	441.356	568.211	488.008	150.609	499.192	0.301705	-1.72879	0.000811787
ENSG00000108061.7	SHOC2	137.734	149.481	122.458	341.454	366.754	409.893	136.557	372.701	0.3664	-1.44851	0.000387357
ENSG00000108187.11	PBLD	18.4877	23.6022	17.3563	29.8213	48.2118	44.5171	19.8154	40.8501	0.485076	-1.04372	0.0239378
ENSG00000108578.10	BLMH	139.582	157.348	156.207	629.23	333.178	358.657	151.046	440.355	0.343009	-1.54368	0.0380783
ENSG00000108861.4	DUSP3	235.719	255.69	205.383	571.079	473.509	425.012	232.264	489.867	0.474137	-1.07662	0.00474973
ENSG00000109089.7	CDR2L	33.2779	39.337	18.3205	107.357	66.2913	70.5554	30.3118	81.4012	0.372376	-1.42517	0.0241352
ENSG00000109466.9	KLHL2	123.868	132.762	134.029	35.7856	43.9072	64.6758	130.22	48.1229	2.70598	1.43615	0.000863585
ENSG00000110237.3	ARHGEF17	48.0681	44.2541	43.3907	111.83	111.059	80.6347	45.2376	101.175	0.447124	-1.16125	0.00571934
ENSG00000110435.7	PDHX	272.694	296.994	292.164	87.973	117.947	123.472	287.284	109.797	2.6165	1.38764	0.000182087
ENSG00000110697.8	PITPNM1	20.3365	20.6519	21.2132	10.4375	8.60926	5.03967	20.7339	8.0288	2.58244	1.36873	0.00138013
ENSG00000110723.7	EXPH5	36.9755	42.2873	41.4622	16.4017	9.47018	10.9193	40.2416	12.2637	3.28135	1.71429	0.000475309
ENSG00000110871.10	COQ5	72.1021	75.7237	66.5324	150.598	196.291	212.506	71.4528	186.465	0.383197	-1.38384	0.00356342
ENSG00000110921.7	MVK	330.006	301.911	281.557	83.4998	164.437	188.988	304.492	145.641	2.09069	1.06398	0.0103297
ENSG00000111341.5	MGP	2.77316	2.95027	2.89271	14.9107	19.8013	10.0793	2.87205	14.9304	0.192362	-2.3781	0.0126873
ENSG00000111424.6	VDR	341.099	295.027	317.234	149.107	150.662	138.591	317.787	146.12	2.17484	1.12091	0.000242326
ENSG00000111445.9	RFC5	98.9094	76.7071	90.6384	135.687	201.457	232.665	88.7516	189.936	0.467271	-1.09767	0.0259919
ENSG00000111490.8	TBC1D30	12.9414	14.7514	8.67814	7.45534	4.30463	3.35978	12.1236	5.03991	2.40552	1.26635	0.0316106
ENSG00000111752.6	PHC1	28.656	34.4199	34.7126	89.464	117.947	52.0766	32.5961	86.4958	0.376852	-1.40793	0.048268
ENSG00000112079.8	STK38	97.985	111.127	98.3523	289.267	229.867	199.067	102.488	239.4	0.428103	-1.22397	0.00696041
ENSG00000112183.10	RBM24	28.656	49.1712	40.498	98.4104	74.0396	72.2353	39.4417	81.5618	0.483581	-1.04817	0.0151025
ENSG00000112531.12	QKI	316.14	367.801	356.768	1073.57	1120.06	1167.52	346.903	1120.39	0.309628	-1.69139	1.60022e-05
ENSG00000112699.6	GMDS	302.274	330.431	357.732	92.4462	156.688	148.67	330.146	132.602	2.48976	1.316	0.00155986
ENSG00000112977.11	DAP	146.053	173.083	158.135	326.544	382.251	341.858	159.09	350.217	0.454261	-1.13841	0.000481228
ENSG00000113070.6	HBEGF	157.146	156.364	168.742	566.606	458.873	415.773	160.751	480.417	0.334606	-1.57946	0.00208011
ENSG00000113300.7	CNOT6	588.834	627.425	699.072	189.366	270.331	262.903	638.444	240.866	2.65061	1.40633	0.000654831
ENSG00000113389.11	NPR3	0.924387	0	1.92848	5.96427	2.58278	5.03967	0.950954	4.52891	0.209974	-2.25171	0.0360603
ENSG00000113504.15	SLC12A7	79.4972	111.127	85.8172	25.3481	41.3244	31.078	92.1471	32.5835	2.82803	1.4998	0.00516036
ENSG00000113645.9	WWC1	255.131	255.69	253.595	113.321	123.112	115.072	254.805	117.169	2.17469	1.12081	1.49758e-06
ENSG00000113739.6	STC2	1416.16	1207.65	1253.51	523.365	758.475	652.637	1292.44	644.826	2.00432	1.00311	0.00222319
ENSG00000113810.11	SMC4	1405.99	1436.78	1296.9	2929.95	2500.13	2948.21	1379.89	2792.76	0.494096	-1.01714	0.000753594
ENSG00000114331.8	ACAP2	95.2118	98.3425	84.8529	205.767	210.066	214.186	92.8024	210.006	0.441903	-1.1782	1.59544e-05
ENSG00000114405.6	C3orf14	185.802	192.751	175.491	64.1159	72.3178	77.275	184.681	71.2362	2.59252	1.37436	5.63901e-05
ENSG00000114779.15	ABHD14B	48.9925	43.2707	39.5338	110.339	101.589	69.7154	43.9323	93.8812	0.467956	-1.09555	0.0168245
ENSG00000115145.5	STAM2	68.4046	77.6905	61.7112	147.616	167.88	193.187	69.2688	169.561	0.408518	-1.29153	0.00199523
ENSG00000115159.11	GPD2	82.2704	71.79	67.4967	260.937	193.708	207.466	73.8523	220.704	0.334622	-1.5794	0.00218829
ENSG00000115461.4	IGFBP5	14.7902	19.6685	7.7139	83.4998	79.2052	104.153	14.0575	88.9527	0.158034	-2.6617	0.000893506
ENSG00000115468.7	EFHD1	1.84877	1.96685	1.92848	5.96427	6.8874	6.71956	1.9147	6.52374	0.293497	-1.76858	8.67471e-05
ENSG00000115525.12	ST3GAL5	230.172	253.724	240.095	560.641	427.019	498.927	241.33	495.529	0.487015	-1.03796	0.0029181
ENSG00000115946.3	PNO1	113.7	155.381	144.636	339.963	249.668	265.423	137.905	285.018	0.483848	-1.04737	0.00852268
ENSG00000115966.12	ATF2	42.5218	58.022	40.498	111.83	165.298	157.91	47.0139	145.012	0.324206	-1.62502	0.00511708
ENSG00000116171.12	SCP2	198.743	209.469	216.954	313.124	516.555	642.558	208.389	490.746	0.424637	-1.2357	0.0424881
ENSG00000116489.8	CAPZA1	714.551	671.679	739.57	1340.47	1392.12	1649.65	708.6	1460.75	0.485095	-1.04366	0.0015291
ENSG00000116678.14	LEPR	23.1097	17.7016	32.7841	5.96427	8.60926	14.2791	24.5318	9.61753	2.55074	1.35091	0.0417716
ENSG00000116830.7	TTF2	70.2534	77.6905	90.6384	216.205	193.708	163.789	79.5274	191.234	0.415864	-1.26582	0.00237749
ENSG00000117222.9	RBBP5	36.9755	49.1712	40.498	158.053	124.834	110.873	42.2149	131.253	0.321629	-1.63653	0.00352496
ENSG00000117228.9	GBP1	608.246	638.243	620.969	313.124	256.556	342.698	622.486	304.126	2.0468	1.03337	0.000284409
ENSG00000117289.7	#N/A	58.2364	40.3204	36.641	323.562	264.304	330.938	45.0659	306.268	0.147145	-2.76469	0.000294346
ENSG00000117523.11	PRRC2C	982.623	824.11	787.782	1696.83	1745.96	1758.85	864.838	1733.88	0.498788	-1.0035	0.000157393
ENSG00000117586.6	TNFSF4	0	0.983425	0.964238	4.4732	2.58278	3.35978	0.649221	3.47192	0.186992	-2.41895	0.0114394
ENSG00000117593.8	DARS2	61.9339	56.0552	61.7112	140.16	169.602	147.83	59.9001	152.531	0.392708	-1.34847	0.000508182
ENSG00000117676.9	RPS6KA1	77.6485	90.4751	74.2463	16.4017	37.8807	45.357	80.7899	33.2132	2.43247	1.28242	0.00887816
ENSG00000117713.13	ARID1A	312.443	259.624	207.311	520.382	705.959	518.246	259.793	581.529	0.44674	-1.16249	0.00967825
ENSG00000118193.7	KIF14	97.0606	126.862	74.2463	251.99	192.847	203.267	99.3896	216.035	0.460063	-1.1201	0.00798452
ENSG00000118402.5	ELOVL4	136.809	139.646	107.995	49.2052	37.0198	63.8358	128.15	50.0203	2.56196	1.35725	0.0035836
ENSG00000118454.8	ANKRD13C	200.592	211.436	197.669	117.794	91.2581	90.7141	203.232	99.9222	2.03391	1.02425	0.000470834
ENSG00000118515.7	SGK1	45.2949	53.1049	39.5338	5.96427	22.3841	17.6388	45.9779	15.3291	2.99939	1.58467	0.00809569
ENSG00000118985.10	ELL2	469.588	512.364	527.438	167	142.053	121.792	503.13	143.615	3.50333	1.80873	7.78148e-05
ENSG00000119227.3	PIGZ	4.62193	11.8011	9.64238	29.8213	33.5761	27.7182	8.68847	30.3719	0.28607	-1.80556	0.00136235
ENSG00000119314.11	PTBP3	206.138	243.889	228.524	583.007	469.204	477.929	226.184	510.047	0.443457	-1.17313	0.00174652
ENSG00000119335.12	SET	711.778	811.325	729.928	2533.32	2271.12	2648.35	751.01	2484.26	0.302307	-1.72591	0.000115853
ENSG00000119508.13	NR4A3	8.31948	9.83425	6.74967	2.98213	0	0.839945	8.30113	1.27403	6.51567	2.70391	0.00502978
ENSG00000119514.5	GALNT12	15.7146	13.7679	13.4993	41.7499	37.0198	26.0383	14.3273	34.936	0.410101	-1.28595	0.0118796
ENSG00000119686.5	FLVCR2	43.4462	43.2707	60.747	22.366	25.8278	21.8386	49.1546	23.3441	2.10565	1.07427	0.0121323
ENSG00000119711.8	ALDH6A1	74.8753	83.5911	84.8529	135.687	160.132	211.666	81.1064	169.162	0.479461	-1.06052	0.0176273
ENSG00000119965.8	C10orf88	38.8242	47.2044	48.2119	134.196	134.304	94.9138	44.7468	121.138	0.369387	-1.43679	0.00473727
ENSG00000119986.6	AVPI1	151.599	205.536	170.67	90.9551	61.1257	52.0766	175.935	68.0525	2.58529	1.37032	0.00539237
ENSG00000120693.9	SMAD9	22.1853	29.5027	22.1775	56.6606	55.9602	48.7168	24.6218	53.7792	0.457832	-1.12711	0.00116185
ENSG00000120738.7	EGR1	32.3535	23.6022	26.0344	82.0087	65.4303	57.1163	27.33	68.1851	0.400821	-1.31897	0.00625577
ENSG00000120756.8	PLS1	65.6314	59.0055	87.7456	16.4017	24.9668	41.9973	70.7942	27.7886	2.5476	1.34914	0.0200861
ENSG00000121653.7	MAPK8IP1	93.363	131.779	116.673	41.7499	35.298	51.2367	113.938	42.7615	2.66451	1.41387	0.00416732
ENSG00000121858.6	TNFSF10	2.77316	3.9337	2.89271	1.49107	0.860926	0.839945	3.19986	1.06398	3.00744	1.58854	0.00741655
ENSG00000122378.9	PRXL2A	15.7146	16.7182	10.6066	50.6963	27.5496	45.357	14.3465	41.201	0.348207	-1.52198	0.0207509
ENSG00000122566.16	HNRNPA2B1	1269.18	1338.44	1277.62	2512.45	4049.79	3843.59	1295.08	3468.61	0.373371	-1.42132	0.0107655
ENSG00000122642.6	FKBP9	45.2949	41.3038	49.1761	95.4283	130.861	76.435	45.2583	100.908	0.448511	-1.15679	0.0259488
ENSG00000122884.8	P4HA1	224.626	216.353	195.74	441.356	464.9	582.082	212.24	496.113	0.427806	-1.22497	0.00306171
ENSG00000122966.9	CIT	81.346	86.5414	71.3536	150.598	185.099	157.07	79.747	164.256	0.485506	-1.04244	0.00181876
ENSG00000123091.4	RNF11	266.223	256.674	203.454	1025.85	839.402	834.066	242.117	899.774	0.269087	-1.89386	0.000570232
ENSG00000123104.7	ITPR2	116.473	152.431	134.029	61.1338	60.2648	72.2353	134.311	64.5446	2.0809	1.05721	0.00324374
ENSG00000123427.11	EEF1AKMT3	16.639	33.4364	30.8556	56.6606	55.9602	68.0356	26.977	60.2188	0.447983	-1.15848	0.00701361
ENSG00000123728.5	RAP2C	56.3876	94.4088	84.8529	201.294	127.417	156.23	78.5498	161.647	0.485934	-1.04117	0.0269362
ENSG00000124120.6	TTPAL	85.9679	79.6574	66.5324	162.526	246.225	190.668	77.3859	199.806	0.387305	-1.36846	0.00834653
ENSG00000124145.5	SDC4	1579.78	1594.13	1584.24	489.07	882.449	905.461	1586.05	758.993	2.08968	1.06328	0.00361536
ENSG00000124171.4	PARD6B	50.8413	63.9226	68.4609	26.8392	27.5496	35.2777	61.0749	29.8888	2.0434	1.03097	0.00626986
ENSG00000124209.3	RAB22A	302.274	259.624	243.952	627.739	502.781	520.766	268.617	550.429	0.488014	-1.03501	0.00273535
ENSG00000124225.11	PMEPA1	466.815	449.425	480.19	240.062	224.702	192.347	465.477	219.037	2.12511	1.08754	0.000121167
ENSG00000124493.9	GRM4	17.5633	13.7679	12.5351	8.9464	6.02648	2.51984	14.6221	5.83091	2.50769	1.32636	0.0214066
ENSG00000124613.4	ZNF391	1.84877	3.9337	3.85695	11.9285	9.47018	7.55951	3.21314	9.65274	0.332873	-1.58695	0.0109784
ENSG00000124767.6	GLO1	188.575	155.381	154.278	1529.83	1020.2	1123.01	166.078	1224.35	0.135646	-2.88208	0.00246552
ENSG00000124882.3	EREG	1956.93	1946.2	2126.14	416.008	396.887	566.123	2009.76	459.672	4.37215	2.12834	4.00234e-05
ENSG00000125744.7	RTN2	52.69	53.1049	65.5682	22.366	34.437	21.8386	57.121	26.2139	2.17904	1.12369	0.00633732
ENSG00000125775.10	SDCBP2	25.8828	28.5193	26.0344	4.4732	12.053	12.5992	26.8122	9.70845	2.76174	1.46558	0.00343932
ENSG00000125845.6	BMP2	3.69755	7.8674	10.6066	1.49107	0.860926	2.51984	7.39052	1.62394	4.55097	2.18618	0.0492557
ENSG00000125968.7	ID1	801.443	766.088	755.962	1010.94	1900.06	1774.8	774.498	1561.94	0.495857	-1.012	0.0473227
ENSG00000126790.7	L3HYPDH	71.1778	69.8231	70.3894	116.303	185.96	194.027	70.4634	165.43	0.425941	-1.23128	0.0183271
ENSG00000127152.13	BCL11B	10.1683	1.96685	3.85695	17.8928	11.192	20.1587	5.33068	16.4145	0.324754	-1.62258	0.0388386
ENSG00000128039.6	SRD5A3	36.0511	47.2044	27.9629	89.464	112.781	89.0342	37.0728	97.0932	0.381827	-1.38901	0.00337053
ENSG00000128342.4	LIF	107.229	157.348	184.169	34.2945	43.9072	72.2353	149.582	50.1457	2.98295	1.57674	0.0170104
ENSG00000128510.6	CPA4	26.8072	30.4862	43.3907	4.4732	4.30463	3.35978	33.5614	4.04587	8.29521	3.05228	0.00424277
ENSG00000128564.5	VGF	1659.27	1750.5	1808.91	630.721	730.926	587.962	1739.56	649.87	2.67678	1.4205	5.67824e-05
ENSG00000128602.5	SMO	5.54632	16.7182	6.74967	31.3124	43.9072	41.1573	9.6714	38.7923	0.249312	-2.00397	0.00502922
ENSG00000128683.9	GAD1	107.229	97.359	107.995	43.2409	57.682	37.7975	104.194	46.2402	2.25333	1.17206	0.00106968
ENSG00000128833.8	MYO5C	11.0926	10.8177	5.78543	4.4732	0.860926	2.51984	9.23191	2.61799	3.52634	1.81817	0.0304963
ENSG00000128923.6	MINDY2	639.675	767.071	620.969	313.124	322.847	343.538	675.905	326.503	2.07014	1.04973	0.00171603
ENSG00000128965.7	CHAC1	73.0265	99.3259	103.173	38.7677	24.9668	27.7182	91.842	30.4843	3.01277	1.59109	0.00408513
ENSG00000129009.8	ISLR	1.84877	1.96685	1.92848	5.96427	8.60926	8.39945	1.9147	7.65766	0.250037	-1.99979	0.00249781
ENSG00000129159.6	KCNC1	14.7902	18.6851	24.1059	5.96427	10.3311	9.2394	19.1937	8.51159	2.25501	1.17313	0.0236469
ENSG00000129195.11	PIMREG	103.531	107.193	110.887	237.08	240.198	243.584	107.204	240.287	0.446149	-1.1644	1.23176e-06
ENSG00000129255.10	MPDU1	110.926	120.961	121.494	274.356	221.258	220.906	117.794	238.84	0.493192	-1.01978	0.00259347
ENSG00000129355.6	CDKN2D	60.0851	56.0552	67.4967	117.794	191.125	162.949	61.2123	157.29	0.389169	-1.36153	0.0112969
ENSG00000129480.8	DTD2	48.0681	48.1878	48.2119	131.214	147.218	146.99	48.1559	141.808	0.339587	-1.55815	6.01362e-05
ENSG00000130021.9	PUDP	22.1853	21.6353	32.7841	93.9372	97.2846	88.1942	25.5349	93.1387	0.27416	-1.86691	0.000113931
ENSG00000130066.12	SAT1	1570.53	1576.43	1600.63	742.551	693.906	785.349	1582.53	740.602	2.13682	1.09546	7.25974e-06
ENSG00000130159.9	ECSIT	220.004	221.271	267.094	55.1695	138.609	113.393	236.123	102.39	2.3061	1.20546	0.0101377
ENSG00000130477.10	UNC13A	84.1192	111.127	83.8887	13.4196	16.3576	28.5581	93.0449	19.4451	4.78501	2.25852	0.00192737
ENSG00000130635.11	COL5A1	233.87	168.166	212.132	93.9372	117.086	74.7551	204.723	95.2594	2.14911	1.10374	0.008741
ENSG00000130703.11	OSBPL2	84.1192	81.6242	78.1033	186.383	168.741	138.591	81.2822	164.572	0.493901	-1.01771	0.00407027
ENSG00000130766.4	SESN2	504.715	467.127	468.62	165.508	215.231	209.986	480.154	196.909	2.43846	1.28597	0.000144167
ENSG00000130827.5	PLXNA3	4.62193	1.96685	1.92848	8.9464	9.47018	6.71956	2.83909	8.37872	0.338845	-1.5613	0.0107045
ENSG00000130940.10	CASZ1	316.14	274.375	312.413	120.776	171.324	104.993	300.976	132.365	2.27384	1.18513	0.00217854
ENSG00000131375.5	CAPN7	48.0681	56.0552	44.3549	184.892	151.523	194.867	49.4927	177.094	0.279471	-1.83923	0.000709372
ENSG00000131389.12	SLC6A6	26.8072	24.5856	31.8198	76.0444	91.2581	92.394	27.7376	86.5655	0.320423	-1.64195	0.000493391
ENSG00000131459.8	GFPT2	41.5974	40.3204	69.4251	140.16	154.967	131.031	50.4476	142.053	0.355133	-1.49357	0.00147525
ENSG00000131473.12	ACLY	548.161	484.828	567.936	1553.69	1293.11	1013.81	533.642	1286.87	0.414681	-1.26992	0.00883481
ENSG00000131711.10	MAP1B	782.031	744.452	580.471	3840.99	4197.01	3854.51	702.318	3964.17	0.177167	-2.49682	1.58708e-05
ENSG00000131979.14	GCH1	36.0511	41.3038	45.3192	8.9464	12.053	20.9986	40.8914	13.9993	2.92095	1.54644	0.00394083
ENSG00000132003.5	ZSWIM4	6.47071	7.8674	11.5709	41.7499	23.245	22.6785	8.63632	29.2245	0.295517	-1.75869	0.033107
ENSG00000132182.7	NUP210	32.3535	29.5027	38.5695	76.0444	57.682	75.5951	33.4753	69.7738	0.479768	-1.05959	0.00536756
ENSG00000132357.9	CARD6	20.3365	30.4862	15.4278	77.5355	61.9866	58.7962	22.0835	66.1061	0.334061	-1.58182	0.00379468
ENSG00000132613.10	MTSS2	130.339	131.779	126.315	90.9551	48.2118	48.7168	129.478	62.6279	2.06741	1.04782	0.00938861
ENSG00000132718.7	SYT11	4.62193	3.9337	1.92848	29.8213	27.5496	34.4378	3.4947	30.6029	0.114195	-3.13043	0.000241165
ENSG00000132846.5	ZBED3	143.28	126.862	93.5311	313.124	227.284	209.146	121.224	249.852	0.485185	-1.04339	0.0217877
ENSG00000132970.8	WASF3	96.1362	156.364	148.493	40.2588	43.0463	45.357	133.664	42.8874	3.11664	1.63999	0.0087232
ENSG00000133193.8	FAM104A	132.187	122.928	145.6	451.793	401.191	403.174	133.572	418.719	0.319001	-1.64837	8.89381e-05
ENSG00000133424.16	LARGE1	23.1097	22.6188	24.1059	10.4375	14.6357	8.39945	23.2781	11.1576	2.08631	1.06095	0.0030221
ENSG00000133466.9	C1QTNF6	16.639	9.83425	17.3563	28.3303	25.8278	34.4378	14.6098	29.5319	0.494713	-1.01534	0.0130774
ENSG00000133627.13	ACTR3B	94.2874	99.3259	94.4953	67.098	43.0463	32.7579	96.0362	47.6341	2.01612	1.01159	0.00933686
ENSG00000133937.3	GSC	1.84877	3.9337	4.82119	8.9464	7.74833	6.71956	3.53455	7.80476	0.452871	-1.14283	0.0173311
ENSG00000134222.12	PSRC1	70.2534	66.8729	60.747	172.964	174.768	194.027	65.9577	180.586	0.365242	-1.45307	9.56738e-05
ENSG00000134333.9	LDHA	3007.95	2849.96	3042.17	6617.36	6190.92	5246.3	2966.7	6018.19	0.492955	-1.02047	0.00173108
ENSG00000134343.8	ANO3	58.2364	59.9889	41.4622	29.8213	11.192	17.6388	53.2292	19.5507	2.72262	1.44499	0.0138424
ENSG00000134352.15	IL6ST	77.6485	79.6574	74.2463	275.847	160.132	245.264	77.1841	227.081	0.339896	-1.55683	0.0123947
ENSG00000134668.8	SPOCD1	120.17	118.011	105.102	29.8213	64.5694	54.5964	114.428	49.6624	2.30411	1.20421	0.00466421
ENSG00000134684.6	YARS1	235.719	289.127	312.413	694.837	613.84	442.651	279.086	583.776	0.478071	-1.0647	0.0172461
ENSG00000134690.6	CDCA8	167.314	126.862	158.135	372.767	325.43	300.7	150.77	332.966	0.45281	-1.14302	0.00172776
ENSG00000134755.10	DSC2	2.77316	0.983425	2.89271	5.96427	5.16555	4.19973	2.21643	5.10985	0.433757	-1.20504	0.0225064
ENSG00000134909.14	ARHGAP32	102.607	104.243	85.8172	216.205	191.125	182.268	97.5557	196.533	0.496384	-1.01047	0.00108588
ENSG00000135116.5	HRK	76.7241	74.7403	74.2463	17.8928	25.8278	23.5185	75.2369	22.413	3.35684	1.7471	2.84983e-05
ENSG00000135269.13	TES	1256.24	1364.01	1417.43	662.034	618.145	719.833	1345.89	666.67	2.01883	1.01352	0.000261529
ENSG00000135378.3	PRRG4	12.9414	4.91712	6.74967	26.8392	23.245	31.9179	8.20273	27.334	0.300092	-1.73652	0.0054268
ENSG00000135407.6	AVIL	5.54632	6.88397	10.6066	0	3.4437	3.35978	7.67897	2.26783	3.38605	1.7596	0.0459025
ENSG00000135452.5	TSPAN31	57.312	66.8729	77.139	128.232	164.437	173.029	67.108	155.232	0.432306	-1.20987	0.00406445
ENSG00000135454.9	B4GALNT1	116.473	88.5082	89.6741	207.258	235.033	184.788	98.2183	209.026	0.469885	-1.08962	0.00296355
ENSG00000135604.9	STX11	0.924387	2.95027	2.89271	19.3839	18.0794	15.119	2.25579	17.5274	0.128701	-2.95791	0.000431556
ENSG00000135677.6	GNS	158.994	147.514	136.922	341.454	483.84	434.252	147.81	419.849	0.352055	-1.50613	0.00298357
ENSG00000135838.9	NPL	5.54632	0.983425	3.85695	8.9464	9.47018	7.55951	3.46223	8.6587	0.399856	-1.32245	0.0230261
ENSG00000135916.11	ITM2C	47.1437	35.4033	35.6768	89.464	113.642	183.108	39.4079	128.738	0.306109	-1.70788	0.0344156
ENSG00000135924.11	DNAJB2	68.4046	64.906	56.89	126.741	145.496	126.832	63.4002	133.023	0.476611	-1.06912	0.000608657
ENSG00000135976.12	ANKRD36	11.0926	16.7182	12.5351	2.98213	2.58278	4.19973	13.4486	3.25488	4.13184	2.04679	0.0043776
ENSG00000136026.9	CKAP4	867.999	751.336	929.525	2655.59	2462.25	3201.03	849.62	2772.96	0.306395	-1.70653	0.00106859
ENSG00000136052.5	SLC41A2	61.9339	73.7568	83.8887	28.3303	44.7681	31.078	73.1931	34.7255	2.10777	1.07571	0.00909191
ENSG00000136231.9	IGF2BP3	320.762	326.497	334.591	788.775	689.601	785.349	327.283	754.575	0.433732	-1.20512	0.000199156
ENSG00000136235.11	GPNMB	56.3876	40.3204	49.1761	23.8571	21.5231	26.0383	48.628	23.8062	2.04267	1.03045	0.00677404
ENSG00000136378.10	ADAMTS7	0.924387	0.983425	0	1.49107	2.58278	2.51984	0.635937	2.19789	0.289339	-1.78917	0.0304703
ENSG00000136436.10	CALCOCO2	155.297	163.248	169.706	679.927	387.417	424.172	162.75	497.172	0.327352	-1.61108	0.0221279
ENSG00000136492.4	BRIP1	33.2779	41.3038	36.641	93.9372	68.0131	105.833	37.0743	89.2611	0.415346	-1.26761	0.0102163
ENSG00000136643.7	RPS6KC1	140.507	157.348	134.993	73.0623	71.4568	68.0356	144.283	70.8516	2.03641	1.02603	0.000437782
ENSG00000136770.6	DNAJC1	354.04	366.817	326.877	141.651	116.225	163.789	349.245	140.555	2.48475	1.3131	0.000322964
ENSG00000136826.10	KLF4	76.7241	114.077	109.923	29.8213	26.6887	25.1984	100.241	27.2361	3.68046	1.87989	0.00357587
ENSG00000136830.7	NIBAN2	708.08	717.9	760.784	2639.19	1735.63	1614.37	728.921	1996.4	0.365118	-1.45356	0.0173122
ENSG00000136999.4	CCN3	50.8413	39.337	56.89	7.45534	15.4967	12.5992	49.0228	11.8504	4.13681	2.04852	0.00278045
ENSG00000137103.12	TMEM8B	7.39509	10.8177	3.85695	13.4196	20.6622	15.959	7.35657	16.6803	0.441035	-1.18104	0.0331966
ENSG00000137135.13	ARHGEF39	26.8072	29.5027	28.9271	84.9908	61.9866	51.2367	28.4124	66.0714	0.430025	-1.21751	0.0196063
ENSG00000137261.9	KIAA0319	1.84877	0	0.964238	2.98213	3.4437	2.51984	0.93767	2.98189	0.314455	-1.66907	0.0266459
ENSG00000137266.10	SLC22A23	25.8828	24.5856	19.2848	7.45534	18.0794	9.2394	23.2511	11.5914	2.00589	1.00424	0.0389923
ENSG00000137312.10	FLOT1	239.416	249.79	247.809	821.578	861.787	698.834	245.672	794.066	0.309384	-1.69253	0.000366187
ENSG00000137473.13	TTC29	31.4291	23.6022	25.0702	11.9285	6.8874	6.71956	26.7005	8.51183	3.13687	1.64933	0.00350394
ENSG00000137486.12	ARRB1	44.3706	71.79	58.8185	158.053	125.695	102.473	58.3264	128.741	0.453054	-1.14225	0.0172296
ENSG00000137500.5	CCDC90B	367.906	352.066	363.518	946.828	687.88	671.116	361.163	768.608	0.469893	-1.0896	0.0103445
ENSG00000137522.13	RNF121	405.806	387.469	363.518	138.669	163.576	175.549	385.598	159.265	2.42111	1.27567	0.000158514
ENSG00000137825.6	ITPKA	34.2023	29.5027	39.5338	13.4196	17.2185	18.4788	34.4129	16.3723	2.1019	1.07169	0.00528265
ENSG00000137868.14	STRA6	0.924387	0.983425	0.964238	10.4375	19.8013	9.2394	0.95735	13.1594	0.0727503	-3.7809	0.0216863
ENSG00000137962.8	ARHGAP29	217.231	228.154	220.81	104.375	98.1455	130.191	222.065	110.904	2.00232	1.00167	0.000421764
ENSG00000138193.10	PLCE1	96.1362	91.4585	81.9602	171.473	185.96	188.148	89.8516	181.86	0.49407	-1.01721	0.00016202
ENSG00000138468.11	SENP7	35.1267	52.1215	52.0688	87.973	80.927	113.393	46.439	94.0975	0.49352	-1.01882	0.0137757
ENSG00000138641.11	HERC3	10.1683	6.88397	9.64238	14.9107	18.0794	23.5185	8.8982	18.8362	0.472399	-1.08192	0.0214961
ENSG00000138678.6	GPAT3	146.977	171.116	185.134	70.0802	55.0992	76.435	167.742	67.2048	2.49599	1.31961	0.00142499
ENSG00000138756.13	BMP2K	38.8242	57.0386	56.89	131.214	116.225	121.792	50.9176	123.077	0.413706	-1.27332	0.000640222
ENSG00000139178.6	C1RL	9.24387	5.90055	7.7139	19.3839	13.7748	18.4788	7.61944	17.2125	0.442669	-1.1757	0.00850513
ENSG00000139324.7	TMTC3	562.951	534	593.971	335.49	219.536	288.101	563.64	281.042	2.00554	1.00399	0.00172016
ENSG00000139719.5	VPS33A	270.845	272.409	269.022	120.776	123.973	124.312	270.759	123.021	2.20092	1.13811	6.23623e-08
ENSG00000140044.8	JDP2	36.0511	28.5193	28.9271	84.9908	58.5429	61.316	31.1658	68.2833	0.45642	-1.13157	0.0131969
ENSG00000140323.4	DISP2	122.019	94.4088	99.3165	46.2231	51.6555	41.1573	105.248	46.3453	2.27095	1.1833	0.00285043
ENSG00000140379.7	BCL2A1	19.4121	11.8011	32.7841	56.6606	49.0728	36.9576	21.3324	47.5636	0.448503	-1.15681	0.035411
ENSG00000140450.7	ARRDC4	6.47071	7.8674	4.82119	14.9107	19.8013	20.9986	6.38643	18.5702	0.343908	-1.53991	0.00409028
ENSG00000140691.12	ARMC5	75.7997	75.7237	78.1033	25.3481	28.4105	41.9973	76.5422	31.9186	2.39804	1.26186	0.000994781
ENSG00000140835.8	CHST4	1.84877	0.983425	0	11.9285	12.9139	13.4391	0.944066	12.7605	0.0739834	-3.75666	6.96687e-05
ENSG00000141499.12	WRAP53	14.7902	16.7182	20.249	1.49107	6.02648	3.35978	17.2525	3.62578	4.75828	2.25044	0.00275889
ENSG00000141519.10	CCDC40	18.4877	14.7514	16.392	2.98213	6.02648	7.55951	16.5437	5.52271	2.99558	1.58284	0.00308621
ENSG00000141576.10	RNF157	0.924387	1.96685	5.78543	13.4196	10.3311	12.5992	2.89222	12.1166	0.238698	-2.06674	0.00611294
ENSG00000141682.11	PMAIP1	99.8337	159.315	137.886	50.6963	55.0992	78.9548	132.345	61.5835	2.14903	1.10369	0.0221195
ENSG00000142149.4	HUNK	1.84877	5.90055	0.964238	11.9285	10.3311	7.55951	2.90452	9.93972	0.292213	-1.77491	0.0239042
ENSG00000142178.7	SIK1	37.8998	51.1381	38.5695	10.4375	10.3311	20.1587	42.5358	13.6424	3.11791	1.64058	0.0058808
ENSG00000142544.6	CTU1	59.1607	48.1878	47.2477	16.4017	17.2185	23.5185	51.5321	19.0462	2.70563	1.43596	0.00185019
ENSG00000142619.4	PADI3	193.197	189.801	194.776	17.8928	72.3178	94.0739	192.591	61.4281	3.13523	1.64857	0.00445781
ENSG00000142623.8	PADI1	26.8072	15.7348	25.0702	4.4732	9.47018	11.7592	22.5374	8.56754	2.63056	1.39537	0.0261836
ENSG00000143353.7	LYPLAL1	39.7486	46.221	35.6768	96.9194	79.2052	84.8345	40.5488	86.9863	0.466151	-1.10113	0.00155951
ENSG00000143401.10	ANP32E	313.367	313.712	297.949	739.569	645.694	703.034	308.343	696.099	0.442958	-1.17476	0.00015346
ENSG00000143443.9	C1orf56	14.7902	17.7016	19.2848	46.2231	33.5761	31.9179	17.2589	37.239	0.463462	-1.10948	0.0131969
ENSG00000143458.7	GABPB2	23.1097	13.7679	15.4278	35.7856	31.8542	46.197	17.4351	37.9456	0.459477	-1.12194	0.0164334
ENSG00000143507.13	DUSP10	14.7902	18.6851	13.4993	7.45534	6.8874	5.03967	15.6582	6.4608	2.42357	1.27713	0.00590601
ENSG00000143512.8	HHIPL2	11.0926	10.8177	5.78543	17.8928	24.9668	18.4788	9.23191	20.4461	0.451523	-1.14713	0.0170031
ENSG00000143578.11	CREB3L4	11.0926	15.7348	14.4636	28.3303	30.1324	24.3584	13.7637	27.607	0.498557	-1.00417	0.00324313
ENSG00000143669.9	LYST	366.057	390.42	372.196	192.348	110.198	160.43	376.224	154.325	2.43787	1.28562	0.000890598
ENSG00000143727.11	ACP1	190.424	212.42	216.954	633.704	512.251	514.886	206.599	553.614	0.373183	-1.42205	0.00105613
ENSG00000143786.3	CNIH3	11.0926	17.7016	12.5351	22.366	30.1324	32.7579	13.7765	28.4188	0.484766	-1.04464	0.0168532
ENSG00000143815.10	LBR	195.046	178	201.526	296.722	420.132	448.531	191.524	388.462	0.493031	-1.02025	0.0139256
ENSG00000143878.8	RHOB	293.955	302.895	355.804	89.464	211.788	149.51	317.551	150.254	2.11343	1.07959	0.0141782
ENSG00000143971.7	ETAA1	22.1853	28.5193	19.2848	53.6784	51.6555	43.6771	23.3298	49.6704	0.469692	-1.09021	0.00299947
ENSG00000144063.3	MALL	3.69755	0	0.964238	10.4375	6.02648	5.03967	1.55393	7.16787	0.216791	-2.20563	0.0481194
ENSG00000144455.9	SUMF1	16.639	18.6851	19.2848	58.1516	62.8476	45.357	18.2029	55.4521	0.328264	-1.60707	0.00214022
ENSG00000144580.9	CNOT9	132.187	126.862	140.779	284.794	354.701	356.977	133.276	332.157	0.401243	-1.31745	0.00116419
ENSG00000144655.10	CSRNP1	58.2364	70.8066	62.6755	20.8749	34.437	34.4378	63.9061	29.9166	2.13614	1.09501	0.00431132
ENSG00000145029.7	NICN1	28.656	27.5359	23.1417	99.9015	84.3707	73.9152	26.4445	86.0625	0.307271	-1.70241	0.00152451
ENSG00000145088.4	EAF2	19.4121	17.7016	13.4993	5.96427	5.16555	6.71956	16.871	5.94979	2.83557	1.50364	0.00382697
ENSG00000145194.13	ECE2	74.8753	71.79	70.3894	46.2231	28.4105	16.7989	72.3516	30.4775	2.37393	1.24728	0.00842396
ENSG00000145293.10	ENOPH1	87.8167	100.309	102.209	211.732	201.457	204.107	96.7784	205.765	0.470335	-1.08824	3.73005e-05
ENSG00000145506.9	NKD2	75.7997	53.1049	72.3178	34.2945	29.2715	27.7182	67.0742	30.4281	2.20435	1.14035	0.00749442
ENSG00000145623.8	OSMR	138.658	132.762	151.385	283.303	284.966	365.376	140.935	311.215	0.452855	-1.14288	0.00352189
ENSG00000145632.10	PLK2	282.862	258.641	272.879	58.1516	126.556	118.432	271.461	101.047	2.68649	1.42572	0.00168225
ENSG00000145687.11	SSBP2	67.4802	65.8894	60.747	149.107	128.278	178.908	64.7055	152.098	0.425421	-1.23304	0.00414893
ENSG00000145725.15	PPIP5K2	343.872	393.37	339.412	159.544	181.655	187.308	358.884	176.169	2.03716	1.02656	0.000688135
ENSG00000145990.6	GFOD1	116.473	119.978	151.385	49.2052	68.874	71.3953	129.279	63.1582	2.0469	1.03344	0.00730385
ENSG00000146409.6	SLC18B1	97.0606	70.8066	94.4953	19.3839	46.49	31.9179	87.4542	32.5973	2.68287	1.42378	0.00871398
ENSG00000146556.10	WASH2P	8.31948	3.9337	9.64238	0	2.58278	2.51984	7.29852	1.70087	4.29105	2.10133	0.0436732
ENSG00000146856.10	AGBL3	0.924387	6.88397	0	8.9464	7.74833	10.0793	2.60279	8.92469	0.291639	-1.77775	0.0489277
ENSG00000146966.8	DENND2A	3.69755	2.95027	1.92848	5.96427	9.47018	5.87962	2.85877	7.10469	0.402377	-1.31338	0.0301273
ENSG00000147065.12	MSN	978.001	816.242	899.634	2065.13	2507.88	3004.48	897.959	2525.83	0.355511	-1.49204	0.00409599
ENSG00000147804.5	SLC39A4	33.2779	19.6685	28.9271	82.0087	59.4039	43.6771	27.2912	61.6966	0.442345	-1.17676	0.0437114
ENSG00000148057.11	IDNK	2.77316	6.88397	3.85695	13.4196	9.47018	10.0793	4.50469	10.9897	0.409901	-1.28665	0.0202683
ENSG00000148154.5	UGCG	741.358	785.756	781.033	325.053	309.072	439.291	769.382	357.805	2.15028	1.10453	0.000687001
ENSG00000148248.9	SURF4	411.352	404.187	440.657	1216.71	1541.92	1516.94	418.732	1425.19	0.293808	-1.76705	0.000664001
ENSG00000148343.14	MIGA2	117.397	103.26	137.886	59.6427	68.874	48.7168	119.514	59.0779	2.023	1.01649	0.0065072
ENSG00000148634.11	HERC4	890.184	933.27	941.096	381.713	410.662	460.29	921.517	417.555	2.20694	1.14204	5.50214e-05
ENSG00000149201.5	CCDC81	9.24387	14.7514	9.64238	4.4732	1.72185	4.19973	11.2125	3.46493	3.23601	1.69422	0.0172739
ENSG00000149485.12	FADS1	664.634	604.806	579.507	1486.59	1362.85	1254.88	616.316	1368.11	0.450488	-1.15044	0.0004637
ENSG00000149654.5	CDH22	3.69755	9.83425	6.74967	0	0.860926	1.67989	6.76049	0.846939	7.98226	2.9968	0.0322915
ENSG00000149968.7	MMP3	19.4121	14.7514	19.2848	7.45534	6.8874	7.55951	17.8161	7.30075	2.44031	1.28706	0.00244667
ENSG00000150627.11	WDR17	31.4291	31.4696	44.3549	1.49107	12.053	10.0793	35.7512	7.87446	4.54015	2.18274	0.00662905
ENSG00000150687.7	PRSS23	4683.87	4593.58	4918.58	2091.97	2112.71	2445.92	4732.01	2216.87	2.13455	1.09393	7.43581e-05
ENSG00000150995.13	ITPR1	96.1362	115.061	99.3165	43.2409	39.6026	69.7154	103.504	50.853	2.03537	1.02529	0.00915194
ENSG00000151012.9	SLC7A11	451.101	505.48	482.119	229.624	156.688	134.391	479.567	173.568	2.76299	1.46623	0.000733857
ENSG00000151023.12	ENKUR	6.47071	8.85082	7.7139	4.4732	1.72185	4.19973	7.67848	3.46493	2.21606	1.148	0.019325
ENSG00000151150.16	ANK3	306.896	326.497	327.841	84.9908	140.331	167.989	320.411	131.104	2.44396	1.28922	0.00171122
ENSG00000151224.8	MAT1A	79.4972	66.8729	72.3178	19.3839	12.053	24.3584	72.896	18.5984	3.91947	1.97066	0.000444962
ENSG00000151229.8	SLC2A13	29.5804	20.6519	31.8198	8.9464	13.7748	9.2394	27.3507	10.6535	2.56729	1.36025	0.0112472
ENSG00000151876.8	FBXO4	36.9755	34.4199	32.7841	71.5712	148.079	167.149	34.7265	128.933	0.269337	-1.89252	0.0321902
ENSG00000152056.12	AP1S3	139.582	104.243	122.458	58.1516	43.0463	52.9165	122.095	51.3715	2.3767	1.24896	0.00313574
ENSG00000152076.14	CCDC74B	9.24387	10.8177	13.4993	20.8749	26.6887	25.1984	11.187	24.254	0.461242	-1.11641	0.00364526
ENSG00000152332.11	UHMK1	503.791	585.138	615.184	287.776	222.98	284.741	568.037	265.166	2.1422	1.09909	0.00154124
ENSG00000152402.6	GUCY1A2	134.96	127.845	99.3165	52.1873	52.5165	57.9562	120.707	54.22	2.22625	1.15462	0.00384301
ENSG00000152503.5	TRIM36	34.2023	32.453	38.5695	13.4196	14.6357	21.8386	35.0749	16.6313	2.10897	1.07654	0.00447267
ENSG00000152782.12	PANK1	89.6655	89.4916	103.173	37.2767	46.49	37.7975	94.1102	40.5214	2.32248	1.21567	0.00059072
ENSG00000153071.10	DAB2	50.8413	37.3701	21.2132	80.5176	77.4833	62.9959	36.4749	73.6656	0.495141	-1.01409	0.0213534
ENSG00000153140.4	CETN3	611.944	595.955	514.903	1672.98	1288.81	1465.7	574.267	1475.83	0.389115	-1.36173	0.00143016
ENSG00000153574.8	RPIA	138.658	123.911	165.849	347.419	262.582	251.984	142.806	287.328	0.497014	-1.00864	0.0113972
ENSG00000153714.5	LURAP1L	241.265	253.724	258.416	49.2052	114.503	101.633	251.135	88.4472	2.83937	1.50557	0.00139426
ENSG00000153956.11	CACNA2D1	183.953	211.436	239.131	71.5712	83.5098	123.472	211.507	92.851	2.27792	1.18771	0.00606089
ENSG00000153993.9	SEMA3D	5.54632	4.91712	2.89271	1.49107	0.860926	2.51984	4.45205	1.62394	2.74151	1.45497	0.0390084
ENSG00000154133.10	ROBO4	20.3365	19.6685	16.392	1.49107	6.8874	5.87962	18.799	4.7527	3.95544	1.98384	0.00240368
ENSG00000154330.8	PGM5	15.7146	16.7182	22.1775	8.9464	8.60926	8.39945	18.2034	8.6517	2.10403	1.07315	0.00902494
ENSG00000154479.8	CCDC173	8.31948	9.83425	9.64238	1.49107	0.860926	4.19973	9.26537	2.18391	4.24257	2.08494	0.0033028
ENSG00000154639.14	CXADR	768.165	832.961	880.349	398.115	334.9	356.137	827.158	363.051	2.27836	1.18799	0.000243583
ENSG00000154710.11	RABGEF1	3.69755	2.95027	3.85695	11.9285	7.74833	7.55951	3.50159	9.07879	0.385689	-1.37449	0.0184866
ENSG00000154914.12	USP43	33.2779	30.4862	46.2834	7.45534	15.4967	14.2791	36.6825	12.4104	2.9558	1.56355	0.01138
ENSG00000154920.10	EME1	24.034	12.7845	11.5709	62.6248	42.1854	41.9973	16.1298	48.9358	0.329612	-1.60116	0.0142996
ENSG00000154930.10	ACSS1	372.528	288.143	369.303	137.178	165.298	137.751	343.325	146.742	2.33964	1.22629	0.00251168
ENSG00000155130.5	#N/A	1182.29	1220.43	1124.3	3423.49	2409.73	2574.43	1175.67	2802.55	0.419501	-1.25325	0.00670132
ENSG00000155666.7	KDM8	14.7902	12.7845	6.74967	4.4732	4.30463	5.03967	11.4415	4.60583	2.48412	1.31274	0.0479704
ENSG00000155816.15	FMN2	21.2609	12.7845	21.2132	43.2409	44.7681	27.7182	18.4195	38.5758	0.47749	-1.06646	0.0303032
ENSG00000155827.7	RNF20	136.809	122.928	146.564	216.205	309.933	315.819	135.434	280.652	0.482568	-1.0512	0.011673
ENSG00000155850.7	SLC26A2	161.768	137.679	168.742	836.489	425.297	503.127	156.063	588.304	0.265276	-1.91444	0.0268293
ENSG00000155961.4	RAB39B	60.0851	79.6574	63.6397	31.3124	30.1324	31.078	67.7941	30.8409	2.19819	1.13631	0.00359374
ENSG00000156052.6	GNAQ	121.095	169.149	129.208	524.856	414.105	463.65	139.817	467.537	0.299051	-1.74154	0.000749275
ENSG00000156136.5	DCK	19.4121	27.5359	30.8556	52.1873	49.9337	66.3557	25.9345	56.1589	0.461806	-1.11464	0.00801553
ENSG00000156239.7	N6AMT1	39.7486	36.3867	24.1059	108.848	68.0131	73.0752	33.4138	83.3121	0.401067	-1.31808	0.021934
ENSG00000156384.10	SFR1	31.4291	37.3701	39.5338	50.6963	92.98	97.4336	36.111	80.37	0.44931	-1.15422	0.0426713
ENSG00000156509.9	FBXO43	14.7902	14.7514	14.4636	37.2767	47.3509	43.6771	14.6684	42.7682	0.342973	-1.54383	0.000674033
ENSG00000156510.11	HKDC1	13.8658	11.8011	14.4636	1.49107	0.860926	0	13.3768	0.783998	17.0623	4.09274	0.000161527
ENSG00000156650.8	KAT6B	167.314	149.481	145.6	392.151	290.132	366.216	154.131	349.5	0.441006	-1.18113	0.00337143
ENSG00000156990.10	RPUSD3	89.6655	113.094	80.996	304.178	241.92	246.104	94.5851	264.067	0.358186	-1.48122	0.00159774
ENSG00000157152.12	SYN2	5.54632	4.91712	4.82119	1.49107	2.58278	3.35978	5.09488	2.47787	2.05615	1.03994	0.0112258
ENSG00000157227.8	MMP14	148.826	167.182	147.528	372.767	473.509	493.888	154.512	446.721	0.345881	-1.53165	0.00153475
ENSG00000157423.13	HYDIN	8.31948	4.91712	6.74967	13.4196	12.9139	15.959	6.66209	14.0975	0.472573	-1.08139	0.00546859
ENSG00000157445.10	CACNA2D3	24.9584	17.7016	37.6053	7.45534	11.192	9.2394	26.7551	9.29559	2.87826	1.5252	0.0418917
ENSG00000157657.10	ZNF618	245.887	280.276	261.308	672.471	662.913	539.245	262.49	624.876	0.420068	-1.25131	0.00118943
ENSG00000157734.9	SNX22	8.31948	14.7514	8.67814	26.8392	26.6887	31.078	10.583	28.202	0.375257	-1.41405	0.00225019
ENSG00000158169.7	FANCC	19.4121	29.5027	41.4622	58.1516	74.9005	83.1546	30.1257	72.0689	0.418012	-1.25838	0.0125484
ENSG00000158604.10	TMED4	264.375	211.436	245.881	560.641	682.714	724.033	240.564	655.796	0.366827	-1.44683	0.0012798
ENSG00000158711.9	ELK4	43.4462	62.9392	65.5682	122.268	148.94	149.51	57.3178	140.239	0.408715	-1.29083	0.00188403
ENSG00000158966.9	CACHD1	29.5804	34.4199	32.7841	4.4732	15.4967	10.9193	32.2614	10.2964	3.13328	1.64767	0.0032878
ENSG00000159167.7	STC1	1496.58	1323.69	1378.86	554.677	573.376	689.595	1399.71	605.883	2.3102	1.20802	0.000276998
ENSG00000159399.5	HK2	155.297	144.563	134.029	426.445	363.311	369.576	144.63	386.444	0.374258	-1.41789	0.000324758
ENSG00000160200.13	CBS	558.329	524.165	600.72	210.24	283.245	241.064	561.072	244.85	2.29149	1.19629	0.000496469
ENSG00000160255.12	ITGB2	22.1853	7.8674	14.4636	74.5534	36.1589	52.9165	14.8387	54.5429	0.272056	-1.87802	0.0286179
ENSG00000160256.8	FAM207A	167.314	129.812	142.707	49.2052	85.2316	58.7962	146.611	64.411	2.27618	1.18661	0.00592964
ENSG00000160298.13	C21orf58	14.7902	8.85082	17.3563	40.2588	47.3509	34.4378	13.6658	40.6825	0.335913	-1.57384	0.00388613
ENSG00000160439.11	RDH13	421.52	353.049	379.91	158.053	211.788	182.268	384.826	184.036	2.09104	1.06422	0.00135678
ENSG00000160606.6	TLCD1	21.2609	22.6188	34.7126	96.9194	68.874	46.197	26.1974	70.6635	0.370735	-1.43154	0.0436744
ENSG00000160712.8	IL6R	80.4216	82.6077	78.1033	19.3839	18.0794	22.6785	80.3775	20.0473	4.0094	2.00339	5.71533e-06
ENSG00000160828.13	#N/A	11.0926	15.7348	10.6066	28.3303	32.7152	20.9986	12.478	27.348	0.456268	-1.13205	0.0171738
ENSG00000162227.3	TAF6L	23.1097	24.5856	19.2848	4.4732	12.053	11.7592	22.3267	9.42846	2.36801	1.24367	0.0118021
ENSG00000162290.12	#N/A	119.246	146.53	134.029	287.776	295.297	313.3	133.268	298.791	0.446025	-1.1648	0.000110937
ENSG00000162377.4	COA7	21.2609	36.3867	30.8556	71.5712	91.2581	73.0752	29.5011	78.6349	0.375165	-1.4144	0.00311993
ENSG00000162433.10	AK4	233.87	230.121	230.453	827.542	772.25	781.989	231.481	793.927	0.291565	-1.77811	5.07492e-06
ENSG00000162512.11	SDC3	52.69	60.9723	67.4967	301.196	165.298	158.75	60.3863	208.414	0.289742	-1.78716	0.0337035
ENSG00000162572.15	SCNN1D	2.77316	3.9337	2.89271	8.9464	5.16555	5.87962	3.19986	6.66386	0.480181	-1.05835	0.0465553
ENSG00000162692.6	VCAM1	0.924387	0.983425	2.89271	5.96427	4.30463	4.19973	1.60017	4.82287	0.331789	-1.59166	0.0202122
ENSG00000162999.8	DUSP19	5.54632	7.8674	4.82119	20.8749	17.2185	11.7592	6.0783	16.6176	0.365776	-1.45097	0.019784
ENSG00000163040.10	CCDC74A	25.8828	26.5525	22.1775	59.6427	58.5429	52.9165	24.8709	57.0341	0.436071	-1.19736	0.000206543
ENSG00000163131.6	CTSS	50.8413	55.0718	55.9258	25.3481	18.9404	31.9179	53.9463	25.4021	2.12369	1.08657	0.00216223
ENSG00000163155.7	LYSMD1	3.69755	7.8674	12.5351	41.7499	28.4105	18.4788	8.03334	29.5464	0.271889	-1.87891	0.0405666
ENSG00000163251.3	FZD5	24.9584	39.337	30.8556	8.9464	16.3576	11.7592	31.717	12.3544	2.56726	1.36023	0.0146046
ENSG00000163297.12	ANTXR2	50.8413	59.9889	62.6755	99.9015	130	172.189	57.8352	134.03	0.431509	-1.21254	0.0231153
ENSG00000163359.11	COL6A3	1.84877	0.983425	0.964238	2.98213	2.58278	3.35978	1.26548	2.9749	0.425386	-1.23316	0.00969514
ENSG00000163428.3	LRRC58	1655.58	1577.41	1674.88	736.587	682.714	679.516	1635.96	699.606	2.3384	1.22552	1.17118e-05
ENSG00000163430.5	FSTL1	259.753	210.453	242.988	676.944	535.496	478.769	237.731	563.736	0.421706	-1.24569	0.00579628
ENSG00000163466.11	ARPC2	1103.72	1148.64	1054.88	2688.39	2256.49	2466.08	1102.41	2470.32	0.446263	-1.16404	0.000429145
ENSG00000163491.12	NEK10	86.8923	102.276	94.4953	44.732	36.1589	45.357	94.5546	42.0826	2.24688	1.16792	0.000601958
ENSG00000163521.11	GLB1L	5.54632	12.7845	6.74967	19.3839	27.5496	25.1984	8.36017	24.0439	0.347704	-1.52407	0.00897373
ENSG00000163536.8	SERPINI1	12.017	12.7845	15.4278	7.45534	2.58278	2.51984	13.4098	4.18598	3.2035	1.67965	0.00884194
ENSG00000163624.5	CDS1	22.1853	19.6685	24.1059	8.9464	8.60926	6.71956	21.9866	8.09174	2.71716	1.4421	0.000680138
ENSG00000163888.3	CAMK2N2	110.002	145.547	124.387	65.607	64.5694	46.197	126.645	58.7911	2.15415	1.10712	0.00496063
ENSG00000163946.9	TASOR	138.658	129.812	164.885	268.392	276.357	415.773	144.452	320.174	0.451166	-1.14827	0.0230399
ENSG00000164010.9	ERMAP	13.8658	13.7679	10.6066	32.8035	25.8278	22.6785	12.7468	27.1033	0.470305	-1.08833	0.0106714
ENSG00000164039.10	BDH2	9.24387	8.85082	8.67814	28.3303	33.5761	19.3187	8.92428	27.075	0.329613	-1.60116	0.0120985
ENSG00000164056.6	SPRY1	17.5633	16.7182	21.2132	40.2588	37.8807	39.4774	18.4983	39.2057	0.471826	-1.08367	0.00017997
ENSG00000164116.12	GUCY1A1	22.1853	33.4364	34.7126	14.9107	14.6357	13.4391	30.1114	14.3285	2.1015	1.07142	0.0169583
ENSG00000164162.8	ANAPC10	21.2609	37.3701	31.8198	68.5891	49.0728	68.0356	30.1503	61.8991	0.487087	-1.03775	0.0163339
ENSG00000164163.6	ABCE1	317.065	365.834	336.519	773.864	600.065	729.072	339.806	701	0.484744	-1.0447	0.00259664
ENSG00000164167.5	LSM6	24.9584	27.5359	26.0344	82.0087	111.059	118.432	26.1762	103.833	0.252098	-1.98794	0.00222878
ENSG00000164181.9	ELOVL7	13.8658	19.6685	20.249	5.96427	11.192	6.71956	17.9278	7.95862	2.25262	1.1716	0.0187945
ENSG00000164241.9	C5orf63	3.69755	0.983425	0.964238	10.4375	6.8874	9.2394	1.88174	8.85476	0.212511	-2.23439	0.00726444
ENSG00000164284.10	GRPEL2	121.095	125.878	104.138	453.284	320.264	314.979	117.037	362.843	0.322555	-1.63238	0.00578497
ENSG00000164483.12	SAMD3	11.0926	4.91712	10.6066	19.3839	19.8013	16.7989	8.87213	18.6614	0.475428	-1.0727	0.0111378
ENSG00000164877.14	MICALL2	60.0851	53.1049	35.6768	13.4196	25.8278	25.1984	49.6223	21.4819	2.30996	1.20787	0.027565
ENSG00000164920.5	OSR2	18.4877	30.4862	26.9987	2.98213	10.3311	9.2394	25.3242	7.51755	3.36868	1.75218	0.0136505
ENSG00000164983.6	TMEM65	80.4216	78.674	81.9602	360.838	292.715	293.141	80.3519	315.565	0.254629	-1.97353	0.000486098
ENSG00000165105.9	RASEF	39.7486	37.3701	30.8556	16.4017	12.053	10.0793	35.9915	12.8447	2.80205	1.48648	0.00205113
ENSG00000165169.6	DYNLT3	49.9169	41.3038	51.1046	71.5712	122.251	134.391	47.4418	109.405	0.433636	-1.20544	0.0335334
ENSG00000165300.6	SLITRK5	2.77316	1.96685	0.964238	8.9464	13.7748	8.39945	1.90142	10.3736	0.183294	-2.44776	0.00901805
ENSG00000165410.10	CFL2	73.0265	76.7071	67.4967	332.508	461.456	446.011	72.4101	413.325	0.175189	-2.51301	0.0011155
ENSG00000165730.10	STOX1	3.69755	8.85082	0.964238	16.4017	13.7748	15.119	4.5042	15.0985	0.298321	-1.74506	0.0121203
ENSG00000165782.6	PIP4P1	48.9925	45.2375	44.3549	132.705	122.251	99.1135	46.195	118.023	0.391406	-1.35326	0.00200951
ENSG00000165879.7	FRAT1	9.24387	13.7679	14.4636	20.8749	25.8278	28.5581	12.4918	25.0869	0.49794	-1.00596	0.0105857
ENSG00000165948.6	IFI27L1	108.153	119.978	103.173	220.678	248.808	202.427	110.435	223.971	0.493077	-1.02012	0.00139212
ENSG00000166086.8	JAM3	149.751	123.911	156.207	435.392	338.344	301.54	143.29	358.425	0.399775	-1.32274	0.00637761
ENSG00000166348.13	USP54	39.7486	44.2541	39.5338	92.4462	92.98	89.0342	41.1788	91.4868	0.450107	-1.15166	1.40714e-05
ENSG00000166432.10	ZMAT1	11.0926	15.7348	10.6066	38.7677	31.8542	35.2777	12.478	35.2999	0.353486	-1.50028	0.000901282
ENSG00000166479.5	TMX3	168.238	172.099	219.846	399.606	401.191	561.923	186.728	454.24	0.411078	-1.28252	0.00898479
ENSG00000166741.3	NNMT	2374.75	2467.41	2500.27	770.882	819.601	788.708	2447.48	793.064	3.0861	1.62579	2.08029e-06
ENSG00000166831.4	RBPMS2	39.7486	47.2044	43.3907	93.9372	121.391	82.3146	43.4479	99.2141	0.437921	-1.19126	0.00908542
ENSG00000166848.5	TERF2IP	281.014	266.508	299.878	799.212	642.251	720.673	282.467	720.712	0.391927	-1.35134	0.000696658
ENSG00000166900.10	STX3	547.237	502.53	586.257	292.249	217.814	223.425	545.341	244.496	2.23047	1.15735	0.0009034
ENSG00000166908.13	PIP4K2C	890.184	764.121	851.422	257.955	409.801	460.29	835.242	376.015	2.2213	1.1514	0.00299314
ENSG00000166965.8	RCCD1	68.4046	88.5082	75.2106	196.821	172.185	163.789	77.3745	177.598	0.435671	-1.19869	0.00096649
ENSG00000166971.12	AKTIP	12.9414	15.7348	21.2132	43.2409	30.9933	31.9179	16.6298	35.3841	0.46998	-1.08933	0.015431
ENSG00000167034.9	NKX3-1	263.45	284.21	281.557	110.339	116.225	130.191	276.406	118.918	2.32433	1.21681	5.69516e-05
ENSG00000167114.8	SLC27A4	22.1853	25.569	23.1417	58.1516	51.6555	57.1163	23.632	55.6411	0.424722	-1.23541	0.00014246
ENSG00000167193.7	CRK	204.289	196.685	216.954	885.694	1103.71	1002.05	205.976	997.152	0.206564	-2.27534	0.000235111
ENSG00000167216.12	KATNAL2	17.5633	14.7514	11.5709	34.2945	31.8542	30.238	14.6285	32.1289	0.455307	-1.13509	0.00112152
ENSG00000167306.14	MYO5B	10.1683	13.7679	10.6066	26.8392	26.6887	15.959	11.5143	23.1623	0.497113	-1.00835	0.0367671
ENSG00000167333.8	TRIM68	21.2609	24.5856	30.8556	59.6427	60.2648	44.5171	25.5674	54.8082	0.466488	-1.10009	0.007576
ENSG00000167393.12	PPP2R3B	9.24387	5.90055	6.74967	2.98213	2.58278	3.35978	7.29803	2.9749	2.4532	1.29467	0.013641
ENSG00000167608.7	TMC4	3.69755	0.983425	1.92848	4.4732	5.16555	5.03967	2.20315	4.89281	0.450283	-1.1511	0.0308959
ENSG00000167619.7	TMEM145	63.7827	70.8066	64.6039	19.3839	30.1324	24.3584	66.3977	24.6249	2.69637	1.43102	0.000395527
ENSG00000167642.8	SPINT2	8.31948	6.88397	6.74967	1.49107	5.16555	0	7.31771	2.21887	3.29794	1.72156	0.0342804
ENSG00000167720.8	SRR	13.8658	24.5856	20.249	52.1873	37.0198	53.7565	19.5668	47.6545	0.410597	-1.28421	0.0104482
ENSG00000167766.14	ZNF83	65.6314	46.221	56.89	152.089	116.225	101.633	56.2475	123.316	0.456126	-1.1325	0.0138066
ENSG00000167771.5	RCOR2	0	2.95027	1.92848	4.4732	6.02648	4.19973	1.62625	4.8998	0.331901	-1.59117	0.0341165
ENSG00000168003.12	SLC3A2	1654.65	1741.64	1859.05	568.097	819.601	807.187	1751.78	731.628	2.39436	1.25964	0.000541137
ENSG00000168016.9	TRANK1	178.407	183.9	259.38	50.6963	61.1257	121.792	207.229	77.8713	2.66117	1.41206	0.0195076
ENSG00000168101.10	NUDT16L1	131.263	126.862	110.887	265.41	255.695	236.025	123.004	252.376	0.487383	-1.03687	0.000261733
ENSG00000168528.7	SERINC2	14.7902	11.8011	11.5709	5.96427	6.02648	3.35978	12.7207	5.11684	2.48605	1.31385	0.00500943
ENSG00000168566.11	SNRNP48	557.405	575.303	597.827	238.571	241.059	284.741	576.845	254.79	2.264	1.17887	7.12391e-05
ENSG00000168569.7	TMEM223	260.677	211.436	225.632	694.837	450.264	475.409	232.582	540.17	0.430571	-1.21568	0.0176672
ENSG00000168795.4	ZBTB5	58.2364	63.9226	60.747	171.473	145.496	140.271	60.9686	152.413	0.400022	-1.32185	0.00073074
ENSG00000168993.10	CPLX1	29.5804	40.3204	29.8914	0	3.4437	3.35978	33.264	2.26783	14.6678	3.87458	0.00111873
ENSG00000169105.6	CHST14	88.7411	89.4916	82.9245	195.33	183.377	215.866	87.0524	198.191	0.439235	-1.18694	0.000332697
ENSG00000169136.4	ATF5	131.263	121.945	168.742	235.589	370.198	276.342	140.65	294.043	0.478331	-1.06392	0.0223031
ENSG00000169252.4	ADRB2	103.531	106.21	95.4595	25.3481	19.8013	35.2777	101.734	26.809	3.79475	1.924	0.000175667
ENSG00000169330.4	MINAR1	12.9414	4.91712	12.5351	2.98213	0.860926	0.839945	10.1312	1.561	6.4902	2.69826	0.0339019
ENSG00000169607.8	CKAP2L	242.189	230.121	242.988	796.23	563.045	519.926	238.433	626.4	0.38064	-1.3935	0.0106967
ENSG00000169679.10	BUB1	71.1778	73.7568	68.4609	138.669	191.986	162.109	71.1318	164.255	0.433057	-1.20737	0.00386764
ENSG00000169783.8	LINGO1	5.54632	3.9337	2.89271	16.4017	14.6357	10.9193	4.12424	13.9856	0.294892	-1.76174	0.00530297
ENSG00000169857.3	AVEN	134.96	142.597	171.634	52.1873	88.6753	79.7948	149.73	73.5525	2.0357	1.02552	0.00826772
ENSG00000169991.6	IFFO2	43.4462	41.3038	38.5695	16.4017	16.3576	16.7989	41.1065	16.5194	2.48838	1.3152	6.49647e-05
ENSG00000170088.9	TMEM192	213.533	195.701	214.061	101.393	84.3707	94.9138	207.765	93.559	2.22069	1.15101	0.000127286
ENSG00000170113.11	NIPA1	148.826	156.364	171.634	90.9551	55.0992	60.476	158.942	68.8435	2.30874	1.20711	0.00229188
ENSG00000170142.7	UBE2E1	413.201	408.121	430.05	1981.63	1136.42	1098.65	417.124	1405.57	0.296766	-1.7526	0.0265756
ENSG00000170312.11	CDK1	211.685	231.105	222.739	715.712	424.436	495.568	221.843	545.239	0.406873	-1.29735	0.0211853
ENSG00000170439.5	METTL7B	6.47071	3.9337	5.78543	22.366	18.9404	17.6388	5.39661	19.6484	0.274659	-1.86429	0.000879136
ENSG00000170442.7	KRT86	62.8583	35.4033	40.498	1.49107	2.58278	3.35978	46.2532	2.47787	18.6665	4.22238	0.00660179
ENSG00000170779.10	CDCA4	203.365	172.099	193.812	383.204	501.92	480.449	189.759	455.191	0.416877	-1.26231	0.00214001
ENSG00000170899.6	GSTA4	48.0681	56.0552	70.3894	168.491	119.669	96.5937	58.1709	128.251	0.453571	-1.1406	0.0341826
ENSG00000171150.7	SOCS5	46.2193	36.3867	35.6768	82.0087	80.927	100.793	39.4276	87.9097	0.448501	-1.15682	0.00265663
ENSG00000171357.5	LURAP1	10.1683	7.8674	6.74967	35.7856	24.1059	27.7182	8.26177	29.2032	0.282906	-1.82161	0.00433075
ENSG00000171388.9	APLN	32.3535	14.7514	33.7483	67.098	54.2383	48.7168	26.9511	56.6844	0.475459	-1.07261	0.0221224
ENSG00000171435.9	KSR2	19.4121	32.453	29.8914	1.49107	13.7748	5.03967	27.2522	6.76852	4.02631	2.00946	0.0192953
ENSG00000171443.6	ZNF524	92.4387	103.26	86.7814	17.8928	54.2383	55.4364	94.1599	42.5225	2.21435	1.14689	0.0175144
ENSG00000171451.13	DSEL	581.439	609.723	640.254	228.133	294.437	312.46	610.472	278.343	2.19324	1.13306	0.000416905
ENSG00000171617.9	ENC1	140.507	143.58	161.028	460.74	389.999	355.297	148.371	402.012	0.369072	-1.43802	0.00131943
ENSG00000171791.10	BCL2	32.3535	43.2707	46.2834	16.4017	18.0794	25.1984	40.6359	19.8932	2.0427	1.03048	0.0144471
ENSG00000171848.9	RRM2	415.974	464.176	446.442	917.006	969.402	901.261	442.197	929.223	0.475879	-1.07133	4.05965e-05
ENSG00000172061.7	LRRC15	4.62193	0.983425	8.67814	17.8928	18.9404	13.4391	4.76117	16.7574	0.284123	-1.81541	0.0126456
ENSG00000172086.7	KRCC1	52.69	39.337	61.7112	105.866	95.5627	125.992	51.2461	109.14	0.469544	-1.09067	0.00634123
ENSG00000172197.9	MBOAT1	3.69755	0	3.85695	8.9464	6.8874	9.2394	2.51817	8.35773	0.301298	-1.73074	0.0161772
ENSG00000172216.4	CEBPB	1233.13	1211.58	1289.19	375.749	501.92	494.728	1244.63	457.465	2.72071	1.44398	7.44557e-05
ENSG00000172260.9	NEGR1	97.985	106.21	80.0317	25.3481	30.9933	23.5185	94.7422	26.62	3.55906	1.8315	0.00106838
ENSG00000172296.8	SPTLC3	182.104	195.701	191.883	62.6248	82.6489	61.316	189.896	68.8632	2.75759	1.46341	0.000111428
ENSG00000172345.9	STARD5	47.1437	56.0552	41.4622	5.96427	20.6622	13.4391	48.2204	13.3552	3.61061	1.85224	0.00437369
ENSG00000172716.12	SLFN11	83.1948	72.7734	75.2106	198.312	303.046	333.458	77.0596	278.272	0.276922	-1.85245	0.00803687
ENSG00000172731.9	LRRC20	6.47071	3.9337	2.89271	26.8392	53.3774	41.1573	4.43237	40.458	0.109555	-3.19027	0.00963853
ENSG00000172927.3	MYEOV	12.9414	11.8011	11.5709	2.98213	9.47018	4.19973	12.1045	5.55068	2.18072	1.1248	0.032294
ENSG00000172954.9	LCLAT1	110.926	99.3259	118.601	41.7499	57.682	47.8769	109.618	49.1029	2.23241	1.1586	0.00114075
ENSG00000173163.6	COMMD1	183.029	136.696	160.063	402.588	328.013	309.1	159.929	346.567	0.461467	-1.1157	0.0040734
ENSG00000173166.13	RAPH1	21.2609	14.7514	22.1775	43.2409	37.0198	48.7168	19.3966	42.9925	0.451162	-1.14828	0.00455588
ENSG00000173281.4	PPP1R3B	193.197	221.271	189.955	64.1159	67.1522	70.5554	201.474	67.2745	2.99481	1.58246	0.000186515
ENSG00000173334.3	TRIB1	188.575	179.967	205.383	61.1338	103.311	89.8741	191.308	84.773	2.25671	1.17422	0.00183065
ENSG00000173517.6	PEAK1	73.9509	74.7403	62.6755	150.598	157.549	143.631	70.4555	150.593	0.467855	-1.09587	0.000138264
ENSG00000173744.13	AGFG1	92.4387	109.16	121.494	240.062	228.145	257.023	107.698	241.743	0.445504	-1.16649	0.000351329
ENSG00000174332.3	GLIS1	27.7316	21.6353	31.8198	2.98213	8.60926	9.2394	27.0623	6.9436	3.89744	1.96253	0.00485644
ENSG00000174574.11	AKIRIN1	534.295	564.486	558.294	305.669	230.728	236.865	552.358	257.754	2.14297	1.09961	0.000331867
ENSG00000174804.3	FZD4	33.2779	43.2707	27.9629	11.9285	15.4967	20.1587	34.8372	15.8613	2.19636	1.13512	0.02021
ENSG00000175322.7	ZNF519	8.31948	5.90055	11.5709	28.3303	27.5496	16.7989	8.59696	24.2263	0.354861	-1.49467	0.0184136
ENSG00000175643.7	RMI2	44.3706	54.0883	44.3549	107.357	107.616	104.993	47.6046	106.655	0.446341	-1.16378	6.066e-05
ENSG00000175898.4	#N/A	31.4291	27.5359	26.9987	13.4196	6.02648	7.55951	28.6546	9.00186	3.18318	1.67047	0.00176474
ENSG00000175906.4	ARL4D	51.7656	47.2044	41.4622	95.4283	98.1455	97.4336	46.8108	97.0025	0.482573	-1.05118	8.40388e-05
ENSG00000175938.6	ORAI3	21.2609	18.6851	30.8556	76.0444	91.2581	66.3557	23.6005	77.8861	0.303013	-1.72255	0.0026254
ENSG00000175984.10	DENND2C	4.62193	10.8177	13.4993	1.49107	1.72185	2.51984	9.64631	1.91092	5.048	2.33571	0.0431512
ENSG00000176024.12	ZNF613	12.017	14.7514	5.78543	29.8213	22.3841	21.8386	10.8513	24.6813	0.439655	-1.18556	0.0201072
ENSG00000176171.7	BNIP3	209.836	283.226	281.557	872.274	518.277	704.714	258.206	698.422	0.3697	-1.43557	0.0138056
ENSG00000176383.8	B3GNT4	5.54632	5.90055	0.964238	10.4375	9.47018	8.39945	4.13703	9.4357	0.438445	-1.18953	0.035329
ENSG00000176476.4	SGF29	54.5388	39.337	57.8543	28.3303	25.8278	18.4788	50.5767	24.2123	2.08889	1.06273	0.0147866
ENSG00000176597.7	B3GNT5	159.919	192.751	219.846	76.0444	76.6224	105.833	190.839	86.1666	2.21476	1.14715	0.0062803
ENSG00000176658.12	MYO1D	13.8658	11.8011	7.7139	1.49107	1.72185	0.839945	11.1269	1.35095	8.23635	3.042	0.00587992
ENSG00000176871.4	WSB2	182.104	222.254	198.633	515.909	540.661	667.756	200.997	574.776	0.349697	-1.51582	0.00152048
ENSG00000176933.4	TOB2P1	9.24387	9.83425	6.74967	31.3124	36.1589	22.6785	8.60926	30.0499	0.286498	-1.8034	0.00613389
ENSG00000177283.4	FZD8	20.3365	20.6519	21.2132	1.49107	7.74833	12.5992	20.7339	7.27952	2.84825	1.51007	0.0140155
ENSG00000177425.6	PAWR	440.932	495.646	510.082	226.642	234.172	213.346	482.22	224.72	2.14587	1.10156	0.000300546
ENSG00000177426.16	TGIF1	36.0511	47.2044	42.4265	73.0623	111.059	83.1546	41.894	89.0921	0.470232	-1.08855	0.0161951
ENSG00000177432.6	NAP1L5	104.456	78.674	69.4251	34.2945	24.1059	26.8782	84.1849	28.4262	2.96152	1.56634	0.00693823
ENSG00000177683.9	THAP5	102.607	74.7403	81.9602	275.847	221.258	266.263	86.4358	254.456	0.339689	-1.55772	0.000864302
ENSG00000177733.4	HNRNPA0	605.473	563.502	550.58	948.319	1497.15	1241.44	573.185	1228.97	0.466395	-1.10038	0.0146893
ENSG00000178057.10	NDUFAF3	393.789	446.475	388.588	991.56	791.191	686.235	409.617	822.995	0.497715	-1.00661	0.0106567
ENSG00000178096.8	BOLA1	2.77316	5.90055	0.964238	8.9464	9.47018	9.2394	3.21265	9.21866	0.348494	-1.52079	0.0143449
ENSG00000178150.4	ZNF114	9.24387	4.91712	5.78543	17.8928	13.7748	15.119	6.64881	15.5955	0.426327	-1.22997	0.00755084
ENSG00000178821.8	TMEM52	3.69755	1.96685	3.85695	1.49107	0.860926	0	3.17378	0.783998	4.0482	2.01728	0.0324803
ENSG00000178878.8	APOLD1	39.7486	40.3204	41.4622	79.0266	99.0064	86.5143	40.5104	88.1825	0.459393	-1.1222	0.00123358
ENSG00000179029.10	TMEM107	82.2704	56.0552	81.9602	213.223	149.801	157.07	73.4286	173.364	0.42355	-1.23939	0.0102176
ENSG00000179131.7	AC073335.1	3.69755	2.95027	1.92848	7.45534	7.74833	5.03967	2.85877	6.74778	0.42366	-1.23902	0.0176895
ENSG00000179242.11	CDH4	160.843	153.414	139.814	79.0266	57.682	48.7168	151.357	61.8085	2.44881	1.29208	0.00119476
ENSG00000179454.9	KLHL28	193.197	179.967	208.275	80.5176	87.8144	94.9138	193.813	87.7486	2.20873	1.14322	0.000319606
ENSG00000179674.2	ARL14	16.639	20.6519	21.2132	11.9285	6.8874	8.39945	19.5014	9.0718	2.14967	1.10411	0.00735186
ENSG00000179833.4	SERTAD2	61.0095	77.6905	56.89	247.517	206.622	193.187	65.1967	215.776	0.302151	-1.72666	0.00100956
ENSG00000179862.5	CITED4	24.034	18.6851	25.0702	2.98213	2.58278	9.2394	22.5964	4.93477	4.57903	2.19504	0.00379676
ENSG00000179941.6	BBS10	12.9414	19.6685	19.2848	29.8213	30.9933	43.6771	17.2982	34.8306	0.496639	-1.00973	0.0238713
ENSG00000180488.10	MIGA1	207.987	240.939	178.384	104.375	98.1455	99.9535	209.103	100.825	2.07393	1.05237	0.00397373
ENSG00000180611.6	MB21D2	144.204	154.398	184.169	77.5355	74.0396	88.1942	160.924	79.9231	2.01348	1.00969	0.00312085
ENSG00000180667.6	YOD1	38.8242	35.4033	53.0331	11.9285	22.3841	10.0793	42.4202	14.7973	2.86675	1.51942	0.0139926
ENSG00000180694.9	TMEM64	240.34	283.226	264.201	96.9194	99.8674	105.833	262.589	100.873	2.60316	1.38026	0.000217801
ENSG00000180758.10	GPR157	63.7827	52.1215	49.1761	16.4017	28.4105	36.9576	55.0268	27.2566	2.01884	1.01353	0.0202998
ENSG00000180938.5	ZNF572	10.1683	8.85082	6.74967	32.8035	33.5761	25.1984	8.58958	30.526	0.281386	-1.82938	0.00153794
ENSG00000181104.6	F2R	69.329	59.9889	66.5324	156.562	98.1455	138.591	65.2834	131.1	0.497969	-1.00587	0.0197397
ENSG00000181192.7	DHTKD1	140.507	124.895	114.744	286.285	298.741	299.02	126.715	294.682	0.430007	-1.21757	4.0319e-05
ENSG00000181404.13	WASHC1	25.8828	27.5359	17.3563	10.4375	11.192	12.5992	23.5917	11.4096	2.06771	1.04803	0.0193219
ENSG00000181444.8	ZNF467	38.8242	22.6188	19.2848	55.1695	61.1257	56.2763	26.9093	57.5238	0.467793	-1.09606	0.00830949
ENSG00000181472.4	ZBTB2	48.9925	64.906	59.7827	156.562	159.271	128.512	57.8938	148.115	0.39087	-1.35524	0.00116036
ENSG00000182253.10	SYNM	13.8658	9.83425	0.964238	26.8392	35.298	23.5185	8.22143	28.5519	0.287947	-1.79612	0.0171623
ENSG00000182379.9	NXPH4	64.7071	58.022	51.1046	14.9107	37.8807	22.6785	57.9446	25.1566	2.30335	1.20373	0.0136884
ENSG00000182459.4	TEX19	2.77316	0.983425	0	10.4375	8.60926	14.2791	1.25219	11.1086	0.112723	-3.14915	0.00606181
ENSG00000182612.6	TSPAN10	6.47071	5.90055	4.82119	16.4017	13.7748	9.2394	5.73081	13.1386	0.43618	-1.197	0.0260508
ENSG00000182771.13	GRID1	9.24387	12.7845	6.74967	2.98213	0.860926	5.87962	9.59268	3.24089	2.95989	1.56554	0.0492852
ENSG00000182870.8	GALNT9	48.0681	45.2375	73.2821	32.8035	7.74833	17.6388	55.5292	19.3969	2.86279	1.51742	0.0348998
ENSG00000182912.6	TSPEAR-AS2	2.77316	1.96685	0.964238	5.96427	7.74833	6.71956	1.90142	6.81072	0.27918	-1.84073	0.00261953
ENSG00000182934.7	SRPRA	226.475	208.486	210.204	548.713	589.734	581.242	215.055	573.23	0.375164	-1.41441	1.2913e-05
ENSG00000182985.12	CADM1	517.656	514.331	504.296	143.142	217.814	207.466	512.095	189.474	2.70271	1.43441	0.000168633
ENSG00000183018.4	SPNS2	11.0926	11.8011	11.5709	4.4732	3.4437	0.839945	11.4882	2.91895	3.93573	1.97663	0.00147006
ENSG00000183023.14	SLC8A1	80.4216	77.6905	84.8529	22.366	49.0728	36.1176	80.9884	35.8521	2.25896	1.17566	0.00483264
ENSG00000183309.7	ZNF623	29.5804	23.6022	36.641	90.9551	61.9866	72.2353	29.9412	75.059	0.398902	-1.32589	0.00826935
ENSG00000183454.9	GRIN2A	36.0511	34.4199	30.8556	4.4732	19.8013	12.5992	33.7755	12.2912	2.74794	1.45835	0.0101447
ENSG00000183570.12	PCBP3	23.1097	28.5193	35.6768	4.4732	16.3576	15.959	29.1019	12.2632	2.3731	1.24677	0.0342487
ENSG00000183628.8	DGCR6	17.5633	18.6851	20.249	5.96427	12.9139	7.55951	18.8325	8.81255	2.137	1.09559	0.0110711
ENSG00000183723.8	CMTM4	55.4632	59.9889	40.498	141.651	170.463	149.51	51.9834	153.875	0.337829	-1.56564	0.000613417
ENSG00000183856.6	IQGAP3	33.2779	49.1712	24.1059	101.393	85.2316	65.5157	35.5184	84.0466	0.422603	-1.24263	0.0187476
ENSG00000184226.10	PCDH9	343.872	372.718	372.196	205.767	155.828	147.83	362.928	169.808	2.13728	1.09578	0.000705059
ENSG00000184363.5	PKP3	288.409	283.226	257.452	140.16	105.033	99.1135	276.362	114.769	2.40799	1.26783	0.000539789
ENSG00000184414.2	IRS3P	0.924387	0.983425	2.89271	5.96427	5.16555	5.03967	1.60017	5.38983	0.296888	-1.75201	0.00588594
ENSG00000184428.8	TOP1MT	671.105	652.01	618.076	207.258	411.522	342.698	647.064	320.493	2.01897	1.01362	0.00621409
ENSG00000184441.4	AP001062.1	2.77316	3.9337	4.82119	34.2945	16.3576	19.3187	3.84268	23.3236	0.164755	-2.60161	0.0251415
ENSG00000184508.6	HDDC3	32.3535	33.4364	27.9629	98.4104	76.6224	67.1956	31.251	80.7428	0.387043	-1.36943	0.00621802
ENSG00000184524.5	CEND1	15.7146	24.5856	27.9629	4.4732	8.60926	11.7592	22.7544	8.28056	2.74792	1.45834	0.0264996
ENSG00000184584.8	STING1	5.54632	9.83425	2.89271	22.366	15.4967	24.3584	6.09109	20.7404	0.293683	-1.76767	0.012072
ENSG00000184635.9	ZNF93	10.1683	9.83425	15.4278	34.2945	26.6887	28.5581	11.8101	29.8471	0.395686	-1.33757	0.00348228
ENSG00000184967.2	NOC4L	74.8753	66.8729	82.9245	17.8928	41.3244	38.6375	74.8909	32.6182	2.29598	1.19911	0.00839996
ENSG00000185000.5	DGAT1	120.17	138.663	130.172	53.6784	71.4568	66.3557	129.668	63.8303	2.03146	1.02251	0.000936356
ENSG00000185112.4	FAM43A	320.762	234.055	291.2	53.6784	80.927	86.5143	282.006	73.7066	3.82606	1.93586	0.00160561
ENSG00000185261.9	KIAA0825	11.0926	9.83425	9.64238	0	7.74833	3.35978	10.1898	3.7027	2.75198	1.46047	0.0471503
ENSG00000185432.10	METTL7A	5.54632	5.90055	1.92848	25.3481	15.4967	12.5992	4.45845	17.8147	0.250268	-1.99845	0.0302663
ENSG00000185585.15	OLFML2A	0	0.983425	0.964238	8.9464	15.4967	25.1984	0.649221	16.5471	0.0392346	-4.67173	0.0283136
ENSG00000185955.4	C7orf61	3.69755	3.9337	3.85695	10.4375	12.053	11.7592	3.8294	11.4166	0.335425	-1.57594	0.000111422
ENSG00000186352.4	ANKRD37	11.0926	15.7348	32.7841	83.4998	67.1522	55.4364	19.8705	68.6961	0.289252	-1.7896	0.00957912
ENSG00000186469.4	GNG2	7.39509	2.95027	3.85695	16.4017	16.3576	13.4391	4.73411	15.3995	0.30742	-1.70172	0.00310706
ENSG00000186470.9	BTN3A2	142.356	130.795	117.637	275.847	273.774	296.501	130.263	282.041	0.461858	-1.11448	0.000117834
ENSG00000186615.6	KTN1-AS1	7.39509	7.8674	13.4993	25.3481	20.6622	14.2791	9.58727	20.0965	0.477062	-1.06775	0.0490483
ENSG00000186635.10	ARAP1	600.851	552.685	531.295	108.848	336.622	373.776	561.61	273.082	2.05656	1.04024	0.0277521
ENSG00000186642.11	PDE2A	173.785	119.978	154.278	92.4462	71.4568	58.7962	149.347	74.233	2.01186	1.00853	0.0154498
ENSG00000186654.16	PRR5	13.8658	21.6353	28.9271	4.4732	7.74833	10.9193	21.4761	7.71361	2.78418	1.47725	0.0436951
ENSG00000186832.4	KRT16	9.24387	11.8011	14.4636	1.49107	0.860926	1.67989	11.8362	1.34396	8.80693	3.13864	0.00235064
ENSG00000186897.3	C1QL4	3.69755	0.983425	4.82119	5.96427	9.47018	9.2394	3.16739	8.22462	0.385111	-1.37666	0.0345512
ENSG00000187094.7	CCK	12.9414	10.8177	10.6066	5.96427	7.74833	2.51984	11.4552	5.41081	2.1171	1.08209	0.0239497
ENSG00000187456.9	#N/A	16.639	11.8011	12.5351	58.1516	27.5496	35.2777	13.6584	40.3263	0.338697	-1.56193	0.0457258
ENSG00000187479.4	C11orf96	32.3535	36.3867	38.5695	52.1873	99.0064	94.0739	35.7699	81.7559	0.437521	-1.19258	0.0371792
ENSG00000187650.3	VMAC	3.69755	2.95027	0.964238	5.96427	6.02648	5.03967	2.53735	5.67681	0.446968	-1.16176	0.0230708
ENSG00000187678.8	SPRY4	26.8072	26.5525	35.6768	59.6427	50.7946	73.9152	29.6788	61.4508	0.482969	-1.05	0.0125545
ENSG00000187764.7	SEMA4D	17.5633	18.6851	16.392	29.8213	42.1854	36.1176	17.5468	36.0414	0.486851	-1.03845	0.00700902
ENSG00000187953.6	PMS2CL	1.84877	2.95027	1.92848	1.49107	0.860926	0.839945	2.24251	1.06398	2.10766	1.07564	0.0465532
ENSG00000188001.5	TPRG1	2.77316	1.96685	3.85695	7.45534	4.30463	5.87962	2.86565	5.87986	0.487368	-1.03692	0.0469065
ENSG00000188039.9	NWD1	0	0.983425	0.964238	5.96427	4.30463	4.19973	0.649221	4.82287	0.134613	-2.89311	0.00315126
ENSG00000188070.8	C11orf95	69.329	59.0055	62.6755	150.598	130	109.193	63.67	129.93	0.490032	-1.02905	0.00578979
ENSG00000188227.8	ZNF793	15.7146	7.8674	16.392	43.2409	33.5761	26.0383	13.3247	34.2851	0.388643	-1.36348	0.021023
ENSG00000188322.4	SBK1	9.24387	8.85082	9.64238	4.4732	2.58278	5.87962	9.24569	4.31186	2.14424	1.10047	0.00736537
ENSG00000188486.3	H2AX	162.692	194.718	168.742	444.338	466.622	356.137	175.384	422.365	0.415242	-1.26798	0.00215776
ENSG00000188643.6	S100A16	320.762	336.331	310.485	2434.91	1662.45	1491.74	322.526	1863.03	0.173119	-2.53017	0.00605645
ENSG00000188732.6	FAM221A	0.924387	3.9337	2.89271	8.9464	8.60926	5.03967	2.5836	7.53178	0.343027	-1.54361	0.0318466
ENSG00000188760.6	TMEM198	56.3876	74.7403	60.747	8.9464	4.30463	10.9193	63.9583	8.05677	7.93845	2.98886	0.000680078
ENSG00000188818.8	ZDHHC11	0	2.95027	3.85695	5.96427	6.8874	5.03967	2.26908	5.96378	0.380476	-1.39412	0.0447913
ENSG00000189221.5	MAOA	0.924387	0.983425	0	2.98213	1.72185	1.67989	0.635937	2.12796	0.298848	-1.74251	0.0488116
ENSG00000189362.7	NEMP2	28.656	49.1712	39.5338	117.794	94.7018	93.2339	39.1203	101.91	0.383871	-1.38131	0.00318678
ENSG00000189410.7	SH2D5	129.414	130.795	133.065	46.2231	52.5165	57.1163	131.091	51.9519	2.52332	1.33532	1.86278e-05
ENSG00000196172.8	ZNF681	2.77316	1.96685	4.82119	10.4375	13.7748	20.1587	3.18707	14.7903	0.215483	-2.21435	0.0175512
ENSG00000196396.5	PTPN1	1584.4	1560.69	1614.13	587.48	890.197	886.982	1586.41	788.22	2.01265	1.00909	0.00141612
ENSG00000196460.8	RFX8	1.84877	2.95027	0	11.9285	7.74833	6.71956	1.59968	8.79881	0.181807	-2.45952	0.0164511
ENSG00000196466.6	ZNF799	9.24387	6.88397	5.78543	22.366	16.3576	15.119	7.30442	17.9475	0.406987	-1.29694	0.0123767
ENSG00000196628.9	TCF4	124.792	95.3922	98.3523	256.464	233.311	236.025	106.179	241.933	0.438877	-1.18811	0.000332807
ENSG00000196715.5	VKORC1L1	203.365	230.121	198.633	436.883	377.085	466.17	210.706	426.713	0.49379	-1.01803	0.00151714
ENSG00000196810.4	CTBP1-DT	10.1683	7.8674	5.78543	40.2588	40.4635	26.8782	7.94036	35.8669	0.221384	-2.17538	0.00392888
ENSG00000197045.8	GMFB	179.331	207.503	200.561	644.141	516.555	613.16	195.798	591.285	0.33114	-1.59449	0.000550815
ENSG00000197056.5	ZMYM1	39.7486	35.4033	25.0702	86.4819	55.0992	62.9959	33.4074	68.1923	0.489899	-1.02944	0.0285504
ENSG00000197124.7	ZNF682	12.9414	8.85082	15.4278	26.8392	25.8278	23.5185	12.4067	25.3951	0.488545	-1.03344	0.00381571
ENSG00000197149.4	AC107956.1	0.924387	2.95027	1.92848	7.45534	6.8874	3.35978	1.93438	5.90084	0.327814	-1.60905	0.0479936
ENSG00000197261.7	C6orf141	11.0926	7.8674	11.5709	2.98213	6.02648	0.839945	10.177	3.28285	3.10004	1.63229	0.0222576
ENSG00000197358.8	BNIP3P1	73.0265	99.3259	72.3178	244.535	154.106	169.669	81.5568	189.437	0.430523	-1.21584	0.0211539
ENSG00000197459.2	#N/A	7.39509	1.96685	5.78543	17.8928	18.0794	22.6785	5.04912	19.5503	0.258264	-1.95308	0.00295857
ENSG00000197472.10	ZNF695	5.54632	2.95027	4.82119	23.8571	17.2185	12.5992	4.43926	17.8916	0.24812	-2.01089	0.0160417
ENSG00000197557.6	TTC30A	5.54632	5.90055	3.85695	13.4196	13.7748	24.3584	5.10127	17.1843	0.296857	-1.75216	0.0294798
ENSG00000197563.5	PIGN	16.639	40.3204	19.2848	50.6963	71.4568	77.275	25.4147	66.476	0.382314	-1.38717	0.0203008
ENSG00000197766.3	CFD	1.84877	0	1.92848	5.96427	4.30463	3.35978	1.25908	4.54289	0.277154	-1.85124	0.0292858
ENSG00000197852.8	INKA2	10.1683	9.83425	18.3205	1.49107	2.58278	5.03967	12.7743	3.03784	4.20508	2.07213	0.030441
ENSG00000198133.4	TMEM229B	24.034	24.5856	22.1775	7.45534	11.192	5.03967	23.599	7.89568	2.98886	1.57959	0.00124671
ENSG00000198205.5	ZXDA	0.924387	6.88397	3.85695	16.4017	22.3841	14.2791	3.88844	17.6883	0.219831	-2.18553	0.00973919
ENSG00000198270.8	TMEM116	7.39509	4.91712	2.89271	26.8392	17.2185	21.8386	5.06831	21.9654	0.23074	-2.11566	0.0053014
ENSG00000198324.10	PHETA1	14.7902	9.83425	17.3563	2.98213	6.8874	5.87962	13.9936	5.24972	2.66558	1.41445	0.0249128
ENSG00000198551.5	ZNF627	8.31948	13.7679	12.5351	28.3303	43.9072	36.1176	11.5408	36.1184	0.319528	-1.64598	0.00683209
ENSG00000198673.6	TAFA2	5.54632	6.88397	15.4278	32.8035	23.245	26.0383	9.28603	27.3623	0.339374	-1.55905	0.0125966
ENSG00000198689.5	SLC9A6	148.826	176.033	215.989	37.2767	89.5363	97.4336	180.283	74.7489	2.41185	1.27014	0.0177163
ENSG00000198695.2	MT-ND6	282.862	223.237	297.949	1045.24	551.853	769.39	268.016	788.827	0.339766	-1.55739	0.0227078
ENSG00000198719.7	DLL1	34.2023	27.5359	38.5695	10.4375	17.2185	11.7592	33.4359	13.1384	2.5449	1.34761	0.00603715
ENSG00000198720.8	ANKRD13B	172.86	160.298	159.099	68.5891	75.7615	65.5157	164.086	69.9554	2.34558	1.22994	6.11122e-05
ENSG00000198830.6	HMGN2	5.54632	5.90055	8.67814	1.49107	1.72185	3.35978	6.70834	2.1909	3.06191	1.61443	0.0172146
ENSG00000198832.6	SELENOM	11.0926	12.7845	6.74967	17.8928	21.5231	33.5978	10.2089	24.3379	0.419466	-1.25337	0.0496387
ENSG00000198835.3	GJC2	24.9584	25.569	17.3563	14.9107	7.74833	5.03967	22.6279	9.23289	2.45079	1.29325	0.02763
ENSG00000198840.2	MT-ND3	50879.2	47252.6	47556.2	140546	89152.3	83466.2	48562.6	104388	0.465211	-1.10404	0.0373317
ENSG00000198890.6	PRMT6	27.7316	32.453	43.3907	98.4104	104.172	73.0752	34.5251	91.8859	0.375739	-1.4122	0.00568307
ENSG00000198899.2	MT-ATP6	27068.8	24350.6	24114.6	90744.9	67932.2	61570.5	25178	73415.8	0.342951	-1.54393	0.00563426
ENSG00000198901.9	PRC1	261.601	239.956	234.31	547.222	526.026	577.042	245.289	550.096	0.445902	-1.1652	5.65361e-05
ENSG00000198948.7	MFAP3L	40.673	38.3536	38.5695	13.4196	24.1059	17.6388	39.1987	18.3881	2.13174	1.09203	0.00286582
ENSG00000198963.6	RORB	11.0926	17.7016	9.64238	4.4732	4.30463	3.35978	12.8122	4.04587	3.16674	1.663	0.0248871
ENSG00000200142.1	Y_RNA	1.84877	0.983425	0.964238	2.98213	3.4437	5.03967	1.26548	3.82184	0.331118	-1.59458	0.0205723
ENSG00000200183.1	RNU6-238P	4.62193	2.95027	5.78543	0	1.72185	0.839945	4.45254	0.853932	5.21417	2.38244	0.0200613
ENSG00000200274.1	RNU4-32P	1.84877	2.95027	2.89271	7.45534	10.3311	10.9193	2.56392	9.56858	0.267952	-1.89995	0.00342689
ENSG00000200534.1	SNORA33	30.5048	39.337	33.7483	16.4017	9.47018	12.5992	34.53	12.8237	2.69267	1.42904	0.00266226
ENSG00000200792.1	SNORA80A	10.1683	18.6851	16.392	4.4732	8.60926	7.55951	15.0818	6.88065	2.19191	1.13219	0.044256
ENSG00000200913.1	SNORD46	151.599	171.116	143.671	26.8392	16.3576	16.7989	155.462	19.9986	7.77367	2.9586	0.000105965
ENSG00000201297.1	AC079835.1	4.62193	6.88397	7.7139	0	0.860926	1.67989	6.4066	0.846939	7.56442	2.91923	0.00597356
ENSG00000201699.1	RNVU1-24	12.017	5.90055	4.82119	20.8749	12.9139	20.1587	7.57959	17.9825	0.421498	-1.2464	0.0373068
ENSG00000202198.1	AL162581.1	150.675	165.215	141.743	22.366	17.2185	18.4788	152.544	19.3544	7.88163	2.97849	4.5286e-05
ENSG00000203722.3	RAET1G	14.7902	9.83425	13.4993	1.49107	5.16555	6.71956	12.7079	4.45873	2.85012	1.51102	0.0184036
ENSG00000203832.6	#N/A	60.0851	59.9889	64.6039	29.8213	27.5496	20.9986	61.5593	26.1232	2.3565	1.23665	0.000314357
ENSG00000203999.4	LINC01270	0.924387	5.90055	2.89271	11.9285	12.053	15.959	3.23922	13.3135	0.243303	-2.03917	0.00680057
ENSG00000204116.7	CHIC1	29.5804	25.569	16.392	52.1873	59.4039	47.8769	23.8472	53.156	0.448625	-1.15642	0.00471509
ENSG00000204128.5	C2orf72	6.47071	6.88397	7.7139	19.3839	14.6357	19.3187	7.02286	17.7794	0.394999	-1.34008	0.00263299
ENSG00000204147.5	ASAH2B	21.2609	25.569	32.7841	10.4375	16.3576	10.0793	26.538	12.2915	2.15906	1.1104	0.0222549
ENSG00000204344.10	STK19	5.54632	8.85082	5.78543	0	0.860926	4.19973	6.72752	1.68688	3.98814	1.99571	0.0388792
ENSG00000204390.8	HSPA1L	15.7146	10.8177	16.392	40.2588	25.8278	23.5185	14.3081	29.8683	0.479039	-1.06179	0.0479913
ENSG00000204444.6	APOM	18.4877	25.569	18.3205	5.96427	12.053	9.2394	20.7924	9.08554	2.28852	1.19441	0.0168741
ENSG00000204634.8	TBC1D8	18.4877	16.7182	21.2132	11.9285	9.47018	6.71956	18.8064	9.37276	2.00649	1.00468	0.00908376
ENSG00000204685.5	STARD7-AS1	22.1853	15.7348	25.0702	7.45534	8.60926	12.5992	20.9968	9.55459	2.19756	1.1359	0.0225485
ENSG00000204923.3	FBXO48	5.54632	9.83425	10.6066	16.4017	21.5231	15.119	8.66239	17.6813	0.489918	-1.02939	0.0229208
ENSG00000204954.5	C12orf73	95.2118	90.4751	116.673	26.8392	48.2118	52.0766	100.787	42.3759	2.37839	1.24999	0.00655103
ENSG00000205181.5	LINC00654	3.69755	11.8011	6.74967	34.2945	18.9404	27.7182	7.4161	26.9844	0.27483	-1.86339	0.0177585
ENSG00000205189.7	ZBTB10	158.994	143.58	155.242	538.275	404.635	420.813	152.606	454.574	0.335711	-1.57471	0.00204832
ENSG00000205426.6	KRT81	84.1192	78.674	110.887	10.4375	6.02648	7.55951	91.2268	8.00782	11.3922	3.50998	0.00115606
ENSG00000205593.7	DENND6B	1.84877	0.983425	3.85695	10.4375	6.8874	5.87962	2.22972	7.73483	0.28827	-1.79451	0.0274963
ENSG00000205609.8	EIF3CL	8.31948	7.8674	9.64238	13.4196	24.1059	23.5185	8.60975	20.348	0.423125	-1.24084	0.0286969
ENSG00000205639.5	MFSD2B	13.8658	10.8177	10.6066	32.8035	23.245	20.9986	11.7634	25.6824	0.458033	-1.12648	0.0209666
ENSG00000205659.6	LIN52	53.6144	60.9723	53.9973	111.83	132.583	147.83	56.1947	130.748	0.429795	-1.21828	0.00223324
ENSG00000205730.5	ITPRIPL2	153.448	153.414	162.956	411.535	325.43	324.219	156.606	353.728	0.442731	-1.1755	0.00247192
ENSG00000206418.3	RAB12	214.458	192.751	182.241	845.435	486.423	422.492	196.483	584.783	0.335993	-1.5735	0.0422881
ENSG00000206535.3	LNP1	10.1683	5.90055	4.82119	25.3481	17.2185	20.1587	6.96333	20.9084	0.333039	-1.58624	0.00842075
ENSG00000206567.5	AC022007.1	1.84877	2.95027	2.89271	10.4375	12.053	17.6388	2.56392	13.3764	0.191675	-2.38327	0.00809771
ENSG00000206633.1	SNORA80B	10.1683	11.8011	15.4278	2.98213	2.58278	4.19973	12.4657	3.25488	3.82986	1.93729	0.00481568
ENSG00000206638.1	RNU6-672P	0.924387	0.983425	0.964238	4.4732	2.58278	5.03967	0.95735	4.03188	0.237445	-2.07434	0.0143986
ENSG00000207313.1	SNORA2B	25.8828	16.7182	29.8914	1.49107	11.192	9.2394	24.1641	7.3075	3.30676	1.72542	0.0262302
ENSG00000209482.1	SNORD83A	20.3365	15.7348	15.4278	0	5.16555	0.839945	17.1664	2.00183	8.57532	3.10019	0.00254321
ENSG00000210100.1	MT-TI	17.5633	56.0552	50.1404	165.508	102.45	91.554	41.253	119.838	0.344241	-1.53851	0.0389449
ENSG00000210107.1	MT-TQ	23.1097	36.3867	15.4278	68.5891	37.8807	70.5554	24.9747	59.0084	0.42324	-1.24045	0.0495909
ENSG00000210194.1	MT-TE	2.77316	7.8674	8.67814	16.4017	18.9404	14.2791	6.43957	16.5404	0.389324	-1.36096	0.0115429
ENSG00000210195.2	MT-TT	10.1683	12.7845	9.64238	35.7856	31.8542	28.5581	10.865	32.066	0.338834	-1.56135	0.000774839
ENSG00000211459.2	MT-RNR1	7200.05	6799.4	6277.19	19342.1	11591.5	14992.2	6758.88	15308.6	0.441508	-1.17949	0.0193524
ENSG00000212402.1	SNORA74B	6.47071	4.91712	3.85695	2.98213	0.860926	0.839945	5.08159	1.561	3.25534	1.70281	0.0276292
ENSG00000212464.1	SNORA12	356.813	415.005	431.979	58.1516	85.2316	141.951	401.266	95.1113	4.2189	2.07687	0.000802882
ENSG00000212719.6	LINC02693	48.9925	65.8894	58.8185	28.3303	27.5496	23.5185	57.9001	26.4661	2.18771	1.12942	0.00357132
ENSG00000212724.2	KRTAP2-3	174.709	188.818	171.634	5.96427	21.5231	20.9986	178.387	16.162	11.0374	3.46433	2.49277e-05
ENSG00000212829.7	RPS26P3	1.84877	1.96685	2.89271	5.96427	6.8874	6.71956	2.23611	6.52374	0.342765	-1.54471	0.000596246
ENSG00000213213.9	CCDC183	0	1.96685	0.964238	2.98213	2.58278	2.51984	0.977029	2.69492	0.362545	-1.46377	0.0427429
ENSG00000213307.4	RPL18P11	136.809	161.282	186.098	43.2409	62.8476	90.7141	161.396	65.6009	2.46028	1.29882	0.00841568
ENSG00000213383.2	AC104297.1	18.4877	28.5193	32.7841	8.9464	11.192	16.7989	26.597	12.3124	2.16018	1.11115	0.041867
ENSG00000213560.4	AC103591.1	4.62193	5.90055	1.92848	11.9285	7.74833	11.7592	4.15032	10.4787	0.396072	-1.33617	0.0245016
ENSG00000213700.3	RPL17P50	9.24387	15.7348	6.74967	26.8392	24.9668	20.1587	10.5761	23.9882	0.440887	-1.18152	0.0158614
ENSG00000213889.6	PPM1N	11.0926	11.8011	16.392	49.2052	33.5761	35.2777	13.0953	39.353	0.332764	-1.58743	0.00734114
ENSG00000213950.2	RPS10P2	7.39509	7.8674	6.74967	2.98213	3.4437	2.51984	7.33738	2.98189	2.46065	1.29904	0.000486372
ENSG00000213976.3	AC010615.1	0.924387	0	0.964238	5.96427	6.02648	5.03967	0.629541	5.67681	0.110897	-3.17271	0.000354733
ENSG00000214203.4	RPS4XP1	8.31948	7.8674	6.74967	2.98213	0	0.839945	7.64551	1.27403	6.00106	2.58522	0.00314581
ENSG00000214279.8	SCART1	12.9414	8.85082	10.6066	0	5.16555	5.87962	10.7996	3.68172	2.9333	1.55253	0.0317616
ENSG00000214357.4	NEURL1B	95.2118	67.8563	68.4609	164.017	210.927	213.346	77.1763	196.097	0.393563	-1.34534	0.00296062
ENSG00000214595.7	EML6	6.47071	10.8177	9.64238	5.96427	0.860926	2.51984	8.97692	3.11501	2.88183	1.52698	0.0419034
ENSG00000214900.4	LINC01588	0	1.96685	1.92848	5.96427	3.4437	5.03967	1.29844	4.81588	0.269617	-1.89102	0.0230992
ENSG00000215817.3	ZC3H11B	0.924387	0.983425	0	2.98213	1.72185	4.19973	0.635937	2.9679	0.214271	-2.22249	0.0408107
ENSG00000215902.1	#N/A	7.39509	6.88397	7.7139	0	3.4437	2.51984	7.33099	1.98785	3.68791	1.8828	0.00720786
ENSG00000216775.2	AL109918.1	12.9414	16.7182	11.5709	59.6427	47.3509	51.2367	13.7435	52.7434	0.260573	-1.94024	0.000584896
ENSG00000217130.1	AL139100.1	0.924387	1.96685	0	2.98213	3.4437	4.19973	0.963745	3.54185	0.272102	-1.87778	0.0183226
ENSG00000217241.1	CBX3P9	48.9925	29.5027	21.2132	73.0623	68.874	84.8345	33.2362	75.5903	0.439688	-1.18545	0.011253
ENSG00000217801.5	AL390719.1	127.565	105.226	121.494	67.098	51.6555	46.197	118.095	54.9835	2.14783	1.10288	0.00231274
ENSG00000219755.1	AL137784.1	0	0.983425	0.964238	2.98213	5.16555	5.03967	0.649221	4.39579	0.147692	-2.75934	0.00857595
ENSG00000220868.2	MRPL35P1	0.924387	1.96685	0.964238	5.96427	4.30463	2.51984	1.28516	4.26291	0.301474	-1.72989	0.0472392
ENSG00000221303.1	SNORA79	162.692	122.928	112.816	4.4732	24.9668	39.4774	132.812	22.9725	5.78135	2.53141	0.00387611
ENSG00000221914.4	PPP2R2A	458.496	453.359	443.549	1121.28	872.118	766.03	451.801	919.81	0.49119	-1.02565	0.0113238
ENSG00000221947.3	XKR9	0.924387	1.96685	1.92848	5.96427	3.4437	3.35978	1.60657	4.25592	0.377491	-1.40549	0.0450463
ENSG00000222489.1	SNORA79B	19.4121	18.6851	16.392	1.49107	6.8874	8.39945	18.1631	5.59264	3.24767	1.69941	0.00532956
ENSG00000222810.1	RNU2-68P	5.54632	6.88397	6.74967	1.49107	1.72185	0.839945	6.39332	1.35095	4.73245	2.24259	0.000546369
ENSG00000223478.1	AL441992.1	20.3365	12.7845	2.89271	29.8213	34.437	30.238	12.0046	31.4988	0.381112	-1.39171	0.0207416
ENSG00000223745.3	CCDC18-AS1	107.229	88.5082	99.3165	253.481	204.039	172.189	98.3512	209.903	0.468555	-1.09371	0.0100504
ENSG00000223861.1	AL365436.1	24.034	16.7182	19.2848	5.96427	11.192	7.55951	20.0123	8.2386	2.42909	1.28042	0.0112055
ENSG00000224113.2	#N/A	11.0926	9.83425	12.5351	32.8035	32.7152	26.0383	11.154	30.519	0.365477	-1.45215	0.00122639
ENSG00000224184.1	MIR3681HG	0	2.95027	0.964238	7.45534	6.02648	4.19973	1.30484	5.89385	0.22139	-2.17534	0.023142
ENSG00000224271.1	AL117329.1	9.24387	6.88397	6.74967	1.49107	2.58278	0.839945	7.62583	1.63793	4.65578	2.21902	0.00331879
ENSG00000224324.1	THAP5P1	0.924387	0.983425	0.964238	8.9464	8.60926	9.2394	0.95735	8.93169	0.107186	-3.22181	1.65404e-06
ENSG00000224418.1	STK24-AS1	1.84877	2.95027	0.964238	11.9285	6.8874	12.5992	1.92109	10.4717	0.183456	-2.4465	0.0106617
ENSG00000224791.1	KRT18P39	0	0.983425	0.964238	1.49107	1.72185	1.67989	0.649221	1.63094	0.398066	-1.32892	0.0417995
ENSG00000224858.4	RPL29P11	0.924387	0	0.964238	1.49107	1.72185	1.67989	0.629541	1.63094	0.386	-1.37333	0.0361699
ENSG00000224908.1	TIMM8BP2	4.62193	2.95027	4.82119	8.9464	14.6357	7.55951	4.13113	10.3805	0.397969	-1.32927	0.0496139
ENSG00000225030.1	#N/A	1.84877	0.983425	0	2.98213	6.02648	5.87962	0.944066	4.96274	0.190231	-2.39418	0.0233923
ENSG00000225077.2	LINC00337	0.924387	1.96685	0.964238	4.4732	7.74833	5.03967	1.28516	5.75373	0.223361	-2.16255	0.0138118
ENSG00000225190.4	PLEKHM1	131.263	159.315	129.208	35.7856	58.5429	52.0766	139.929	48.8017	2.86729	1.51969	0.00153247
ENSG00000225205.1	AC078883.1	10.1683	7.8674	8.67814	35.7856	22.3841	30.238	8.9046	29.4692	0.302166	-1.72659	0.00646314
ENSG00000225259.3	ST13P6	12.017	10.8177	13.4993	4.4732	6.8874	6.71956	12.1113	6.02672	2.00961	1.00691	0.00519771
ENSG00000225300.1	AL591623.1	2.77316	1.96685	1.92848	1.49107	0	0.839945	2.22283	0.777004	2.86077	1.5164	0.0476295
ENSG00000225439.2	BOLA3-AS1	22.1853	32.453	23.1417	44.732	60.2648	51.2367	25.9267	52.0778	0.497845	-1.00623	0.00933361
ENSG00000225933.1	RPS14P5	34.2023	30.4862	24.1059	7.45534	7.74833	19.3187	29.5981	11.5075	2.57208	1.36294	0.0209018
ENSG00000226216.1	RPS12P5	6.47071	8.85082	7.7139	1.49107	1.72185	5.03967	7.67848	2.75086	2.7913	1.48094	0.0210799
ENSG00000226259.6	GTF2H2B	22.1853	19.6685	13.4993	4.4732	7.74833	6.71956	18.451	6.3137	2.92238	1.54714	0.0116478
ENSG00000226465.1	AL390198.1	8.31948	1.96685	3.85695	14.9107	10.3311	10.0793	4.71443	11.7737	0.40042	-1.32041	0.0450581
ENSG00000227018.1	IL6STP1	2.77316	7.8674	4.82119	13.4196	18.9404	15.959	5.15392	16.1063	0.319994	-1.64389	0.00731836
ENSG00000227039.2	ITGB2-AS1	0.924387	1.96685	3.85695	4.4732	5.16555	5.87962	2.2494	5.17279	0.434852	-1.20141	0.0369668
ENSG00000227295.2	ELL2P1	2.77316	3.9337	3.85695	0	1.72185	0.839945	3.52127	0.853932	4.12359	2.0439	0.0127988
ENSG00000227844.1	#N/A	6.47071	5.90055	11.5709	0	1.72185	3.35978	7.9807	1.69388	4.7115	2.23619	0.0372487
ENSG00000227954.2	TARID	12.017	10.8177	13.4993	4.4732	4.30463	5.03967	12.1113	4.60583	2.62957	1.39482	0.000742936
ENSG00000227992.1	AC108463.1	48.0681	51.1381	27.9629	14.9107	8.60926	17.6388	42.3897	13.7196	3.08972	1.62748	0.0207937
ENSG00000228395.1	AL356481.1	0.924387	1.96685	0	2.98213	3.4437	5.03967	0.963745	3.82184	0.252168	-1.98754	0.0275595
ENSG00000228412.2	LNC-LBCS	19.4121	17.7016	15.4278	46.2231	55.0992	36.9576	17.5139	46.0933	0.379965	-1.39606	0.00596955
ENSG00000228649.4	SNHG26	11.0926	2.95027	1.92848	14.9107	15.4967	12.5992	5.3238	14.3355	0.371371	-1.42907	0.0410297
ENSG00000228696.4	ARL17B	7.39509	5.90055	4.82119	11.9285	20.6622	11.7592	6.03894	14.7833	0.408497	-1.2916	0.0448774
ENSG00000228716.2	DHFR	107.229	103.26	99.3165	284.794	172.185	179.748	103.268	212.242	0.486558	-1.03932	0.0402299
ENSG00000228941.1	UBE3AP2	0	0.983425	0.964238	2.98213	6.02648	2.51984	0.649221	3.84282	0.168944	-2.56538	0.0495837
ENSG00000229267.2	SNHG31	4.62193	2.95027	4.82119	17.8928	10.3311	9.2394	4.13113	12.4878	0.330814	-1.59591	0.0399082
ENSG00000229321.1	AC008269.1	9.24387	7.8674	10.6066	2.98213	0	0.839945	9.23929	1.27403	7.25204	2.85839	0.00258245
ENSG00000229344.1	MTCO2P12	153.448	174.066	135.958	421.972	270.331	304.9	154.491	332.401	0.464772	-1.10541	0.0195992
ENSG00000229728.1	AL136531.1	0	4.91712	3.85695	16.4017	7.74833	15.959	2.92469	13.3697	0.218756	-2.19261	0.0305362
ENSG00000229852.2	AC019205.1	2.77316	4.91712	2.89271	14.9107	12.053	8.39945	3.52767	11.7877	0.299267	-1.7405	0.0147039
ENSG00000229950.1	TFAP2A-AS1	25.8828	15.7348	21.2132	10.4375	9.47018	7.55951	20.9436	9.15572	2.28749	1.19377	0.0181119
ENSG00000230513.1	THAP7-AS1	7.39509	5.90055	7.7139	20.8749	13.7748	11.7592	7.00318	15.4697	0.452704	-1.14336	0.0398726
ENSG00000230615.2	AL139220.2	13.8658	9.83425	15.4278	56.6606	33.5761	31.078	13.0426	40.4382	0.322532	-1.63249	0.0300475
ENSG00000230747.1	AC021188.1	1.84877	1.96685	1.92848	0	0.860926	0.839945	1.9147	0.566957	3.37715	1.75581	0.00918605
ENSG00000230798.1	FOXD3-AS1	3.69755	1.96685	2.89271	10.4375	12.053	11.7592	2.85237	11.4166	0.249845	-2.00089	0.000263334
ENSG00000231028.4	LINC00271	2.77316	0.983425	0	4.4732	3.4437	5.03967	1.25219	4.31886	0.289937	-1.78619	0.030662
ENSG00000231043.2	AC007238.1	324.46	312.729	323.02	174.455	114.503	164.629	320.069	151.196	2.11692	1.08197	0.000872594
ENSG00000231185.2	SPRY4-AS1	1.84877	4.91712	2.89271	5.96427	7.74833	8.39945	3.21954	7.37068	0.436803	-1.19495	0.0230732
ENSG00000231210.2	COMETT	2.77316	4.91712	2.89271	11.9285	7.74833	13.4391	3.52767	11.0387	0.319574	-1.64578	0.0150354
ENSG00000231259.3	ANAPC1P2	7.39509	4.91712	3.85695	1.49107	2.58278	1.67989	5.38972	1.91791	2.8102	1.49067	0.0344178
ENSG00000231607.4	DLEU2	67.4802	62.9392	79.0675	202.785	178.212	181.428	69.829	187.475	0.372471	-1.4248	0.000205059
ENSG00000231652.2	AL590428.1	28.656	23.6022	19.2848	68.5891	66.2913	63.8358	23.8476	66.2387	0.360026	-1.47383	0.000152585
ENSG00000231789.2	PIK3CD-AS2	20.3365	13.7679	10.6066	49.2052	43.0463	42.8372	14.9037	45.0296	0.330976	-1.5952	0.00105264
ENSG00000231865.1	#N/A	6.47071	9.83425	11.5709	4.4732	1.72185	0	9.29194	2.06502	4.49969	2.16983	0.0219303
ENSG00000231890.3	DARS-AS1	14.7902	13.7679	13.4993	43.2409	39.6026	34.4378	14.0192	39.0938	0.358603	-1.47954	0.000631375
ENSG00000232040.2	ZBED9	4.62193	4.91712	5.78543	1.49107	0	2.51984	5.10816	1.33697	3.82071	1.93384	0.00964271
ENSG00000232070.4	TMEM253	2.77316	2.95027	2.89271	0	1.72185	0.839945	2.87205	0.853932	3.36332	1.74989	0.0156353
ENSG00000232160.2	RAP2C-AS1	1.84877	3.9337	1.92848	5.96427	4.30463	5.87962	2.57032	5.38284	0.477502	-1.06642	0.0318631
ENSG00000232499.2	AL391058.1	6.47071	4.91712	3.85695	2.98213	1.72185	2.51984	5.08159	2.40794	2.11035	1.07748	0.0338721
ENSG00000232656.3	IDI2-AS1	2.77316	2.95027	2.89271	1.49107	0	0.839945	2.87205	0.777004	3.69631	1.88609	0.00852764
ENSG00000232788.1	ITGA6-AS1	5.54632	4.91712	6.74967	1.49107	3.4437	1.67989	5.7377	2.20489	2.60227	1.37977	0.0126661
ENSG00000232794.1	HNRNPDP1	4.62193	4.91712	5.78543	1.49107	0.860926	1.67989	5.10816	1.34396	3.80083	1.92631	0.000922438
ENSG00000233527.4	ZNF529-AS1	10.1683	2.95027	6.74967	13.4196	16.3576	14.2791	6.62273	14.6854	0.450973	-1.14889	0.0234167
ENSG00000233778.2	AC104339.1	5.54632	7.8674	4.82119	16.4017	12.9139	9.2394	6.0783	12.8517	0.472958	-1.08022	0.0402007
ENSG00000233830.2	EIF4HP1	1.84877	1.96685	2.89271	0	0.860926	0.839945	2.23611	0.566957	3.94406	1.97968	0.0185232
ENSG00000234080.2	AL596275.1	3.69755	5.90055	5.78543	1.49107	1.72185	2.51984	5.12784	1.91092	2.68344	1.42409	0.014613
ENSG00000234362.1	LINC01914	6.47071	3.9337	5.78543	1.49107	2.58278	0.839945	5.39661	1.63793	3.29478	1.72018	0.0146237
ENSG00000234465.6	PINLYP	0.924387	0.983425	0	1.49107	1.72185	2.51984	0.635937	1.91092	0.332791	-1.58731	0.0458603
ENSG00000234494.3	SP2-AS1	4.62193	7.8674	1.92848	17.8928	12.053	11.7592	4.80593	13.9017	0.345709	-1.53237	0.0259739
ENSG00000234684.2	SDCBP2-AS1	27.7316	33.4364	37.6053	86.4819	68.0131	69.7154	32.9244	74.7368	0.440538	-1.18266	0.00309226
ENSG00000234694.1	AL139289.1	8.31948	6.88397	1.92848	22.366	14.6357	11.7592	5.71064	16.2537	0.351345	-1.50904	0.0468493
ENSG00000234740.1	AL162386.2	3.69755	2.95027	3.85695	10.4375	8.60926	6.71956	3.50159	8.58876	0.407694	-1.29444	0.0101318
ENSG00000234912.5	SNHG20	56.3876	43.2707	52.0688	23.8571	19.8013	22.6785	50.5757	22.1123	2.28722	1.1936	0.00214566
ENSG00000234913.1	AC016027.2	15.7146	16.7182	10.6066	5.96427	6.8874	3.35978	14.3465	5.40382	2.65488	1.40864	0.0145335
ENSG00000235092.1	ID2-AS1	2.77316	3.9337	3.85695	10.4375	17.2185	8.39945	3.52127	12.0185	0.292988	-1.77109	0.0342985
ENSG00000235245.1	AL360181.2	4.62193	3.9337	2.89271	0	1.72185	0.839945	3.81611	0.853932	4.46887	2.15991	0.0138044
ENSG00000235381.1	AL596202.1	10.1683	9.83425	11.5709	28.3303	24.1059	26.0383	10.5245	26.1582	0.402339	-1.31352	0.000301268
ENSG00000235385.1	LINC02154	19.4121	34.4199	15.4278	7.45534	1.72185	5.03967	23.0866	4.73895	4.87167	2.28442	0.0380407
ENSG00000235448.1	LURAP1L-AS1	12.9414	9.83425	20.249	4.4732	2.58278	0	14.3416	2.35199	6.09762	2.60825	0.023147
ENSG00000235472.1	EIF4A1P7	0.924387	0.983425	0.964238	5.96427	2.58278	5.87962	0.95735	4.80889	0.199079	-2.32859	0.0258396
ENSG00000235609.4	AF127577.4	19.4121	19.6685	29.8914	4.4732	4.30463	9.2394	22.9907	6.00574	3.82811	1.93663	0.011192
ENSG00000235664.1	#N/A	8.31948	9.83425	7.7139	0	1.72185	3.35978	8.62254	1.69388	5.09042	2.34778	0.00390913
ENSG00000235688.1	SNTG2-AS1	0	0.983425	0.964238	2.98213	6.02648	3.35978	0.649221	4.1228	0.157471	-2.66684	0.0264428
ENSG00000236154.1	AL450311.1	0.924387	0.983425	0	4.4732	3.4437	2.51984	0.635937	3.47891	0.182798	-2.45168	0.0117963
ENSG00000236200.1	KDM4A-AS1	2.77316	2.95027	1.92848	5.96427	15.4967	10.0793	2.55064	10.5134	0.242608	-2.0433	0.0456472
ENSG00000236213.1	AC006369.1	13.8658	12.7845	8.67814	2.98213	7.74833	3.35978	11.7762	4.69675	2.5073	1.32613	0.0323117
ENSG00000236255.1	AC009404.1	21.2609	21.6353	29.8914	1.49107	4.30463	10.9193	24.2625	5.57166	4.35463	2.12255	0.00923343
ENSG00000236624.4	#N/A	2.77316	2.95027	3.85695	8.9464	15.4967	10.9193	3.19346	11.7875	0.27092	-1.88406	0.0120163
ENSG00000236849.1	LINC01474	0.924387	0	0.964238	4.4732	3.4437	4.19973	0.629541	4.03888	0.15587	-2.68158	0.00150054
ENSG00000237172.3	B3GNT9	1.84877	3.9337	2.89271	11.9285	18.9404	11.7592	2.89173	14.2094	0.203508	-2.29684	0.00976455
ENSG00000237380.2	HOXD-AS2	37.8998	36.3867	38.5695	77.5355	91.2581	89.0342	37.6187	85.9426	0.437719	-1.19192	0.000357435
ENSG00000237406.1	NDUFA9P1	11.0926	14.7514	11.5709	0	4.30463	5.03967	12.4716	3.11477	4.00403	2.00145	0.00860391
ENSG00000237499.2	WAKMAR2	2.77316	0	2.89271	4.4732	5.16555	5.87962	1.88862	5.17279	0.365107	-1.45361	0.0331138
ENSG00000237594.2	AP000251.1	2.77316	5.90055	2.89271	11.9285	11.192	12.5992	3.85547	11.9066	0.32381	-1.62678	0.00185943
ENSG00000237774.3	AC126615.1	27.7316	26.5525	26.9987	4.4732	18.0794	15.959	27.0942	12.8372	2.1106	1.07766	0.0282497
ENSG00000238741.1	SCARNA7	3.69755	6.88397	8.67814	0	1.72185	0.839945	6.41989	0.853932	7.51803	2.91035	0.022419
ENSG00000238754.1	SCARNA18B	9.24387	10.8177	6.74967	1.49107	1.72185	2.51984	8.93707	1.91092	4.67684	2.22554	0.00457187
ENSG00000239039.1	SNORD13	1242.38	1224.36	1177.33	74.5534	122.251	229.305	1214.69	142.037	8.55196	3.09625	2.72474e-05
ENSG00000239218.2	RPS20P22	20.3365	30.4862	27.9629	2.98213	11.192	12.5992	26.2619	8.92445	2.94269	1.55713	0.0154407
ENSG00000239282.3	CASTOR1	50.8413	43.2707	59.7827	31.3124	26.6887	17.6388	51.2982	25.2133	2.03457	1.02472	0.0138911
ENSG00000239617.1	AC073610.1	5.54632	8.85082	4.82119	14.9107	15.4967	10.0793	6.40611	13.4956	0.474683	-1.07496	0.0286254
ENSG00000240137.1	ERICH6-AS1	7.39509	1.96685	2.89271	16.4017	12.9139	10.9193	4.08488	13.4116	0.304578	-1.71512	0.0158385
ENSG00000240392.1	RPL9P3	0.924387	0	0.964238	4.4732	5.16555	1.67989	0.629541	3.77288	0.16686	-2.58329	0.0473787
ENSG00000240489.1	SETP14	19.4121	19.6685	26.9987	129.723	55.9602	80.6347	22.0264	88.7726	0.248122	-2.01088	0.0377022
ENSG00000240541.2	TM4SF1-AS1	13.8658	12.7845	9.64238	22.366	30.1324	24.3584	12.0976	25.6189	0.472212	-1.08249	0.00698071
ENSG00000240616.1	RPS6P25	33.2779	35.4033	31.8198	11.9285	14.6357	21.8386	33.5003	16.1343	2.07635	1.05405	0.00519221
ENSG00000242687.2	#N/A	5.54632	1.96685	1.92848	14.9107	7.74833	9.2394	3.14721	10.6328	0.295991	-1.75637	0.0396894
ENSG00000242697.2	RPL5P12	20.3365	16.7182	13.4993	5.96427	1.72185	9.2394	16.8514	5.64184	2.98685	1.57863	0.0188662
ENSG00000243444.3	#N/A	27.7316	41.3038	42.4265	23.8571	8.60926	13.4391	37.154	15.3018	2.42808	1.27981	0.028561
ENSG00000243479.3	MNX1-AS1	3.69755	3.9337	2.89271	1.49107	2.58278	0.839945	3.50799	1.63793	2.14172	1.09877	0.0353104
ENSG00000243547.1	HNRNPKP4	2.77316	1.96685	5.78543	8.9464	6.8874	6.71956	3.50848	7.51779	0.46669	-1.09946	0.0424951
ENSG00000244045.6	TMEM199	107.229	84.5745	97.388	268.392	191.125	188.148	96.3971	215.888	0.446514	-1.16322	0.0115666
ENSG00000244165.1	P2RY11	9.24387	9.83425	14.4636	0	3.4437	4.19973	11.1806	2.54781	4.3883	2.13366	0.0146328
ENSG00000244242.1	IFITM10	0.924387	5.90055	5.78543	16.4017	20.6622	12.5992	4.20345	16.5544	0.253918	-1.97757	0.0122889
ENSG00000244245.1	AC133134.1	2.77316	4.91712	2.89271	14.9107	10.3311	7.55951	3.52767	10.9338	0.32264	-1.632	0.0303124
ENSG00000244300.2	GATA2-AS1	30.5048	13.7679	22.1775	61.1338	46.49	41.9973	22.1501	49.8737	0.444123	-1.17097	0.0211847
ENSG00000244558.1	KCNK15-AS1	5.54632	3.9337	5.78543	0	0.860926	1.67989	5.08848	0.846939	6.00809	2.58691	0.00498712
ENSG00000244627.1	TPTEP2	6.47071	10.8177	11.5709	25.3481	16.3576	19.3187	9.61974	20.3415	0.472912	-1.08035	0.0254847
ENSG00000245317.2	AC008393.1	0	3.9337	4.82119	8.9464	11.192	12.5992	2.9183	10.9125	0.267426	-1.90279	0.011844
ENSG00000245498.2	AP000866.1	2.77316	0.983425	1.92848	5.96427	4.30463	4.19973	1.89502	4.82287	0.392923	-1.34768	0.0191126
ENSG00000246203.2	AL353807.3	2.77316	0.983425	0.964238	2.98213	5.16555	5.03967	1.57361	4.39579	0.357981	-1.48205	0.0383263
ENSG00000247095.2	MIR210HG	18.4877	21.6353	12.5351	73.0623	79.2052	60.476	17.5527	70.9145	0.247519	-2.01439	0.000955425
ENSG00000247121.2	AC009126.1	2.77316	5.90055	10.6066	19.3839	12.053	20.1587	6.42677	17.1985	0.373682	-1.42012	0.0352231
ENSG00000247271.2	ZBED5-AS1	15.7146	22.6188	23.1417	58.1516	40.4635	48.7168	20.4917	49.1106	0.417255	-1.261	0.00712082
ENSG00000247626.3	MARS2	48.0681	63.9226	53.0331	7.45534	21.5231	38.6375	55.0079	22.5387	2.4406	1.28724	0.033024
ENSG00000248323.1	LUCAT1	61.0095	73.7568	44.3549	177.437	129.139	149.51	59.7071	152.029	0.392736	-1.34837	0.00488135
ENSG00000248527.1	MTATP6P1	72.1021	70.8066	57.8543	223.66	145.496	153.71	66.921	174.289	0.383966	-1.38095	0.0130698
ENSG00000248909.1	HMGB1P21	52.69	50.1547	62.6755	25.3481	28.4105	23.5185	55.1734	25.7591	2.1419	1.09889	0.00196164
ENSG00000248927.1	AC114284.1	9.24387	12.7845	12.5351	2.98213	2.58278	2.51984	11.5212	2.69492	4.27515	2.09597	0.00154994
ENSG00000249119.1	MTND6P4	41.5974	21.6353	27.9629	168.491	86.0926	143.631	30.3985	132.738	0.229012	-2.12651	0.0151375
ENSG00000249196.2	TMEM132D-AS1	127.565	113.094	127.279	251.99	266.026	223.425	122.646	247.147	0.496247	-1.01087	0.000749415
ENSG00000249485.1	RBBP4P1	12.9414	7.8674	7.7139	0	3.4437	3.35978	9.50757	2.26783	4.19237	2.06777	0.0245045
ENSG00000249784.1	SCARNA22	244.962	310.762	221.775	34.2945	98.1455	98.2736	259.166	76.9045	3.36998	1.75274	0.00591876
ENSG00000249987.1	RPS4XP20	3.69755	3.9337	2.89271	0	1.72185	1.67989	3.50799	1.13391	3.0937	1.62933	0.0215905
ENSG00000250075.1	AC104806.2	7.39509	4.91712	6.74967	1.49107	2.58278	1.67989	6.35396	1.91791	3.31296	1.72812	0.00553349
ENSG00000251194.2	AL133330.1	101.683	103.26	98.3523	62.6248	29.2715	52.0766	101.098	47.991	2.10661	1.07492	0.00593205
ENSG00000251323.2	LINC02728	12.9414	14.7514	5.78543	1.49107	4.30463	1.67989	11.1594	2.49186	4.47834	2.16296	0.03973
ENSG00000251350.1	LINC02475	0	1.96685	0.964238	10.4375	5.16555	12.5992	0.977029	9.40073	0.103931	-3.2663	0.0209185
ENSG00000251563.1	IARS2P1	18.4877	15.7348	16.392	4.4732	6.02648	7.55951	16.8715	6.01973	2.8027	1.48682	0.000876424
ENSG00000251593.1	MSNP1	39.7486	34.4199	28.9271	95.4283	99.0064	106.673	34.3652	100.369	0.342388	-1.5463	0.000132033
ENSG00000251602.2	AL928654.1	14.7902	9.83425	11.5709	38.7677	18.9404	30.238	12.0651	29.3154	0.411562	-1.28082	0.0435708
ENSG00000251898.1	SCARNA11	13.8658	4.91712	8.67814	0	0.860926	0.839945	9.15369	0.566957	16.1453	4.01304	0.0302041
ENSG00000252316.1	RNY4	8.31948	9.83425	8.67814	4.4732	3.4437	3.35978	8.94395	3.75889	2.37941	1.2506	0.000868952
ENSG00000252481.1	SCARNA13	41.5974	53.1049	36.641	11.9285	13.7748	21.8386	43.7811	15.8473	2.76269	1.46607	0.00828031
ENSG00000252712.1	SCARNA14	9.24387	8.85082	4.82119	2.98213	3.4437	3.35978	7.63863	3.26187	2.34179	1.22761	0.0368823
ENSG00000252835.1	SCARNA21	16.639	20.6519	10.6066	5.96427	0.860926	2.51984	15.9658	3.11501	5.12545	2.35768	0.0173382
ENSG00000252995.1	RNU6-667P	1.84877	1.96685	1.92848	0	0.860926	0.839945	1.9147	0.566957	3.37715	1.75581	0.00918605
ENSG00000253251.2	SHLD3	36.0511	37.3701	27.9629	10.4375	12.053	21.8386	33.7947	14.7763	2.28708	1.19351	0.0146416
ENSG00000253352.4	TUG1	412.276	420.906	411.73	1076.55	1171.72	968.457	414.971	1072.24	0.387012	-1.36955	0.000364433
ENSG00000253516.1	HMGB1P41	0.924387	2.95027	3.85695	7.45534	7.74833	6.71956	2.5772	7.30774	0.352668	-1.50362	0.00676387
ENSG00000253552.3	HOXA-AS2	3.69755	4.91712	3.85695	8.9464	17.2185	15.119	4.15721	13.7613	0.302094	-1.72693	0.018723
ENSG00000253661.1	ZFHX4-AS1	0.924387	0.983425	0	1.49107	1.72185	1.67989	0.635937	1.63094	0.389921	-1.35874	0.0380317
ENSG00000253669.3	GASAL1	9.24387	18.6851	10.6066	58.1516	30.9933	30.238	12.8452	39.7943	0.322789	-1.63134	0.0490682
ENSG00000253959.1	LINC01863	6.47071	5.90055	7.7139	13.4196	12.9139	15.959	6.69505	14.0975	0.474911	-1.07427	0.00240161
ENSG00000254244.1	PAICSP4	0	0.983425	0.964238	1.49107	1.72185	2.51984	0.649221	1.91092	0.339743	-1.55748	0.0486367
ENSG00000254470.2	AP5B1	21.2609	15.7348	24.1059	2.98213	3.4437	11.7592	20.3672	6.06169	3.35999	1.74846	0.0191043
ENSG00000254607.2	AP001783.1	11.0926	9.83425	6.74967	2.98213	5.16555	3.35978	9.22552	3.83582	2.40509	1.26609	0.0207791
ENSG00000255202.1	AL049629.1	1.84877	2.95027	2.89271	1.49107	0.860926	0.839945	2.56392	1.06398	2.40975	1.26888	0.022795
ENSG00000255284.1	AP006621.3	24.034	21.6353	21.2132	49.2052	50.7946	42.8372	22.2942	47.6123	0.468244	-1.09467	0.000609145
ENSG00000256196.1	AP003721.1	0.924387	0	0.964238	2.98213	2.58278	2.51984	0.629541	2.69492	0.233603	-2.09787	0.00398353
ENSG00000256540.1	AC007406.3	3.69755	1.96685	1.92848	5.96427	9.47018	6.71956	2.53096	7.38467	0.342731	-1.54485	0.0161816
ENSG00000257103.4	LSM14A	340.174	331.414	328.805	545.731	818.74	695.475	333.464	686.648	0.485641	-1.04204	0.0110734
ENSG00000257167.2	TMPO-AS1	6.47071	13.7679	13.4993	34.2945	43.9072	29.3981	11.246	35.8666	0.31355	-1.67323	0.00728421
ENSG00000257337.2	AC068888.1	8.31948	11.8011	10.6066	35.7856	26.6887	30.238	10.2424	30.9041	0.331425	-1.59325	0.00188974
ENSG00000257365.3	FNTB	54.5388	31.4696	40.498	214.714	132.583	134.391	42.1688	160.562	0.262632	-1.92889	0.0132264
ENSG00000257604.1	AC027288.2	9.24387	7.8674	6.74967	2.98213	2.58278	3.35978	7.95364	2.9749	2.67359	1.41878	0.00274452
ENSG00000257698.1	GIHCG	65.6314	66.8729	66.5324	193.839	145.496	153.71	66.3456	164.348	0.403689	-1.30869	0.00279289
ENSG00000257773.1	ST13P3	17.5633	14.7514	18.3205	5.96427	6.8874	7.55951	16.8784	6.80373	2.48076	1.31078	0.00103325
ENSG00000257839.1	AC011611.4	1.84877	3.9337	2.89271	8.9464	7.74833	11.7592	2.89173	9.48466	0.304885	-1.71366	0.00777135
ENSG00000257894.1	AC027288.3	3.69755	1.96685	3.85695	1.49107	0	0.839945	3.17378	0.777004	4.08464	2.03021	0.0321477
ENSG00000258056.1	AC009779.2	13.8658	9.83425	9.64238	50.6963	36.1589	36.1176	11.1141	40.9909	0.271137	-1.88291	0.00407073
ENSG00000258122.1	AC044802.2	14.7902	6.88397	4.82119	41.7499	30.9933	20.1587	8.83178	30.9673	0.285197	-1.80997	0.0331412
ENSG00000258337.1	AC130895.1	5.54632	4.91712	2.89271	0	0.860926	0.839945	4.45205	0.566957	7.85254	2.97316	0.0102252
ENSG00000258376.1	AC004846.1	14.7902	25.569	19.2848	41.7499	72.3178	43.6771	19.8813	52.5816	0.378104	-1.40314	0.0343655
ENSG00000258572.1	AL133467.1	1.84877	0.983425	0.964238	4.4732	2.58278	4.19973	1.26548	3.7519	0.33729	-1.56794	0.0194618
ENSG00000258713.2	C20orf141	1.84877	0.983425	0.964238	2.98213	2.58278	3.35978	1.26548	2.9749	0.425386	-1.23316	0.00969514
ENSG00000258791.3	LINC00520	8.31948	6.88397	4.82119	1.49107	0.860926	0	6.67488	0.783998	8.5139	3.08982	0.00593012
ENSG00000258945.1	AL049775.3	11.0926	17.7016	17.3563	2.98213	5.16555	8.39945	15.3835	5.51571	2.78904	1.47977	0.0207234
ENSG00000259248.1	USP3-AS1	3.69755	2.95027	3.85695	7.45534	12.053	10.9193	3.50159	10.1425	0.345238	-1.53433	0.00925958
ENSG00000259319.1	AF111167.2	0.924387	0.983425	0	2.98213	2.58278	3.35978	0.635937	2.9749	0.213768	-2.22588	0.00387102
ENSG00000259460.1	AC078909.1	8.31948	8.85082	7.7139	20.8749	24.1059	31.078	8.29473	25.3529	0.32717	-1.61189	0.00488836
ENSG00000259673.1	IQCH-AS1	22.1853	24.5856	25.0702	14.9107	6.8874	10.9193	23.947	10.9058	2.19581	1.13475	0.00627801
ENSG00000260077.1	AC104794.3	31.4291	20.6519	16.392	64.1159	54.2383	40.3174	22.8244	52.8905	0.43154	-1.21243	0.0216791
ENSG00000260114.1	#N/A	42.5218	37.3701	42.4265	11.9285	21.5231	20.1587	40.7728	17.8701	2.28162	1.19006	0.00266123
ENSG00000260432.1	#N/A	13.8658	20.6519	24.1059	7.45534	5.16555	13.4391	19.5412	8.68667	2.24956	1.16965	0.0492844
ENSG00000260482.1	AC008870.1	71.1778	49.1712	53.9973	16.4017	26.6887	41.1573	58.1154	28.0826	2.06945	1.04925	0.0375564
ENSG00000260804.2	LINC01963	12.017	10.8177	7.7139	32.8035	29.2715	26.0383	10.1829	29.3711	0.346697	-1.52825	0.00119861
ENSG00000260822.1	#N/A	11.0926	17.7016	5.78543	38.7677	35.298	26.8782	11.5266	33.648	0.342563	-1.54556	0.0109578
ENSG00000260895.1	AP003071.1	3.69755	4.91712	3.85695	1.49107	0.860926	0	4.15721	0.783998	5.30258	2.40669	0.0042768
ENSG00000260910.1	LINC00565	3.69755	0	3.85695	40.2588	24.9668	19.3187	2.51817	28.1815	0.0893554	-3.4843	0.0158367
ENSG00000260938.1	#N/A	12.017	6.88397	5.78543	0	2.58278	3.35978	8.22881	1.98085	4.15418	2.05456	0.0451939
ENSG00000261071.1	AL441883.1	20.3365	20.6519	17.3563	2.98213	8.60926	12.5992	19.4482	8.06352	2.41188	1.27016	0.0187851
ENSG00000261083.1	LINC02516	17.5633	22.6188	15.4278	2.98213	7.74833	13.4391	18.5366	8.05653	2.30082	1.20215	0.0471879
ENSG00000261115.1	TMEM178B	6.47071	4.91712	6.74967	11.9285	13.7748	12.5992	6.04583	12.7675	0.473533	-1.07846	0.00102116
ENSG00000261366.1	MANEA-DT	4.62193	1.96685	3.85695	5.96427	7.74833	10.0793	3.48191	7.93065	0.439045	-1.18756	0.0357627
ENSG00000261438.1	AL157394.1	7.39509	5.90055	3.85695	0	1.72185	2.51984	5.71753	1.4139	4.04381	2.01572	0.0273368
ENSG00000261549.2	AC107954.1	1.84877	0.983425	0.964238	4.4732	2.58278	5.87962	1.26548	4.31186	0.293488	-1.76863	0.0380127
ENSG00000261575.2	AC005829.1	8.31948	10.8177	8.67814	1.49107	4.30463	3.35978	9.27176	3.05183	3.0381	1.60317	0.00542342
ENSG00000261690.1	#N/A	8.31948	2.95027	5.78543	13.4196	12.9139	12.5992	5.68506	12.9776	0.438069	-1.19077	0.00967846
ENSG00000261770.1	AC006504.1	12.017	15.7348	11.5709	5.96427	5.16555	4.19973	13.1076	5.10985	2.56516	1.35905	0.00482828
ENSG00000261819.1	AC138932.3	0.924387	0	0.964238	4.4732	5.16555	4.19973	0.629541	4.61283	0.136476	-2.87328	0.000731152
ENSG00000261824.2	LINC00662	256.979	246.84	326.877	140.16	131.722	132.711	276.899	134.864	2.05316	1.03785	0.00494754
ENSG00000263311.1	AC009127.2	38.8242	29.5027	30.8556	79.0266	72.3178	57.1163	33.0609	69.4869	0.475786	-1.07162	0.00684982
ENSG00000263934.2	SNORD3A	48.9925	56.0552	41.4622	5.96427	6.8874	7.55951	48.8366	6.80373	7.17792	2.84357	0.000580522
ENSG00000264548.1	AC132872.2	0.924387	0.983425	0	2.98213	3.4437	1.67989	0.635937	2.70191	0.235366	-2.08702	0.028563
ENSG00000265683.1	SYPL1P2	1.84877	1.96685	0.964238	4.4732	2.58278	3.35978	1.59329	3.47192	0.458907	-1.12373	0.0412863
ENSG00000266401.1	AP002478.1	10.1683	9.83425	11.5709	20.8749	24.9668	18.4788	10.5245	21.4402	0.490875	-1.02657	0.00516284
ENSG00000266467.1	RN7SL220P	1.84877	1.96685	1.92848	0	0.860926	0.839945	1.9147	0.566957	3.37715	1.75581	0.00918605
ENSG00000266602.1	AP005262.1	5.54632	3.9337	3.85695	11.9285	8.60926	9.2394	4.44566	9.92573	0.447892	-1.15878	0.00906803
ENSG00000266753.2	#N/A	21.2609	30.4862	21.2132	71.5712	63.7085	38.6375	24.3201	57.9724	0.419512	-1.25322	0.0317809
ENSG00000266835.1	GAPLINC	8.31948	16.7182	10.6066	40.2588	37.8807	39.4774	11.8814	39.2057	0.303054	-1.72235	0.000465437
ENSG00000267127.2	AC090360.1	7.39509	3.9337	4.82119	19.3839	10.3311	14.2791	5.38333	14.6647	0.367095	-1.44578	0.0301305
ENSG00000267161.1	#N/A	3.69755	2.95027	5.78543	11.9285	12.053	11.7592	4.14442	11.9136	0.347873	-1.52337	0.000804718
ENSG00000267213.3	AC007773.1	2.77316	3.9337	1.92848	7.45534	9.47018	10.0793	2.87844	9.00162	0.31977	-1.6449	0.00338443
ENSG00000267222.1	AC107993.1	6.47071	3.9337	3.85695	1.49107	1.72185	0.839945	4.75379	1.35095	3.51883	1.8151	0.0193095
ENSG00000267279.1	AC090409.1	15.7146	13.7679	10.6066	53.6784	69.735	61.316	13.363	61.5765	0.217015	-2.20413	0.000584263
ENSG00000267321.1	SNHG30	66.5558	76.7071	64.6039	22.366	30.9933	49.5568	69.289	34.3054	2.01977	1.01419	0.0168141
ENSG00000267541.1	MTCO2P2	24.9584	11.8011	13.4993	28.3303	41.3244	42.8372	16.753	37.4973	0.446778	-1.16237	0.0284842
ENSG00000267672.1	AC010632.2	2.77316	5.90055	5.78543	1.49107	2.58278	0.839945	4.81971	1.63793	2.94256	1.55707	0.0496441
ENSG00000267957.1	#N/A	28.656	29.5027	26.9987	65.607	49.0728	57.9562	28.3858	57.5453	0.493277	-1.01953	0.00380627
ENSG00000268061.1	NAPA-AS1	0.924387	0.983425	3.85695	7.45534	8.60926	9.2394	1.92159	8.43466	0.22782	-2.13403	0.00407293
ENSG00000268362.1	AC092279.1	3.69755	5.90055	4.82119	10.4375	12.9139	14.2791	4.80643	12.5435	0.383182	-1.3839	0.00390731
ENSG00000268471.3	MIR4453HG	36.0511	40.3204	34.7126	10.4375	18.0794	16.7989	37.028	15.1053	2.45133	1.29357	0.00165326
ENSG00000269176.1	AP001160.3	8.31948	5.90055	1.92848	22.366	12.9139	16.7989	5.38283	17.3596	0.310078	-1.6893	0.0225161
ENSG00000269190.1	FBXO17	199.667	186.851	206.347	368.294	560.463	465.33	197.622	464.695	0.425272	-1.23354	0.00871866
ENSG00000269729.1	AC006262.2	11.0926	12.7845	14.4636	2.98213	6.8874	5.87962	12.7802	5.24972	2.43446	1.2836	0.00777688
ENSG00000269900.2	RMRP	22.1853	16.7182	15.4278	2.98213	4.30463	5.03967	18.1104	4.10881	4.40771	2.14003	0.002904
ENSG00000269906.1	AL606834.1	0.924387	0	0.964238	5.96427	4.30463	4.19973	0.629541	4.82287	0.130532	-2.93752	0.00301526
ENSG00000269925.1	Z98884.2	7.39509	4.91712	4.82119	0	2.58278	2.51984	5.71113	1.70087	3.35777	1.7475	0.0285761
ENSG00000269976.1	AC012065.2	7.39509	7.8674	11.5709	0	2.58278	2.51984	8.94445	1.70087	5.25875	2.39472	0.00993998
ENSG00000270049.1	AC009061.2	8.31948	16.7182	10.6066	28.3303	21.5231	23.5185	11.8814	24.4573	0.485803	-1.04156	0.0174536
ENSG00000270062.1	AL606834.2	10.1683	11.8011	7.7139	1.49107	6.8874	4.19973	9.89442	4.19273	2.3599	1.23872	0.043654
ENSG00000270081.1	#N/A	72.1021	67.8563	59.7827	167	128.278	126.832	66.5804	140.703	0.473198	-1.07948	0.00556728
ENSG00000270141.2	TERC	25.8828	21.6353	21.2132	0	8.60926	12.5992	22.9105	7.06948	3.24076	1.69633	0.0167513
ENSG00000270346.1	#N/A	10.1683	6.88397	5.78543	0	2.58278	2.51984	7.61255	1.70087	4.47568	2.16211	0.0195804
ENSG00000270607.1	AC009549.1	9.24387	5.90055	11.5709	28.3303	25.8278	17.6388	8.90509	23.9323	0.372095	-1.42626	0.014297
ENSG00000271270.1	TMCC1-AS1	73.0265	51.1381	73.2821	135.687	139.47	131.031	65.8156	135.396	0.486096	-1.04069	0.000845099
ENSG00000271948.1	#N/A	20.3365	17.7016	13.4993	11.9285	6.8874	4.19973	17.1792	7.67189	2.23923	1.16301	0.0344345
ENSG00000272068.1	AL365181.2	4.62193	4.91712	1.92848	5.96427	9.47018	9.2394	3.82251	8.22462	0.464765	-1.10543	0.0408398
ENSG00000272182.1	AC135507.1	36.9755	38.3536	42.4265	8.9464	15.4967	17.6388	39.2518	14.0273	2.79824	1.48452	0.00121759
ENSG00000272273.1	IER3-AS1	1.84877	1.96685	0	7.45534	7.74833	5.87962	1.27187	7.02776	0.180979	-2.46611	0.00260984
ENSG00000272335.1	AC093297.2	41.5974	37.3701	44.3549	20.8749	13.7748	12.5992	41.1075	15.7496	2.61006	1.38408	0.00152065
ENSG00000272533.1	SNORA28	3.69755	5.90055	3.85695	1.49107	1.72185	0.839945	4.48501	1.35095	3.31989	1.73113	0.0143636
ENSG00000272630.1	AL731563.3	11.0926	7.8674	9.64238	2.98213	5.16555	0.839945	9.53414	2.99588	3.18242	1.67012	0.0137499
ENSG00000272631.1	AC067750.1	8.31948	3.9337	5.78543	11.9285	18.9404	10.9193	6.01287	13.9294	0.431668	-1.21201	0.0486755
ENSG00000272655.1	POLR2J4	4.62193	3.9337	1.92848	7.45534	12.9139	7.55951	3.4947	9.30958	0.375388	-1.41355	0.0422229
ENSG00000272690.1	LINC02018	0.924387	1.96685	0	8.9464	6.8874	6.71956	0.963745	7.51779	0.128195	-2.96358	0.00200234
ENSG00000272711.1	AC019069.1	24.9584	25.569	24.1059	95.4283	67.1522	68.0356	24.8778	76.872	0.323626	-1.6276	0.00500511
ENSG00000272734.1	ADIRF-AS1	10.1683	8.85082	14.4636	50.6963	37.0198	34.4378	11.1609	40.7179	0.274102	-1.86721	0.00514265
ENSG00000272782.1	#N/A	8.31948	4.91712	7.7139	13.4196	16.3576	18.4788	6.9835	16.0853	0.434154	-1.20372	0.00723537
ENSG00000272796.1	#N/A	24.9584	26.5525	30.8556	11.9285	9.47018	11.7592	27.4555	11.0527	2.48407	1.3127	0.00105406
ENSG00000272800.1	AC021851.1	3.69755	3.9337	4.82119	0	0.860926	2.51984	4.15081	1.12692	3.68332	1.88101	0.0206282
ENSG00000272990.1	AC084036.1	8.31948	8.85082	8.67814	2.98213	3.4437	0.839945	8.61615	2.42193	3.55756	1.83089	0.00162498
ENSG00000273061.1	CDC37L1-DT	3.69755	8.85082	13.4993	20.8749	20.6622	15.119	8.68257	18.8854	0.45975	-1.12108	0.0399271
ENSG00000273069.1	AC211433.2	0.924387	0.983425	0.964238	8.9464	6.02648	3.35978	0.95735	6.11089	0.156663	-2.67426	0.0330808
ENSG00000273076.1	AL021707.7	1.84877	0.983425	0.964238	2.98213	4.30463	3.35978	1.26548	3.54885	0.356589	-1.48767	0.00956742
ENSG00000273145.1	BX537318.1	1.84877	3.9337	3.85695	16.4017	10.3311	14.2791	3.21314	13.6706	0.23504	-2.08902	0.00536615
ENSG00000273352.1	#N/A	5.54632	7.8674	6.74967	0	3.4437	2.51984	6.72113	1.98785	3.38111	1.7575	0.0182366
ENSG00000273355.1	AP000894.4	0	0.983425	0.964238	2.98213	2.58278	2.51984	0.649221	2.69492	0.240906	-2.05346	0.00452121
ENSG00000273366.1	#N/A	0.924387	0	1.92848	10.4375	4.30463	9.2394	0.950954	7.99383	0.118961	-3.07144	0.0228052
ENSG00000273416.1	AL732292.2	3.69755	3.9337	2.89271	0	0.860926	2.51984	3.50799	1.12692	3.1129	1.63826	0.0414624
ENSG00000273424.1	AL008582.1	0.924387	0.983425	0	2.98213	3.4437	1.67989	0.635937	2.70191	0.235366	-2.08702	0.028563
ENSG00000273448.1	AC006480.2	5.54632	11.8011	12.5351	1.49107	3.4437	4.19973	9.96084	3.04483	3.27139	1.7099	0.0427748
ENSG00000273477.1	#N/A	4.62193	3.9337	3.85695	11.9285	6.02648	10.9193	4.13753	9.62477	0.429883	-1.21798	0.0405682

## Sheet: Sheet2
name	symbol	IGF2BP2_A	IGF2BP2_B	IGF2BP2_C	scramble_A	scramble_B	scramble_C	kd-average	scr-average	fc	logfc	p
ENSG00000000003.10	TSPAN6	69.7463	95.8832	91.5035	231.05	220.136	230.157	85.711	227.114	0.377391	-1.40587	8.79867e-05
ENSG00000001617.7	SEMA3F	3.8748	3.02789	3.0166	0	1.05328	0.632301	3.30643	0.561861	5.88478	2.55699	0.00277591
ENSG00000002745.8	WNT16	5.16639	3.02789	4.02213	1.10024	0	0.632301	4.07214	0.577513	7.05116	2.81786	0.00735142
ENSG00000003989.12	SLC7A2	32.29	23.2138	25.1383	8.80191	5.26641	11.3814	26.8807	8.48324	3.16868	1.66388	0.0049689
ENSG00000004399.8	PLXND1	9.04119	7.06507	10.0553	33.0071	30.5452	37.938	8.72053	33.8301	0.257774	-1.95582	0.000430392
ENSG00000004799.7	PDK4	10.3328	6.05578	8.04427	22.0048	23.1722	36.6734	8.14428	27.2835	0.298506	-1.74417	0.0170628
ENSG00000005073.5	HOXA11	25.832	18.1673	22.1217	11.0024	8.42625	10.7491	22.0403	10.0592	2.19105	1.13162	0.00709604
ENSG00000005238.15	FAM214B	173.074	183.692	144.797	409.289	410.78	366.734	167.188	395.601	0.422617	-1.24258	0.00024868
ENSG00000006075.11	#N/A	36.1648	29.2696	28.1549	7.70167	14.7459	12.0137	31.1964	11.4871	2.71578	1.44137	0.00367944
ENSG00000006459.6	KDM7A	25.832	32.2975	24.1328	16.5036	5.26641	12.0137	27.4208	11.2612	2.43497	1.2839	0.0170084
ENSG00000006530.11	AGK	43.9143	39.3626	44.2435	141.931	111.648	123.299	42.5068	125.626	0.338361	-1.56337	0.00075058
ENSG00000006837.7	CDKL3	0	2.01859	1.00553	4.40095	4.21312	3.7938	1.00804	4.13596	0.243726	-2.03667	0.00683843
ENSG00000008130.11	NADK	82.6623	55.5113	90.498	161.735	182.218	137.209	76.2239	160.387	0.475249	-1.07325	0.00741096
ENSG00000008735.10	MAPK8IP2	90.4119	65.6043	84.4648	14.3031	22.1189	22.1305	80.1603	19.5175	4.1071	2.03812	0.00156294
ENSG00000010438.12	PRSS3	5.16639	6.05578	7.03873	0	4.21312	2.5292	6.08697	2.24744	2.7084	1.43744	0.0455305
ENSG00000011009.6	LYPLA2	166.616	172.59	166.919	527.014	531.907	487.504	168.708	515.475	0.327287	-1.61137	1.66395e-05
ENSG00000011028.9	MRC2	140.784	127.171	130.719	278.36	307.558	287.697	132.892	291.205	0.456351	-1.13179	7.6787e-05
ENSG00000011132.7	APBA3	47.7891	45.4183	40.2213	14.3031	13.6927	37.3057	44.4763	21.7672	2.04327	1.03088	0.0483976
ENSG00000011198.3	ABHD5	201.489	240.213	218.201	105.623	90.5822	102.433	219.968	99.5459	2.20971	1.14386	0.000574514
ENSG00000012174.7	MBTPS2	71.0379	75.6972	59.3265	174.938	205.39	170.089	68.6872	183.472	0.374374	-1.41745	0.000683243
ENSG00000013588.5	GPRC5A	1217.98	1313.09	1229.77	461	447.644	419.215	1253.61	442.62	2.83226	1.50195	1.50704e-05
ENSG00000013619.9	MAMLD1	38.748	49.4555	44.2435	26.4057	20.0123	18.3367	44.149	21.5849	2.04536	1.03236	0.00464381
ENSG00000014919.8	COX15	134.326	117.078	141.78	276.16	285.439	263.037	131.062	274.879	0.476798	-1.06855	0.000124696
ENSG00000016082.10	ISL1	12.916	13.1209	12.0664	37.4081	25.2787	24.6597	12.7011	29.1155	0.43623	-1.19684	0.0169136
ENSG00000021645.13	NRXN3	165.325	149.376	158.874	79.2171	61.0903	76.5084	157.858	72.2719	2.18423	1.12712	0.0003031
ENSG00000021826.10	CPS1	9.04119	10.093	10.0553	29.7064	26.332	17.7044	9.72983	24.581	0.395828	-1.33705	0.0144161
ENSG00000024526.12	DEPDC1	164.033	186.72	184.013	430.193	420.259	409.731	178.255	420.061	0.424355	-1.23666	1.28777e-05
ENSG00000024862.12	CCDC28A	52.9555	45.4183	36.1992	134.229	114.808	130.254	44.8577	126.43	0.354802	-1.49491	0.000438712
ENSG00000026559.9	KCNG1	11.6244	8.07437	7.03873	4.40095	5.26641	1.8969	8.9125	3.85475	2.31208	1.20919	0.0421622
ENSG00000028137.12	TNFRSF1B	34.8732	47.4369	38.2103	16.5036	23.1722	17.7044	40.1735	19.1267	2.10038	1.07065	0.00795207
ENSG00000028277.16	POU2F2	197.615	203.878	165.913	72.6157	75.8362	61.3332	189.135	69.9284	2.7047	1.43547	0.000684943
ENSG00000037749.7	MFAP3	71.0379	67.6229	85.4703	170.537	200.123	185.264	74.7104	185.308	0.403168	-1.31055	0.000401535
ENSG00000041353.5	RAB27B	169.199	177.636	202.112	83.6181	95.8486	82.1991	182.983	87.2219	2.0979	1.06894	0.000886984
ENSG00000044115.16	CTNNA1	649.674	694.396	607.342	1362.09	1357.68	1203.9	650.471	1307.89	0.497343	-1.00769	0.000339956
ENSG00000047056.10	WDR37	14.2076	25.2324	33.1826	53.9117	58.9837	55.6425	24.2075	56.1793	0.430898	-1.21458	0.00496093
ENSG00000047597.5	XK	12.916	8.07437	13.0719	16.5036	25.2787	31.615	11.3541	24.4658	0.464081	-1.10755	0.0486781
ENSG00000048028.7	USP28	33.5816	44.409	33.1826	63.8138	90.5822	68.2885	37.0577	74.2282	0.499241	-1.00219	0.0148119
ENSG00000048052.17	HDAC9	42.6227	59.5485	47.2601	22.0048	23.1722	26.5566	49.8104	23.9112	2.08314	1.05876	0.00775472
ENSG00000049089.9	COL9A2	6.45799	7.06507	3.0166	24.2052	20.0123	20.8659	5.51322	21.6945	0.25413	-1.97636	0.000840398
ENSG00000049130.9	KITLG	54.2471	87.8088	69.3818	133.129	161.152	144.797	70.4792	146.359	0.48155	-1.05424	0.00389501
ENSG00000049192.10	ADAMTS6	105.911	94.8739	111.614	45.1098	37.9181	52.481	104.133	45.1696	2.30538	1.205	0.000802583
ENSG00000049239.8	H6PD	49.0807	36.3347	34.1881	73.716	87.4223	85.3606	39.8678	82.1663	0.485209	-1.04332	0.00257635
ENSG00000049246.10	PER3	24.5404	26.2417	16.0885	58.3126	56.8772	48.6871	22.2902	54.6256	0.408054	-1.29317	0.00173519
ENSG00000049759.12	NEDD4L	862.788	807.437	842.637	424.692	414.993	378.116	837.621	405.933	2.06344	1.04505	3.64151e-05
ENSG00000049769.8	PPP1R3F	19.374	17.158	17.0941	44.0095	45.2911	44.8933	17.8754	44.7313	0.399616	-1.32331	5.69939e-06
ENSG00000050628.16	PTGER3	1.2916	2.01859	0	6.60143	4.21312	5.69071	1.1034	5.50175	0.200554	-2.31794	0.00852261
ENSG00000050730.11	TNIP3	6.45799	6.05578	5.02767	1.10024	3.15984	4.4261	5.84715	2.8954	2.01946	1.01397	0.049395
ENSG00000058335.11	RASGRF1	0	1.0093	4.02213	5.50119	5.26641	5.0584	1.67714	5.27533	0.317922	-1.65326	0.0414841
ENSG00000060656.15	PTPRU	10.3328	15.1394	18.0996	4.40095	9.47953	3.7938	14.5239	5.89143	2.46527	1.30174	0.0405918
ENSG00000062038.9	CDH3	1.2916	0	1.00553	4.40095	2.10656	3.7938	0.765711	3.43377	0.222994	-2.16492	0.0278822
ENSG00000062582.9	MRPS24	14.2076	10.093	12.0664	3.30071	1.05328	6.95531	12.1223	3.76977	3.21567	1.68512	0.0161863
ENSG00000064393.11	HIPK2	733.628	707.517	765.211	303.666	311.771	320.576	735.452	312.004	2.35718	1.23706	1.68376e-05
ENSG00000065000.11	AP3D1	680.672	746.879	697.84	1560.14	1595.72	1374.62	708.464	1510.16	0.469132	-1.09194	0.000357469
ENSG00000065882.11	TBC1D1	76.2043	80.7437	87.4814	194.742	192.75	146.694	81.4765	178.062	0.457573	-1.12793	0.00382569
ENSG00000066629.12	EML1	52.9555	72.6693	58.3209	24.2052	26.332	15.8075	61.3153	22.1149	2.77257	1.47123	0.00426758
ENSG00000066654.8	THUMPD1	154.992	188.738	198.09	378.482	422.366	408.466	180.607	403.105	0.448039	-1.1583	0.000268935
ENSG00000067064.6	IDI1	410.728	386.561	365.009	1100.24	1014.31	989.55	387.432	1034.7	0.37444	-1.4172	5.65337e-05
ENSG00000068078.13	FGFR3	1.2916	4.03719	3.0166	14.3031	7.37297	8.21991	2.78179	9.96532	0.279147	-1.8409	0.0365872
ENSG00000068383.14	INPP5A	74.9127	88.8181	92.5091	33.0071	40.0247	31.615	85.4133	34.8823	2.44861	1.29197	0.00105812
ENSG00000069275.12	NUCKS1	3052.05	2953.2	2986.43	8639.07	7546.76	9524.34	2997.23	8570.06	0.349732	-1.51568	0.000624395
ENSG00000069667.11	RORA	59.4135	47.4369	70.3873	20.9045	10.5328	24.6597	59.0793	18.699	3.15948	1.65969	0.00680113
ENSG00000069702.6	TGFBR3	170.491	158.46	175.968	374.081	337.05	402.775	168.306	371.302	0.453287	-1.1415	0.000501777
ENSG00000070915.5	SLC12A3	366.814	392.616	342.887	1480.92	1633.64	1576.33	367.439	1563.63	0.234991	-2.08932	1.39138e-05
ENSG00000073792.11	IGF2BP2	459.809	488.499	507.794	1134.35	1093.31	1095.78	485.368	1107.81	0.438133	-1.19056	5.46344e-06
ENSG00000073969.14	NSF	125.285	143.32	126.697	324.57	308.611	294.02	131.767	309.067	0.426339	-1.22993	7.35533e-05
ENSG00000074527.7	NTN4	69.7463	60.5578	73.4039	22.0048	28.4386	30.9827	67.9027	27.142	2.50175	1.32294	0.00094341
ENSG00000074657.9	ZNF532	41.3311	47.4369	44.2435	116.625	111.648	106.859	44.3372	111.711	0.396893	-1.33318	3.50403e-05
ENSG00000076641.4	PAG1	148.534	166.534	178.985	86.9188	66.3567	68.2885	164.684	73.8547	2.22984	1.15694	0.00117552
ENSG00000077092.14	RARB	1.2916	6.05578	2.01107	13.2029	15.7992	10.7491	3.11948	13.2504	0.235426	-2.08666	0.00820947
ENSG00000078053.12	AMPH	28.4152	33.3068	25.1383	13.2029	16.8525	6.95531	28.9534	12.3369	2.3469	1.23076	0.0113021
ENSG00000078081.3	LAMP3	18.0824	17.158	27.1494	3.30071	11.5861	7.58761	20.7966	7.49147	2.77604	1.47303	0.0288775
ENSG00000078369.13	GNB1	1168.9	1181.89	1193.57	3364.53	3506.37	3242.44	1181.45	3371.11	0.350463	-1.51267	8.91057e-06
ENSG00000078401.6	EDN1	608.343	545.02	560.082	301.465	254.894	287.064	571.148	281.141	2.03154	1.02257	0.00024953
ENSG00000080819.2	CPOX	457.226	486.481	511.816	170.537	178.005	184.632	485.174	177.724	2.72993	1.44886	4.64083e-05
ENSG00000080822.12	CLDND1	291.901	336.096	271.494	784.47	661.461	734.733	299.83	726.888	0.412485	-1.27759	0.000457306
ENSG00000081087.10	OSTM1	284.152	272.51	321.771	119.926	129.554	135.312	292.811	128.264	2.28288	1.19085	0.000448807
ENSG00000081189.9	MEF2C	19.374	18.1673	20.1107	38.5083	46.3444	50.584	19.2173	45.1456	0.425675	-1.23218	0.00193335
ENSG00000082074.11	FYB1	15.4992	12.1116	10.0553	6.60143	4.21312	5.69071	12.5554	5.50175	2.28206	1.19034	0.0152194
ENSG00000083290.15	ULK2	14.2076	17.158	16.0885	35.2076	46.3444	33.5119	15.8181	38.3546	0.412416	-1.27783	0.00541559
ENSG00000083454.17	P2RX5	20.6656	30.2789	23.1273	6.60143	6.31969	12.646	24.6906	8.52238	2.89715	1.53463	0.0103365
ENSG00000084070.7	SMAP2	42.6227	28.2603	40.2213	106.723	151.672	126.46	37.0348	128.285	0.288691	-1.7924	0.00267193
ENSG00000085998.9	POMGNT1	65.8715	57.5299	78.4316	150.733	168.525	130.886	67.2777	150.048	0.448374	-1.15722	0.00266001
ENSG00000087053.14	MTMR2	63.2883	57.5299	65.3597	207.945	219.082	180.206	62.0593	202.411	0.3066	-1.70557	0.000285574
ENSG00000087074.7	PPP1R15A	1626.12	1597.72	1762.7	816.377	820.506	840.328	1662.18	825.737	2.01297	1.00932	8.38214e-05
ENSG00000087258.9	GNAO1	25.832	44.409	18.0996	69.315	54.7706	56.2748	29.4469	60.1201	0.489801	-1.02973	0.0277432
ENSG00000088340.11	FER1L4	3.8748	4.03719	2.01107	6.60143	7.37297	6.32301	3.30768	6.7658	0.488883	-1.03244	0.00870917
ENSG00000088826.13	SMOX	74.9127	86.7995	98.5423	42.9093	43.1845	41.0995	86.7515	42.3978	2.04613	1.0329	0.00293573
ENSG00000088836.8	SLC4A11	19.374	15.1394	16.0885	9.90214	3.15984	6.95531	16.8673	6.67243	2.52791	1.33795	0.0120116
ENSG00000090372.10	STRN4	30.9984	43.3997	42.2324	162.835	153.779	134.048	38.8768	150.221	0.258798	-1.9501	0.000287602
ENSG00000091436.12	MAP3K20	404.27	391.607	430.368	806.475	851.051	861.193	408.749	839.573	0.486853	-1.03844	2.92239e-05
ENSG00000091844.3	RGS17	32.29	28.2603	46.2545	18.704	14.7459	12.646	35.6016	15.3653	2.31701	1.21226	0.0242486
ENSG00000096696.9	DSP	383.605	341.142	333.837	149.632	151.672	182.103	352.861	161.136	2.18984	1.13082	0.000513873
ENSG00000100065.10	CARD10	15.4992	29.2696	26.1439	8.80191	10.5328	11.3814	23.6375	10.2387	2.30865	1.20705	0.0340969
ENSG00000100226.11	GTPBP1	24.5404	18.1673	17.0941	12.1026	5.26641	12.0137	19.9339	9.79425	2.03527	1.02522	0.0353492
ENSG00000100290.2	BIK	12.916	10.093	16.0885	4.40095	5.26641	4.4261	13.0325	4.69782	2.77416	1.47205	0.00897589
ENSG00000100292.12	HMOX1	2342.96	2353.68	2342.89	424.692	496.095	502.047	2346.51	474.278	4.94754	2.30671	1.93889e-07
ENSG00000100311.12	PDGFB	83.9539	83.7716	77.4261	42.9093	30.5452	32.8796	81.7172	35.4447	2.30548	1.20507	0.000445323
ENSG00000100319.11	ZMAT5	49.0807	53.4927	56.3099	117.725	145.353	125.828	52.9611	129.635	0.408539	-1.29145	0.000823312
ENSG00000100342.16	APOL1	104.619	121.116	96.5312	209.045	279.119	190.322	107.422	226.162	0.474978	-1.07407	0.0132173
ENSG00000100399.11	CHADL	2.5832	3.02789	2.01107	0	1.05328	1.2646	2.54072	0.772627	3.28841	1.71739	0.02251
ENSG00000100522.4	GNPNAT1	427.519	388.579	433.385	146.332	176.951	158.707	416.494	160.663	2.59234	1.37426	0.000104335
ENSG00000100558.4	PLEK2	180.824	151.394	167.924	59.4129	70.5698	77.1407	166.714	69.0411	2.41471	1.27185	0.000607458
ENSG00000100767.11	PAPLN	11.6244	6.05578	14.0775	24.2052	27.3853	31.615	10.5859	27.7352	0.381677	-1.38958	0.00584749
ENSG00000101017.9	CD40	87.8287	69.6414	86.4759	29.7064	43.1845	37.3057	81.3153	36.7322	2.21373	1.14648	0.00316871
ENSG00000101193.6	GID8	793.041	905.339	820.515	388.384	337.05	407.834	839.632	377.756	2.22268	1.1523	0.000316602
ENSG00000101307.11	SIRPB1	9.04119	8.07437	12.0664	4.40095	2.10656	4.4261	9.72732	3.64454	2.66901	1.41631	0.0130348
ENSG00000101333.12	PLCB4	485.641	540.983	475.617	189.241	188.537	220.041	500.747	199.273	2.51287	1.32934	0.000189827
ENSG00000101680.9	LAMA1	82.6623	74.6879	82.4537	38.5083	47.3977	24.6597	79.9347	36.8552	2.16888	1.11695	0.00375944
ENSG00000101825.7	MXRA5	117.535	118.088	115.636	312.468	382.341	327.532	117.086	340.78	0.343584	-1.54127	0.000460019
ENSG00000102057.5	KCND1	5.16639	9.08367	7.03873	37.4081	32.6517	18.969	7.09626	29.6763	0.239122	-2.06418	0.0160965
ENSG00000102218.5	RP2	192.448	178.645	193.062	91.3198	62.1436	71.45	188.052	74.9711	2.50833	1.32673	0.000323129
ENSG00000102221.9	JADE3	20.6656	20.1859	24.1328	68.2148	72.6764	82.8314	21.6614	74.5742	0.290468	-1.78355	0.000299306
ENSG00000102524.7	TNFSF13B	130.451	124.143	89.4925	52.8114	50.5575	43.6287	114.696	48.9992	2.34077	1.22698	0.00726989
ENSG00000102531.12	FNDC3A	371.98	377.477	331.826	162.835	149.566	189.058	360.428	167.153	2.15627	1.10854	0.000472731
ENSG00000102753.5	KPNA3	183.407	190.757	186.024	421.391	361.275	416.686	186.729	399.784	0.467075	-1.09827	0.00039233
ENSG00000102755.6	FLT1	58.1219	69.6414	104.575	37.4081	17.9058	41.0995	77.4463	32.1378	2.40982	1.26892	0.0448367
ENSG00000102984.10	ZNF821	5.16639	4.03719	3.0166	11.0024	12.6394	12.0137	4.07339	11.8852	0.342729	-1.54486	0.000566772
ENSG00000102996.4	MMP15	30.9984	27.251	28.1549	7.70167	8.42625	12.646	28.8014	9.59131	3.00287	1.58634	0.000550556
ENSG00000103042.4	SLC38A7	61.9967	77.7158	76.4205	209.045	171.685	192.219	72.0444	190.983	0.377229	-1.40649	0.000566727
ENSG00000103089.4	FA2H	38.748	22.2045	27.1494	6.60143	8.42625	5.0584	29.3673	6.69536	4.38621	2.13298	0.0105306
ENSG00000103253.13	HAGHL	11.6244	12.1116	15.083	5.50119	1.05328	8.21991	12.9396	4.92479	2.62745	1.39366	0.0270811
ENSG00000103316.6	CRYM	21.9572	36.3347	31.1715	9.90214	6.31969	5.69071	29.8211	7.30418	4.08275	2.02954	0.00692495
ENSG00000103365.11	GGA2	139.493	146.348	136.753	310.267	318.091	309.195	140.864	312.518	0.45074	-1.14963	1.76374e-06
ENSG00000103723.8	AP3B2	7.74959	13.1209	14.0775	5.50119	5.26641	3.1615	11.6493	4.64303	2.50899	1.3271	0.0291544
ENSG00000103888.11	CEMIP	67.1631	65.6043	78.4316	33.0071	24.2255	26.5566	70.3997	27.9297	2.5206	1.33377	0.000915097
ENSG00000104081.9	BMF	23.2488	13.1209	21.1162	46.21	65.3034	39.2026	19.1619	50.2387	0.381418	-1.39056	0.0207331
ENSG00000104331.4	BPNT2	914.452	818.539	812.471	424.692	383.394	424.906	848.487	410.997	2.06446	1.04576	0.000257333
ENSG00000104369.4	JPH1	15.4992	20.1859	8.04427	5.50119	2.10656	4.4261	14.5765	4.01129	3.63386	1.8615	0.0452241
ENSG00000104936.13	DMPK	6.45799	7.06507	4.02213	15.4033	11.5861	18.969	5.8484	15.3195	0.381762	-1.38925	0.0151921
ENSG00000104951.11	IL4I1	19.374	15.1394	11.0609	3.30071	4.21312	5.69071	15.1914	4.40151	3.45141	1.78719	0.0124685
ENSG00000105464.3	GRIN2D	7.74959	5.04648	4.02213	0	1.05328	1.8969	5.60607	0.983394	5.70073	2.51115	0.020324
ENSG00000105559.7	PLEKHA4	45.2059	54.502	37.2047	17.6038	28.4386	19.6013	45.6376	21.8812	2.08569	1.06053	0.0167337
ENSG00000105810.5	CDK6	641.924	695.405	705.884	320.169	287.546	353.456	681.071	320.39	2.12575	1.08798	0.000194151
ENSG00000105825.7	TFPI2	317.733	396.653	400.202	148.532	155.886	176.412	371.53	160.277	2.31805	1.21291	0.00169398
ENSG00000105835.7	NAMPT	1272.22	1262.63	1306.19	367.48	364.435	415.422	1280.35	382.445	3.34779	1.74321	1.83948e-06
ENSG00000105877.13	DNAH11	10.3328	11.1023	11.0609	3.30071	2.10656	5.69071	10.832	3.69933	2.92809	1.54996	0.00275134
ENSG00000105887.10	MTPN	1176.65	1250.52	1147.31	2429.33	2521.56	2345.2	1191.49	2432.03	0.489917	-1.02939	3.12007e-05
ENSG00000105971.10	CAV2	1101.73	1057.74	1109.1	368.58	440.272	318.68	1089.53	375.844	2.89888	1.5355	5.11875e-05
ENSG00000105997.18	HOXA3	10.3328	13.1209	24.1328	38.5083	57.9305	44.8933	15.8621	47.1107	0.336699	-1.57047	0.0116813
ENSG00000106327.8	TFR2	15.4992	12.1116	9.0498	4.40095	5.26641	8.21991	12.2202	5.96242	2.04953	1.0353	0.0461813
ENSG00000106415.8	GLCCI1	10.3328	18.1673	16.0885	38.5083	32.6517	37.938	14.8629	36.366	0.408702	-1.29088	0.00199181
ENSG00000106484.10	MEST	54.2471	37.344	41.2269	101.222	106.381	104.33	44.2727	103.978	0.42579	-1.23179	0.000360892
ENSG00000106617.9	PRKAG2	142.076	150.385	138.764	56.1121	52.6641	61.9655	143.742	56.9139	2.5256	1.33662	3.87355e-05
ENSG00000106683.10	LIMK1	91.7035	148.367	132.73	258.556	289.652	216.247	124.267	254.818	0.487668	-1.03603	0.00861225
ENSG00000106789.8	CORO2A	41.3311	36.3347	32.1771	75.9164	65.3034	87.2575	36.6143	76.1591	0.480761	-1.05661	0.00451526
ENSG00000107014.7	RLN2	3.8748	2.01859	8.04427	16.5036	22.1189	12.0137	4.64588	16.8787	0.275251	-1.86118	0.0233051
ENSG00000107281.5	NPDC1	80.0791	93.8646	111.614	55.0119	33.705	48.6871	95.186	45.8014	2.07823	1.05536	0.0112568
ENSG00000107295.8	SH3GL2	42.6227	31.2882	27.1494	60.5131	91.6355	61.3332	33.6868	71.1606	0.473391	-1.0789	0.0289676
ENSG00000107443.11	CCNJ	52.9555	57.5299	58.3209	17.6038	18.9591	25.292	56.2688	20.6183	2.72907	1.44841	0.000251546
ENSG00000107731.8	UNC5B	14.2076	13.1209	22.1217	105.623	115.861	114.446	16.4834	111.977	0.147204	-2.76411	2.38587e-05
ENSG00000107951.8	MTPAP	96.8699	98.911	99.5478	234.351	227.509	255.449	98.4429	239.103	0.411718	-1.28027	7.61993e-05
ENSG00000108039.13	XPNPEP1	77.4959	81.753	66.3652	211.246	229.615	214.35	75.2047	218.404	0.344338	-1.5381	3.98031e-05
ENSG00000108061.7	SHOC2	58.1219	55.5113	57.3154	193.642	163.259	197.91	56.9829	184.937	0.308121	-1.69843	0.000305171
ENSG00000108100.13	CCNY	184.699	211.952	193.062	419.191	406.567	479.916	196.571	435.224	0.451654	-1.14671	0.000577455
ENSG00000108342.8	CSF3	10.3328	8.07437	15.083	2.20048	1.05328	2.5292	11.1634	1.92765	5.79118	2.53386	0.0119653
ENSG00000108448.16	TRIM16L	171.783	221.036	216.19	496.207	574.038	364.205	203.003	478.15	0.424558	-1.23597	0.0121335
ENSG00000108578.10	BLMH	121.41	150.385	138.764	478.604	469.763	461.579	136.853	469.982	0.291188	-1.77998	4.37546e-06
ENSG00000108932.7	SLC16A6	37.4564	28.2603	53.2933	13.2029	16.8525	14.5429	39.67	14.8661	2.66849	1.41602	0.0283748
ENSG00000108984.9	MAP2K6	19.374	29.2696	19.1051	61.6133	55.8239	54.3779	22.5829	57.2717	0.394312	-1.34259	0.000981189
ENSG00000109089.7	CDR2L	82.6623	94.8739	76.4205	184.84	153.779	178.309	84.6522	172.309	0.491281	-1.02538	0.00129687
ENSG00000109466.9	KLHL2	94.2867	98.911	77.4261	33.0071	29.4919	35.4088	90.2079	32.636	2.76407	1.46679	0.00103757
ENSG00000109511.6	ANXA10	0	2.01859	2.01107	4.40095	9.47953	5.0584	1.34322	6.31296	0.212772	-2.23262	0.0453672
ENSG00000110079.12	MS4A4A	9.04119	13.1209	13.0719	30.8067	31.5984	17.7044	11.7447	26.7032	0.439823	-1.18501	0.0335283
ENSG00000110435.7	PDHX	303.526	236.175	245.35	121.026	107.435	123.931	261.684	117.464	2.22778	1.15561	0.00265734
ENSG00000110987.4	BCL7A	56.8303	59.5485	56.3099	25.3055	27.3853	31.615	57.5629	28.1019	2.04836	1.03447	0.000152749
ENSG00000111012.5	CYP27B1	9.04119	11.1023	10.0553	6.60143	1.05328	4.4261	10.0663	4.02694	2.49973	1.32177	0.0246527
ENSG00000111424.6	VDR	281.568	243.24	279.538	111.124	124.287	115.079	268.116	116.83	2.29492	1.19845	0.000316132
ENSG00000111445.9	RFC5	133.035	182.683	155.858	345.475	337.05	309.195	157.192	330.573	0.475512	-1.07245	0.000657478
ENSG00000111652.5	COPS7A	298.359	371.421	286.577	657.942	668.834	654.431	318.786	660.402	0.482714	-1.05076	0.000221069
ENSG00000111911.5	HINT3	278.985	286.64	293.616	150.733	117.967	141.003	286.414	136.568	2.09723	1.06848	0.000145032
ENSG00000111913.11	RIPOR2	3.8748	10.093	7.03873	25.3055	18.9591	17.0721	7.00216	20.4456	0.342479	-1.54591	0.0118825
ENSG00000112079.8	STK38	78.7875	119.097	101.559	344.375	310.718	330.693	99.8144	328.595	0.303761	-1.71899	0.000114151
ENSG00000112182.10	BACH2	3.8748	4.03719	7.03873	2.20048	0	1.8969	4.98357	1.36579	3.64885	1.86744	0.0431248
ENSG00000112238.11	PRDM13	18.0824	16.1487	26.1439	7.70167	5.26641	7.58761	20.125	6.85189	2.93714	1.55441	0.0137203
ENSG00000112320.7	SOBP	2.5832	3.02789	3.0166	0	1.05328	1.8969	2.8759	0.983394	2.92446	1.54817	0.0290381
ENSG00000112406.4	HECA	193.74	232.138	252.389	96.821	119.021	93.5805	226.089	103.141	2.19204	1.13228	0.00291898
ENSG00000112531.12	QKI	227.321	247.278	216.19	785.57	701.485	827.049	230.263	771.368	0.298512	-1.74414	0.000141833
ENSG00000112561.13	TFEB	5.16639	3.02789	4.02213	1.10024	0	0.632301	4.07214	0.577513	7.05116	2.81786	0.00735142
ENSG00000112977.11	DAP	242.821	286.64	298.643	929.701	975.338	969.949	276.035	958.33	0.288037	-1.79567	6.73918e-06
ENSG00000113196.2	HAND1	27.1236	28.2603	20.1107	157.334	127.447	127.725	25.1648	137.502	0.183014	-2.44997	0.00039205
ENSG00000113231.9	PDE8B	5.16639	2.01859	5.02767	1.10024	1.05328	1.2646	4.07088	1.13937	3.57291	1.8371	0.0464378
ENSG00000113300.7	CNOT6	495.974	573.28	493.717	181.539	213.816	220.673	520.99	205.343	2.53717	1.34322	0.000393824
ENSG00000113356.6	POLR3G	600.593	536.946	504.778	266.258	269.64	273.154	547.439	269.684	2.02993	1.02143	0.000597865
ENSG00000113494.12	PRLR	36.1648	25.2324	20.1107	118.826	95.8486	102.433	27.1693	105.702	0.257036	-1.95996	0.000699748
ENSG00000113645.9	WWC1	280.277	278.566	252.389	119.926	102.168	144.165	270.411	122.086	2.21491	1.14725	0.0006103
ENSG00000113721.9	PDGFRB	36.1648	42.3904	37.2047	89.1193	84.2625	80.3022	38.5866	84.5613	0.456316	-1.1319	0.000135555
ENSG00000113739.6	STC2	13171.7	13065.3	13354.5	6186.64	6388.15	5908.85	13197.2	6161.21	2.14198	1.09894	1.70478e-06
ENSG00000114279.9	FGF12	113.661	118.088	84.4648	212.346	228.562	197.91	105.404	212.939	0.494997	-1.01451	0.00145121
ENSG00000114698.10	PLSCR4	228.613	235.166	229.262	505.009	439.218	466.638	231.014	470.288	0.491217	-1.02557	0.000238099
ENSG00000114841.13	DNAH1	3.8748	4.03719	5.02767	1.10024	1.05328	1.2646	4.31322	1.13937	3.7856	1.92052	0.000972537
ENSG00000114853.9	ZBTB47	64.5799	42.3904	45.249	22.0048	16.8525	27.8212	50.7398	22.2262	2.28289	1.19086	0.0203926
ENSG00000115008.5	IL1A	211.822	194.794	216.19	33.0071	57.9305	43.6287	207.602	44.8554	4.62824	2.21047	7.49697e-05
ENSG00000115009.7	CCL20	11.6244	16.1487	9.0498	3.30071	3.15984	5.69071	12.2743	4.05042	3.03038	1.5995	0.0211035
ENSG00000115145.5	STAM2	55.5387	78.7251	67.3707	176.038	224.349	197.91	67.2115	199.432	0.337014	-1.56912	0.00103329
ENSG00000115457.5	IGFBP2	10.3328	8.07437	9.0498	5.50119	2.10656	3.7938	9.15232	3.80052	2.40818	1.26794	0.0104759
ENSG00000115661.9	STK16	95.5783	68.6322	81.4482	179.339	162.205	187.793	81.8862	176.446	0.464087	-1.10753	0.000946737
ENSG00000115963.9	RND3	1890.9	1759.2	1903.47	844.983	821.559	969.317	1851.19	878.62	2.10693	1.07514	0.000116543
ENSG00000115966.12	ATF2	94.2867	76.7065	63.3486	253.055	229.615	273.154	78.1139	251.941	0.310048	-1.68944	0.000355034
ENSG00000116128.5	BCL9	34.8732	52.4834	57.3154	118.826	103.222	113.182	48.224	111.743	0.431562	-1.21236	0.00149947
ENSG00000116171.12	SCP2	259.611	264.436	288.588	652.441	570.878	691.737	270.878	638.352	0.42434	-1.23671	0.000559456
ENSG00000116237.11	ICMT	387.48	378.486	389.141	796.572	896.342	770.774	385.036	821.23	0.468853	-1.09279	0.000343544
ENSG00000116285.8	ERRFI1	74.9127	73.6786	64.3541	25.3055	36.8648	28.4535	70.9818	30.2079	2.34977	1.23252	0.00105079
ENSG00000116489.8	CAPZA1	768.501	687.331	754.15	1566.74	1517.78	1619.95	736.661	1568.16	0.469762	-1.09	2.76914e-05
ENSG00000116663.6	FBXO6	24.5404	21.1952	17.0941	5.50119	7.37297	16.4398	20.9432	9.77132	2.14333	1.09986	0.0493625
ENSG00000116717.7	GADD45A	1951.61	1971.16	1805.94	882.391	847.891	866.252	1909.57	865.511	2.20629	1.14162	3.93592e-05
ENSG00000117222.9	RBBP5	111.077	109.004	107.592	251.955	247.521	282.006	109.225	260.494	0.419298	-1.25395	0.000155131
ENSG00000117289.7	#N/A	197.615	208.924	218.201	448.897	396.034	546.94	208.247	463.957	0.448849	-1.1557	0.00458624
ENSG00000117713.13	ARID1A	240.237	209.934	218.201	522.613	426.579	459.683	222.791	469.625	0.474401	-1.07582	0.00112751
ENSG00000117868.11	ESYT2	157.575	149.376	155.858	341.074	312.824	293.387	154.27	315.762	0.488563	-1.03338	0.000328647
ENSG00000118292.4	C1orf54	5.16639	5.04648	4.02213	2.20048	1.05328	0	4.745	1.08459	4.37494	2.12926	0.00748154
ENSG00000118402.5	ELOVL4	42.6227	50.4648	54.2988	25.3055	11.5861	32.2473	49.1288	23.0463	2.13174	1.09203	0.0201354
ENSG00000118503.10	TNFAIP3	328.066	289.668	300.654	101.222	88.4756	80.3022	306.13	89.9999	3.40144	1.76615	7.52589e-05
ENSG00000118515.7	SGK1	183.407	176.627	177.979	66.0143	67.41	48.6871	179.338	60.7038	2.95431	1.56282	4.8876e-05
ENSG00000118762.3	PKD2	80.0791	67.6229	82.4537	162.835	202.23	175.78	76.7186	180.282	0.425548	-1.2326	0.00114868
ENSG00000118849.5	RARRES1	10.3328	9.08367	5.02767	19.8043	20.0123	19.6013	8.14804	19.806	0.411393	-1.28141	0.00191119
ENSG00000118985.10	ELL2	767.209	841.753	722.978	321.27	271.747	319.944	777.314	304.32	2.55426	1.35291	0.000246932
ENSG00000119335.12	SET	3708.18	3362.98	3680.25	9912.05	8898.12	10357.1	3583.8	9722.42	0.368612	-1.43982	0.000161005
ENSG00000119772.12	DNMT3A	24.5404	25.2324	12.0664	70.4152	70.5698	67.6562	20.6131	69.5471	0.29639	-1.75443	0.000365863
ENSG00000119922.7	IFIT2	654.84	716.6	579.187	248.654	345.476	292.755	650.209	295.628	2.19941	1.13712	0.00187665
ENSG00000119965.8	C10orf88	16.7908	19.1766	18.0996	63.8138	73.7297	54.3779	18.0223	63.9738	0.281714	-1.82769	0.00122617
ENSG00000119986.6	AVPI1	117.535	126.162	135.747	57.2124	65.3034	44.8933	126.481	55.8031	2.26657	1.18051	0.00087572
ENSG00000120129.5	DUSP1	138.201	154.422	135.747	39.6086	60.037	48.0548	142.79	49.2335	2.90026	1.53618	0.000358595
ENSG00000120149.7	MSX2	147.242	148.367	155.858	59.4129	45.2911	60.7009	150.489	55.1349	2.72946	1.44862	7.11562e-05
ENSG00000120693.9	SMAD9	18.0824	18.1673	15.083	36.3079	41.078	43.6287	17.1109	40.3382	0.424186	-1.23723	0.000610684
ENSG00000120738.7	EGR1	25.832	34.3161	27.1494	81.4176	73.7297	58.804	29.0991	71.3171	0.408025	-1.29327	0.00410184
ENSG00000120756.8	PLS1	73.6211	53.4927	85.4703	31.9069	34.7583	35.4088	70.8614	34.0247	2.08265	1.05842	0.0172376
ENSG00000120937.8	NPPB	60.7051	46.4276	36.1992	16.5036	23.1722	7.58761	47.7773	15.7545	3.03262	1.60057	0.0190444
ENSG00000121361.3	KCNJ8	5.16639	4.03719	10.0553	20.9045	21.0656	13.9106	6.41964	18.6269	0.344643	-1.53683	0.0151604
ENSG00000121690.5	DEPDC7	12.916	26.2417	19.1051	38.5083	45.2911	39.8349	19.4209	41.2115	0.471251	-1.08543	0.00758642
ENSG00000121895.7	TMEM156	18.0824	14.1301	20.1107	4.40095	8.42625	5.69071	17.4411	6.17264	2.82555	1.49853	0.00601811
ENSG00000122557.5	HERPUD2	195.031	152.404	143.791	60.5131	66.3567	70.1854	163.742	65.6851	2.49284	1.31779	0.00366547
ENSG00000122566.16	HNRNPA2B1	2048.48	2206.32	2165.92	4953.27	4556.49	4615.79	2140.24	4708.52	0.454546	-1.1375	4.15441e-05
ENSG00000123091.4	RNF11	153.7	130.199	176.974	501.709	431.845	444.507	153.624	459.354	0.334436	-1.5802	0.000272337
ENSG00000123364.3	HOXC13	52.9555	55.5113	60.332	251.955	273.853	262.405	56.2663	262.737	0.214154	-2.22328	6.54116e-06
ENSG00000123689.5	G0S2	672.923	652.005	685.774	234.351	253.841	183.999	670.234	224.064	2.99127	1.58076	4.17503e-05
ENSG00000123728.5	RAP2C	71.0379	62.5764	62.3431	200.243	213.816	167.56	65.3191	193.873	0.336917	-1.56953	0.000786005
ENSG00000123977.5	DAW1	11.6244	13.1209	12.0664	8.80191	3.15984	6.32301	12.2705	6.09492	2.01324	1.00952	0.0217724
ENSG00000124102.4	PI3	59.4135	82.7623	63.3486	23.105	23.1722	27.1889	68.5081	24.4887	2.79754	1.48416	0.00389359
ENSG00000124120.6	TTPAL	90.4119	95.8832	113.625	282.761	304.398	304.137	99.9734	297.099	0.336499	-1.57133	3.94392e-05
ENSG00000124466.8	LYPD3	9.04119	7.06507	8.04427	2.20048	2.10656	1.2646	8.05018	1.85721	4.33455	2.11588	0.000651407
ENSG00000124575.5	H1-3	10.3328	13.1209	14.0775	27.506	21.0656	30.9827	12.5104	26.5181	0.471767	-1.08385	0.0108451
ENSG00000124702.13	KLHDC3	348.732	340.133	372.047	736.059	788.908	706.28	353.637	743.749	0.475479	-1.07255	0.000114496
ENSG00000124767.6	GLO1	185.99	221.036	187.029	788.871	807.867	808.08	198.018	801.606	0.247027	-2.01726	1.35009e-06
ENSG00000124882.3	EREG	169.199	225.073	224.234	86.9188	64.2501	72.0823	206.169	74.4171	2.77045	1.47012	0.00257254
ENSG00000125266.6	EFNB2	105.911	78.7251	94.5201	41.809	38.9714	56.2748	93.0521	45.6851	2.03682	1.02632	0.00765188
ENSG00000125538.7	IL1B	204.073	176.627	183.007	51.7112	65.3034	48.6871	187.902	55.2339	3.40193	1.76636	0.000168238
ENSG00000125744.7	RTN2	15.4992	14.1301	19.1051	4.40095	1.05328	6.95531	16.2448	4.13651	3.92718	1.97349	0.00588483
ENSG00000125775.10	SDCBP2	16.7908	12.1116	16.0885	4.40095	8.42625	6.95531	14.997	6.59417	2.27428	1.18541	0.0109221
ENSG00000125931.6	CITED1	5.16639	5.04648	6.0332	3.30071	2.10656	1.8969	5.41536	2.43473	2.22422	1.1533	0.00513592
ENSG00000126003.6	PLAGL2	61.9967	114.05	110.609	262.957	271.747	283.903	95.552	272.869	0.350175	-1.51385	0.000579216
ENSG00000126790.7	L3HYPDH	59.4135	46.4276	49.2711	126.527	120.074	92.9482	51.7041	113.183	0.456818	-1.13031	0.00505541
ENSG00000126878.8	AIF1L	29.7068	24.2231	24.1328	11.0024	10.5328	9.48451	26.0209	10.3399	2.51655	1.33145	0.00116855
ENSG00000126882.8	FAM78A	5.16639	3.02789	5.02767	8.80191	13.6927	18.969	4.40732	13.8212	0.318881	-1.64891	0.0354779
ENSG00000127129.5	EDN2	14.2076	25.2324	18.0996	38.5083	51.6108	38.5703	19.1799	42.8965	0.44712	-1.16127	0.0119346
ENSG00000127324.4	TSPAN8	29.7068	25.2324	26.1439	158.434	142.193	115.711	27.0277	138.779	0.194753	-2.36028	0.000872496
ENSG00000127329.10	PTPRB	42.6227	35.3254	32.1771	17.6038	23.1722	12.646	36.7084	17.8073	2.06142	1.04364	0.0120857
ENSG00000128203.6	ASPHD2	12.916	13.1209	10.0553	2.20048	2.10656	8.21991	12.0307	4.17565	2.88116	1.52665	0.0251461
ENSG00000128342.4	LIF	50.3723	55.5113	36.1992	15.4033	4.21312	11.3814	47.3609	10.3326	4.58363	2.19649	0.00506174
ENSG00000128510.6	CPA4	120.119	104.967	123.681	51.7112	55.8239	32.8796	116.255	46.8049	2.48383	1.31257	0.00158272
ENSG00000128564.5	VGF	49.0807	47.4369	47.2601	9.90214	12.6394	18.969	47.9259	13.8368	3.46364	1.79229	0.00024236
ENSG00000128578.5	STRIP2	98.1615	124.143	128.708	40.7088	55.8239	67.0239	117.004	54.5189	2.14613	1.10174	0.00686069
ENSG00000128604.14	IRF5	28.4152	30.2789	28.1549	13.2029	13.6927	11.3814	28.9497	12.759	2.26896	1.18203	7.56217e-05
ENSG00000128849.9	CGNL1	5.16639	8.07437	9.0498	3.30071	4.21312	3.1615	7.43019	3.55845	2.08804	1.06215	0.033084
ENSG00000128923.6	MINDY2	210.531	191.766	169.935	75.9164	101.115	94.2128	190.744	90.4147	2.10966	1.07701	0.00197099
ENSG00000129480.8	DTD2	24.5404	35.3254	31.1715	70.4152	91.6355	64.4947	30.3458	75.5151	0.40185	-1.31527	0.00687367
ENSG00000129521.9	EGLN3	3.8748	5.04648	6.0332	15.4033	14.7459	10.7491	4.98483	13.6328	0.36565	-1.45147	0.0054523
ENSG00000130021.9	PUDP	36.1648	38.3533	48.2656	121.026	123.234	123.931	40.9279	122.73	0.333478	-1.58434	2.82518e-05
ENSG00000130487.4	KLHDC7B	68.4547	82.7623	87.4814	20.9045	48.4509	25.292	79.5661	31.5492	2.52197	1.33455	0.00952203
ENSG00000130513.6	GDF15	134.326	135.246	168.93	35.2076	37.9181	47.4225	146.167	40.1828	3.63756	1.86297	0.000898916
ENSG00000130584.6	ZBTB46	5.16639	4.03719	5.02767	11.0024	11.5861	9.48451	4.74375	10.691	0.443714	-1.1723	0.00117333
ENSG00000130600.11	H19	118.827	90.8367	76.4205	179.339	242.255	241.539	95.3614	221.044	0.431414	-1.21286	0.00662948
ENSG00000130703.11	OSBPL2	73.6211	87.8088	88.4869	187.04	192.75	158.707	83.3056	179.499	0.464099	-1.10749	0.00114999
ENSG00000130720.8	FIBCD1	14.2076	12.1116	12.0664	6.60143	4.21312	4.4261	12.7952	5.08022	2.51863	1.33264	0.00176107
ENSG00000130762.10	ARHGEF16	21.9572	9.08367	17.0941	3.30071	3.15984	1.8969	16.045	2.78582	5.75951	2.52595	0.0247135
ENSG00000130940.10	CASZ1	16.7908	23.2138	20.1107	6.60143	13.6927	3.1615	20.0384	7.81853	2.56294	1.3578	0.0277221
ENSG00000130997.12	POLN	19.374	17.158	19.1051	3.30071	8.42625	14.5429	18.5457	8.75663	2.11791	1.08264	0.0421686
ENSG00000131203.8	IDO1	87.8287	79.7344	84.4648	35.2076	43.1845	41.7318	84.0093	40.0413	2.09806	1.06906	0.00020516
ENSG00000131374.10	TBC1D5	160.158	150.385	150.83	62.7136	58.9837	74.6115	153.791	65.4363	2.35024	1.23281	0.00010029
ENSG00000131375.5	CAPN7	69.7463	87.8088	91.5035	188.141	172.738	175.78	83.0195	178.886	0.464092	-1.10752	0.0003072
ENSG00000131389.12	SLC6A6	122.702	135.246	113.625	367.48	350.743	345.236	123.858	354.486	0.3494	-1.51705	1.48157e-05
ENSG00000131473.12	ACLY	467.559	466.295	450.479	1095.84	1228.13	1001.56	461.444	1108.51	0.416275	-1.26439	0.000604541
ENSG00000131711.10	MAP1B	1668.75	1675.43	1527.41	8398.12	7874.33	7797.53	1623.86	8023.33	0.202392	-2.30477	5.11747e-06
ENSG00000131737.5	KRT34	387.48	375.458	335.848	69.315	57.9305	65.127	366.262	64.1241	5.71176	2.51394	4.5725e-05
ENSG00000131738.5	KRT33B	20.6656	18.1673	17.0941	11.0024	6.31969	9.48451	18.6423	8.93553	2.08632	1.06096	0.00504489
ENSG00000131773.9	KHDRBS3	3.8748	3.02789	2.01107	1.10024	1.05328	0.632301	2.97125	0.928607	3.19969	1.67793	0.0216828
ENSG00000131831.13	RAI2	2.5832	4.03719	4.02213	1.10024	1.05328	2.5292	3.54751	1.56091	2.27272	1.18442	0.0438178
ENSG00000131979.14	GCH1	127.868	117.078	93.5146	36.3079	42.1312	46.7902	112.82	41.7431	2.70273	1.43442	0.00256209
ENSG00000132196.9	HSD17B7	18.0824	22.2045	26.1439	55.0119	55.8239	46.7902	22.1436	52.542	0.421445	-1.24658	0.00120499
ENSG00000132294.9	EFR3A	457.226	471.341	453.496	177.138	137.98	173.883	460.688	163	2.8263	1.49891	2.63245e-05
ENSG00000132768.9	DPH2	126.577	82.7623	83.4593	306.966	269.64	242.171	97.5994	272.926	0.357604	-1.48356	0.00178584
ENSG00000132819.12	RBM38	51.6639	49.4555	58.3209	144.131	147.459	149.855	53.1468	147.149	0.361178	-1.46922	7.40627e-06
ENSG00000132854.14	KANK4	10.3328	1.0093	2.01107	19.8043	41.078	34.7765	4.45105	31.8863	0.139591	-2.84072	0.0169876
ENSG00000132970.8	WASF3	219.572	204.887	211.162	105.623	101.115	96.742	211.874	101.16	2.09444	1.06657	2.39803e-05
ENSG00000133056.9	PIK3C2B	16.7908	22.2045	31.1715	49.5107	49.5042	55.0102	23.3889	51.3417	0.455555	-1.1343	0.00363816
ENSG00000133193.8	FAM104A	169.199	187.729	156.863	654.642	676.206	614.596	171.264	648.481	0.2641	-1.92084	1.88692e-05
ENSG00000133216.12	EPHB2	375.855	309.854	362.998	99.0214	80.0494	111.285	349.569	96.7852	3.6118	1.85272	0.000336347
ENSG00000133401.11	PDZD2	12.916	12.1116	10.0553	5.50119	4.21312	4.4261	11.6943	4.71347	2.48103	1.31094	0.00175793
ENSG00000133627.13	ACTR3B	28.4152	21.1952	34.1881	6.60143	10.5328	13.2783	27.9328	10.1375	2.75539	1.46226	0.0136034
ENSG00000133657.10	ATP13A3	1462.09	1460.45	1596.79	624.935	489.776	631.036	1506.44	581.916	2.58876	1.37226	0.000138035
ENSG00000133805.11	AMPD3	24.5404	15.1394	22.1217	2.20048	8.42625	8.85221	20.6005	6.49298	3.17274	1.66573	0.0164024
ENSG00000133808.4	#N/A	11.6244	11.1023	14.0775	3.30071	2.10656	5.0584	12.268	3.48856	3.51665	1.8142	0.00220028
ENSG00000134222.12	PSRC1	86.5371	84.7809	78.4316	198.043	206.443	207.395	83.2499	203.96	0.408167	-1.29277	6.2232e-06
ENSG00000134321.7	RSAD2	560.554	467.304	450.479	111.124	180.111	144.165	492.779	145.133	3.39536	1.76356	0.000929074
ENSG00000134326.7	CMPK2	275.11	219.017	193.062	90.2195	144.3	94.8451	229.063	109.788	2.08641	1.06103	0.0160276
ENSG00000134363.7	FST	297.068	293.705	271.494	22.0048	32.6517	21.4982	287.422	25.3849	11.3226	3.50113	7.6046e-06
ENSG00000134531.5	EMP1	1508.59	1614.87	1463.05	662.343	678.313	660.754	1528.84	667.137	2.29164	1.19638	4.51129e-05
ENSG00000134684.6	YARS1	211.822	247.278	229.262	514.911	592.997	499.517	229.454	535.809	0.428238	-1.22351	0.000566199
ENSG00000134769.17	DTNA	105.911	125.153	108.598	51.7112	40.0247	68.9208	113.22	53.5522	2.11421	1.08012	0.00445461
ENSG00000134871.13	COL4A2	293.193	262.417	294.621	124.327	125.34	169.457	283.41	139.708	2.02859	1.02048	0.0013951
ENSG00000135114.8	OASL	278.985	259.389	264.455	89.1193	113.754	110.02	267.61	104.298	2.56582	1.35942	7.16653e-05
ENSG00000135116.5	HRK	32.29	36.3347	30.166	5.50119	10.5328	10.1168	32.9302	8.71694	3.77773	1.91752	0.00056393
ENSG00000135378.3	PRRG4	69.7463	59.5485	49.2711	169.437	159.045	154.914	59.522	161.132	0.369399	-1.43675	0.000156268
ENSG00000135452.5	TSPAN31	52.9555	54.502	59.3265	99.0214	119.021	134.048	55.5947	117.363	0.473697	-1.07796	0.00392439
ENSG00000135776.4	ABCB10	54.2471	61.5671	39.2158	18.704	17.9058	18.3367	51.6767	18.3155	2.82147	1.49645	0.00714177
ENSG00000135925.4	WNT10A	6.45799	8.07437	8.04427	22.0048	16.8525	15.1752	7.52554	18.0108	0.417834	-1.259	0.0078235
ENSG00000135951.10	TSGA10	32.29	31.2882	47.2601	11.0024	18.9591	23.3951	36.9461	17.7855	2.07731	1.05472	0.0385396
ENSG00000136026.9	CKAP4	706.504	703.48	702.868	1430.31	1406.13	1476.42	704.284	1437.62	0.489896	-1.02945	3.75161e-06
ENSG00000136051.9	WASHC4	454.643	452.165	464.556	187.04	178.005	216.879	457.121	193.975	2.3566	1.23671	2.85994e-05
ENSG00000136160.10	EDNRB	12.916	4.03719	11.0609	58.3126	56.8772	59.4363	9.33801	58.2087	0.160423	-2.64005	6.35807e-05
ENSG00000136244.7	IL6	623.842	701.461	577.176	259.656	178.005	281.374	634.16	239.678	2.64588	1.40375	0.00119491
ENSG00000136436.10	CALCOCO2	210.531	212.962	234.289	476.403	468.71	517.222	219.26	487.445	0.449816	-1.15259	9.08583e-05
ENSG00000136444.5	RSAD1	135.618	134.236	141.78	67.1145	58.9837	58.804	137.211	61.6341	2.22623	1.1546	3.00958e-05
ENSG00000136695.10	IL36RN	5.16639	3.02789	6.0332	1.10024	0	1.8969	4.74249	0.999047	4.74702	2.24702	0.0233915
ENSG00000136720.6	HS6ST1	45.2059	39.3626	64.3541	99.0214	101.115	108.756	49.6409	102.964	0.482119	-1.05254	0.00276513
ENSG00000136840.14	ST6GALNAC4	117.535	103.958	119.658	50.611	60.037	53.7456	113.717	54.7978	2.07521	1.05326	0.000476147
ENSG00000136869.13	TLR4	87.8287	101.939	89.4925	187.04	227.509	213.085	93.0867	209.212	0.444941	-1.16832	0.000782233
ENSG00000136999.4	CCN3	1527.96	1420.08	1501.26	437.895	425.526	496.988	1483.1	453.47	3.27056	1.70954	1.25154e-05
ENSG00000137075.13	RNF38	45.2059	71.66	52.2877	128.728	112.701	97.3743	56.3846	112.934	0.499268	-1.00211	0.00927283
ENSG00000137135.13	ARHGEF39	28.4152	32.2975	42.2324	91.3198	80.0494	96.1097	34.315	89.1596	0.384872	-1.37755	0.000954057
ENSG00000137266.10	SLC22A23	81.3707	66.6136	63.3486	12.1026	14.7459	25.292	70.4443	17.3802	4.05314	2.01904	0.00149869
ENSG00000137331.11	IER3	7909.75	7445.58	7317.27	3374.43	3476.88	3242.44	7557.53	3364.58	2.2462	1.16749	2.61936e-05
ENSG00000137393.8	RNF144B	204.073	174.608	214.179	79.2171	62.1436	70.1854	197.62	70.5154	2.80251	1.48672	0.000586887
ENSG00000137491.10	SLCO2B1	3.8748	0	4.02213	9.90214	6.31969	12.0137	2.63231	9.41185	0.27968	-1.83815	0.0329848
ENSG00000137522.13	RNF121	322.9	304.808	300.654	126.527	142.193	149.223	309.454	139.314	2.22126	1.15138	5.88702e-05
ENSG00000137573.9	SULF1	117.535	146.348	130.719	332.272	333.89	328.796	131.534	331.653	0.396602	-1.33424	1.89548e-05
ENSG00000137824.11	RMDN3	169.199	152.404	177.979	69.315	83.2092	96.1097	166.528	82.878	2.00931	1.0067	0.00148508
ENSG00000137825.6	ITPKA	23.2488	13.1209	14.0775	2.20048	8.42625	5.69071	16.8157	5.43914	3.09161	1.62836	0.0370326
ENSG00000137875.4	BCL2L10	7.74959	5.04648	5.02767	3.30071	2.10656	1.2646	5.94125	2.22396	2.67147	1.41764	0.0262502
ENSG00000137880.4	GCHFR	11.6244	8.07437	11.0609	1.10024	4.21312	5.0584	10.2532	3.45726	2.96571	1.56838	0.0140821
ENSG00000138083.3	SIX3	3.8748	8.07437	5.02767	0	2.10656	0.632301	5.65894	0.912954	6.1985	2.63192	0.0275043
ENSG00000138166.5	DUSP5	81.3707	81.753	93.5146	36.3079	37.9181	26.5566	85.5461	33.5942	2.54645	1.34849	0.000623741
ENSG00000138311.11	ZNF365	9.04119	4.03719	4.02213	22.0048	24.2255	16.4398	5.70017	20.89	0.272866	-1.87374	0.00600594
ENSG00000138356.9	AOX1	257.028	267.464	251.383	105.623	123.234	101.168	258.625	110.008	2.35096	1.23325	5.5025e-05
ENSG00000138395.10	CDK15	1.2916	3.02789	3.0166	9.90214	11.5861	8.21991	2.44536	9.90271	0.246939	-2.01778	0.00273223
ENSG00000138449.6	SLC40A1	6.45799	5.04648	3.0166	7.70167	9.47953	12.0137	4.84036	9.73164	0.497384	-1.00757	0.0378315
ENSG00000138459.4	SLC35A5	100.745	125.153	112.62	55.0119	55.8239	54.3779	112.839	55.0712	2.04897	1.0349	0.00121451
ENSG00000138623.5	SEMA7A	20.6656	10.093	13.0719	3.30071	5.26641	5.0584	14.6102	4.54184	3.21679	1.68562	0.0349185
ENSG00000138835.18	RGS3	7.74959	6.05578	13.0719	23.105	37.9181	27.8212	8.9591	29.6148	0.302521	-1.72489	0.0130983
ENSG00000139190.12	VAMP1	11.6244	17.158	17.0941	31.9069	43.1845	32.2473	15.2922	35.7796	0.427399	-1.22634	0.00772219
ENSG00000139289.9	PHLDA1	2243.51	2296.15	2298.65	1007.82	1019.58	1064.16	2279.43	1030.52	2.21193	1.14531	9.38553e-07
ENSG00000139292.8	LGR5	1.2916	0	1.00553	4.40095	6.31969	5.0584	0.765711	5.25968	0.145581	-2.7801	0.00280434
ENSG00000139318.7	DUSP6	426.227	354.263	340.876	152.933	160.099	147.958	373.789	153.663	2.43252	1.28245	0.00118658
ENSG00000139719.5	VPS33A	355.19	342.151	366.014	152.933	184.324	147.958	354.452	161.739	2.19151	1.13193	0.000132324
ENSG00000139737.17	SLAIN1	9.04119	10.093	16.0885	19.8043	29.4919	29.7181	11.7409	26.3381	0.445776	-1.16561	0.0206841
ENSG00000140044.8	JDP2	58.1219	60.5578	76.4205	184.84	198.017	156.811	65.0334	179.889	0.361519	-1.46786	0.00102812
ENSG00000140398.9	NEIL1	9.04119	9.08367	6.0332	2.20048	2.10656	3.7938	8.05269	2.70028	2.98217	1.57636	0.00959167
ENSG00000140538.12	NTRK3	7.74959	7.06507	11.0609	0	3.15984	1.8969	8.62518	1.68558	5.11703	2.35531	0.0107226
ENSG00000140750.12	ARHGAP17	16.7908	24.2231	21.1162	7.70167	10.5328	12.0137	20.71	10.0827	2.05401	1.03844	0.0131294
ENSG00000140807.4	NKD1	3.8748	5.04648	3.0166	1.10024	2.10656	1.2646	3.97929	1.49047	2.66983	1.41675	0.0201509
ENSG00000140873.11	ADAMTS18	3.8748	2.01859	0	6.60143	7.37297	5.0584	1.96446	6.34427	0.309644	-1.69132	0.0287136
ENSG00000141655.11	TNFRSF11A	34.8732	42.3904	40.2213	24.2052	14.7459	18.3367	39.1616	19.096	2.05078	1.03617	0.00481843
ENSG00000141682.11	PMAIP1	1051.36	954.794	916.041	305.866	295.972	319.944	974.065	307.261	3.17016	1.66456	8.22894e-05
ENSG00000141744.3	PNMT	2.5832	1.0093	4.02213	5.50119	5.26641	6.95531	2.53821	5.90763	0.429649	-1.21877	0.0296415
ENSG00000142327.7	RNPEPL1	41.3311	40.3719	29.1605	12.1026	20.0123	20.8659	36.9545	17.6603	2.09252	1.06524	0.0158763
ENSG00000142619.4	PADI3	16.7908	15.1394	9.0498	5.50119	6.31969	2.5292	13.66	4.78336	2.85573	1.51386	0.0275956
ENSG00000143153.8	ATP1B1	2053.64	2075.11	2031.18	4780.53	4574.4	4962.3	2053.31	4772.41	0.430246	-1.21677	1.75463e-05
ENSG00000143333.6	RGS16	7.74959	9.08367	10.0553	2.20048	5.26641	1.2646	8.96286	2.91049	3.0795	1.6227	0.0118518
ENSG00000143387.8	CTSK	0	2.01859	1.00553	4.40095	3.15984	6.32301	1.00804	4.62793	0.217817	-2.19881	0.0292799
ENSG00000143631.10	FLG	77.4959	91.846	96.5312	29.7064	30.5452	16.4398	88.6244	25.5638	3.46679	1.7936	0.00100077
ENSG00000143727.11	ACP1	227.321	228.101	239.317	550.119	507.682	549.469	231.58	535.757	0.432248	-1.21007	3.10555e-05
ENSG00000143815.10	LBR	213.114	220.027	251.383	659.043	618.276	606.376	228.175	627.898	0.363394	-1.46039	3.57001e-05
ENSG00000143816.7	WNT9A	18.0824	21.1952	15.083	56.1121	44.2378	39.2026	18.1202	46.5175	0.389535	-1.36018	0.00591063
ENSG00000144231.6	POLR2D	40.0396	40.3719	49.2711	124.327	115.861	111.285	43.2275	117.158	0.368969	-1.43843	0.000109948
ENSG00000144455.9	SUMF1	59.4135	77.7158	54.2988	134.229	132.713	122.666	63.8094	129.87	0.491334	-1.02522	0.00116258
ENSG00000145012.8	LPP	430.102	418.858	424.335	182.64	169.578	220.673	424.432	190.964	2.22258	1.15224	0.000118065
ENSG00000145029.7	NICN1	21.9572	24.2231	22.1217	58.3126	75.8362	56.9071	22.7673	63.6853	0.357498	-1.48399	0.00262221
ENSG00000145349.12	CAMK2D	42.6227	52.4834	56.3099	18.704	29.4919	24.6597	50.472	24.2852	2.0783	1.05541	0.00697848
ENSG00000145391.9	SETD7	371.98	373.44	337.859	193.642	155.886	142.268	361.093	163.932	2.2027	1.13928	0.000514114
ENSG00000145685.9	LHFPL2	556.679	545.02	561.088	210.145	245.415	217.511	554.262	224.357	2.47045	1.30477	9.61333e-06
ENSG00000145687.11	SSBP2	15.4992	27.251	32.1771	79.2171	67.41	64.4947	24.9757	70.3739	0.354901	-1.49451	0.00245966
ENSG00000145725.15	PPIP5K2	231.196	204.887	252.389	102.322	95.8486	94.2128	229.491	97.4612	2.35469	1.23554	0.0006972
ENSG00000145743.11	FBXL17	268.652	255.352	273.505	101.222	85.3158	79.6699	265.837	88.7359	2.99582	1.58295	3.03512e-05
ENSG00000145757.11	SPATA9	0	4.03719	2.01107	5.50119	7.37297	5.69071	2.01608	6.18829	0.32579	-1.61798	0.0332606
ENSG00000145990.6	GFOD1	178.241	181.673	197.085	75.9164	80.0494	68.9208	185.666	74.9622	2.4768	1.30848	7.59476e-05
ENSG00000146666.4	LINC00525	3.8748	1.0093	0	5.50119	9.47953	5.69071	1.62803	6.89048	0.236273	-2.08148	0.0389577
ENSG00000147027.3	TMEM47	96.8699	109.004	92.5091	46.21	45.2911	56.9071	99.461	49.4694	2.01056	1.00759	0.00127295
ENSG00000147065.12	MSN	896.369	845.79	897.941	2088.25	1740.02	2084.06	880.034	1970.78	0.446541	-1.16314	0.000728421
ENSG00000147614.3	ATP6V0D2	10.3328	8.07437	9.0498	5.50119	2.10656	3.7938	9.15232	3.80052	2.40818	1.26794	0.0104759
ENSG00000147996.12	CBWD5	19.374	18.1673	15.083	11.0024	4.21312	6.95531	17.5414	7.39027	2.37359	1.24707	0.0124443
ENSG00000148090.7	AUH	71.0379	78.7251	72.3984	26.4057	42.1312	36.0411	74.0538	34.8594	2.12436	1.08703	0.00160485
ENSG00000148219.12	ASTN2	10.3328	8.07437	15.083	26.4057	26.332	40.4672	11.1634	31.0683	0.359317	-1.47667	0.017878
ENSG00000148248.9	SURF4	688.422	714.582	713.929	2632.87	2661.64	2444.47	705.644	2579.66	0.273541	-1.87017	1.07056e-05
ENSG00000148677.6	ANKRD1	3593.23	3466.93	3507.3	679.947	692.006	664.548	3522.49	678.834	5.18903	2.37546	1.92683e-07
ENSG00000148700.9	ADD3	164.033	157.45	158.874	413.69	334.943	467.27	160.119	405.301	0.395062	-1.33985	0.00311192
ENSG00000149150.4	SLC43A1	38.748	34.3161	21.1162	8.80191	11.5861	18.3367	31.3934	12.9082	2.43204	1.28217	0.0369853
ENSG00000149201.5	CCDC81	11.6244	8.07437	12.0664	0	1.05328	3.1615	10.5884	1.40493	7.5366	2.91391	0.00424613
ENSG00000149948.9	HMGA2	276.402	297.742	365.009	138.63	123.234	147.958	313.051	136.607	2.29161	1.19636	0.00309641
ENSG00000149968.7	MMP3	227.321	216.999	221.217	36.3079	44.2378	36.0411	221.846	38.8623	5.70851	2.51312	1.40148e-06
ENSG00000150471.11	ADGRL3	3.8748	6.05578	3.0166	9.90214	12.6394	13.9106	4.31572	12.1507	0.355183	-1.49337	0.00624579
ENSG00000150593.11	PDCD4	104.619	93.8646	107.592	58.3126	49.5042	40.4672	102.025	49.428	2.06412	1.04553	0.00136491
ENSG00000151414.10	NEK7	485.641	490.518	506.789	212.346	229.615	290.226	494.316	244.062	2.02537	1.01818	0.000514729
ENSG00000151490.9	PTPRO	32.29	17.158	39.2158	4.40095	10.5328	6.95531	29.5546	7.29636	4.0506	2.01813	0.0300193
ENSG00000151778.6	SERP2	6.45799	6.05578	8.04427	12.1026	14.7459	14.5429	6.85268	13.7972	0.496673	-1.00963	0.00265154
ENSG00000151876.8	FBXO4	65.8715	63.5857	87.4814	243.153	225.402	218.776	72.3129	229.11	0.315625	-1.66372	0.000118524
ENSG00000152056.12	AP1S3	33.5816	40.3719	47.2601	18.704	18.9591	15.1752	40.4045	17.6128	2.29404	1.19789	0.00527817
ENSG00000152332.11	UHMK1	825.331	797.344	820.515	255.255	213.816	276.315	814.397	248.462	3.27775	1.71271	9.82873e-06
ENSG00000152413.10	HOMER1	162.741	193.785	187.029	97.9212	83.2092	85.9929	181.185	89.0411	2.03485	1.02492	0.000912904
ENSG00000152580.8	IGSF10	1.2916	0	1.00553	8.80191	15.7992	17.0721	0.765711	13.8911	0.0551225	-4.18122	0.00724649
ENSG00000152611.7	CAPSL	3.8748	1.0093	6.0332	6.60143	11.5861	10.7491	3.6391	9.64554	0.377283	-1.40628	0.0471575
ENSG00000153140.4	CETN3	501.14	459.23	551.032	979.212	954.273	1151.42	503.801	1028.3	0.489935	-1.02934	0.00147208
ENSG00000153404.9	PLEKHG4B	1.2916	1.0093	1.00553	3.30071	2.10656	2.5292	1.10214	2.64549	0.416611	-1.26323	0.0130427
ENSG00000153495.6	TEX29	2.5832	3.02789	2.01107	1.10024	1.05328	1.2646	2.54072	1.13937	2.22993	1.157	0.00964216
ENSG00000153714.5	LURAP1L	574.761	460.239	478.634	251.955	192.75	227.628	504.545	224.111	2.25132	1.17077	0.00206832
ENSG00000153814.7	JAZF1	43.9143	60.5578	56.3099	119.926	95.8486	107.491	53.594	107.755	0.497368	-1.00761	0.00319169
ENSG00000153823.14	PID1	61.9967	44.409	42.2324	20.9045	14.7459	20.8659	49.5461	18.8388	2.63	1.39506	0.00955715
ENSG00000153832.7	FBXO36	2.5832	2.01859	3.0166	8.80191	12.6394	8.85221	2.53946	10.0978	0.251486	-1.99145	0.00439612
ENSG00000153904.14	DDAH1	697.463	687.331	683.763	1349.99	1501.98	1300.64	689.519	1384.2	0.498134	-1.0054	0.000333161
ENSG00000153956.11	CACNA2D1	37.4564	46.4276	41.2269	7.70167	6.31969	12.646	41.7036	8.88912	4.69153	2.23006	0.000530463
ENSG00000154040.16	CABYR	1.2916	3.02789	1.00553	6.60143	11.5861	11.3814	1.77501	9.85631	0.180088	-2.47322	0.00983408
ENSG00000154102.6	C16orf74	71.0379	54.502	62.3431	22.0048	32.6517	29.7181	62.6277	28.1249	2.22677	1.15495	0.00384385
ENSG00000154153.9	RETREG1	33.5816	25.2324	33.1826	19.8043	10.5328	10.7491	30.6655	13.6954	2.23911	1.16293	0.0142675
ENSG00000154175.12	ABI3BP	96.8699	82.7623	120.664	41.809	30.5452	32.2473	100.099	34.8672	2.87086	1.52148	0.00492037
ENSG00000154217.10	PITPNC1	18.0824	18.1673	17.0941	6.60143	11.5861	6.32301	17.7813	8.17018	2.17636	1.12192	0.00529226
ENSG00000154310.12	TNIK	722.004	682.284	635.497	295.964	284.386	330.693	679.928	303.681	2.23896	1.16283	0.00019312
ENSG00000154380.12	ENAH	927.368	909.376	939.168	1991.43	2103.4	1948.75	925.304	2014.53	0.459316	-1.12244	2.04063e-05
ENSG00000154556.13	SORBS2	1.2916	0	1.00553	4.40095	4.21312	6.32301	0.765711	4.97903	0.153787	-2.70099	0.00567753
ENSG00000154736.5	ADAMTS5	21.9572	14.1301	18.0996	59.4129	51.6108	62.5978	18.0623	57.8738	0.312098	-1.67993	0.000555682
ENSG00000154760.9	SLFN13	6.45799	6.05578	9.0498	13.2029	13.6927	16.4398	7.18786	14.4451	0.497598	-1.00695	0.0062035
ENSG00000154928.12	EPHB1	20.6656	12.1116	18.0996	6.60143	4.21312	5.0584	16.9589	5.29099	3.20525	1.68043	0.0113504
ENSG00000155130.5	#N/A	758.168	721.647	705.884	3601.08	3562.2	3466.9	728.567	3543.39	0.205613	-2.282	3.19024e-07
ENSG00000155265.6	GOLGA7B	12.916	15.1394	16.0885	2.20048	6.31969	5.69071	14.7147	4.73696	3.10635	1.63522	0.00328514
ENSG00000155313.11	USP25	43.9143	58.5392	43.2379	84.7183	99.0084	130.886	48.5638	104.871	0.463082	-1.11066	0.0179149
ENSG00000155329.7	ZCCHC10	667.756	599.522	630.469	314.668	297.025	318.68	632.583	310.124	2.03977	1.02841	0.000101381
ENSG00000155760.1	FZD7	77.4959	86.7995	93.5146	275.06	214.869	311.092	85.9367	267.007	0.321852	-1.63553	0.00312419
ENSG00000155827.7	RNF20	228.613	231.129	228.256	662.343	661.461	712.603	229.333	678.802	0.337849	-1.56555	1.19539e-05
ENSG00000155850.7	SLC26A2	176.949	175.618	205.129	503.909	483.456	560.218	185.898	515.861	0.360365	-1.47247	0.000187013
ENSG00000156052.6	GNAQ	133.035	144.329	147.813	496.207	502.415	541.882	141.726	513.501	0.275999	-1.85727	1.56547e-05
ENSG00000156103.11	MMP16	47.7891	58.5392	43.2379	17.6038	22.1189	30.3504	49.8554	23.3577	2.13443	1.09385	0.0107304
ENSG00000156127.6	BATF	34.8732	37.344	44.2435	14.3031	17.9058	24.0274	38.8202	18.7454	2.07091	1.05027	0.00732537
ENSG00000156239.7	N6AMT1	15.4992	20.1859	26.1439	57.2124	48.4509	52.481	20.6097	52.7148	0.390966	-1.35489	0.00129166
ENSG00000156469.4	MTERF3	108.494	88.8181	89.4925	46.21	28.4386	54.3779	95.6016	43.0088	2.22284	1.1524	0.00628281
ENSG00000156510.11	HKDC1	7.74959	14.1301	14.0775	0	3.15984	1.8969	11.9857	1.68558	7.11074	2.83	0.0111463
ENSG00000156650.8	KAT6B	45.2059	41.3812	43.2379	122.126	95.8486	115.079	43.275	111.018	0.389802	-1.35919	0.0010307
ENSG00000156990.10	RPUSD3	151.117	103.958	116.642	294.864	379.181	319.944	123.905	331.33	0.373964	-1.41903	0.00194288
ENSG00000157111.8	TMEM171	25.832	12.1116	23.1273	6.60143	8.42625	8.21991	20.3569	7.7492	2.62697	1.3934	0.0408715
ENSG00000157227.8	MMP14	36.1648	31.2882	30.166	62.7136	71.6231	92.9482	32.5396	75.7616	0.4295	-1.21927	0.00917072
ENSG00000157445.10	CACNA2D3	9.04119	21.1952	14.0775	5.50119	4.21312	1.2646	14.7713	3.65964	4.03627	2.01302	0.0411676
ENSG00000157600.7	TMEM164	71.0379	72.6693	62.3431	226.649	232.775	255.449	68.6834	238.291	0.288233	-1.79469	5.37906e-05
ENSG00000157601.9	MX1	4263.57	3731.37	3482.16	1529.33	2101.3	1619.95	3825.7	1750.19	2.18587	1.12821	0.00204017
ENSG00000157657.10	ZNF618	458.517	505.657	514.833	966.009	1037.48	983.227	493.003	995.573	0.495195	-1.01393	5.43841e-05
ENSG00000158019.16	BABAM2	40.0396	46.4276	45.249	75.9164	100.062	92.3159	43.9054	89.4313	0.49094	-1.02638	0.00351226
ENSG00000158435.3	CNOT11	222.155	211.952	230.267	437.895	455.017	471.064	221.458	454.659	0.487086	-1.03775	2.86892e-05
ENSG00000158528.7	PPP1R9A	15.4992	30.2789	23.1273	51.7112	40.0247	67.6562	22.9684	53.1307	0.432301	-1.20989	0.0292687
ENSG00000158604.10	TMED4	331.941	289.668	321.771	632.637	628.809	669.606	314.46	643.684	0.488531	-1.03348	5.49949e-05
ENSG00000158711.9	ELK4	80.0791	84.7809	88.4869	173.838	172.738	186.529	84.449	177.701	0.475229	-1.0733	5.05963e-05
ENSG00000158792.11	SPATA2L	6.45799	9.08367	9.0498	2.20048	2.10656	1.8969	8.19715	2.06798	3.96385	1.9869	0.00217955
ENSG00000158806.9	NPM2	20.6656	18.1673	21.1162	7.70167	3.15984	10.1168	19.983	6.99277	2.85767	1.51484	0.00436879
ENSG00000159167.7	STC1	220.863	194.794	237.306	66.0143	88.4756	92.3159	217.654	82.2686	2.64566	1.40363	0.000802531
ENSG00000159251.6	ACTC1	1.2916	2.01859	2.01107	6.60143	3.15984	5.0584	1.77375	4.93989	0.359067	-1.47767	0.036511
ENSG00000159263.11	SIM2	136.909	109.004	114.631	63.8138	62.1436	46.7902	120.181	57.5825	2.08712	1.06151	0.00344208
ENSG00000159363.13	ATP13A2	38.748	29.2696	30.166	12.1026	15.7992	15.8075	32.7278	14.5698	2.24628	1.16754	0.00510892
ENSG00000159917.10	ZNF235	2.5832	4.03719	5.02767	7.70167	9.47953	12.0137	3.88268	9.73164	0.398975	-1.32563	0.0152731
ENSG00000160404.13	TOR2A	19.374	28.2603	28.1549	51.7112	61.0903	42.9964	25.2631	51.9326	0.486458	-1.03961	0.0112725
ENSG00000160712.8	IL6R	30.9984	34.3161	42.2324	14.3031	12.6394	9.48451	35.8489	12.1423	2.9524	1.56189	0.00280954
ENSG00000160828.13	#N/A	6.45799	7.06507	4.02213	16.5036	8.42625	13.9106	5.8484	12.9468	0.451725	-1.14648	0.0499696
ENSG00000161048.7	NAPEPLD	24.5404	15.1394	18.0996	37.4081	42.1312	53.7456	19.2598	44.4283	0.433503	-1.20589	0.0108115
ENSG00000161381.9	PLXDC1	7.74959	5.04648	6.0332	1.10024	1.05328	2.5292	6.27642	1.56091	4.02101	2.00756	0.00703151
ENSG00000161800.8	RACGAP1	254.445	226.082	253.394	503.909	499.255	475.49	244.641	492.885	0.496344	-1.01059	4.15697e-05
ENSG00000161921.10	CXCL16	18.0824	14.1301	19.1051	5.50119	7.37297	6.32301	17.1059	6.39905	2.67319	1.41856	0.002659
ENSG00000162377.4	COA7	29.7068	33.3068	31.1715	92.42	96.9019	94.8451	31.395	94.7223	0.331443	-1.59317	2.84976e-06
ENSG00000162543.5	UBXN10	2.5832	3.02789	3.0166	1.10024	1.05328	0	2.8759	0.71784	4.00632	2.00228	0.00511004
ENSG00000162545.5	CAMK2N1	116.244	101.939	128.708	35.2076	29.4919	30.3504	115.63	31.6833	3.64957	1.86773	0.000451913
ENSG00000162595.4	DIRAS3	7.74959	5.04648	10.0553	3.30071	3.15984	1.8969	7.61714	2.78582	2.73425	1.45115	0.033228
ENSG00000162599.11	NFIA	19.374	19.1766	25.1383	40.7088	41.078	60.0686	21.2296	47.2851	0.448971	-1.15531	0.0175764
ENSG00000162745.6	OLFML2B	2.5832	1.0093	5.02767	9.90214	8.42625	6.95531	2.87339	8.4279	0.340937	-1.55242	0.0184304
ENSG00000162779.16	AXDND1	2.5832	3.02789	2.01107	0	1.05328	0.632301	2.54072	0.561861	4.52197	2.17695	0.00958743
ENSG00000162817.6	C1orf115	9.04119	8.07437	14.0775	30.8067	24.2255	31.615	10.3977	28.8824	0.360001	-1.47393	0.00347789
ENSG00000162889.6	MAPKAPK2	910.577	861.939	899.952	337.773	391.821	417.318	890.823	382.304	2.33014	1.22042	5.18784e-05
ENSG00000162892.11	IL24	42.6227	30.2789	32.1771	6.60143	6.31969	6.32301	35.0262	6.41471	5.4603	2.44898	0.00173113
ENSG00000162894.7	FCMR	149.825	168.552	189.04	61.6133	43.1845	53.1133	169.139	52.637	3.21332	1.68406	0.000740765
ENSG00000162924.9	REL	54.2471	61.5671	49.2711	23.105	21.0656	36.0411	55.0284	26.7373	2.05812	1.04133	0.00864804
ENSG00000163053.6	SLC16A14	14.2076	23.2138	16.0885	49.5107	57.9305	44.261	17.8366	50.5674	0.35273	-1.50336	0.00248375
ENSG00000163121.5	NEURL3	10.3328	12.1116	9.0498	1.10024	4.21312	1.8969	10.498	2.40342	4.36796	2.12696	0.00327651
ENSG00000163347.5	CLDN1	596.718	550.067	591.254	170.537	154.832	176.412	579.346	167.26	3.46374	1.79233	1.37427e-05
ENSG00000163376.7	KBTBD8	11.6244	16.1487	15.083	5.50119	7.37297	7.58761	14.2854	6.82059	2.09445	1.06657	0.00794101
ENSG00000163395.12	IGFN1	1348.43	1423.11	1460.03	489.606	483.456	549.469	1410.52	507.51	2.7793	1.47472	2.06146e-05
ENSG00000163428.3	LRRC58	2299.05	2281.01	2294.63	721.756	629.862	693.001	2291.56	681.54	3.36233	1.74946	5.22923e-07
ENSG00000163430.5	FSTL1	1168.9	1077.93	1101.06	2442.53	2480.48	2337.62	1115.96	2420.21	0.461102	-1.11684	1.35637e-05
ENSG00000163590.9	PPM1L	20.6656	14.1301	15.083	7.70167	4.21312	8.21991	16.6262	6.71157	2.47725	1.30874	0.0143864
ENSG00000163633.6	C4orf36	127.868	118.088	123.681	68.2148	58.9837	51.2163	123.212	59.4716	2.07178	1.05087	0.000357001
ENSG00000163638.9	ADAMTS9	29.7068	17.158	25.1383	11.0024	6.31969	13.2783	24.001	10.2001	2.35301	1.23451	0.0303365
ENSG00000163661.3	PTX3	1233.48	985.073	931.124	297.064	236.988	292.123	1049.89	275.392	3.81235	1.93068	0.00123569
ENSG00000163735.6	CXCL5	20.6656	24.2231	19.1051	2.20048	6.31969	10.7491	21.3313	6.42309	3.32103	1.73163	0.00675359
ENSG00000163739.4	CXCL1	512.765	415.83	438.413	253.055	205.39	187.793	455.669	215.413	2.11533	1.08088	0.00240376
ENSG00000163814.3	CDCP1	517.931	543.001	554.049	273.959	267.533	258.611	538.327	266.701	2.01847	1.01326	1.95468e-05
ENSG00000163827.8	LRRC2	43.9143	52.4834	48.2656	11.0024	21.0656	20.2336	48.2211	17.4339	2.76594	1.46777	0.00162837
ENSG00000163884.3	KLF15	27.1236	20.1859	34.1881	9.90214	9.47953	10.7491	27.1659	10.0436	2.7048	1.43552	0.0134993
ENSG00000164010.9	ERMAP	7.74959	6.05578	11.0609	24.2052	17.9058	17.0721	8.28875	19.7277	0.420157	-1.251	0.0131148
ENSG00000164116.12	GUCY1A1	5.16639	5.04648	6.0332	18.704	16.8525	22.7628	5.41536	19.4398	0.278571	-1.84388	0.00138159
ENSG00000164120.9	HPGD	12.916	21.1952	13.0719	49.5107	51.6108	52.481	15.7277	51.2008	0.307177	-1.70286	0.000247166
ENSG00000164142.11	FAM160A1	1.2916	1.0093	1.00553	2.20048	2.10656	2.5292	1.10214	2.27875	0.483662	-1.04793	0.00179343
ENSG00000164167.5	LSM6	29.7068	39.3626	33.1826	84.7183	75.8362	84.7283	34.084	81.761	0.416873	-1.26232	0.000310325
ENSG00000164171.6	ITGA2	1070.74	980.027	1098.04	435.694	402.353	482.445	1049.6	440.164	2.38457	1.25373	0.000138257
ENSG00000164181.9	ELOVL7	78.7875	101.939	97.5367	42.9093	51.6108	39.2026	92.7544	44.5742	2.0809	1.05721	0.00381933
ENSG00000164197.7	RNF180	6.45799	10.093	12.0664	2.20048	3.15984	5.69071	9.53912	3.68368	2.58957	1.37271	0.0395086
ENSG00000164283.8	ESM1	37.4564	29.2696	19.1051	5.50119	12.6394	7.58761	28.6104	8.57606	3.33607	1.73815	0.0247732
ENSG00000164284.10	GRPEL2	60.7051	90.8367	93.5146	223.348	183.271	192.852	81.6855	199.824	0.408788	-1.29058	0.00180219
ENSG00000164291.12	ARSK	63.2883	61.5671	70.3873	31.9069	30.5452	34.7765	65.0809	32.4095	2.00808	1.00582	0.000389884
ENSG00000164418.15	GRIK2	1.2916	4.03719	2.01107	5.50119	6.31969	4.4261	2.44662	5.41566	0.451767	-1.14635	0.0397477
ENSG00000164506.10	STXBP5	16.7908	41.3812	22.1217	57.2124	83.2092	100.536	26.7646	80.3191	0.333228	-1.58542	0.021608
ENSG00000164520.7	RAET1E	21.9572	24.2231	22.1217	8.80191	11.5861	4.4261	22.7673	8.27137	2.75255	1.46077	0.00278411
ENSG00000164627.13	KIF6	2.5832	2.01859	2.01107	0	1.05328	1.2646	2.20429	0.772627	2.85297	1.51247	0.030092
ENSG00000164647.4	STEAP1	76.2043	71.66	82.4537	28.6062	30.5452	31.615	76.7727	30.2555	2.53748	1.3434	0.000138489
ENSG00000164687.6	FABP5	24.5404	19.1766	23.1273	2.20048	9.47953	6.32301	22.2814	6.001	3.71295	1.89257	0.00355512
ENSG00000164692.13	COL1A2	55.5387	65.6043	54.2988	116.625	123.234	113.814	58.4806	117.891	0.496056	-1.01142	0.000196845
ENSG00000164744.8	SUN3	3.8748	4.03719	4.02213	0	2.10656	1.2646	3.97804	1.12372	3.54006	1.82377	0.00969073
ENSG00000164794.4	KCNV1	10.3328	10.093	6.0332	4.40095	4.21312	2.5292	8.81965	3.71443	2.37443	1.24758	0.0281404
ENSG00000164849.7	GPR146	16.7908	20.1859	19.1051	8.80191	8.42625	5.0584	18.6939	7.42885	2.5164	1.33136	0.00192904
ENSG00000164949.3	GEM	14.2076	10.093	18.0996	6.60143	4.21312	5.69071	14.1334	5.50175	2.56889	1.36114	0.0232605
ENSG00000164983.6	TMEM65	72.3295	88.8181	78.4316	242.052	259.107	211.188	79.8597	237.449	0.336323	-1.57208	0.000443556
ENSG00000165169.6	DYNLT3	111.077	118.088	99.5478	281.661	310.718	285.8	109.571	292.726	0.374312	-1.41769	6.49162e-05
ENSG00000165410.10	CFL2	65.8715	84.7809	68.3763	368.58	383.394	344.604	73.0096	365.526	0.199738	-2.32382	2.147e-05
ENSG00000165511.4	ZNF22-AS1	10.3328	13.1209	10.0553	29.7064	22.1189	21.4982	11.1697	24.4412	0.457001	-1.12973	0.00920194
ENSG00000165782.6	PIP4P1	81.3707	61.5671	69.3818	165.036	195.91	161.237	70.7732	174.061	0.4066	-1.29832	0.00113448
ENSG00000165795.16	NDRG2	60.7051	67.6229	64.3541	33.0071	28.4386	31.615	64.2274	31.0203	2.0705	1.04998	0.000161398
ENSG00000166250.7	CLMP	122.702	113.041	92.5091	39.6086	48.4509	56.9071	109.417	48.3222	2.26433	1.17908	0.00391737
ENSG00000166823.5	MESP1	20.6656	22.2045	24.1328	11.0024	9.47953	6.95531	22.3343	9.14574	2.44204	1.28809	0.00104335
ENSG00000166848.5	TERF2IP	346.148	382.523	384.114	815.276	774.162	852.341	370.928	813.926	0.455727	-1.13376	6.70691e-05
ENSG00000166971.12	AKTIP	6.45799	5.04648	10.0553	34.1074	24.2255	16.4398	7.1866	24.9242	0.288338	-1.79417	0.0290811
ENSG00000167034.9	NKX3-1	412.02	339.124	393.164	223.348	164.312	182.103	381.436	189.921	2.00839	1.00604	0.00238442
ENSG00000167106.7	FAM102A	334.524	310.863	352.942	684.348	707.805	743.586	332.776	711.913	0.46744	-1.09715	5.63245e-05
ENSG00000167193.7	CRK	125.285	129.19	141.78	631.537	616.169	570.335	132.085	606.014	0.217957	-2.19788	1.54778e-05
ENSG00000167536.9	DHRS13	49.0807	37.344	49.2711	9.90214	7.37297	14.5429	45.2319	10.606	4.26475	2.09246	0.00149412
ENSG00000167720.8	SRR	15.4992	11.1023	29.1605	35.2076	38.9714	40.4672	18.5873	38.2154	0.486382	-1.03984	0.0255975
ENSG00000168016.9	TRANK1	147.242	140.292	139.769	66.0143	44.2378	81.5668	142.435	63.9396	2.22764	1.15552	0.00210324
ENSG00000168061.9	SAC3D1	308.692	275.538	263.45	113.325	92.6887	185.896	282.56	130.637	2.16295	1.113	0.00834808
ENSG00000168062.5	BATF2	105.911	116.069	84.4648	22.0048	37.9181	22.1305	102.148	27.3511	3.7347	1.90099	0.00221073
ENSG00000168280.12	KIF5C	33.5816	37.344	29.1605	12.1026	5.26641	11.3814	33.362	9.58348	3.4812	1.79958	0.00176906
ENSG00000168389.13	MFSD2A	69.7463	67.6229	77.4261	30.8067	23.1722	39.2026	71.5984	31.0605	2.30513	1.20485	0.00181102
ENSG00000168491.5	CCDC110	5.16639	6.05578	5.02767	13.2029	12.6394	16.4398	5.41661	14.094	0.38432	-1.37962	0.0021105
ENSG00000168591.11	TMUB2	69.7463	78.7251	82.4537	181.539	198.017	216.247	76.9751	198.601	0.387586	-1.36741	0.000342761
ENSG00000168614.13	#N/A	10.3328	17.158	9.0498	2.20048	1.05328	5.69071	12.1802	2.98149	4.08528	2.03043	0.0329809
ENSG00000168904.10	LRRC28	7.74959	9.08367	14.0775	25.3055	26.332	14.5429	10.3036	22.0601	0.467068	-1.0983	0.0499753
ENSG00000168961.12	LGALS9	242.821	239.203	184.013	80.3174	129.554	92.9482	222.012	100.94	2.19945	1.13714	0.00734911
ENSG00000169139.7	UBE2V2	1084.94	1059.76	953.246	438.995	441.325	407.202	1032.65	429.174	2.40613	1.26672	0.000134252
ENSG00000169245.4	CXCL10	179.532	141.301	143.791	66.0143	72.6764	55.0102	154.875	64.5669	2.39867	1.26224	0.00251262
ENSG00000169252.4	ADRB2	149.825	162.497	144.797	38.5083	35.8116	44.261	152.373	39.527	3.85491	1.9467	4.18715e-05
ENSG00000169372.8	CRADD	36.1648	48.4462	30.166	24.2052	9.47953	14.5429	38.259	16.0759	2.3799	1.2509	0.0324275
ENSG00000169398.15	PTK2	381.022	432.988	411.263	187.04	194.857	177.044	408.424	186.314	2.19213	1.13233	0.000153301
ENSG00000169902.9	TPST1	81.3707	59.5485	73.4039	165.036	166.418	153.017	71.441	161.49	0.442386	-1.17662	0.000300369
ENSG00000170142.7	UBE2E1	431.394	463.267	450.479	1255.37	1258.67	1186.2	448.38	1233.41	0.363528	-1.45986	6.50709e-06
ENSG00000170153.6	RNF150	9.04119	7.06507	7.03873	11.0024	22.1189	17.7044	7.715	16.9419	0.45538	-1.13486	0.0489659
ENSG00000170323.4	FABP4	0	1.0093	3.0166	5.50119	4.21312	3.7938	1.34197	4.50271	0.298035	-1.74644	0.0367619
ENSG00000170469.6	SPATA24	16.7908	28.2603	9.0498	48.4105	35.8116	33.5119	18.0336	39.2447	0.459518	-1.12181	0.0430248
ENSG00000170647.2	#N/A	5.16639	2.01859	4.02213	11.0024	9.47953	8.85221	3.73571	9.77804	0.382051	-1.38816	0.00570633
ENSG00000170684.4	ZNF296	25.832	46.4276	34.1881	18.704	14.7459	15.8075	35.4826	16.4192	2.16105	1.11173	0.0352879
ENSG00000170835.10	CEL	0	1.0093	1.00553	2.20048	3.15984	2.5292	0.67161	2.62984	0.25538	-1.96928	0.0110826
ENSG00000171132.9	PRKCE	63.2883	56.5206	50.2767	28.6062	23.1722	26.5566	56.6952	26.1117	2.17126	1.11853	0.00169048
ENSG00000171388.9	APLN	41.3311	35.3254	31.1715	19.8043	12.6394	19.6013	35.9427	17.3483	2.07182	1.0509	0.00789062
ENSG00000171408.9	PDE7B	24.5404	9.08367	13.0719	40.7088	58.9837	49.3194	15.5653	49.6707	0.313371	-1.67406	0.00830269
ENSG00000171522.5	PTGER4	144.659	150.385	137.758	63.8138	63.1969	80.3022	144.267	69.1043	2.08768	1.0619	0.000356679
ENSG00000171608.11	PIK3CD	464.975	448.128	440.424	235.451	206.443	216.879	451.176	219.591	2.05462	1.03887	3.18468e-05
ENSG00000171791.10	BCL2	67.1631	45.4183	51.2822	12.1026	8.42625	17.0721	54.6212	12.5337	4.35796	2.12365	0.00377634
ENSG00000171817.12	ZNF540	2.5832	1.0093	3.0166	4.40095	5.26641	5.69071	2.20303	5.11935	0.430334	-1.21647	0.0153471
ENSG00000171860.4	C3AR1	37.4564	32.2975	29.1605	12.1026	14.7459	8.85221	32.9714	11.9003	2.77065	1.47022	0.00205466
ENSG00000172159.11	FRMD3	52.9555	76.7065	67.3707	181.539	171.685	175.147	65.6776	176.124	0.372906	-1.42312	0.000122918
ENSG00000172183.10	ISG20	130.451	120.106	125.692	37.4081	49.5042	40.4672	125.416	42.4598	2.95377	1.56256	6.07e-05
ENSG00000172216.4	CEBPB	3823.13	3756.6	3902.47	1903.41	1808.48	1731.87	3827.4	1814.59	2.10924	1.07672	6.52389e-06
ENSG00000172296.8	SPTLC3	72.3295	64.595	71.3929	25.3055	43.1845	34.1442	69.4391	34.2114	2.02971	1.02127	0.00349996
ENSG00000172366.15	MCRIP2	215.697	241.222	243.339	102.322	97.9551	149.223	233.419	116.5	2.0036	1.00259	0.00331015
ENSG00000172469.10	MANEA	33.5816	23.2138	25.1383	63.8138	44.2378	64.4947	27.3112	57.5154	0.474851	-1.07445	0.0148436
ENSG00000172548.10	NIPAL4	3.8748	3.02789	6.0332	1.10024	1.05328	0.632301	4.31196	0.928607	4.64347	2.2152	0.0202889
ENSG00000172575.7	RASGRP1	3.8748	4.03719	3.0166	9.90214	7.37297	5.69071	3.64286	7.65527	0.475863	-1.07138	0.033732
ENSG00000172716.12	SLFN11	157.575	147.357	131.725	336.673	282.279	298.446	145.552	305.799	0.475973	-1.07105	0.000841519
ENSG00000172731.9	LRRC20	40.0396	48.4462	45.249	92.42	101.115	90.419	44.5783	94.6513	0.470973	-1.08628	0.000257156
ENSG00000172893.11	DHCR7	369.397	295.724	360.986	897.794	918.461	770.142	342.036	862.133	0.396732	-1.33376	0.000557283
ENSG00000172954.9	LCLAT1	117.535	93.8646	104.575	37.4081	31.5984	29.7181	105.325	32.9082	3.20057	1.67833	0.000556784
ENSG00000172992.7	DCAKD	38.748	33.3068	38.2103	74.8162	80.0494	77.1407	36.755	77.3354	0.475267	-1.07319	6.05727e-05
ENSG00000173744.13	AGFG1	116.244	111.023	104.575	267.358	225.402	236.48	110.614	243.08	0.455051	-1.1359	0.000522344
ENSG00000174004.5	NRROS	33.5816	27.251	29.1605	15.4033	11.5861	12.646	29.9977	13.2118	2.27052	1.18302	0.0015655
ENSG00000174233.7	ADCY6	23.2488	17.158	19.1051	9.90214	12.6394	3.7938	19.8373	8.77844	2.25978	1.17618	0.0252045
ENSG00000174529.6	TMEM81	5.16639	7.06507	6.0332	16.5036	17.9058	18.969	6.08822	17.7928	0.342174	-1.5472	0.000202171
ENSG00000174574.11	AKIRIN1	616.092	690.359	715.94	251.955	194.857	283.271	674.13	243.361	2.77009	1.46993	0.000404559
ENSG00000174799.6	CEP135	134.326	132.218	122.675	55.0119	57.9305	57.5394	129.74	56.8272	2.28305	1.19097	3.9082e-05
ENSG00000174804.3	FZD4	83.9539	98.911	100.553	38.5083	55.8239	39.8349	94.4728	44.7224	2.11243	1.0789	0.002914
ENSG00000175471.15	MCTP1	149.825	161.487	148.819	74.8162	67.41	79.6699	153.377	73.9654	2.07364	1.05216	0.000125053
ENSG00000175591.7	P2RY2	1.2916	2.01859	2.01107	3.30071	7.37297	6.95531	1.77375	5.87633	0.301847	-1.72811	0.0355908
ENSG00000175602.2	CCDC85B	51.6639	26.2417	42.2324	8.80191	14.7459	23.3951	40.046	15.6477	2.55923	1.35571	0.0461359
ENSG00000176049.11	JAKMIP2	9.04119	8.07437	11.0609	24.2052	18.9591	17.0721	9.39214	20.0788	0.467764	-1.09615	0.00980768
ENSG00000176055.9	MBLAC2	147.242	129.19	141.78	72.6157	47.3977	57.5394	139.404	59.1842	2.35543	1.23599	0.000901725
ENSG00000176076.6	KCNE5	6.45799	4.03719	4.02213	12.1026	12.6394	7.58761	4.8391	10.7765	0.449041	-1.15508	0.0297097
ENSG00000176170.9	SPHK1	153.7	181.673	175.968	78.1169	72.6764	72.7146	170.447	74.5026	2.2878	1.19396	0.000388339
ENSG00000176244.6	ACBD7	2.5832	1.0093	5.02767	8.80191	8.42625	8.85221	2.87339	8.69345	0.330523	-1.59718	0.00778384
ENSG00000176597.7	B3GNT5	87.8287	83.7716	86.4759	34.1074	27.3853	23.3951	86.0254	28.2959	3.0402	1.60417	6.61833e-05
ENSG00000176678.4	FOXL1	19.374	31.2882	25.1383	12.1026	8.42625	8.85221	25.2668	9.79369	2.57991	1.36732	0.0130339
ENSG00000176700.15	SCAND2P	3.8748	3.02789	6.0332	8.80191	11.5861	10.7491	4.31196	10.379	0.415449	-1.26726	0.00756502
ENSG00000176771.11	NCKAP5	18.0824	20.1859	19.1051	8.80191	6.31969	3.7938	19.1245	6.30513	3.03316	1.60082	0.00121919
ENSG00000176871.4	WSB2	209.239	179.655	155.858	437.895	409.726	378.748	181.584	408.79	0.444198	-1.17072	0.000591686
ENSG00000176907.3	TCIM	6.45799	7.06507	10.0553	4.40095	1.05328	2.5292	7.85947	2.66115	2.95341	1.56238	0.0243345
ENSG00000177432.6	NAP1L5	47.7891	59.5485	51.2822	23.105	25.2787	20.2336	52.8733	22.8725	2.31166	1.20893	0.00136495
ENSG00000178038.12	ALS2CL	24.5404	24.2231	25.1383	9.90214	10.5328	12.0137	24.6339	10.8162	2.2775	1.18745	3.4814e-05
ENSG00000178082.5	TWF1P1	11.6244	17.158	13.0719	7.70167	2.10656	6.95531	13.9515	5.58785	2.49675	1.32005	0.0256675
ENSG00000178175.7	ZNF366	9.04119	7.06507	12.0664	29.7064	37.9181	34.1442	9.39089	33.9229	0.27683	-1.85293	0.000914235
ENSG00000178726.6	THBD	33.5816	50.4648	52.2877	15.4033	15.7992	13.2783	45.4447	14.827	3.06501	1.61589	0.00699339
ENSG00000178773.10	CPNE7	33.5816	29.2696	22.1217	9.90214	10.5328	14.5429	28.3243	11.6593	2.42933	1.28056	0.0102362
ENSG00000178878.8	APOLD1	20.6656	19.1766	14.0775	36.3079	34.7583	41.0995	17.9732	37.3886	0.480715	-1.05675	0.00215434
ENSG00000179242.11	CDH4	16.7908	16.1487	16.0885	6.60143	7.37297	10.1168	16.3427	8.0304	2.0351	1.0251	0.00158838
ENSG00000179300.3	RTL3	1.2916	1.0093	0	2.20048	2.10656	1.8969	0.766965	2.06798	0.370876	-1.43099	0.0318281
ENSG00000179627.9	ZBTB42	49.0807	29.2696	37.2047	16.5036	10.5328	13.9106	38.5184	13.649	2.82206	1.49675	0.014404
ENSG00000179833.4	SERTAD2	185.99	185.711	160.885	437.895	398.14	351.559	177.529	395.865	0.448458	-1.15696	0.00114976
ENSG00000180488.10	MIGA1	92.9951	106.985	126.697	51.7112	42.1312	44.261	108.893	46.0345	2.36546	1.24212	0.0035167
ENSG00000180616.4	SSTR2	25.832	27.251	35.1937	60.5131	65.3034	55.0102	29.4255	60.2756	0.488184	-1.0345	0.00176895
ENSG00000180694.9	TMEM64	462.392	400.691	446.457	202.444	199.07	248.494	436.513	216.669	2.01465	1.01053	0.000842326
ENSG00000180855.11	ZNF443	1.2916	3.02789	3.0166	5.50119	5.26641	8.85221	2.44536	6.53993	0.373912	-1.41923	0.0340322
ENSG00000180938.5	ZNF572	5.16639	10.093	8.04427	18.704	31.5984	19.6013	7.76787	23.3013	0.333367	-1.58482	0.0241432
ENSG00000181450.13	ZNF678	73.6211	83.7716	53.2933	28.6062	21.0656	31.615	70.2287	27.0956	2.59188	1.374	0.010471
ENSG00000182118.5	FAM89A	178.241	218.008	150.83	84.7183	76.8895	60.7009	182.36	74.1029	2.4609	1.29918	0.00643355
ENSG00000182134.11	TDRKH	34.8732	28.2603	19.1051	69.315	68.4633	51.8487	27.4129	63.209	0.433686	-1.20528	0.00800571
ENSG00000182318.5	ZSCAN22	12.916	4.03719	15.083	22.0048	30.5452	22.1305	10.6787	24.8935	0.428977	-1.22103	0.0320717
ENSG00000182393.2	IFNL1	6.45799	4.03719	6.0332	0	2.10656	1.2646	5.50946	1.12372	4.90287	2.29363	0.010468
ENSG00000182704.6	TSKU	45.2059	74.6879	81.4482	158.434	134.82	169.457	67.114	154.237	0.435136	-1.20046	0.00448524
ENSG00000182768.7	NGRN	0	1.0093	1.00553	4.40095	4.21312	2.5292	0.67161	3.71443	0.180811	-2.46744	0.0112195
ENSG00000182791.3	CCDC87	2.5832	1.0093	1.00553	8.80191	5.26641	4.4261	1.53268	6.16481	0.248617	-2.008	0.0323734
ENSG00000182934.7	SRPRA	114.952	137.264	184.013	338.873	387.607	366.102	145.41	364.194	0.399264	-1.32458	0.000904932
ENSG00000182983.10	ZNF662	1.2916	3.02789	1.00553	4.40095	4.21312	3.7938	1.77501	4.13596	0.429164	-1.2204	0.0228731
ENSG00000182985.12	CADM1	1391.05	1342.36	1349.43	512.711	566.665	557.689	1360.95	545.688	2.494	1.31846	3.50534e-06
ENSG00000183250.7	LINC01547	1.2916	5.04648	3.0166	13.2029	10.5328	12.0137	3.11823	11.9165	0.261674	-1.93416	0.00272184
ENSG00000183486.8	MX2	1100.44	963.878	864.759	330.071	554.026	383.174	976.36	422.424	2.31133	1.20872	0.00449269
ENSG00000183963.14	SMTN	25.832	19.1766	28.1549	9.90214	8.42625	8.21991	24.3878	8.84943	2.75587	1.46251	0.00478309
ENSG00000184060.6	ADAP2	1.2916	1.0093	0	4.40095	2.10656	3.1615	0.766965	3.22301	0.237966	-2.07117	0.0332637
ENSG00000184232.4	OAF	472.725	418.858	460.534	193.642	266.48	213.718	450.706	224.613	2.00659	1.00474	0.00113803
ENSG00000184292.5	TACSTD2	38.748	47.4369	37.2047	121.026	119.021	94.2128	41.1299	111.42	0.369143	-1.43775	0.00157153
ENSG00000184414.2	IRS3P	1.2916	3.02789	3.0166	6.60143	6.31969	7.58761	2.44536	6.83624	0.357706	-1.48315	0.00318058
ENSG00000184517.7	ZFP1	40.0396	49.4555	41.2269	18.704	29.4919	15.1752	43.574	21.1237	2.0628	1.0446	0.012686
ENSG00000184524.5	CEND1	14.2076	20.1859	20.1107	3.30071	5.26641	3.7938	18.1681	4.12031	4.40939	2.14058	0.00244613
ENSG00000184828.5	ZBTB7C	67.1631	69.6414	59.3265	24.2052	30.5452	21.4982	65.377	25.4162	2.57226	1.36303	0.000623634
ENSG00000184937.8	WT1	27.1236	24.2231	19.1051	69.315	65.3034	52.481	23.4839	62.3665	0.376548	-1.4091	0.00224732
ENSG00000184979.9	USP18	197.615	163.506	161.891	67.1145	75.8362	107.491	174.337	83.4806	2.08835	1.06237	0.00580294
ENSG00000185187.8	SIGIRR	42.6227	29.2696	29.1605	9.90214	9.47953	17.0721	33.6843	12.1513	2.77208	1.47097	0.0134838
ENSG00000185386.10	MAPK11	12.916	17.158	14.0775	5.50119	5.26641	5.0584	14.7172	5.27533	2.78981	1.48017	0.00175876
ENSG00000185652.7	NTF3	7.74959	8.07437	8.04427	23.105	18.9591	13.9106	7.95608	18.6582	0.426411	-1.22968	0.0158295
ENSG00000185818.7	NAT8L	82.6623	94.8739	97.5367	25.3055	29.4919	27.1889	91.691	27.3288	3.35511	1.74636	0.000169816
ENSG00000185885.11	IFITM1	37.4564	39.3626	26.1439	5.50119	15.7992	9.48451	34.3209	10.2616	3.34459	1.74183	0.00918684
ENSG00000185942.7	NKAIN3	2.5832	0	1.00553	3.30071	5.26641	6.32301	1.19624	4.96338	0.241014	-2.05281	0.0315824
ENSG00000186280.5	KDM4D	10.3328	12.1116	6.0332	15.4033	25.2787	19.6013	9.49251	20.0945	0.472394	-1.08194	0.0350464
ENSG00000186479.4	RGS7BP	18.0824	22.2045	16.0885	8.80191	7.37297	10.7491	18.7918	8.97466	2.09387	1.06617	0.00871071
ENSG00000186615.6	KTN1-AS1	15.4992	19.1766	4.02213	40.7088	22.1189	36.0411	12.8993	32.9563	0.391407	-1.35326	0.0497552
ENSG00000186642.11	PDE2A	23.2488	28.2603	32.1771	9.90214	8.42625	13.2783	27.8954	10.5356	2.64773	1.40476	0.00419969
ENSG00000187123.10	LYPD6	38.748	63.5857	54.2988	127.628	140.086	129.622	52.2108	132.445	0.394207	-1.34298	0.000614681
ENSG00000187479.4	C11orf96	23.2488	19.1766	21.1162	6.60143	3.15984	11.3814	21.1805	7.04756	3.00537	1.58754	0.00601795
ENSG00000187556.6	NANOS3	1.2916	1.0093	3.0166	5.50119	5.26641	3.1615	1.7725	4.64303	0.381754	-1.38928	0.0419735
ENSG00000187608.5	ISG15	2474.7	2098.33	2169.94	686.549	916.355	948.451	2247.66	850.451	2.6429	1.40212	0.00059561
ENSG00000187634.6	SAMD11	9.04119	18.1673	21.1162	52.8114	61.0903	70.1854	16.1082	61.3624	0.26251	-1.92956	0.0018681
ENSG00000187650.3	VMAC	1.2916	6.05578	3.0166	16.5036	10.5328	18.3367	3.45466	15.1244	0.228417	-2.13026	0.0130121
ENSG00000187672.8	ERC2	18.0824	11.1023	19.1051	5.50119	6.31969	10.7491	16.0966	7.52333	2.13956	1.09731	0.045888
ENSG00000187678.8	SPRY4	21.9572	35.3254	32.1771	8.80191	12.6394	15.8075	29.8199	12.4163	2.40168	1.26404	0.0182286
ENSG00000187689.5	AMTN	24.5404	24.2231	23.1273	14.3031	4.21312	7.58761	23.9636	8.70128	2.75403	1.46154	0.00701249
ENSG00000187726.4	DNAJB13	5.16639	6.05578	10.0553	2.20048	3.15984	0.632301	7.0925	1.99754	3.55062	1.82807	0.038286
ENSG00000187764.7	SEMA4D	33.5816	38.3533	34.1881	81.4176	78.9961	81.5668	35.3743	80.6602	0.43856	-1.18915	1.22415e-05
ENSG00000187808.3	SOWAHD	10.3328	12.1116	9.0498	4.40095	5.26641	5.0584	10.498	4.90859	2.13871	1.09674	0.00378643
ENSG00000187957.7	DNER	494.682	512.723	484.667	194.742	195.91	190.322	497.357	193.658	2.56822	1.36077	3.46581e-06
ENSG00000188042.5	ARL4C	330.649	291.687	304.677	143.031	147.459	134.68	309.004	141.723	2.18033	1.12455	0.000156161
ENSG00000188070.8	C11orf95	55.5387	57.5299	57.3154	128.728	153.779	125.196	56.7947	135.901	0.417913	-1.25873	0.000931647
ENSG00000188290.6	HES4	33.5816	49.4555	50.2767	15.4033	17.9058	17.0721	44.4379	16.7937	2.6461	1.40387	0.00727255
ENSG00000188322.4	SBK1	5.16639	11.1023	9.0498	4.40095	1.05328	3.1615	8.43948	2.87191	2.93863	1.55514	0.0493474
ENSG00000188643.6	S100A16	488.224	424.914	457.518	1057.33	1125.96	935.805	456.885	1039.7	0.439441	-1.18626	0.000571105
ENSG00000188707.4	ZBED6CL	69.7463	58.5392	64.3541	165.036	147.459	158.075	64.2132	156.857	0.409375	-1.28851	0.000105998
ENSG00000188760.6	TMEM198	18.0824	24.2231	25.1383	7.70167	7.37297	6.95531	22.4813	7.34331	3.06146	1.61422	0.00244152
ENSG00000188910.7	GJB3	3.8748	4.03719	4.02213	1.10024	3.15984	1.2646	3.97804	1.84156	2.16014	1.11113	0.0321871
ENSG00000188921.12	HACD4	85.2455	55.5113	54.2988	170.537	167.472	144.797	65.0185	160.935	0.404005	-1.30756	0.00178463
ENSG00000188971.4	#N/A	118.827	100.93	113.625	242.052	265.427	253.553	111.127	253.677	0.438066	-1.19078	7.72336e-05
ENSG00000189149.7	CRYM-AS1	19.374	20.1859	18.0996	3.30071	8.42625	9.48451	19.2198	7.07049	2.71832	1.44271	0.00373553
ENSG00000189221.5	MAOA	19.374	23.2138	24.1328	53.9117	70.5698	46.7902	22.2402	57.0906	0.38956	-1.36008	0.00837901
ENSG00000189410.7	SH2D5	42.6227	35.3254	32.1771	14.3031	7.37297	10.1168	36.7084	10.5976	3.46383	1.79237	0.00210932
ENSG00000196549.6	MME	525.681	624.754	572.148	286.062	272.8	286.432	574.194	281.765	2.03785	1.02705	0.00054178
ENSG00000196810.4	CTBP1-DT	20.6656	34.3161	28.1549	60.5131	71.6231	61.9655	27.7122	64.7006	0.428315	-1.22326	0.00216456
ENSG00000196812.4	ZSCAN16	36.1648	36.3347	16.0885	78.1169	86.3691	82.1991	29.5293	82.2283	0.359114	-1.47749	0.00178708
ENSG00000196843.11	ARID5A	60.7051	62.5764	49.2711	25.3055	24.2255	22.7628	57.5175	24.0979	2.38683	1.25509	0.00137986
ENSG00000197183.8	NOL4L	91.7035	92.8553	99.5478	294.864	231.722	233.951	94.7022	253.512	0.373561	-1.42059	0.00158908
ENSG00000197208.5	SLC22A4	49.0807	45.4183	51.2822	26.4057	17.9058	17.0721	48.5938	20.4612	2.37492	1.24788	0.00121418
ENSG00000197261.7	C6orf141	12.916	20.1859	11.0609	8.80191	4.21312	5.0584	14.7209	6.02448	2.44352	1.28896	0.0494978
ENSG00000197279.3	ZNF165	12.916	9.08367	11.0609	22.0048	35.8116	21.4982	11.0202	26.4382	0.416828	-1.26248	0.032893
ENSG00000197467.9	COL13A1	49.0807	45.4183	56.3099	1.10024	4.21312	7.58761	50.2696	4.30032	11.6897	3.54717	0.000243302
ENSG00000197632.4	SERPINB2	45.2059	68.6322	61.3375	15.4033	29.4919	17.0721	58.3919	20.6558	2.8269	1.49922	0.0101228
ENSG00000198205.5	ZXDA	6.45799	9.08367	6.0332	28.6062	30.5452	23.3951	7.19162	27.5155	0.261366	-1.93586	0.000964589
ENSG00000198208.7	RPS6KL1	11.6244	11.1023	12.0664	3.30071	7.37297	6.32301	11.5977	5.66556	2.04705	1.03355	0.00905111
ENSG00000198399.10	ITSN2	148.534	117.078	97.5367	273.959	275.96	263.037	121.05	270.985	0.446702	-1.16262	0.000621411
ENSG00000198542.9	ITGBL1	65.8715	81.753	73.4039	30.8067	16.8525	24.0274	73.6762	23.8955	3.08326	1.62446	0.00123097
ENSG00000198551.5	ZNF627	11.6244	11.1023	14.0775	31.9069	43.1845	22.7628	12.268	32.6181	0.376112	-1.41077	0.0271553
ENSG00000198590.7	C3orf35	2.5832	4.03719	4.02213	1.10024	1.05328	1.2646	3.54751	1.13937	3.11356	1.63856	0.00775669
ENSG00000198720.8	ANKRD13B	27.1236	30.2789	26.1439	7.70167	7.37297	9.48451	27.8488	8.18638	3.40184	1.76632	0.000153148
ENSG00000198752.5	CDC42BPB	138.201	138.274	131.725	283.861	288.599	287.064	136.066	286.508	0.474913	-1.07427	5.18625e-07
ENSG00000198829.5	SUCNR1	9.04119	9.08367	17.0941	31.9069	22.1189	36.0411	11.7396	30.0223	0.391031	-1.35465	0.0205484
ENSG00000198835.3	GJC2	28.4152	24.2231	26.1439	9.90214	14.7459	10.1168	26.2607	11.5883	2.26614	1.18024	0.00180705
ENSG00000198911.7	SREBF2	80.0791	91.846	104.575	189.241	185.377	180.838	92.1668	185.152	0.49779	-1.00639	0.000240581
ENSG00000198960.6	ARMCX6	3.8748	5.04648	5.02767	17.6038	13.6927	12.0137	4.64965	14.4367	0.322071	-1.63455	0.00452259
ENSG00000201501.1	Y_RNA	14.2076	16.1487	15.083	3.30071	10.5328	7.58761	15.1464	7.14038	2.12124	1.08491	0.0211356
ENSG00000201998.1	SNORA23	15.4992	17.158	22.1217	3.30071	4.21312	11.3814	18.2597	6.29842	2.89909	1.5356	0.0209519
ENSG00000202310.1	Y_RNA	2.5832	4.03719	9.0498	14.3031	23.1722	15.1752	5.22339	17.5502	0.297626	-1.74843	0.0229986
ENSG00000203288.3	TDRKH-AS1	9.04119	8.07437	5.02767	19.8043	14.7459	25.292	7.38108	19.9474	0.370027	-1.4343	0.0185355
ENSG00000203930.6	LINC00632	7.74959	5.04648	3.0166	9.90214	13.6927	15.8075	5.27089	13.1341	0.401313	-1.3172	0.023469
ENSG00000204060.4	FOXO6	3.8748	4.03719	2.01107	1.10024	1.05328	0	3.30768	0.71784	4.60783	2.20409	0.025183
ENSG00000204397.3	CARD16	158.867	137.264	121.67	57.2124	81.1026	65.7593	139.267	68.0248	2.0473	1.03372	0.00517809
ENSG00000204406.7	MBD5	5.16639	5.04648	10.0553	18.704	16.8525	17.7044	6.75607	17.7537	0.380545	-1.39386	0.00316914
ENSG00000204588.5	LINC01123	6.45799	9.08367	9.0498	2.20048	3.15984	3.1615	8.19715	2.84061	2.8857	1.52892	0.00444904
ENSG00000204604.5	ZNF468	87.8287	83.7716	89.4925	178.239	156.939	197.278	87.0309	177.485	0.490356	-1.0281	0.00154392
ENSG00000204792.2	LINC01291	7.74959	7.06507	16.0885	2.20048	2.10656	1.8969	10.3011	2.06798	4.98122	2.3165	0.0470019
ENSG00000204936.5	CD177	10.3328	9.08367	12.0664	1.10024	5.26641	7.58761	10.4943	4.65142	2.25615	1.17386	0.048734
ENSG00000204954.5	C12orf73	80.0791	59.5485	63.3486	22.0048	27.3853	24.6597	67.6587	24.6833	2.74108	1.45474	0.00270482
ENSG00000205336.7	ADGRG1	81.3707	73.6786	65.3597	37.4081	34.7583	35.4088	73.4697	35.8584	2.04888	1.03484	0.00131322
ENSG00000205609.8	EIF3CL	6.45799	11.1023	16.0885	40.7088	35.8116	34.7765	11.2163	37.099	0.302334	-1.72579	0.00147469
ENSG00000206145.4	P2RX6P	0	1.0093	3.0166	6.60143	11.5861	7.58761	1.34197	8.59171	0.156193	-2.6786	0.0147097
ENSG00000207113.1	RNU6-16P	7.74959	4.03719	9.0498	1.10024	1.05328	1.8969	6.94553	1.35014	5.1443	2.36297	0.0214791
ENSG00000207313.1	SNORA2B	2.5832	5.04648	4.02213	0	1.05328	0.632301	3.88394	0.561861	6.91264	2.78924	0.0129074
ENSG00000212128.2	TAS2R13	5.16639	6.05578	6.0332	1.10024	3.15984	2.5292	5.75179	2.26309	2.54156	1.34571	0.00669279
ENSG00000212464.1	SNORA12	27.1236	30.2789	29.1605	6.60143	7.37297	18.969	28.8543	10.9811	2.62762	1.39376	0.012123
ENSG00000212724.2	KRTAP2-3	131.743	129.19	142.786	29.7064	12.6394	7.58761	134.573	16.6445	8.08514	3.01527	0.000116474
ENSG00000213082.3	PPP1R14BP2	6.45799	5.04648	6.0332	3.30071	2.10656	3.1615	5.84589	2.85626	2.04669	1.0333	0.00604406
ENSG00000213307.4	RPL18P11	129.16	128.181	116.642	55.0119	51.6108	75.2438	124.661	60.6222	2.05636	1.04009	0.00158981
ENSG00000213398.3	LCAT	10.3328	4.03719	10.0553	1.10024	2.10656	3.1615	8.14177	2.12277	3.83545	1.9394	0.0480808
ENSG00000213431.4	AC080014.1	7.74959	10.093	5.02767	0	1.05328	1.8969	7.62341	0.983394	7.75214	2.95459	0.0131782
ENSG00000213654.5	GPSM3	1.2916	1.0093	3.0166	4.40095	3.15984	5.0584	1.7725	4.2064	0.421381	-1.2468	0.0440309
ENSG00000213700.3	RPL17P50	3.8748	3.02789	5.02767	8.80191	9.47953	5.69071	3.97678	7.99071	0.497676	-1.00672	0.0368743
ENSG00000213888.2	LINC01521	6.45799	9.08367	5.02767	19.8043	14.7459	19.6013	6.85644	18.0505	0.379847	-1.39651	0.00533213
ENSG00000213949.4	ITGA1	167.908	159.469	158.874	89.1193	71.6231	67.6562	162.084	76.1329	2.12896	1.09015	0.000283642
ENSG00000214274.5	ANG	0	2.01859	1.00553	6.60143	8.42625	7.58761	1.00804	7.53843	0.13372	-2.90271	0.00114574
ENSG00000214559.3	AC019077.1	7.74959	6.05578	4.02213	3.30071	2.10656	0.632301	5.9425	2.01319	2.95178	1.56159	0.0413609
ENSG00000215022.3	AL008729.1	5.16639	6.05578	5.02767	2.20048	0	1.2646	5.41661	1.15503	4.6896	2.22947	0.00396428
ENSG00000215284.2	AL512633.1	3.8748	4.03719	5.02767	2.20048	2.10656	0	4.31322	1.43568	3.0043	1.58703	0.0231546
ENSG00000217801.5	AL390719.1	80.0791	54.502	80.4427	23.105	29.4919	36.6734	71.6746	29.7568	2.40868	1.26824	0.0113259
ENSG00000218265.1	RPS4XP7	7.74959	11.1023	9.0498	4.40095	2.10656	5.69071	9.30055	4.06607	2.28735	1.19368	0.0216745
ENSG00000218418.2	AL591135.1	76.2043	69.6414	61.3375	28.6062	23.1722	47.4225	69.0611	33.067	2.08852	1.06248	0.013394
ENSG00000219135.1	RPL23AP48	15.4992	8.07437	15.083	4.40095	5.26641	5.69071	12.8855	5.11935	2.51702	1.33172	0.0333724
ENSG00000221303.1	SNORA79	32.29	28.2603	20.1107	7.70167	7.37297	10.7491	26.887	8.60792	3.12352	1.64317	0.0081173
ENSG00000221852.4	KRTAP1-5	3.8748	8.07437	8.04427	1.10024	0	1.8969	6.66448	0.999047	6.67084	2.73787	0.0194597
ENSG00000221878.6	PSG7	46.4975	36.3347	35.1937	4.40095	12.6394	10.1168	39.342	9.05238	4.34604	2.1197	0.00221955
ENSG00000221994.6	ZNF630	2.5832	2.01859	1.00553	3.30071	5.26641	5.0584	1.86911	4.54184	0.411531	-1.28093	0.0261599
ENSG00000221995.4	TIAF1	1.2916	3.02789	0	4.40095	6.31969	4.4261	1.43983	5.04891	0.285176	-1.81008	0.0290529
ENSG00000222267.1	RNU6-892P	2.5832	3.02789	5.02767	1.10024	0	1.2646	3.54625	0.78828	4.49872	2.16951	0.0315493
ENSG00000223658.5	C1GALT1C1L	3.8748	4.03719	5.02767	1.10024	1.05328	3.1615	4.31322	1.77167	2.43454	1.28365	0.0314824
ENSG00000223773.2	CD99P1	11.6244	9.08367	15.083	26.4057	38.9714	22.1305	11.9304	29.1692	0.409005	-1.28981	0.0321163
ENSG00000224040.1	HMGN1P4	5.16639	3.02789	3.0166	8.80191	6.31969	8.21991	3.73696	7.7805	0.480298	-1.058	0.0174765
ENSG00000224348.2	AL592076.1	18.0824	19.1766	15.083	8.80191	7.37297	8.21991	17.4473	8.13159	2.14562	1.1014	0.00196186
ENSG00000225051.4	HMGB3P22	1.2916	1.0093	1.00553	2.20048	4.21312	4.4261	1.10214	3.61324	0.305029	-1.71298	0.0246653
ENSG00000225135.1	#N/A	7.74959	3.02789	4.02213	13.2029	9.47953	10.7491	4.9332	11.1438	0.442685	-1.17565	0.0262947
ENSG00000225485.3	#N/A	288.026	347.198	312.721	673.346	746.776	742.321	315.982	720.814	0.438368	-1.18979	0.000159371
ENSG00000225536.2	STIP1P3	15.4992	17.158	11.0609	3.30071	6.31969	7.58761	14.5727	5.736	2.54057	1.34515	0.0163987
ENSG00000225558.1	UBE2D3P2	2.5832	3.02789	1.00553	9.90214	9.47953	6.95531	2.20554	8.77899	0.251229	-1.99292	0.00401708
ENSG00000225684.3	FAM225B	18.0824	18.1673	18.0996	34.1074	38.9714	36.6734	18.1164	36.5841	0.4952	-1.01392	0.000193519
ENSG00000225787.1	LSM3P3	29.7068	24.2231	23.1273	12.1026	3.15984	15.1752	25.6857	10.1459	2.53164	1.34007	0.0198676
ENSG00000225880.4	LINC00115	3.8748	7.06507	7.03873	3.30071	3.15984	1.8969	5.99287	2.78582	2.1512	1.10514	0.049286
ENSG00000226380.3	AC016831.1	65.8715	58.5392	69.3818	30.8067	29.4919	29.7181	64.5975	30.0056	2.15285	1.10625	0.000425509
ENSG00000226435.6	ANKRD18DP	3.8748	10.093	5.02767	1.10024	0	1.2646	6.33181	0.78828	8.03244	3.00584	0.0467762
ENSG00000226644.1	AL121899.1	1.2916	2.01859	2.01107	5.50119	4.21312	4.4261	1.77375	4.71347	0.376315	-1.40999	0.00322502
ENSG00000226754.1	AL606760.1	1.2916	0	2.01107	3.30071	3.15984	2.5292	1.10089	2.99659	0.367381	-1.44465	0.0404001
ENSG00000227248.1	FAM155A-IT1	45.2059	28.2603	44.2435	16.5036	17.9058	22.1305	39.2366	18.8466	2.08189	1.05789	0.0238759
ENSG00000227855.3	DPY19L2P3	3.8748	2.01859	5.02767	1.10024	1.05328	1.2646	3.64035	1.13937	3.19505	1.67584	0.0465972
ENSG00000227992.1	AC108463.1	41.3311	27.251	25.1383	8.80191	5.26641	13.2783	31.2402	9.11554	3.42713	1.777	0.0166669
ENSG00000228288.2	PCAT6	14.2076	14.1301	11.0609	3.30071	8.42625	6.32301	13.1329	6.01666	2.18275	1.12615	0.0171698
ENSG00000228412.2	LNC-LBCS	2.5832	2.01859	0	8.80191	4.21312	5.69071	1.53393	6.23525	0.24601	-2.02321	0.03965
ENSG00000228649.4	SNHG26	7.74959	9.08367	14.0775	18.704	22.1189	21.4982	10.3036	20.7737	0.495991	-1.01161	0.00882034
ENSG00000228797.2	FAM207BP	3.8748	2.01859	4.02213	1.10024	1.05328	1.2646	3.30517	1.13937	2.90087	1.53649	0.0287566
ENSG00000228928.1	KPNA2P2	1.2916	1.0093	1.00553	3.30071	4.21312	2.5292	1.10214	3.34768	0.329226	-1.60285	0.010585
ENSG00000229358.3	DPY19L1P1	3.8748	4.03719	3.0166	2.20048	1.05328	1.8969	3.64286	1.71689	2.12178	1.08528	0.0145556
ENSG00000229388.1	LINC01715	2.5832	2.01859	2.01107	4.40095	4.21312	5.69071	2.20429	4.76826	0.462283	-1.11315	0.0069246
ENSG00000229481.1	#N/A	3.8748	3.02789	3.0166	1.10024	1.05328	2.5292	3.30643	1.56091	2.11827	1.08289	0.0359302
ENSG00000229605.4	RPL21P93	1.2916	1.0093	1.00553	2.20048	2.10656	3.7938	1.10214	2.70028	0.408159	-1.2928	0.0451685
ENSG00000229644.4	NAMPTP1	328.066	273.519	319.76	111.124	84.2625	103.697	307.115	99.6946	3.08056	1.62319	0.00038074
ENSG00000229645.4	#N/A	19.374	28.2603	26.1439	13.2029	4.21312	12.0137	24.5927	9.8099	2.50693	1.32592	0.0190977
ENSG00000229758.2	DYNLT3P2	7.74959	6.05578	2.01107	12.1026	13.6927	10.7491	5.27215	12.1815	0.432801	-1.20823	0.0221444
ENSG00000229920.2	RPS4XP5	0	1.0093	1.00553	2.20048	4.21312	3.1615	0.67161	3.1917	0.210424	-2.24863	0.019871
ENSG00000230097.2	ME2P1	2.5832	2.01859	2.01107	1.10024	0	0.632301	2.20429	0.577513	3.81686	1.93239	0.0118132
ENSG00000230177.1	#N/A	7.74959	2.01859	7.03873	14.3031	11.5861	13.2783	5.60231	13.0558	0.429104	-1.2206	0.0193729
ENSG00000230204.1	FTH1P5	2.5832	4.03719	3.0166	0	1.05328	1.2646	3.21233	0.772627	4.15767	2.05577	0.0137842
ENSG00000230207.1	RPL4P5	14.2076	19.1766	22.1217	5.50119	7.37297	11.3814	18.502	8.08519	2.28838	1.19433	0.0226226
ENSG00000230330.1	HMGN2P3	3.8748	3.02789	6.0332	9.90214	11.5861	8.21991	4.31196	9.90271	0.435432	-1.19948	0.013342
ENSG00000230665.3	THAP12P1	1.2916	0	1.00553	3.30071	3.15984	2.5292	0.765711	2.99659	0.255528	-1.96845	0.00820737
ENSG00000231154.1	MORF4L2-AS1	0	2.01859	2.01107	8.80191	8.42625	6.95531	1.34322	8.06115	0.166629	-2.58529	0.00155879
ENSG00000231566.1	LINC02595	3.8748	3.02789	7.03873	12.1026	8.42625	13.2783	4.64714	11.2691	0.41238	-1.27795	0.0254012
ENSG00000231607.4	DLEU2	77.4959	103.958	89.4925	224.449	189.591	190.955	90.3153	201.665	0.447849	-1.15892	0.00125612
ENSG00000231652.2	AL590428.1	1.2916	2.01859	2.01107	5.50119	4.21312	8.21991	1.77375	5.97807	0.29671	-1.75288	0.0251665
ENSG00000231784.4	DBIL5P	6.45799	7.06507	10.0553	3.30071	1.05328	1.8969	7.85947	2.08363	3.772	1.91533	0.0110313
ENSG00000231789.2	PIK3CD-AS2	1.2916	3.02789	1.00553	7.70167	4.21312	7.58761	1.77501	6.5008	0.273044	-1.87279	0.022451
ENSG00000231924.5	PSG1	2947.43	2945.13	2851.69	1279.58	1336.61	1193.15	2914.75	1269.78	2.29547	1.19879	6.08229e-06
ENSG00000232010.1	DNMT3L-AS1	2.5832	1.0093	1.00553	5.50119	6.31969	4.4261	1.53268	5.41566	0.283008	-1.82109	0.00691531
ENSG00000232019.1	AC074183.1	16.7908	19.1766	14.0775	7.70167	9.47953	6.95531	16.6816	8.0455	2.07341	1.05201	0.00639882
ENSG00000232310.2	AL078590.2	3.8748	3.02789	3.0166	0	1.05328	0.632301	3.30643	0.561861	5.88478	2.55699	0.00277591
ENSG00000232453.1	LINC02777	67.1631	69.6414	76.4205	38.5083	29.4919	22.1305	71.075	30.0436	2.36573	1.24229	0.00170733
ENSG00000232480.1	TGFB2-AS1	3.8748	4.03719	2.01107	11.0024	12.6394	6.32301	3.30768	9.98825	0.331157	-1.59441	0.0288765
ENSG00000232692.1	AP001596.1	1.2916	1.0093	0	6.60143	5.26641	2.5292	0.766965	4.79901	0.159817	-2.64551	0.0329829
ENSG00000232951.1	IPO7P1	30.9984	34.3161	34.1881	12.1026	16.8525	10.7491	33.1675	13.2347	2.5061	1.32544	0.0007465
ENSG00000233170.3	AC138356.2	6.45799	5.04648	5.02767	2.20048	1.05328	3.1615	5.51071	2.13842	2.577	1.36569	0.011975
ENSG00000233264.2	AC006042.2	0	2.01859	4.02213	5.50119	8.42625	6.32301	2.01358	6.75015	0.298301	-1.74516	0.030984
ENSG00000233384.1	CNIH3-AS2	5.16639	4.03719	2.01107	0	1.05328	0.632301	3.73822	0.561861	6.65328	2.73407	0.030898
ENSG00000233396.3	LINC01719	3.8748	3.02789	5.02767	1.10024	1.05328	1.8969	3.97678	1.35014	2.94546	1.55849	0.0148746
ENSG00000233461.1	AL445524.1	41.3311	41.3812	44.2435	97.9212	76.8895	82.8314	42.3186	85.8807	0.49276	-1.02104	0.00234107
ENSG00000233493.3	TMEM238	12.916	22.2045	12.0664	3.30071	8.42625	3.7938	15.729	5.17359	3.04024	1.60419	0.0439268
ENSG00000233529.1	HCG21	3.8748	2.01859	3.0166	1.10024	1.05328	1.2646	2.97	1.13937	2.60669	1.38222	0.0275542
ENSG00000233554.1	B4GALT1-AS1	5.16639	3.02789	2.01107	14.3031	8.42625	7.58761	3.40178	10.1057	0.336622	-1.5708	0.0439261
ENSG00000233621.1	LINC01137	6.45799	10.093	9.0498	13.2029	18.9591	19.6013	8.53359	17.2544	0.494574	-1.01574	0.0193355
ENSG00000233778.2	AC104339.1	2.5832	4.03719	1.00553	5.50119	6.31969	5.69071	2.54197	5.83719	0.435478	-1.19933	0.0223101
ENSG00000234147.1	AL035446.1	1.2916	2.01859	2.01107	12.1026	8.42625	10.1168	1.77375	10.2152	0.173638	-2.52584	0.0014946
ENSG00000234432.3	AC092171.3	7.74959	6.05578	5.02767	3.30071	1.05328	3.7938	6.27768	2.71593	2.31143	1.20878	0.0370886
ENSG00000234449.2	#N/A	1.2916	2.01859	3.0166	4.40095	6.31969	3.7938	2.10893	4.83815	0.435896	-1.19794	0.0400736
ENSG00000234513.1	AC073072.1	5.16639	3.02789	7.03873	1.10024	2.10656	1.2646	5.07767	1.49047	3.40677	1.7684	0.0403515
ENSG00000234705.1	HMGA1P4	5.16639	5.04648	6.0332	12.1026	18.9591	13.9106	5.41536	14.9908	0.361246	-1.46895	0.00992188
ENSG00000235078.1	AC231981.1	1.2916	4.03719	2.01107	4.40095	6.31969	5.0584	2.44662	5.25968	0.465164	-1.10419	0.0476525
ENSG00000235501.1	AC105942.1	1.2916	1.0093	4.02213	6.60143	11.5861	6.95531	2.10768	8.38094	0.251484	-1.99146	0.0285044
ENSG00000235763.1	SNRPGP5	5.16639	4.03719	4.02213	1.10024	1.05328	1.2646	4.40857	1.13937	3.86929	1.95207	0.00104747
ENSG00000235823.1	OLMALINC	2.5832	1.0093	1.00553	4.40095	4.21312	3.1615	1.53268	3.92519	0.390471	-1.35671	0.0213632
ENSG00000235863.2	B3GALT4	6.45799	14.1301	8.04427	20.9045	18.9591	18.3367	9.54414	19.4001	0.491963	-1.02338	0.0161054
ENSG00000236060.2	HSPB1P1	2.5832	5.04648	2.01107	7.70167	10.5328	7.58761	3.21358	8.60736	0.373353	-1.42139	0.0157885
ENSG00000236242.1	MYO16-AS1	5.16639	4.03719	3.0166	1.10024	2.10656	0	4.07339	1.06893	3.81071	1.93006	0.0258984
ENSG00000236281.1	NDUFB9P2	3.8748	4.03719	3.0166	1.10024	1.05328	1.8969	3.64286	1.35014	2.69813	1.43196	0.0054057
ENSG00000236393.1	AC091806.1	5.16639	3.02789	3.0166	1.10024	0	1.2646	3.73696	0.78828	4.74065	2.24509	0.0226244
ENSG00000236539.3	HNRNPA1P54	10.3328	5.04648	5.02767	2.20048	1.05328	1.8969	6.80231	1.71689	3.962	1.98623	0.0474453
ENSG00000236609.3	ZNF853	6.45799	9.08367	5.02767	2.20048	1.05328	1.2646	6.85644	1.50612	4.55239	2.18662	0.0124611
ENSG00000236624.4	#N/A	5.16639	1.0093	4.02213	8.80191	8.42625	8.85221	3.39927	8.69345	0.391015	-1.3547	0.0132074
ENSG00000236682.1	MAP3K2-DT	2.5832	5.04648	2.01107	6.60143	7.37297	8.21991	3.21358	7.3981	0.434379	-1.20297	0.0159152
ENSG00000236773.1	AC092809.3	3.8748	6.05578	15.083	17.6038	18.9591	21.4982	8.33786	19.3537	0.430815	-1.21486	0.038153
ENSG00000236824.1	BCYRN1	7.74959	9.08367	12.0664	2.20048	5.26641	5.69071	9.63322	4.38586	2.19643	1.13516	0.035693
ENSG00000237135.1	DDX10P1	18.0824	14.1301	24.1328	6.60143	3.15984	8.21991	18.7818	5.99373	3.13357	1.64781	0.0173649
ENSG00000237476.1	LINC01637	6.45799	9.08367	6.0332	4.40095	3.15984	2.5292	7.19162	3.36333	2.13824	1.09643	0.0254223
ENSG00000237522.1	NONOP2	3.8748	4.03719	4.02213	1.10024	1.05328	1.8969	3.97804	1.35014	2.94639	1.55895	0.000704102
ENSG00000237807.3	AC022034.1	16.7908	14.1301	10.0553	45.1098	42.1312	52.481	13.6588	46.574	0.29327	-1.7697	0.000834518
ENSG00000237828.1	PA2G4P1	2.5832	3.02789	5.02767	0	1.05328	1.2646	3.54625	0.772627	4.58986	2.19845	0.0306995
ENSG00000237870.2	AC073130.1	10.3328	9.08367	9.0498	4.40095	2.10656	5.69071	9.48875	4.06607	2.33364	1.22258	0.00865362
ENSG00000237877.2	LINC01473	3.8748	4.03719	5.02767	1.10024	1.05328	0.632301	4.31322	0.928607	4.64483	2.21562	0.000968293
ENSG00000237931.1	CLIC4P3	1.2916	1.0093	2.01107	4.40095	4.21312	2.5292	1.43732	3.71443	0.386956	-1.36976	0.0267564
ENSG00000238005.2	AL391832.2	6.45799	7.06507	12.0664	18.704	18.9591	20.8659	8.52982	19.5097	0.43721	-1.1936	0.00448233
ENSG00000238061.2	AL356273.2	5.16639	4.03719	5.02767	3.30071	1.05328	0.632301	4.74375	1.6621	2.85407	1.51302	0.0268073
ENSG00000238778.1	RNU7-80P	3.8748	4.03719	2.01107	1.10024	1.05328	0.632301	3.30768	0.928607	3.56198	1.83268	0.0234207
ENSG00000240288.3	GHRLOS	6.45799	15.1394	16.0885	3.30071	3.15984	3.7938	12.562	3.41812	3.67512	1.87779	0.0408125
ENSG00000240489.1	SETP14	126.577	140.292	141.78	341.074	297.025	381.277	136.216	339.792	0.400881	-1.31875	0.00120141
ENSG00000240775.1	AC021205.1	42.6227	38.3533	52.2877	19.8043	20.0123	18.969	44.4212	19.5952	2.26694	1.18075	0.00387039
ENSG00000242986.2	RPL21P99	18.0824	15.1394	14.0775	3.30071	7.37297	7.58761	15.7664	6.0871	2.59014	1.37303	0.00623289
ENSG00000243244.1	STON1	2.5832	5.04648	2.01107	7.70167	8.42625	5.0584	3.21358	7.06211	0.455046	-1.13592	0.0497505
ENSG00000243444.3	#N/A	173.074	141.301	154.852	61.6133	60.037	72.0823	156.409	64.5775	2.42204	1.27622	0.000766235
ENSG00000243452.3	#N/A	6.45799	4.03719	9.0498	2.20048	0	1.8969	6.51499	1.36579	4.77012	2.25402	0.0325023
ENSG00000244349.1	AL662791.1	2.5832	2.01859	0	6.60143	6.31969	7.58761	1.53393	6.83624	0.224382	-2.15597	0.00371634
ENSG00000246228.2	CASC8	0	2.01859	2.01107	4.40095	6.31969	5.69071	1.34322	5.47045	0.245541	-2.02596	0.00928463
ENSG00000247735.2	AC120114.1	3.8748	5.04648	4.02213	8.80191	10.5328	8.21991	4.31447	9.18487	0.469736	-1.09008	0.00345352
ENSG00000248664.1	AC010273.2	2.5832	3.02789	3.0166	1.10024	2.10656	0.632301	2.8759	1.2797	2.24732	1.16821	0.0253933
ENSG00000248975.2	AL133372.2	7.74959	4.03719	6.0332	1.10024	0	0.632301	5.93999	0.577513	10.2855	3.36254	0.00869916
ENSG00000249014.2	HMGN2P4	7.74959	11.1023	8.04427	5.50119	3.15984	4.4261	8.96537	4.36238	2.05516	1.03925	0.0221315
ENSG00000249992.1	TMEM158	1817.28	1773.33	1884.37	703.052	637.235	673.4	1824.99	671.229	2.71888	1.44301	6.63212e-06
ENSG00000250069.1	AC011379.1	42.6227	43.3997	33.1826	8.80191	17.9058	30.3504	39.735	19.0194	2.08919	1.06294	0.0425651
ENSG00000250303.2	LINC02762	36.1648	34.3161	34.1881	71.5155	97.9551	63.8624	34.8897	77.7777	0.448582	-1.15656	0.0143211
ENSG00000250508.1	LINC02701	6.45799	10.093	12.0664	3.30071	2.10656	4.4261	9.53912	3.27779	2.91023	1.54113	0.0242328
ENSG00000250725.2	AC080079.1	37.4564	36.3347	26.1439	16.5036	11.5861	21.4982	33.3116	16.5293	2.01531	1.011	0.0217649
ENSG00000251003.3	ZFPM2-AS1	10.3328	10.093	17.0941	2.20048	4.21312	3.1615	12.5066	3.1917	3.91848	1.97029	0.0170321
ENSG00000251192.3	ZNF674	55.5387	53.4927	43.2379	24.2052	21.0656	23.3951	50.7565	22.8887	2.21754	1.14896	0.00206856
ENSG00000251194.2	AL133330.1	183.407	164.515	156.863	85.8186	55.8239	106.227	168.262	82.623	2.0365	1.02609	0.00674263
ENSG00000251442.1	LINC01094	29.7068	29.2696	21.1162	15.4033	9.47953	14.5429	26.6975	13.1419	2.03148	1.02253	0.0155124
ENSG00000251593.1	MSNP1	30.9984	28.2603	39.2158	88.0191	56.8772	80.3022	32.8248	75.0661	0.437279	-1.19338	0.0130952
ENSG00000251596.1	HADHAP1	7.74959	6.05578	4.02213	2.20048	1.05328	3.1615	5.9425	2.13842	2.77892	1.47452	0.0371832
ENSG00000251667.1	BRCC3P1	2.5832	3.02789	3.0166	1.10024	0	0.632301	2.8759	0.577513	4.97979	2.31609	0.00280584
ENSG00000253293.3	HOXA10	189.865	185.711	180.996	59.4129	60.037	59.4363	185.524	59.6287	3.11132	1.63753	1.0392e-06
ENSG00000253352.4	TUG1	284.152	268.473	306.688	644.74	686.739	723.352	286.437	684.944	0.418191	-1.25777	9.45335e-05
ENSG00000253552.3	HOXA-AS2	6.45799	4.03719	2.01107	19.8043	16.8525	13.2783	4.16875	16.645	0.25045	-1.99741	0.00545263
ENSG00000254142.2	#N/A	2.5832	2.01859	0	7.70167	7.37297	6.32301	1.53393	7.13255	0.215061	-2.21718	0.00322865
ENSG00000254827.1	SLC22A18AS	174.366	158.46	168.93	40.7088	61.0903	46.1579	167.252	49.319	3.39122	1.7618	0.000104648
ENSG00000254936.3	AF131215.4	5.16639	5.04648	5.02767	2.20048	2.10656	2.5292	5.08018	2.27875	2.22937	1.15664	3.21388e-05
ENSG00000255045.1	AP000866.5	3.8748	3.02789	2.01107	1.10024	0	0.632301	2.97125	0.577513	5.14491	2.36315	0.0187171
ENSG00000255121.2	CCDC84-DT	1.2916	1.0093	1.00553	2.20048	2.10656	2.5292	1.10214	2.27875	0.483662	-1.04793	0.00179343
ENSG00000255153.1	TOLLIP-AS1	14.2076	17.158	11.0609	6.60143	4.21312	6.95531	14.1422	5.92329	2.38755	1.25553	0.0137639
ENSG00000256128.1	LINC00944	2.5832	4.03719	4.02213	1.10024	2.10656	0.632301	3.54751	1.2797	2.77214	1.471	0.0250685
ENSG00000256185.1	AC055720.2	1.2916	2.01859	2.01107	5.50119	5.26641	3.7938	1.77375	4.8538	0.365436	-1.45231	0.00627845
ENSG00000256304.1	#N/A	28.4152	27.251	25.1383	7.70167	8.42625	12.0137	26.9348	9.38054	2.87135	1.52173	0.000433947
ENSG00000256802.2	AC022613.1	2.5832	2.01859	4.02213	11.0024	10.5328	5.0584	2.87464	8.86453	0.324286	-1.62466	0.040079
ENSG00000257219.1	LNCOG	3.8748	2.01859	3.0166	1.10024	0	0.632301	2.97	0.577513	5.14274	2.36254	0.0185464
ENSG00000257335.4	MGAM	30.9984	28.2603	22.1217	7.70167	14.7459	8.21991	27.1268	10.2225	2.65364	1.40797	0.00819161
ENSG00000257365.3	FNTB	54.2471	45.4183	40.2213	100.122	110.595	131.519	46.6289	114.078	0.408745	-1.29073	0.00261033
ENSG00000257698.1	GIHCG	64.5799	57.5299	69.3818	126.527	122.181	140.371	63.8305	129.693	0.492167	-1.02278	0.000526092
ENSG00000258017.1	AC011603.3	1.2916	1.0093	2.01107	3.30071	4.21312	4.4261	1.43732	3.97998	0.361138	-1.46938	0.00507616
ENSG00000258320.1	AC090502.3	0	1.0093	1.00553	3.30071	2.10656	1.8969	0.67161	2.43473	0.275846	-1.85806	0.0329572
ENSG00000258509.1	AL049870.1	6.45799	6.05578	4.02213	3.30071	1.05328	3.1615	5.51197	2.50517	2.20024	1.13766	0.0454319
ENSG00000258568.1	RHOQP1	7.74959	8.07437	10.0553	18.704	12.6394	22.1305	8.62643	17.8246	0.483961	-1.04704	0.0326397
ENSG00000258940.2	AL132639.2	3.8748	4.03719	6.0332	2.20048	2.10656	1.8969	4.64839	2.06798	2.24779	1.16851	0.0210641
ENSG00000259001.2	AL355075.4	11.6244	13.1209	9.0498	4.40095	5.26641	5.69071	11.265	5.11935	2.20048	1.13782	0.00790383
ENSG00000259340.2	AC110588.1	2.5832	2.01859	3.0166	8.80191	5.26641	6.95531	2.53946	7.00787	0.362373	-1.46445	0.0135717
ENSG00000259867.1	AC105411.1	9.04119	15.1394	11.0609	1.10024	1.05328	0.632301	11.7472	0.928607	12.6503	3.6611	0.00385588
ENSG00000259877.1	AC009113.1	14.2076	15.1394	19.1051	7.70167	7.37297	7.58761	16.1507	7.55408	2.13801	1.09627	0.00464133
ENSG00000259901.1	#N/A	11.6244	18.1673	10.0553	34.1074	38.9714	20.8659	13.2824	31.3149	0.424154	-1.23734	0.0388121
ENSG00000260248.1	#N/A	5.16639	6.05578	8.04427	16.5036	11.5861	12.0137	6.42215	13.3678	0.480419	-1.05763	0.0177748
ENSG00000260912.1	AL158206.1	1.2916	2.01859	1.00553	5.50119	4.21312	3.1615	1.43857	4.29194	0.335181	-1.57699	0.0182685
ENSG00000260955.2	AC100821.2	5.16639	6.05578	5.02767	1.10024	3.15984	1.8969	5.41661	2.05233	2.63925	1.40013	0.00780112
ENSG00000261087.1	ZNNT1	12.916	5.04648	8.04427	1.10024	0	2.5292	8.66891	1.20981	7.16549	2.84107	0.0362659
ENSG00000261098.1	AP000766.1	1.2916	2.01859	2.01107	3.30071	6.31969	3.7938	1.77375	4.4714	0.396688	-1.33392	0.0491265
ENSG00000261114.1	AC012181.1	5.16639	6.05578	5.02767	1.10024	0	3.7938	5.41661	1.63135	3.32033	1.73133	0.0319862
ENSG00000261211.1	AL031123.2	1.2916	2.01859	1.00553	5.50119	3.15984	6.95531	1.43857	5.20545	0.27636	-1.85538	0.0302992
ENSG00000261578.1	AP003119.3	1.2916	10.093	9.0498	17.6038	15.7992	14.5429	6.81145	15.982	0.426196	-1.23041	0.0346463
ENSG00000261799.1	AC007406.5	23.2488	28.2603	26.1439	9.90214	8.42625	14.5429	25.8843	10.9571	2.36233	1.24021	0.00312985
ENSG00000261879.1	AC087500.1	2.5832	0	2.01107	4.40095	4.21312	5.69071	1.53142	4.76826	0.32117	-1.63859	0.023703
ENSG00000262879.1	AC005670.3	5.16639	6.05578	4.02213	19.8043	12.6394	14.5429	5.08144	15.6622	0.32444	-1.62398	0.00889445
ENSG00000263232.2	ATP5F1AP3	2.5832	4.03719	2.01107	1.10024	1.05328	0.632301	2.87715	0.928607	3.09835	1.6315	0.0349494
ENSG00000263280.1	AC003965.1	3.8748	4.03719	4.02213	0	2.10656	0.632301	3.97804	0.912954	4.35732	2.12344	0.00807627
ENSG00000263391.1	#N/A	2.5832	4.03719	2.01107	6.60143	9.47953	10.7491	2.87715	8.94336	0.321708	-1.63618	0.01136
ENSG00000263718.2	SEPTIN9-DT	2.5832	3.02789	2.01107	1.10024	0	0.632301	2.54072	0.577513	4.39941	2.13731	0.0106184
ENSG00000263753.2	LINC00667	27.1236	26.2417	23.1273	61.6133	38.9714	61.9655	25.4975	54.1834	0.470578	-1.08749	0.0204005
ENSG00000264112.1	AC015813.1	7.74959	7.06507	5.02767	2.20048	1.05328	4.4261	6.61411	2.55995	2.58368	1.36943	0.0342647
ENSG00000264575.1	LINC00526	3.8748	3.02789	2.01107	0	1.05328	0.632301	2.97125	0.561861	5.28823	2.40279	0.0177147
ENSG00000265242.1	#N/A	1.2916	0	1.00553	6.60143	5.26641	3.7938	0.765711	5.22055	0.146673	-2.76933	0.00777609
ENSG00000265666.1	RARA-AS1	3.8748	2.01859	3.0166	12.1026	7.37297	7.58761	2.97	9.02106	0.329229	-1.60284	0.0207206
ENSG00000265787.1	CYP4F35P	16.7908	14.1301	12.0664	5.50119	10.5328	5.0584	14.3291	7.0308	2.03805	1.02719	0.030512
ENSG00000266258.1	LINC01909	1.2916	3.02789	4.02213	7.70167	5.26641	5.69071	2.78054	6.21959	0.447061	-1.16145	0.0349006
ENSG00000266467.1	RN7SL220P	6.45799	4.03719	9.0498	1.10024	0	2.5292	6.51499	1.20981	5.38512	2.42898	0.0307645
ENSG00000266865.2	AC138207.8	1.2916	4.03719	3.0166	7.70167	8.42625	5.0584	2.78179	7.06211	0.393904	-1.34408	0.0301276
ENSG00000266903.1	AC243964.3	5.16639	8.07437	6.0332	20.9045	16.8525	27.1889	6.42465	21.6486	0.296769	-1.75259	0.00823826
ENSG00000267060.1	PTGES3L	0	4.03719	6.0332	13.2029	9.47953	7.58761	3.3568	10.09	0.332685	-1.58777	0.0498622
ENSG00000267260.1	AC020928.1	0	2.01859	1.00553	3.30071	5.26641	5.0584	1.00804	4.54184	0.221946	-2.17172	0.0143658
ENSG00000267293.1	AC012569.1	5.16639	5.04648	6.0332	1.10024	2.10656	3.7938	5.41536	2.33353	2.32067	1.21454	0.0218313
ENSG00000267315.1	AC060766.3	11.6244	16.1487	6.0332	19.8043	25.2787	23.3951	11.2688	22.8261	0.49368	-1.01835	0.025744
ENSG00000267430.1	AC036176.2	3.8748	2.01859	3.0166	1.10024	0	0.632301	2.97	0.577513	5.14274	2.36254	0.0185464
ENSG00000267672.1	AC010632.2	2.5832	2.01859	2.01107	4.40095	8.42625	5.0584	2.20429	5.96187	0.369731	-1.43545	0.0407486
ENSG00000267957.1	#N/A	11.6244	5.04648	16.0885	28.6062	37.9181	35.4088	10.9198	33.9777	0.321381	-1.63764	0.00557478
ENSG00000268362.1	AC092279.1	12.916	23.2138	15.083	49.5107	44.2378	32.8796	17.0709	42.2094	0.404435	-1.30602	0.0124733
ENSG00000268852.1	#N/A	3.8748	7.06507	8.04427	26.4057	20.0123	17.7044	6.32805	21.3742	0.296061	-1.75604	0.00649573
ENSG00000269175.1	#N/A	2.5832	4.03719	5.02767	0	2.10656	1.2646	3.88268	1.12372	3.4552	1.78877	0.0422515
ENSG00000269190.1	FBXO17	15.4992	8.07437	18.0996	25.3055	38.9714	29.7181	13.8911	31.3317	0.443355	-1.17347	0.0255422
ENSG00000269246.1	AC011445.1	24.5404	40.3719	32.1771	13.2029	12.6394	16.4398	32.3631	14.094	2.29623	1.19927	0.0180097
ENSG00000269430.1	#N/A	0	1.0093	2.01107	4.40095	4.21312	3.7938	1.00679	4.13596	0.243423	-2.03846	0.00674629
ENSG00000269501.1	#N/A	9.04119	6.05578	13.0719	1.10024	1.05328	2.5292	9.38963	1.56091	6.0155	2.58868	0.0200127
ENSG00000269728.1	#N/A	537.305	500.611	440.424	133.129	123.234	139.106	492.78	131.823	3.73819	1.90234	0.00022742
ENSG00000269886.1	AC022382.1	0	1.0093	1.00553	2.20048	3.15984	1.8969	0.67161	2.41907	0.277631	-1.84876	0.026227
ENSG00000270081.1	#N/A	65.8715	79.7344	82.4537	154.033	185.377	161.869	76.0199	167.093	0.454955	-1.1362	0.00105509
ENSG00000270084.1	GAS5-AS1	1.2916	0	2.01107	4.40095	3.15984	3.1615	1.10089	3.5741	0.308018	-1.69891	0.0263056
ENSG00000270141.2	TERC	59.4135	52.4834	68.3763	26.4057	13.6927	27.1889	60.0911	22.4291	2.67916	1.42178	0.00404556
ENSG00000270294.1	XIAPP1	2.5832	2.01859	0	5.50119	5.26641	6.95531	1.53393	5.90763	0.259652	-1.94535	0.00983479
ENSG00000270504.1	AL391422.4	20.6656	26.2417	18.0996	44.0095	43.1845	43.6287	21.669	43.6076	0.496908	-1.00895	0.00081433
ENSG00000271011.1	AC010680.3	5.16639	2.01859	3.0166	5.50119	8.42625	9.48451	3.40053	7.80398	0.435743	-1.19845	0.0434502
ENSG00000271155.1	AL161729.1	1.2916	1.0093	0	4.40095	4.21312	2.5292	0.766965	3.71443	0.206483	-2.27591	0.0144223
ENSG00000271590.1	AC108463.3	14.2076	18.1673	15.083	5.50119	2.10656	6.95531	15.8193	4.85435	3.25879	1.70434	0.00424325
ENSG00000271614.1	ATP2B1-AS1	37.4564	36.3347	34.1881	9.90214	14.7459	22.1305	35.9931	15.5929	2.3083	1.20683	0.00519055
ENSG00000271659.1	AL161729.4	2.5832	6.05578	5.02767	1.10024	1.05328	1.8969	4.55555	1.35014	3.37413	1.75451	0.0396276
ENSG00000271917.1	AL357568.1	9.04119	7.06507	13.0719	2.20048	2.10656	3.7938	9.72607	2.70028	3.60187	1.84875	0.0191531
ENSG00000271933.1	AL603756.1	76.2043	83.7716	69.3818	23.105	22.1189	33.5119	76.4526	26.2453	2.913	1.54251	0.000814499
ENSG00000271975.1	#N/A	11.6244	3.02789	6.0332	16.5036	30.5452	25.292	6.89516	24.1136	0.285945	-1.80619	0.0231506
ENSG00000272086.1	AC025181.2	64.5799	62.5764	63.3486	28.6062	21.0656	32.8796	63.5016	27.5171	2.30771	1.20646	0.000506148
ENSG00000272163.1	AF106564.1	16.7908	10.093	14.0775	4.40095	6.31969	8.21991	13.6537	6.31352	2.16262	1.11278	0.0304124
ENSG00000272264.1	AC009686.2	3.8748	7.06507	4.02213	16.5036	10.5328	12.0137	4.98733	13.0167	0.383149	-1.38402	0.0179846
ENSG00000272420.1	AL513477.2	2.5832	2.01859	2.01107	4.40095	5.26641	5.0584	2.20429	4.90859	0.449067	-1.155	0.0011049
ENSG00000272599.1	AC016394.1	6.45799	9.08367	10.0553	12.1026	20.0123	19.6013	8.53233	17.2388	0.49495	-1.01464	0.0353647
ENSG00000272655.1	POLR2J4	2.5832	2.01859	0	11.0024	10.5328	8.85221	1.53393	10.1291	0.151437	-2.72321	0.00108678
ENSG00000272767.1	JMJD1C-AS1	2.5832	4.03719	4.02213	17.6038	9.47953	10.1168	3.54751	12.4001	0.286088	-1.80547	0.028907
ENSG00000272823.1	AL445423.1	0	1.0093	2.01107	3.30071	3.15984	2.5292	1.00679	2.99659	0.335978	-1.57356	0.033766
ENSG00000272854.1	AC004839.2	1.2916	1.0093	1.00553	4.40095	3.15984	1.8969	1.10214	3.15257	0.349602	-1.51622	0.0481957
ENSG00000272914.1	AL359532.1	10.3328	5.04648	6.0332	2.20048	1.05328	0.632301	7.13749	1.29535	5.51007	2.46207	0.0258497
ENSG00000272918.1	AC005070.3	2.5832	2.01859	3.0166	0	1.05328	0.632301	2.53946	0.561861	4.51974	2.17624	0.00931993
ENSG00000273131.1	#N/A	29.7068	29.2696	34.1881	16.5036	11.5861	14.5429	31.0548	14.2109	2.18529	1.12782	0.00136963
ENSG00000273249.1	BX649632.1	1.2916	1.0093	0	2.20048	2.10656	1.8969	0.766965	2.06798	0.370876	-1.43099	0.0318281
ENSG00000273391.1	AC083880.1	2.5832	4.03719	2.01107	1.10024	1.05328	0	2.87715	0.71784	4.00807	2.00291	0.0370667
