# Supplementary material for: N6-methyladenosine reader YTH N6-methyladenosine RNA binding protein 3 or insulin like growth factor 2 mRNA binding protein 2 knockdown protects human bronchial epithelial cells from hypoxia/reoxygenation injury by inactivating p38 MAPK, AKT, ERK1/2, and NF-κB pathways
Source: Bioengineered. 2022 May 19;13(5):11973–86. doi: 10.1080/21655979.2021.1999550 (PMC9211071; doi:10.1080/21655979.2021.1999550)
Supplement: Supplemental Material [file KBIE_A_1999550_SM1832.zip › supplementary/Supplementary Table 7.xlsx]

## Sheet: Sheet1
##Databases: KEGG PATHWAY
##Statistical test method: hypergeometric test / Fisher's exact test
##FDR correction method: Benjamini and Hochberg
#Term	Database	ID	Input number	Background number	P-Value	Corrected P-Value	Input	Hyperlink
Parathyroid hormone synthesis, secretion and action	KEGG PATHWAY	hsa04928	8	106	1.65287e-07	3.12392e-05	MMP14|MMP15|VDR|PLCB4|GNAQ|EGR1|ATF2|BCL2	http://www.genome.jp/kegg-bin/show_pathway?hsa04928/hsa:2776%09red/hsa:5332%09red/hsa:1386%09red/hsa:596%09red/hsa:4324%09red/hsa:4323%09red/hsa:1958%09red/hsa:1594%09red
Metabolic pathways	KEGG PATHWAY	hsa01100	23	1433	2.62299e-06	0.000247873	VDR|AGK|ACP1|LCLAT1|H6PD|PDHX|B3GNT5|MAOA|ITPKA|SPTLC3|GLO1|MTMR2|PLCB4|SRR|GUCY1A1|CPOX|POMGNT1|GCH1|HMOX1|ELOVL7|ELOVL4|ACLY|COX15	http://www.genome.jp/kegg-bin/show_pathway?hsa01100/hsa:1355%09red/hsa:63826%09red/hsa:2982%09red/hsa:9563%09red/hsa:1371%09red/hsa:8050%09red/hsa:4128%09red/hsa:79993%09red/hsa:84002%09red/hsa:6785%09red/hsa:8898%09red/hsa:3162%09red/hsa:47%09red/hsa:5332%09red/hsa:55624%09red/hsa:2643%09red/hsa:3706%09red/hsa:253558%09red/hsa:52%09red/hsa:55750%09red/hsa:55304%09red/hsa:1594%09red/hsa:2739%09red
Adrenergic signaling in cardiomyocytes	KEGG PATHWAY	hsa04261	7	149	1.92823e-05	0.00121478	PLCB4|GNAQ|ATF2|ADRB2|CACNA2D3|CACNA2D1|BCL2	http://www.genome.jp/kegg-bin/show_pathway?hsa04261/hsa:2776%09red/hsa:5332%09red/hsa:1386%09red/hsa:596%09red/hsa:154%09red/hsa:781%09red/hsa:55799%09red
Pathways in cancer	KEGG PATHWAY	hsa05200	11	530	0.000143273	0.00603835	PLCB4|FZD4|GNAQ|GNB1|HMOX1|IL6R|NKX3-1|CRK|PMAIP1|CTNNA1|BCL2	http://www.genome.jp/kegg-bin/show_pathway?hsa05200/hsa:2782%09red/hsa:2776%09red/hsa:5332%09red/hsa:596%09red/hsa:3570%09red/hsa:4824%09red/hsa:5366%09red/hsa:3162%09red/hsa:1398%09red/hsa:8322%09red/hsa:1495%09red
Oxytocin signaling pathway	KEGG PATHWAY	hsa04921	6	153	0.000198139	0.00603835	PLCB4|GNAQ|PRKAG2|GUCY1A1|CACNA2D3|CACNA2D1	http://www.genome.jp/kegg-bin/show_pathway?hsa04921/hsa:2776%09red/hsa:5332%09red/hsa:2982%09red/hsa:55799%09red/hsa:781%09red/hsa:51422%09red
Circadian entrainment	KEGG PATHWAY	hsa04713	5	97	0.000204269	0.00603835	PER3|GUCY1A1|PLCB4|GNB1|GNAQ	http://www.genome.jp/kegg-bin/show_pathway?hsa04713/hsa:2782%09red/hsa:8863%09red/hsa:2776%09red/hsa:5332%09red/hsa:2982%09red
Phosphatidylinositol signaling system	KEGG PATHWAY	hsa04070	5	99	0.000223643	0.00603835	ITPKA|PPIP5K2|PIP4P1|PLCB4|MTMR2	http://www.genome.jp/kegg-bin/show_pathway?hsa04070/hsa:5332%09red/hsa:23262%09red/hsa:8898%09red/hsa:3706%09red/hsa:90809%09red
Renin secretion	KEGG PATHWAY	hsa04924	4	69	0.000593001	0.0140096	GUCY1A1|ADRB2|PLCB4|GNAQ	http://www.genome.jp/kegg-bin/show_pathway?hsa04924/hsa:154%09red/hsa:2776%09red/hsa:5332%09red/hsa:2982%09red
Dopaminergic synapse	KEGG PATHWAY	hsa04728	5	131	0.000765159	0.0160683	PLCB4|MAOA|GNB1|GNAQ|ATF2	http://www.genome.jp/kegg-bin/show_pathway?hsa04728/hsa:1386%09red/hsa:2782%09red/hsa:2776%09red/hsa:4128%09red/hsa:5332%09red
Apelin signaling pathway	KEGG PATHWAY	hsa04371	5	137	0.000928859	0.0174743	PRKAG2|PLCB4|EGR1|GNB1|GNAQ	http://www.genome.jp/kegg-bin/show_pathway?hsa04371/hsa:51422%09red/hsa:1958%09red/hsa:2776%09red/hsa:5332%09red/hsa:2782%09red
Human immunodeficiency virus 1 infection	KEGG PATHWAY	hsa05170	6	212	0.00104858	0.0174743	GNAQ|GNB1|CFL2|AP1S3|CRK|BCL2	http://www.genome.jp/kegg-bin/show_pathway?hsa05170/hsa:2776%09red/hsa:596%09red/hsa:1073%09red/hsa:130340%09red/hsa:2782%09red/hsa:1398%09red
MAPK signaling pathway	KEGG PATHWAY	hsa04010	7	295	0.00110948	0.0174743	EREG|ELK4|CRK|CACNA2D3|CACNA2D1|MAPK8IP2|ATF2	http://www.genome.jp/kegg-bin/show_pathway?hsa04010/hsa:23542%09red/hsa:1386%09red/hsa:2005%09red/hsa:781%09red/hsa:55799%09red/hsa:1398%09red/hsa:2069%09red
African trypanosomiasis	KEGG PATHWAY	hsa05143	3	37	0.00120235	0.0174803	PLCB4|GNAQ|APOL1	http://www.genome.jp/kegg-bin/show_pathway?hsa05143/hsa:8542%09red/hsa:2776%09red/hsa:5332%09red
Human cytomegalovirus infection	KEGG PATHWAY	hsa05163	6	225	0.00140953	0.0179838	PLCB4|GNAQ|GNB1|IL6R|CRK|ATF2	http://www.genome.jp/kegg-bin/show_pathway?hsa05163/hsa:2776%09red/hsa:5332%09red/hsa:1386%09red/hsa:1398%09red/hsa:3570%09red/hsa:2782%09red
Salivary secretion	KEGG PATHWAY	hsa04970	4	90	0.00152584	0.0179838	GUCY1A1|ADRB2|PLCB4|GNAQ	http://www.genome.jp/kegg-bin/show_pathway?hsa04970/hsa:154%09red/hsa:2776%09red/hsa:5332%09red/hsa:2982%09red
Cushing syndrome	KEGG PATHWAY	hsa04934	5	155	0.00157718	0.0179838	PLCB4|FZD4|GNAQ|RBBP5|ATF2	http://www.genome.jp/kegg-bin/show_pathway?hsa04934/hsa:1386%09red/hsa:8322%09red/hsa:2776%09red/hsa:5332%09red/hsa:5929%09red
Porphyrin and chlorophyll metabolism	KEGG PATHWAY	hsa00860	3	42	0.0016941	0.0179838	CPOX|HMOX1|COX15	http://www.genome.jp/kegg-bin/show_pathway?hsa00860/hsa:1355%09red/hsa:1371%09red/hsa:3162%09red
GnRH signaling pathway	KEGG PATHWAY	hsa04912	4	93	0.00171274	0.0179838	MMP14|EGR1|PLCB4|GNAQ	http://www.genome.jp/kegg-bin/show_pathway?hsa04912/hsa:4323%09red/hsa:1958%09red/hsa:2776%09red/hsa:5332%09red
cGMP-PKG signaling pathway	KEGG PATHWAY	hsa04022	5	167	0.00216305	0.0215166	GUCY1A1|ADRB2|PLCB4|GNAQ|ATF2	http://www.genome.jp/kegg-bin/show_pathway?hsa04022/hsa:1386%09red/hsa:154%09red/hsa:2776%09red/hsa:5332%09red/hsa:2982%09red
Glucagon signaling pathway	KEGG PATHWAY	hsa04922	4	106	0.00270777	0.0255885	PRKAG2|PLCB4|GNAQ|ATF2	http://www.genome.jp/kegg-bin/show_pathway?hsa04922/hsa:1386%09red/hsa:51422%09red/hsa:2776%09red/hsa:5332%09red
Cholinergic synapse	KEGG PATHWAY	hsa04725	4	112	0.00327803	0.0281613	PLCB4|GNB1|GNAQ|BCL2	http://www.genome.jp/kegg-bin/show_pathway?hsa04725/hsa:596%09red/hsa:2776%09red/hsa:5332%09red/hsa:2782%09red
TNF signaling pathway	KEGG PATHWAY	hsa04668	4	112	0.00327803	0.0281613	MMP14|CEBPB|LIF|ATF2	http://www.genome.jp/kegg-bin/show_pathway?hsa04668/hsa:1386%09red/hsa:3976%09red/hsa:4323%09red/hsa:1051%09red
Serotonergic synapse	KEGG PATHWAY	hsa04726	4	115	0.00359166	0.0295141	PLCB4|MAOA|GNB1|GNAQ	http://www.genome.jp/kegg-bin/show_pathway?hsa04726/hsa:2782%09red/hsa:2776%09red/hsa:4128%09red/hsa:5332%09red
Sphingolipid signaling pathway	KEGG PATHWAY	hsa04071	4	119	0.0040407	0.0318205	GNAQ|PLCB4|SPTLC3|BCL2	http://www.genome.jp/kegg-bin/show_pathway?hsa04071/hsa:596%09red/hsa:55304%09red/hsa:2776%09red/hsa:5332%09red
Long-term depression	KEGG PATHWAY	hsa04730	3	60	0.00442599	0.0329023	GUCY1A1|PLCB4|GNAQ	http://www.genome.jp/kegg-bin/show_pathway?hsa04730/hsa:2776%09red/hsa:5332%09red/hsa:2982%09red
Lysosome	KEGG PATHWAY	hsa04142	4	123	0.00452624	0.0329023	AP3D1|SUMF1|GGA2|AP1S3	http://www.genome.jp/kegg-bin/show_pathway?hsa04142/hsa:23062%09red/hsa:285362%09red/hsa:130340%09red/hsa:8943%09red
Cortisol synthesis and secretion	KEGG PATHWAY	hsa04927	3	65	0.00548033	0.0383623	PLCB4|GNAQ|ATF2	http://www.genome.jp/kegg-bin/show_pathway?hsa04927/hsa:1386%09red/hsa:2776%09red/hsa:5332%09red
Estrogen signaling pathway	KEGG PATHWAY	hsa04915	4	138	0.00669424	0.0451861	BCL2|PLCB4|GNAQ|ATF2	http://www.genome.jp/kegg-bin/show_pathway?hsa04915/hsa:1386%09red/hsa:596%09red/hsa:2776%09red/hsa:5332%09red
Adherens junction	KEGG PATHWAY	hsa04520	3	72	0.00719012	0.0456561	ACP1|CTNNA1|WASF3	http://www.genome.jp/kegg-bin/show_pathway?hsa04520/hsa:1495%09red/hsa:10810%09red/hsa:52%09red
Thyroid hormone synthesis	KEGG PATHWAY	hsa04918	3	74	0.00773014	0.0456561	PLCB4|GNAQ|ATF2	http://www.genome.jp/kegg-bin/show_pathway?hsa04918/hsa:1386%09red/hsa:2776%09red/hsa:5332%09red
Inositol phosphate metabolism	KEGG PATHWAY	hsa00562	3	74	0.00773014	0.0456561	ITPKA|PLCB4|MTMR2	http://www.genome.jp/kegg-bin/show_pathway?hsa00562/hsa:8898%09red/hsa:3706%09red/hsa:5332%09red
Bacterial invasion of epithelial cells	KEGG PATHWAY	hsa05100	3	74	0.00773014	0.0456561	CRK|CAV2|CTNNA1	http://www.genome.jp/kegg-bin/show_pathway?hsa05100/hsa:1398%09red/hsa:858%09red/hsa:1495%09red
Thermogenesis	KEGG PATHWAY	hsa04714	5	231	0.00819032	0.0469082	COX15|ARID1A|PRKAG2|COA7|ATF2	http://www.genome.jp/kegg-bin/show_pathway?hsa04714/hsa:1386%09red/hsa:8289%09red/hsa:65260%09red/hsa:1355%09red/hsa:51422%09red
Arrhythmogenic right ventricular cardiomyopathy (ARVC)	KEGG PATHWAY	hsa05412	3	77	0.00858398	0.0477168	CACNA2D3|CACNA2D1|CTNNA1	http://www.genome.jp/kegg-bin/show_pathway?hsa05412/hsa:55799%09red/hsa:1495%09red/hsa:781%09red
Biosynthesis of unsaturated fatty acids	KEGG PATHWAY	hsa01040	2	27	0.0100412	0.0527165	ELOVL7|ELOVL4	http://www.genome.jp/kegg-bin/show_pathway?hsa01040/hsa:6785%09red/hsa:79993%09red
Fatty acid elongation	KEGG PATHWAY	hsa00062	2	27	0.0100412	0.0527165	ELOVL7|ELOVL4	http://www.genome.jp/kegg-bin/show_pathway?hsa00062/hsa:6785%09red/hsa:79993%09red
Jak-STAT signaling pathway	KEGG PATHWAY	hsa04630	4	162	0.011427	0.0555719	STAM2|IL6R|LIF|BCL2	http://www.genome.jp/kegg-bin/show_pathway?hsa04630/hsa:596%09red/hsa:3570%09red/hsa:10254%09red/hsa:3976%09red
Insulin secretion	KEGG PATHWAY	hsa04911	3	86	0.0114672	0.0555719	PLCB4|GNAQ|ATF2	http://www.genome.jp/kegg-bin/show_pathway?hsa04911/hsa:1386%09red/hsa:2776%09red/hsa:5332%09red
Colorectal cancer	KEGG PATHWAY	hsa05210	3	86	0.0114672	0.0555719	PMAIP1|EREG|BCL2	http://www.genome.jp/kegg-bin/show_pathway?hsa05210/hsa:596%09red/hsa:5366%09red/hsa:2069%09red
PI3K-Akt signaling pathway	KEGG PATHWAY	hsa04151	6	354	0.0119464	0.0561218	SGK1|GNB1|IL6R|EREG|ATF2|BCL2	http://www.genome.jp/kegg-bin/show_pathway?hsa04151/hsa:1386%09red/hsa:596%09red/hsa:3570%09red/hsa:2782%09red/hsa:6446%09red/hsa:2069%09red
Gap junction	KEGG PATHWAY	hsa04540	3	88	0.0121746	0.0561218	GUCY1A1|PLCB4|GNAQ	http://www.genome.jp/kegg-bin/show_pathway?hsa04540/hsa:2776%09red/hsa:5332%09red/hsa:2982%09red
Circadian rhythm	KEGG PATHWAY	hsa04710	2	31	0.0128815	0.0567284	PER3|PRKAG2	http://www.genome.jp/kegg-bin/show_pathway?hsa04710/hsa:51422%09red/hsa:8863%09red
Hypertrophic cardiomyopathy (HCM)	KEGG PATHWAY	hsa05410	3	90	0.0129065	0.0567284	CACNA2D3|CACNA2D1|PRKAG2	http://www.genome.jp/kegg-bin/show_pathway?hsa05410/hsa:55799%09red/hsa:51422%09red/hsa:781%09red
Tight junction	KEGG PATHWAY	hsa04530	4	170	0.0133831	0.0574864	MSN|PRKAG2|ACTR3B|RAP2C	http://www.genome.jp/kegg-bin/show_pathway?hsa04530/hsa:51422%09red/hsa:57180%09red/hsa:4478%09red/hsa:57826%09red
Apoptosis - multiple species	KEGG PATHWAY	hsa04215	2	33	0.0144175	0.0593473	PMAIP1|BCL2	http://www.genome.jp/kegg-bin/show_pathway?hsa04215/hsa:596%09red/hsa:5366%09red
Fc gamma R-mediated phagocytosis	KEGG PATHWAY	hsa04666	3	94	0.0144443	0.0593473	CRK|CFL2|WASF3	http://www.genome.jp/kegg-bin/show_pathway?hsa04666/hsa:1398%09red/hsa:1073%09red/hsa:10810%09red
Aldosterone synthesis and secretion	KEGG PATHWAY	hsa04925	3	98	0.0160816	0.0634399	PLCB4|GNAQ|ATF2	http://www.genome.jp/kegg-bin/show_pathway?hsa04925/hsa:1386%09red/hsa:2776%09red/hsa:5332%09red
Alcoholism	KEGG PATHWAY	hsa05034	4	180	0.0161117	0.0634399	HDAC9|MAOA|GNB1|ATF2	http://www.genome.jp/kegg-bin/show_pathway?hsa05034/hsa:1386%09red/hsa:2782%09red/hsa:9734%09red/hsa:4128%09red
AGE-RAGE signaling pathway in diabetic complications	KEGG PATHWAY	hsa04933	3	100	0.0169378	0.0653314	EGR1|PLCB4|BCL2	http://www.genome.jp/kegg-bin/show_pathway?hsa04933/hsa:596%09red/hsa:1958%09red/hsa:5332%09red
Melanogenesis	KEGG PATHWAY	hsa04916	3	101	0.0173752	0.0656784	PLCB4|FZD4|GNAQ	http://www.genome.jp/kegg-bin/show_pathway?hsa04916/hsa:8322%09red/hsa:2776%09red/hsa:5332%09red
Calcium signaling pathway	KEGG PATHWAY	hsa04020	4	193	0.0201476	0.0740449	ITPKA|ADRB2|PLCB4|GNAQ	http://www.genome.jp/kegg-bin/show_pathway?hsa04020/hsa:154%09red/hsa:2776%09red/hsa:5332%09red/hsa:3706%09red
Glycine, serine and threonine metabolism	KEGG PATHWAY	hsa00260	2	40	0.0203721	0.0740449	SRR|MAOA	http://www.genome.jp/kegg-bin/show_pathway?hsa00260/hsa:63826%09red/hsa:4128%09red
HIF-1 signaling pathway	KEGG PATHWAY	hsa04066	3	109	0.0211014	0.0752484	IL6R|HMOX1|BCL2	http://www.genome.jp/kegg-bin/show_pathway?hsa04066/hsa:596%09red/hsa:3570%09red/hsa:3162%09red
Glutamatergic synapse	KEGG PATHWAY	hsa04724	3	114	0.0236351	0.0827227	PLCB4|GNB1|GNAQ	http://www.genome.jp/kegg-bin/show_pathway?hsa04724/hsa:2782%09red/hsa:2776%09red/hsa:5332%09red
Platelet activation	KEGG PATHWAY	hsa04611	3	124	0.0291749	0.0987573	GUCY1A1|PLCB4|GNAQ	http://www.genome.jp/kegg-bin/show_pathway?hsa04611/hsa:2776%09red/hsa:5332%09red/hsa:2982%09red
Cocaine addiction	KEGG PATHWAY	hsa05030	2	49	0.0292614	0.0987573	MAOA|ATF2	http://www.genome.jp/kegg-bin/show_pathway?hsa05030/hsa:1386%09red/hsa:4128%09red
Arginine and proline metabolism	KEGG PATHWAY	hsa00330	2	50	0.0303291	0.0988311	L3HYPDH|MAOA	http://www.genome.jp/kegg-bin/show_pathway?hsa00330/hsa:112849%09red/hsa:4128%09red
Endocrine and other factor-regulated calcium reabsorption	KEGG PATHWAY	hsa04961	2	50	0.0303291	0.0988311	PLCB4|GNAQ	http://www.genome.jp/kegg-bin/show_pathway?hsa04961/hsa:2776%09red/hsa:5332%09red
Relaxin signaling pathway	KEGG PATHWAY	hsa04926	3	130	0.0327996	0.10507	PLCB4|GNB1|ATF2	http://www.genome.jp/kegg-bin/show_pathway?hsa04926/hsa:1386%09red/hsa:2782%09red/hsa:5332%09red
Vascular smooth muscle contraction	KEGG PATHWAY	hsa04270	3	132	0.0340577	0.107282	GUCY1A1|PLCB4|GNAQ	http://www.genome.jp/kegg-bin/show_pathway?hsa04270/hsa:2776%09red/hsa:5332%09red/hsa:2982%09red
Apoptosis	KEGG PATHWAY	hsa04210	3	136	0.036648	0.113549	PMAIP1|HRK|BCL2	http://www.genome.jp/kegg-bin/show_pathway?hsa04210/hsa:596%09red/hsa:8739%09red/hsa:5366%09red
Insulin signaling pathway	KEGG PATHWAY	hsa04910	3	137	0.0373109	0.113738	PPP1R3F|PRKAG2|CRK	http://www.genome.jp/kegg-bin/show_pathway?hsa04910/hsa:51422%09red/hsa:89801%09red/hsa:1398%09red
Fatty acid metabolism	KEGG PATHWAY	hsa01212	2	57	0.038221	0.114154	ELOVL7|ELOVL4	http://www.genome.jp/kegg-bin/show_pathway?hsa01212/hsa:6785%09red/hsa:79993%09red
Fluid shear stress and atherosclerosis	KEGG PATHWAY	hsa05418	3	139	0.0386553	0.114154	CAV2|HMOX1|BCL2	http://www.genome.jp/kegg-bin/show_pathway?hsa05418/hsa:596%09red/hsa:858%09red/hsa:3162%09red
Signaling pathways regulating pluripotency of stem cells	KEGG PATHWAY	hsa04550	3	140	0.0393366	0.114379	LIF|FZD4|SMAD9	http://www.genome.jp/kegg-bin/show_pathway?hsa04550/hsa:8322%09red/hsa:4093%09red/hsa:3976%09red
Glycerolipid metabolism	KEGG PATHWAY	hsa00561	2	61	0.0430432	0.12326	LCLAT1|AGK	http://www.genome.jp/kegg-bin/show_pathway?hsa00561/hsa:253558%09red/hsa:55750%09red
Retrograde endocannabinoid signaling	KEGG PATHWAY	hsa04723	3	148	0.0450056	0.126085	PLCB4|GNB1|GNAQ	http://www.genome.jp/kegg-bin/show_pathway?hsa04723/hsa:2782%09red/hsa:2776%09red/hsa:5332%09red
Gastric cancer	KEGG PATHWAY	hsa05226	3	149	0.0457413	0.126085	FZD4|CTNNA1|BCL2	http://www.genome.jp/kegg-bin/show_pathway?hsa05226/hsa:8322%09red/hsa:1495%09red/hsa:596%09red
Riboflavin metabolism	KEGG PATHWAY	hsa00740	1	8	0.046031	0.126085	ACP1	http://www.genome.jp/kegg-bin/show_pathway?hsa00740/hsa:52%09red
Hippo signaling pathway	KEGG PATHWAY	hsa04390	3	154	0.0495087	0.133673	WWC1|FZD4|CTNNA1	http://www.genome.jp/kegg-bin/show_pathway?hsa04390/hsa:23286%09red/hsa:8322%09red/hsa:1495%09red
Long-term potentiation	KEGG PATHWAY	hsa04720	2	67	0.0506726	0.134889	PLCB4|GNAQ	http://www.genome.jp/kegg-bin/show_pathway?hsa04720/hsa:2776%09red/hsa:5332%09red
Amphetamine addiction	KEGG PATHWAY	hsa05031	2	68	0.0519883	0.136469	MAOA|ATF2	http://www.genome.jp/kegg-bin/show_pathway?hsa05031/hsa:1386%09red/hsa:4128%09red
p53 signaling pathway	KEGG PATHWAY	hsa04115	2	72	0.0573708	0.148039	PMAIP1|BCL2	http://www.genome.jp/kegg-bin/show_pathway?hsa04115/hsa:596%09red/hsa:5366%09red
Protein processing in endoplasmic reticulum	KEGG PATHWAY	hsa04141	3	165	0.0583101	0.148039	MBTPS2|CKAP4|BCL2	http://www.genome.jp/kegg-bin/show_pathway?hsa04141/hsa:596%09red/hsa:51360%09red/hsa:10970%09red
Platinum drug resistance	KEGG PATHWAY	hsa01524	2	73	0.0587456	0.148039	PMAIP1|BCL2	http://www.genome.jp/kegg-bin/show_pathway?hsa01524/hsa:596%09red/hsa:5366%09red
Hepatocellular carcinoma	KEGG PATHWAY	hsa05225	3	168	0.0608303	0.151026	FZD4|ARID1A|HMOX1	http://www.genome.jp/kegg-bin/show_pathway?hsa05225/hsa:8289%09red/hsa:3162%09red/hsa:8322%09red
Gastric acid secretion	KEGG PATHWAY	hsa04971	2	75	0.0615291	0.151026	PLCB4|GNAQ	http://www.genome.jp/kegg-bin/show_pathway?hsa04971/hsa:2776%09red/hsa:5332%09red
RNA degradation	KEGG PATHWAY	hsa03018	2	79	0.0672276	0.160836	LSM6|CNOT6	http://www.genome.jp/kegg-bin/show_pathway?hsa03018/hsa:11157%09red/hsa:57472%09red
EGFR tyrosine kinase inhibitor resistance	KEGG PATHWAY	hsa01521	2	79	0.0672276	0.160836	IL6R|BCL2	http://www.genome.jp/kegg-bin/show_pathway?hsa01521/hsa:596%09red/hsa:3570%09red
Tuberculosis	KEGG PATHWAY	hsa05152	3	179	0.0704965	0.166548	CEBPB|VDR|BCL2	http://www.genome.jp/kegg-bin/show_pathway?hsa05152/hsa:596%09red/hsa:1051%09red/hsa:1594%09red
ErbB signaling pathway	KEGG PATHWAY	hsa04012	2	85	0.076086	0.177534	CRK|EREG	http://www.genome.jp/kegg-bin/show_pathway?hsa04012/hsa:1398%09red/hsa:2069%09red
Cardiac muscle contraction	KEGG PATHWAY	hsa04260	2	86	0.0775968	0.178851	CACNA2D3|CACNA2D1	http://www.genome.jp/kegg-bin/show_pathway?hsa04260/hsa:55799%09red/hsa:781%09red
Chemokine signaling pathway	KEGG PATHWAY	hsa04062	3	190	0.0808074	0.182741	CRK|PLCB4|GNB1	http://www.genome.jp/kegg-bin/show_pathway?hsa04062/hsa:1398%09red/hsa:5332%09red/hsa:2782%09red
GABAergic synapse	KEGG PATHWAY	hsa04727	2	89	0.0821852	0.182741	GNB1|NSF	http://www.genome.jp/kegg-bin/show_pathway?hsa04727/hsa:2782%09red/hsa:4905%09red
Longevity regulating pathway	KEGG PATHWAY	hsa04211	2	89	0.0821852	0.182741	PRKAG2|ATF2	http://www.genome.jp/kegg-bin/show_pathway?hsa04211/hsa:1386%09red/hsa:51422%09red
Thiamine metabolism	KEGG PATHWAY	hsa00730	1	16	0.0851739	0.187184	ACP1	http://www.genome.jp/kegg-bin/show_pathway?hsa00730/hsa:52%09red
Focal adhesion	KEGG PATHWAY	hsa04510	3	199	0.0896998	0.190626	CRK|CAV2|BCL2	http://www.genome.jp/kegg-bin/show_pathway?hsa04510/hsa:596%09red/hsa:858%09red/hsa:1398%09red
Phenylalanine metabolism	KEGG PATHWAY	hsa00360	1	17	0.089953	0.190626	MAOA	http://www.genome.jp/kegg-bin/show_pathway?hsa00360/hsa:4128%09red
Amoebiasis	KEGG PATHWAY	hsa05146	2	95	0.0916024	0.190626	PLCB4|GNAQ	http://www.genome.jp/kegg-bin/show_pathway?hsa05146/hsa:2776%09red/hsa:5332%09red
Viral carcinogenesis	KEGG PATHWAY	hsa05203	3	201	0.0917295	0.190626	HDAC9|PMAIP1|ATF2	http://www.genome.jp/kegg-bin/show_pathway?hsa05203/hsa:1386%09red/hsa:9734%09red/hsa:5366%09red
Dilated cardiomyopathy (DCM)	KEGG PATHWAY	hsa05414	2	96	0.0932015	0.190626	CACNA2D3|CACNA2D1	http://www.genome.jp/kegg-bin/show_pathway?hsa05414/hsa:55799%09red/hsa:781%09red
Proteoglycans in cancer	KEGG PATHWAY	hsa05205	3	203	0.0937783	0.190626	CAV2|FZD4|MSN	http://www.genome.jp/kegg-bin/show_pathway?hsa05205/hsa:8322%09red/hsa:858%09red/hsa:4478%09red
Prostate cancer	KEGG PATHWAY	hsa05215	2	97	0.0948088	0.190626	NKX3-1|BCL2	http://www.genome.jp/kegg-bin/show_pathway?hsa05215/hsa:596%09red/hsa:4824%09red
Glycerophospholipid metabolism	KEGG PATHWAY	hsa00564	2	97	0.0948088	0.190626	LCLAT1|LYPLA2	http://www.genome.jp/kegg-bin/show_pathway?hsa00564/hsa:253558%09red/hsa:11313%09red
Pancreatic secretion	KEGG PATHWAY	hsa04972	2	98	0.096424	0.191833	PLCB4|GNAQ	http://www.genome.jp/kegg-bin/show_pathway?hsa04972/hsa:2776%09red/hsa:5332%09red
Steroid biosynthesis	KEGG PATHWAY	hsa00100	1	19	0.0994368	0.192236	VDR	http://www.genome.jp/kegg-bin/show_pathway?hsa00100/hsa:1594%09red
Inflammatory mediator regulation of TRP channels	KEGG PATHWAY	hsa04750	2	100	0.0996779	0.192236	PLCB4|GNAQ	http://www.genome.jp/kegg-bin/show_pathway?hsa04750/hsa:2776%09red/hsa:5332%09red
NF-kappa B signaling pathway	KEGG PATHWAY	hsa04064	2	100	0.0996779	0.192236	CARD10|BCL2	http://www.genome.jp/kegg-bin/show_pathway?hsa04064/hsa:596%09red/hsa:29775%09red
Rap1 signaling pathway	KEGG PATHWAY	hsa04015	3	210	0.101096	0.193001	CRK|PLCB4|GNAQ	http://www.genome.jp/kegg-bin/show_pathway?hsa04015/hsa:1398%09red/hsa:2776%09red/hsa:5332%09red
Chagas disease (American trypanosomiasis)	KEGG PATHWAY	hsa05142	2	103	0.104615	0.19719	PLCB4|GNAQ	http://www.genome.jp/kegg-bin/show_pathway?hsa05142/hsa:2776%09red/hsa:5332%09red
Regulation of actin cytoskeleton	KEGG PATHWAY	hsa04810	3	214	0.105377	0.19719	CRK|CFL2|MSN	http://www.genome.jp/kegg-bin/show_pathway?hsa04810/hsa:1398%09red/hsa:1073%09red/hsa:4478%09red
Human T-cell leukemia virus 1 infection	KEGG PATHWAY	hsa05166	3	219	0.110827	0.205355	EGR1|ELK4|ATF2	http://www.genome.jp/kegg-bin/show_pathway?hsa05166/hsa:1386%09red/hsa:2005%09red/hsa:1958%09red
Terpenoid backbone biosynthesis	KEGG PATHWAY	hsa00900	1	22	0.113478	0.208227	FNTB	http://www.genome.jp/kegg-bin/show_pathway?hsa00900/hsa:2342%09red
Mannose type O-glycan biosynthesis	KEGG PATHWAY	hsa00515	1	23	0.11811	0.208625	POMGNT1	http://www.genome.jp/kegg-bin/show_pathway?hsa00515/hsa:55624%09red
Histidine metabolism	KEGG PATHWAY	hsa00340	1	23	0.11811	0.208625	MAOA	http://www.genome.jp/kegg-bin/show_pathway?hsa00340/hsa:4128%09red
Mismatch repair	KEGG PATHWAY	hsa03430	1	23	0.11811	0.208625	RFC5	http://www.genome.jp/kegg-bin/show_pathway?hsa03430/hsa:5985%09red
Protein export	KEGG PATHWAY	hsa03060	1	23	0.11811	0.208625	SRPRA	http://www.genome.jp/kegg-bin/show_pathway?hsa03060/hsa:6734%09red
Leukocyte transendothelial migration	KEGG PATHWAY	hsa04670	2	112	0.119807	0.209662	MSN|CTNNA1	http://www.genome.jp/kegg-bin/show_pathway?hsa04670/hsa:1495%09red/hsa:4478%09red
Folate biosynthesis	KEGG PATHWAY	hsa00790	1	26	0.131862	0.226755	GCH1	http://www.genome.jp/kegg-bin/show_pathway?hsa00790/hsa:2643%09red
Neurotrophin signaling pathway	KEGG PATHWAY	hsa04722	2	119	0.131974	0.226755	CRK|BCL2	http://www.genome.jp/kegg-bin/show_pathway?hsa04722/hsa:596%09red/hsa:1398%09red
Yersinia infection	KEGG PATHWAY	hsa05135	2	121	0.135501	0.230172	CRK|ACTR3B	http://www.genome.jp/kegg-bin/show_pathway?hsa05135/hsa:1398%09red/hsa:57180%09red
Glycosphingolipid biosynthesis - lacto and neolacto series	KEGG PATHWAY	hsa00601	1	27	0.136398	0.230172	B3GNT5	http://www.genome.jp/kegg-bin/show_pathway?hsa00601/hsa:84002%09red
Endocytosis	KEGG PATHWAY	hsa04144	3	244	0.139598	0.233487	STAM2|CAV2|CAPZA1	http://www.genome.jp/kegg-bin/show_pathway?hsa04144/hsa:858%09red/hsa:10254%09red/hsa:829%09red
Phototransduction	KEGG PATHWAY	hsa04744	1	28	0.140911	0.233616	GNB1	http://www.genome.jp/kegg-bin/show_pathway?hsa04744/hsa:2782%09red
Hippo signaling pathway - multiple species	KEGG PATHWAY	hsa04392	1	29	0.1454	0.238963	WWC1	http://www.genome.jp/kegg-bin/show_pathway?hsa04392/hsa:23286%09red
Citrate cycle (TCA cycle)	KEGG PATHWAY	hsa00020	1	30	0.149866	0.242092	ACLY	http://www.genome.jp/kegg-bin/show_pathway?hsa00020/hsa:47%09red
Pentose phosphate pathway	KEGG PATHWAY	hsa00030	1	30	0.149866	0.242092	H6PD	http://www.genome.jp/kegg-bin/show_pathway?hsa00030/hsa:9563%09red
FoxO signaling pathway	KEGG PATHWAY	hsa04068	2	132	0.155252	0.248666	PRKAG2|SGK1	http://www.genome.jp/kegg-bin/show_pathway?hsa04068/hsa:51422%09red/hsa:6446%09red
Ubiquitin mediated proteolysis	KEGG PATHWAY	hsa04120	2	137	0.164404	0.261112	UBE2E1|FBXO4	http://www.genome.jp/kegg-bin/show_pathway?hsa04120/hsa:26272%09red/hsa:7324%09red
Measles	KEGG PATHWAY	hsa05162	2	138	0.166246	0.261837	MSN|BCL2	http://www.genome.jp/kegg-bin/show_pathway?hsa05162/hsa:596%09red/hsa:4478%09red
Prion diseases	KEGG PATHWAY	hsa05020	1	35	0.17185	0.268427	EGR1	http://www.genome.jp/kegg-bin/show_pathway?hsa05020/hsa:1958%09red
Tyrosine metabolism	KEGG PATHWAY	hsa00350	1	36	0.176179	0.270713	MAOA	http://www.genome.jp/kegg-bin/show_pathway?hsa00350/hsa:4128%09red
DNA replication	KEGG PATHWAY	hsa03030	1	36	0.176179	0.270713	RFC5	http://www.genome.jp/kegg-bin/show_pathway?hsa03030/hsa:5985%09red
Aldosterone-regulated sodium reabsorption	KEGG PATHWAY	hsa04960	1	37	0.180484	0.27383	SGK1	http://www.genome.jp/kegg-bin/show_pathway?hsa04960/hsa:6446%09red
Cell adhesion molecules (CAMs)	KEGG PATHWAY	hsa04514	2	146	0.181105	0.27383	CDH4|CADM1	http://www.genome.jp/kegg-bin/show_pathway?hsa04514/hsa:23705%09red/hsa:1002%09red
Non-alcoholic fatty liver disease (NAFLD)	KEGG PATHWAY	hsa04932	2	149	0.186728	0.280091	PRKAG2|IL6R	http://www.genome.jp/kegg-bin/show_pathway?hsa04932/hsa:51422%09red/hsa:3570%09red
Pyruvate metabolism	KEGG PATHWAY	hsa00620	1	39	0.189029	0.281311	GLO1	http://www.genome.jp/kegg-bin/show_pathway?hsa00620/hsa:2739%09red
Ferroptosis	KEGG PATHWAY	hsa04216	1	40	0.193268	0.284617	HMOX1	http://www.genome.jp/kegg-bin/show_pathway?hsa04216/hsa:3162%09red
mTOR signaling pathway	KEGG PATHWAY	hsa04150	2	153	0.194262	0.284617	FZD4|SGK1	http://www.genome.jp/kegg-bin/show_pathway?hsa04150/hsa:8322%09red/hsa:6446%09red
Tryptophan metabolism	KEGG PATHWAY	hsa00380	1	42	0.20168	0.293212	MAOA	http://www.genome.jp/kegg-bin/show_pathway?hsa00380/hsa:4128%09red
Wnt signaling pathway	KEGG PATHWAY	hsa04310	2	160	0.207537	0.298428	PLCB4|FZD4	http://www.genome.jp/kegg-bin/show_pathway?hsa04310/hsa:8322%09red/hsa:5332%09red
MicroRNAs in cancer	KEGG PATHWAY	hsa05206	3	299	0.21	0.298428	CRK|HMOX1|BCL2	http://www.genome.jp/kegg-bin/show_pathway?hsa05206/hsa:596%09red/hsa:3162%09red/hsa:1398%09red
Vasopressin-regulated water reabsorption	KEGG PATHWAY	hsa04962	1	44	0.210005	0.298428	NSF	http://www.genome.jp/kegg-bin/show_pathway?hsa04962/hsa:4905%09red
Hepatitis B	KEGG PATHWAY	hsa05161	2	163	0.213256	0.300787	BCL2|ATF2	http://www.genome.jp/kegg-bin/show_pathway?hsa05161/hsa:1386%09red/hsa:596%09red
Hedgehog signaling pathway	KEGG PATHWAY	hsa04340	1	47	0.22233	0.306718	BCL2	http://www.genome.jp/kegg-bin/show_pathway?hsa04340/hsa:596%09red
Nucleotide excision repair	KEGG PATHWAY	hsa03420	1	47	0.22233	0.306718	RFC5	http://www.genome.jp/kegg-bin/show_pathway?hsa03420/hsa:5985%09red
Sphingolipid metabolism	KEGG PATHWAY	hsa00600	1	47	0.22233	0.306718	SPTLC3	http://www.genome.jp/kegg-bin/show_pathway?hsa00600/hsa:55304%09red
Alzheimer disease	KEGG PATHWAY	hsa05010	2	171	0.228575	0.313048	PLCB4|GNAQ	http://www.genome.jp/kegg-bin/show_pathway?hsa05010/hsa:2776%09red/hsa:5332%09red
Amyotrophic lateral sclerosis (ALS)	KEGG PATHWAY	hsa05014	1	51	0.238467	0.324246	BCL2	http://www.genome.jp/kegg-bin/show_pathway?hsa05014/hsa:596%09red
NOD-like receptor signaling pathway	KEGG PATHWAY	hsa04621	2	178	0.24204	0.326754	PLCB4|BCL2	http://www.genome.jp/kegg-bin/show_pathway?hsa04621/hsa:596%09red/hsa:5332%09red
Mineral absorption	KEGG PATHWAY	hsa04978	1	53	0.24641	0.329848	HMOX1	http://www.genome.jp/kegg-bin/show_pathway?hsa04978/hsa:3162%09red
Axon guidance	KEGG PATHWAY	hsa04360	2	181	0.247822	0.329848	SEMA4D|CFL2	http://www.genome.jp/kegg-bin/show_pathway?hsa04360/hsa:1073%09red/hsa:10507%09red
Regulation of lipolysis in adipocytes	KEGG PATHWAY	hsa04923	1	55	0.25427	0.336064	ADRB2	http://www.genome.jp/kegg-bin/show_pathway?hsa04923/hsa:154%09red
Transcriptional misregulation in cancer	KEGG PATHWAY	hsa05202	2	186	0.257469	0.337928	CEBPB|ELK4	http://www.genome.jp/kegg-bin/show_pathway?hsa05202/hsa:2005%09red/hsa:1051%09red
Endometrial cancer	KEGG PATHWAY	hsa05213	1	58	0.265908	0.346598	CTNNA1	http://www.genome.jp/kegg-bin/show_pathway?hsa05213/hsa:1495%09red
Huntington disease	KEGG PATHWAY	hsa05016	2	193	0.270983	0.350793	PLCB4|GNAQ	http://www.genome.jp/kegg-bin/show_pathway?hsa05016/hsa:2776%09red/hsa:5332%09red
Longevity regulating pathway - multiple species	KEGG PATHWAY	hsa04213	1	62	0.281145	0.361472	PRKAG2	http://www.genome.jp/kegg-bin/show_pathway?hsa04213/hsa:51422%09red
Basal cell carcinoma	KEGG PATHWAY	hsa05217	1	63	0.284905	0.363831	FZD4	http://www.genome.jp/kegg-bin/show_pathway?hsa05217/hsa:8322%09red
Mitophagy - animal	KEGG PATHWAY	hsa04137	1	65	0.292365	0.370853	CALCOCO2	http://www.genome.jp/kegg-bin/show_pathway?hsa04137/hsa:10241%09red
Shigellosis	KEGG PATHWAY	hsa05131	1	68	0.303412	0.381799	CRK	http://www.genome.jp/kegg-bin/show_pathway?hsa05131/hsa:1398%09red
Renal cell carcinoma	KEGG PATHWAY	hsa05211	1	69	0.307056	0.381799	CRK	http://www.genome.jp/kegg-bin/show_pathway?hsa05211/hsa:1398%09red
Adipocytokine signaling pathway	KEGG PATHWAY	hsa04920	1	69	0.307056	0.381799	PRKAG2	http://www.genome.jp/kegg-bin/show_pathway?hsa04920/hsa:51422%09red
Drug metabolism - cytochrome P450	KEGG PATHWAY	hsa00982	1	72	0.317874	0.392667	MAOA	http://www.genome.jp/kegg-bin/show_pathway?hsa00982/hsa:4128%09red
Chronic myeloid leukemia	KEGG PATHWAY	hsa05220	1	76	0.332037	0.40487	CRK	http://www.genome.jp/kegg-bin/show_pathway?hsa05220/hsa:1398%09red
Pertussis	KEGG PATHWAY	hsa05133	1	76	0.332037	0.40487	CFL2	http://www.genome.jp/kegg-bin/show_pathway?hsa05133/hsa:1073%09red
Synaptic vesicle cycle	KEGG PATHWAY	hsa04721	1	78	0.339008	0.410721	NSF	http://www.genome.jp/kegg-bin/show_pathway?hsa04721/hsa:4905%09red
Ras signaling pathway	KEGG PATHWAY	hsa04014	2	232	0.345715	0.416179	SHOC2|GNB1	http://www.genome.jp/kegg-bin/show_pathway?hsa04014/hsa:8036%09red/hsa:2782%09red
Morphine addiction	KEGG PATHWAY	hsa05032	1	91	0.38259	0.457655	GNB1	http://www.genome.jp/kegg-bin/show_pathway?hsa05032/hsa:2782%09red
IL-17 signaling pathway	KEGG PATHWAY	hsa04657	1	93	0.389036	0.459549	CEBPB	http://www.genome.jp/kegg-bin/show_pathway?hsa04657/hsa:1051%09red
Small cell lung cancer	KEGG PATHWAY	hsa05222	1	93	0.389036	0.459549	BCL2	http://www.genome.jp/kegg-bin/show_pathway?hsa05222/hsa:596%09red
TGF-beta signaling pathway	KEGG PATHWAY	hsa04350	1	94	0.392234	0.460449	SMAD9	http://www.genome.jp/kegg-bin/show_pathway?hsa04350/hsa:4093%09red
Hematopoietic cell lineage	KEGG PATHWAY	hsa04640	1	97	0.401729	0.468683	IL6R	http://www.genome.jp/kegg-bin/show_pathway?hsa04640/hsa:3570%09red
Endocrine resistance	KEGG PATHWAY	hsa01522	1	98	0.40486	0.469439	BCL2	http://www.genome.jp/kegg-bin/show_pathway?hsa01522/hsa:596%09red
Choline metabolism in cancer	KEGG PATHWAY	hsa05231	1	99	0.407976	0.470167	WASF3	http://www.genome.jp/kegg-bin/show_pathway?hsa05231/hsa:10810%09red
Viral protein interaction with cytokine and cytokine receptor	KEGG PATHWAY	hsa04061	1	100	0.411075	0.470868	IL6R	http://www.genome.jp/kegg-bin/show_pathway?hsa04061/hsa:3570%09red
Th17 cell differentiation	KEGG PATHWAY	hsa04659	1	107	0.432323	0.492223	IL6R	http://www.genome.jp/kegg-bin/show_pathway?hsa04659/hsa:3570%09red
Insulin resistance	KEGG PATHWAY	hsa04931	1	108	0.435295	0.492639	PRKAG2	http://www.genome.jp/kegg-bin/show_pathway?hsa04931/hsa:51422%09red
Toxoplasmosis	KEGG PATHWAY	hsa05145	1	113	0.449927	0.506167	BCL2	http://www.genome.jp/kegg-bin/show_pathway?hsa05145/hsa:596%09red
Cytokine-cytokine receptor interaction	KEGG PATHWAY	hsa04060	2	294	0.458479	0.512737	LIF|IL6R	http://www.genome.jp/kegg-bin/show_pathway?hsa04060/hsa:3976%09red/hsa:3570%09red
Carbon metabolism	KEGG PATHWAY	hsa01200	1	117	0.46136	0.512923	H6PD	http://www.genome.jp/kegg-bin/show_pathway?hsa01200/hsa:9563%09red
Thyroid hormone signaling pathway	KEGG PATHWAY	hsa04919	1	119	0.466987	0.516144	PLCB4	http://www.genome.jp/kegg-bin/show_pathway?hsa04919/hsa:5332%09red
AMPK signaling pathway	KEGG PATHWAY	hsa04152	1	120	0.469779	0.516211	PRKAG2	http://www.genome.jp/kegg-bin/show_pathway?hsa04152/hsa:51422%09red
Herpes simplex virus 1 infection	KEGG PATHWAY	hsa05168	3	492	0.479055	0.523361	ZNF627|POU2F2|BCL2	http://www.genome.jp/kegg-bin/show_pathway?hsa05168/hsa:596%09red/hsa:5452%09red/hsa:199692%09red
Autophagy - animal	KEGG PATHWAY	hsa04140	1	128	0.491596	0.533974	BCL2	http://www.genome.jp/kegg-bin/show_pathway?hsa04140/hsa:596%09red
Purine metabolism	KEGG PATHWAY	hsa00230	1	130	0.496909	0.536661	GUCY1A1	http://www.genome.jp/kegg-bin/show_pathway?hsa00230/hsa:2982%09red
Oxidative phosphorylation	KEGG PATHWAY	hsa00190	1	133	0.504775	0.542059	COX15	http://www.genome.jp/kegg-bin/show_pathway?hsa00190/hsa:1355%09red
Spliceosome	KEGG PATHWAY	hsa03040	1	135	0.509951	0.544524	LSM6	http://www.genome.jp/kegg-bin/show_pathway?hsa03040/hsa:11157%09red
Breast cancer	KEGG PATHWAY	hsa05224	1	147	0.539896	0.572604	FZD4	http://www.genome.jp/kegg-bin/show_pathway?hsa05224/hsa:8322%09red
Phospholipase D signaling pathway	KEGG PATHWAY	hsa04072	1	148	0.542307	0.572604	PLCB4	http://www.genome.jp/kegg-bin/show_pathway?hsa04072/hsa:5332%09red
Cellular senescence	KEGG PATHWAY	hsa04218	1	160	0.570284	0.598798	HIPK2	http://www.genome.jp/kegg-bin/show_pathway?hsa04218/hsa:28996%09red
Necroptosis	KEGG PATHWAY	hsa04217	1	162	0.574778	0.600183	BCL2	http://www.genome.jp/kegg-bin/show_pathway?hsa04217/hsa:596%09red
RNA transport	KEGG PATHWAY	hsa03013	1	165	0.581433	0.603795	EIF3CL	http://www.genome.jp/kegg-bin/show_pathway?hsa03013/hsa:8663%09red
Influenza A	KEGG PATHWAY	hsa05164	1	167	0.585811	0.605018	CALCOCO2	http://www.genome.jp/kegg-bin/show_pathway?hsa05164/hsa:10241%09red
Kaposi sarcoma-associated herpesvirus infection	KEGG PATHWAY	hsa05167	1	186	0.625198	0.642187	GNB1	http://www.genome.jp/kegg-bin/show_pathway?hsa05167/hsa:2782%09red
Epstein-Barr virus infection	KEGG PATHWAY	hsa05169	1	201	0.65364	0.667773	BCL2	http://www.genome.jp/kegg-bin/show_pathway?hsa05169/hsa:596%09red
cAMP signaling pathway	KEGG PATHWAY	hsa04024	1	214	0.676547	0.687459	ADRB2	http://www.genome.jp/kegg-bin/show_pathway?hsa04024/hsa:154%09red
Human papillomavirus infection	KEGG PATHWAY	hsa05165	1	330	0.824524	0.833342	FZD4	http://www.genome.jp/kegg-bin/show_pathway?hsa05165/hsa:8322%09red
Neuroactive ligand-receptor interaction	KEGG PATHWAY	hsa04080	1	338	0.831782	0.836206	ADRB2	http://www.genome.jp/kegg-bin/show_pathway?hsa04080/hsa:154%09red
Olfactory transduction	KEGG PATHWAY	hsa04740	1	448	0.905977	0.905977	GNB1	http://www.genome.jp/kegg-bin/show_pathway?hsa04740/hsa:2782%09red
--------------------
#Term	Database	ID	Input number	Background number	P-Value	Corrected P-Value	Input	Hyperlink
--------------------
#Term	Database	ID	Input number	Background number	P-Value	Corrected P-Value	Input	Hyperlink
--------------------

## Sheet: Sheet2
##Databases: Gene Ontology
##Statistical test method: hypergeometric test / Fisher's exact test
##FDR correction method: Benjamini and Hochberg
	#Term	Database	ID	Input number	Background number	P-Value	Corrected P-Value	Input	Hyperlink
biological_process	cellular response to hypoxia	Gene Ontology	GO:0071456	8	114	2.79066e-07	6.73745e-05	PMAIP1|HMOX1|GNB1|HIPK2|NKX3-1|STC1|STC2|BCL2	http://amigo.geneontology.org/amigo/term/GO:0071456
biological_process	post-translational protein modification	Gene Ontology	GO:0043687	11	342	2.89231e-06	0.000543111	SUMF1|VGF|FBXO17|RBBP5|FSTL1|KLHL2|APOL1|WSB2|FBXO4|STC2|CKAP4	http://amigo.geneontology.org/amigo/term/GO:0043687
biological_process	ovarian follicle development	Gene Ontology	GO:0001541	5	40	3.81225e-06	0.00064427	MMP14|CEBPB|VGF|CTNNA1|BCL2	http://amigo.geneontology.org/amigo/term/GO:0001541
biological_process	decidualization	Gene Ontology	GO:0046697	4	24	1.3401e-05	0.00205887	STC1|LIF|VDR|STC2	http://amigo.geneontology.org/amigo/term/GO:0046697
biological_process	response to estrogen	Gene Ontology	GO:0043627	5	61	2.55137e-05	0.00331678	MMP14|VDR|HMOX1|CTNNA1|RBBP5	http://amigo.geneontology.org/amigo/term/GO:0043627
biological_process	embryo implantation	Gene Ontology	GO:0007566	4	40	8.32275e-05	0.00904402	STC1|ARID1A|LIF|STC2	http://amigo.geneontology.org/amigo/term/GO:0007566
biological_process	negative regulation of G1/S transition of mitotic cell cycle	Gene Ontology	GO:2000134	4	41	9.09753e-05	0.00904402	SCP2|GJC2|SLFN11|BCL2	http://amigo.geneontology.org/amigo/term/GO:2000134
biological_process	histone acetylation	Gene Ontology	GO:0016573	4	42	9.9234e-05	0.00913869	KAT6B|SMAP2|CPA4|ATF2	http://amigo.geneontology.org/amigo/term/GO:0016573
biological_process	response to vitamin D	Gene Ontology	GO:0033280	3	16	0.000127833	0.0102875	STC1|STC2|VDR	http://amigo.geneontology.org/amigo/term/GO:0033280
biological_process	cytokine-mediated signaling pathway	Gene Ontology	GO:0019221	8	282	0.000154764	0.0117746	LIF|FZD4|HMOX1|IL6R|MAOA|EREG|CRK|BCL2	http://amigo.geneontology.org/amigo/term/GO:0019221
biological_process	negative regulation of transcription by RNA polymerase II	Gene Ontology	GO:0000122	14	832	0.000160245	0.0117746	CEBPB|VDR|SMAD9|HDAC9|ARID1A|EGR1|JDP2|PER3|HIPK2|HNRNPA2B1|ELK4|SEMA4D|WWC1|ATF2	http://amigo.geneontology.org/amigo/term/GO:0000122
biological_process	male gonad development	Gene Ontology	GO:0008584	5	93	0.000169379	0.0119271	MMP14|MAMLD1|CTNNA1|NKX3-1|BCL2	http://amigo.geneontology.org/amigo/term/GO:0008584
biological_process	positive regulation of transcription, DNA-templated	Gene Ontology	GO:0045893	11	556	0.000214583	0.0145058	CEBPB|PSRC1|FZD4|CASZ1|ARID1A|EGR1|HIPK2|NKX3-1|ZXDA|KAT6B|RNF20	http://amigo.geneontology.org/amigo/term/GO:0045893
biological_process	peptidyl-serine phosphorylation	Gene Ontology	GO:0018105	6	161	0.000258191	0.0167824	SGK1|UHMK1|HIPK2|STK38|SBK1|BCL2	http://amigo.geneontology.org/amigo/term/GO:0018105
biological_process	regulation of cell size	Gene Ontology	GO:0008361	3	22	0.000296494	0.0182019	MTPN|XK|MSN	http://amigo.geneontology.org/amigo/term/GO:0008361
biological_process	response to interferon-gamma	Gene Ontology	GO:0034341	3	23	0.000333881	0.0182019	CALCOCO2|VDR|GCH1	http://amigo.geneontology.org/amigo/term/GO:0034341
biological_process	negative regulation of epithelial cell proliferation	Gene Ontology	GO:0050680	4	60	0.000359063	0.018963	TGFBR3|EREG|NKX3-1|ATF2	http://amigo.geneontology.org/amigo/term/GO:0050680
biological_process	positive regulation of DNA-binding transcription factor activity	Gene Ontology	GO:0051091	5	112	0.000385772	0.0195978	HIPK2|MBTPS2|FZD4|NKX3-1|ATF2	http://amigo.geneontology.org/amigo/term/GO:0051091
biological_process	vasculogenesis	Gene Ontology	GO:0001570	4	62	0.000403994	0.0195978	TGFBR3|HDAC9|QKI|FZD4	http://amigo.geneontology.org/amigo/term/GO:0001570
biological_process	cellular response to DNA damage stimulus	Gene Ontology	GO:0006974	7	248	0.000411256	0.0195978	PMAIP1|SGK1|SLFN11|RBBP5|AKTIP|ATF2|BCL2	http://amigo.geneontology.org/amigo/term/GO:0006974
biological_process	regulation of DNA-binding transcription factor activity	Gene Ontology	GO:0051090	3	26	0.00046385	0.0206291	HMOX1|SGK1|ATF2	http://amigo.geneontology.org/amigo/term/GO:0051090
biological_process	regulation of blood pressure	Gene Ontology	GO:0008217	4	66	0.00050567	0.0219124	GUCY1A1|GCH1|HMOX1|SGK1	http://amigo.geneontology.org/amigo/term/GO:0008217
biological_process	proteolysis	Gene Ontology	GO:0006508	9	434	0.000578298	0.0232696	MMP14|MMP15|PAPLN|CPA4|XPNPEP1|CPOX|DAP|BLMH|CPS1	http://amigo.geneontology.org/amigo/term/GO:0006508
biological_process	protein polyubiquitination	Gene Ontology	GO:0000209	7	267	0.000629692	0.0247483	UBE2E1|FBXO17|AKTIP|FBXO4|BLMH|RNF20|BCL2	http://amigo.geneontology.org/amigo/term/GO:0000209
biological_process	protein-containing complex assembly	Gene Ontology	GO:0065003	5	129	0.000715712	0.0257118	GCH1|CAPZA1|CARD10|KPNA3|WASF3	http://amigo.geneontology.org/amigo/term/GO:0065003
biological_process	cellular protein metabolic process	Gene Ontology	GO:0044267	6	198	0.000744073	0.0257118	VGF|FSTL1|GGA2|CKAP4|STC2|APOL1	http://amigo.geneontology.org/amigo/term/GO:0044267
biological_process	membrane organization	Gene Ontology	GO:0061024	5	133	0.000817113	0.0257118	STAM2|ADRB2|FZD4|EREG|AGFG1	http://amigo.geneontology.org/amigo/term/GO:0061024
biological_process	intracellular signal transduction	Gene Ontology	GO:0035556	8	369	0.000879732	0.0257118	TGFBR3|SGK1|PRKAG2|HMOX1|DEPDC1|WSB2|STK38|CORO2A	http://amigo.geneontology.org/amigo/term/GO:0035556
biological_process	fatty acid elongation, monounsaturated fatty acid	Gene Ontology	GO:0034625	2	7	0.000953575	0.0257118	ELOVL7|ELOVL4	http://amigo.geneontology.org/amigo/term/GO:0034625
biological_process	positive regulation of autophagosome maturation	Gene Ontology	GO:1901098	2	7	0.000953575	0.0257118	ADRB2|CALCOCO2	http://amigo.geneontology.org/amigo/term/GO:1901098
biological_process	fatty acid elongation, saturated fatty acid	Gene Ontology	GO:0019367	2	7	0.000953575	0.0257118	ELOVL7|ELOVL4	http://amigo.geneontology.org/amigo/term/GO:0019367
biological_process	inositol metabolic process	Gene Ontology	GO:0006020	2	7	0.000953575	0.0257118	ITPKA|PPIP5K2	http://amigo.geneontology.org/amigo/term/GO:0006020
biological_process	fatty acid elongation, polyunsaturated fatty acid	Gene Ontology	GO:0034626	2	7	0.000953575	0.0257118	ELOVL7|ELOVL4	http://amigo.geneontology.org/amigo/term/GO:0034626
biological_process	negative regulation of neuron apoptotic process	Gene Ontology	GO:0043524	5	138	0.000958487	0.0257118	HIPK2|CEBPB|SET|HMOX1|BCL2	http://amigo.geneontology.org/amigo/term/GO:0043524
biological_process	neuron differentiation	Gene Ontology	GO:0030182	5	139	0.000988811	0.0261108	HDAC9|MTPN|FZD4|HIPK2|CEBPB	http://amigo.geneontology.org/amigo/term/GO:0030182
biological_process	positive regulation of intrinsic apoptotic signaling pathway	Gene Ontology	GO:2001244	3	35	0.00103452	0.0268976	PMAIP1|NKX3-1|BCL2	http://amigo.geneontology.org/amigo/term/GO:2001244
biological_process	positive regulation of cell growth	Gene Ontology	GO:0030307	4	81	0.00105073	0.026905	MMP14|MTPN|N6AMT1|BCL2	http://amigo.geneontology.org/amigo/term/GO:0030307
biological_process	gland morphogenesis	Gene Ontology	GO:0022612	2	8	0.00118787	0.027882	MSN|BCL2	http://amigo.geneontology.org/amigo/term/GO:0022612
biological_process	positive regulation of early endosome to late endosome transport	Gene Ontology	GO:2000643	2	8	0.00118787	0.027882	MSN|MTMR2	http://amigo.geneontology.org/amigo/term/GO:2000643
biological_process	regulation of glucose import	Gene Ontology	GO:0046324	2	8	0.00118787	0.027882	PRKAG2|RTN2	http://amigo.geneontology.org/amigo/term/GO:0046324
biological_process	BMP signaling pathway	Gene Ontology	GO:0030509	4	85	0.00124667	0.0288612	TGFBR3|EGR1|SMAD9|FSTL1	http://amigo.geneontology.org/amigo/term/GO:0030509
biological_process	positive regulation of transcription by RNA polymerase II	Gene Ontology	GO:0045944	15	1159	0.00137693	0.0312549	CEBPB|SMAP2|VDR|SMAD9|NKX3-1|EGR1|LIF|HIPK2|ADRB2|ELK4|NUCKS1|KAT6B|SSBP2|POU2F2|ATF2	http://amigo.geneontology.org/amigo/term/GO:0045944
biological_process	positive regulation of GTPase activity	Gene Ontology	GO:0043547	7	307	0.00138705	0.0312549	RGS17|SMAP2|GNAQ|SEMA4D|DEPDC1|CAV2|AGFG1	http://amigo.geneontology.org/amigo/term/GO:0043547
biological_process	histone H2B ubiquitination	Gene Ontology	GO:0033523	2	9	0.00144685	0.0317556	UBE2E1|RNF20	http://amigo.geneontology.org/amigo/term/GO:0033523
biological_process	positive regulation of cell population proliferation	Gene Ontology	GO:0008284	9	501	0.00154245	0.0325842	LIF|GID8|IL6R|HIPK2|TSPAN31|EREG|NKX3-1|CNOT6|BCL2	http://amigo.geneontology.org/amigo/term/GO:0008284
biological_process	adherens junction organization	Gene Ontology	GO:0034332	3	42	0.0016941	0.0328555	CTNNA1|CDH4|CADM1	http://amigo.geneontology.org/amigo/term/GO:0034332
biological_process	fatty acid biosynthetic process	Gene Ontology	GO:0006633	3	42	0.0016941	0.0328555	ACLY|ELOVL4|PRKAG2	http://amigo.geneontology.org/amigo/term/GO:0006633
biological_process	mRNA transport	Gene Ontology	GO:0051028	3	42	0.0016941	0.0328555	QKI|IGF2BP2|CETN3	http://amigo.geneontology.org/amigo/term/GO:0051028
biological_process	dendritic spine maintenance	Gene Ontology	GO:0097062	2	10	0.00173026	0.0328555	ITPKA|MTMR2	http://amigo.geneontology.org/amigo/term/GO:0097062
biological_process	chondrocyte proliferation	Gene Ontology	GO:0035988	2	10	0.00173026	0.0328555	MMP14|STC1	http://amigo.geneontology.org/amigo/term/GO:0035988
biological_process	regulation of mitochondrial membrane permeability	Gene Ontology	GO:0046902	2	10	0.00173026	0.0328555	PMAIP1|BCL2	http://amigo.geneontology.org/amigo/term/GO:0046902
biological_process	negative regulation of multicellular organism growth	Gene Ontology	GO:0040015	2	11	0.00203783	0.0366216	STC2|ADRB2	http://amigo.geneontology.org/amigo/term/GO:0040015
biological_process	negative regulation of receptor internalization	Gene Ontology	GO:0002091	2	11	0.00203783	0.0366216	ANKRD13B|MTMR2	http://amigo.geneontology.org/amigo/term/GO:0002091
biological_process	positive regulation of transcription from RNA polymerase II promoter in response to endoplasmic reticulum stress	Gene Ontology	GO:1990440	2	11	0.00203783	0.0366216	CEBPB|MBTPS2	http://amigo.geneontology.org/amigo/term/GO:1990440
biological_process	inositol phosphate biosynthetic process	Gene Ontology	GO:0032958	2	11	0.00203783	0.0366216	ITPKA|PPIP5K2	http://amigo.geneontology.org/amigo/term/GO:0032958
biological_process	negative regulation of osteoblast differentiation	Gene Ontology	GO:0045668	3	45	0.00204134	0.0366216	HDAC9|TMEM64|SEMA4D	http://amigo.geneontology.org/amigo/term/GO:0045668
biological_process	cellular calcium ion homeostasis	Gene Ontology	GO:0006874	4	98	0.00205861	0.0366216	STC1|STC2|VDR|XK	http://amigo.geneontology.org/amigo/term/GO:0006874
biological_process	interleukin-12-mediated signaling pathway	Gene Ontology	GO:0035722	3	46	0.00216617	0.0381337	MSN|CAPZA1|HNRNPA2B1	http://amigo.geneontology.org/amigo/term/GO:0035722
biological_process	inositol phosphate metabolic process	Gene Ontology	GO:0043647	3	47	0.00229565	0.0391883	ITPKA|PPIP5K2|PLCB4	http://amigo.geneontology.org/amigo/term/GO:0043647
biological_process	endosome to lysosome transport	Gene Ontology	GO:0008333	3	47	0.00229565	0.0391883	VPS33A|ADRB2|AKTIP	http://amigo.geneontology.org/amigo/term/GO:0008333
biological_process	negative regulation of cell motility	Gene Ontology	GO:2000146	2	12	0.00236931	0.0392563	CRK|CTNNA1	http://amigo.geneontology.org/amigo/term/GO:2000146
biological_process	histone monoubiquitination	Gene Ontology	GO:0010390	2	12	0.00236931	0.0392563	UBE2E1|RNF20	http://amigo.geneontology.org/amigo/term/GO:0010390
biological_process	cellular response to glucose starvation	Gene Ontology	GO:0042149	3	48	0.00242982	0.0394845	PRKAG2|PMAIP1|BCL2	http://amigo.geneontology.org/amigo/term/GO:0042149
biological_process	response to hydrogen peroxide	Gene Ontology	GO:0042542	3	48	0.00242982	0.0394845	CRK|HMOX1|BCL2	http://amigo.geneontology.org/amigo/term/GO:0042542
biological_process	endoplasmic reticulum unfolded protein response	Gene Ontology	GO:0030968	3	49	0.00256875	0.0413446	STC2|MBTPS2|RNF121	http://amigo.geneontology.org/amigo/term/GO:0030968
biological_process	very long-chain fatty acid biosynthetic process	Gene Ontology	GO:0042761	2	13	0.00272444	0.0418574	ELOVL7|ELOVL4	http://amigo.geneontology.org/amigo/term/GO:0042761
biological_process	chromatin-mediated maintenance of transcription	Gene Ontology	GO:0048096	2	13	0.00272444	0.0418574	ARID1A|SERTAD2	http://amigo.geneontology.org/amigo/term/GO:0048096
biological_process	positive regulation of MAPK cascade	Gene Ontology	GO:0043410	4	109	0.0029836	0.0449159	WWC1|ADRB2|CAV2|LIF	http://amigo.geneontology.org/amigo/term/GO:0043410
biological_process	sphingolipid biosynthetic process	Gene Ontology	GO:0030148	3	52	0.00301462	0.0449159	ELOVL7|ELOVL4|SPTLC3	http://amigo.geneontology.org/amigo/term/GO:0030148
biological_process	sphingosine biosynthetic process	Gene Ontology	GO:0046512	2	14	0.00310297	0.0456002	AGK|SPTLC3	http://amigo.geneontology.org/amigo/term/GO:0046512
biological_process	regulation of catalytic activity	Gene Ontology	GO:0050790	3	53	0.00317313	0.0462292	GRPEL2|PRKAG2|SGK1	http://amigo.geneontology.org/amigo/term/GO:0050790
biological_process	positive regulation of I-kappaB kinase/NF-kappaB signaling	Gene Ontology	GO:0043123	5	185	0.003319	0.0479411	TSPAN6|LURAP1L|TMED4|HMOX1|TERF2IP	http://amigo.geneontology.org/amigo/term/GO:0043123
biological_process	multicellular organism development	Gene Ontology	GO:0007275	8	462	0.00346371	0.0489492	LIF|VDR|LCLAT1|FSTL1|NKX3-1|TMEM198|AGFG1|CADM1	http://amigo.geneontology.org/amigo/term/GO:0007275
biological_process	unsaturated fatty acid biosynthetic process	Gene Ontology	GO:0006636	2	15	0.00350465	0.0489492	ELOVL7|ELOVL4	http://amigo.geneontology.org/amigo/term/GO:0006636
biological_process	G protein-coupled acetylcholine receptor signaling pathway	Gene Ontology	GO:0007213	2	15	0.00350465	0.0489492	GNB1|GNAQ	http://amigo.geneontology.org/amigo/term/GO:0007213
biological_process	negative regulation of cell migration	Gene Ontology	GO:0030336	4	115	0.00359166	0.0495382	STC1|RAP2C|RNF20|BCL2	http://amigo.geneontology.org/amigo/term/GO:0030336
biological_process	intracellular protein transport	Gene Ontology	GO:0006886	6	273	0.00360544	0.0495382	TMED4|STAM2|NSF|VPS33A|GGA2|AP3D1	http://amigo.geneontology.org/amigo/term/GO:0006886
biological_process	regulation of JNK cascade	Gene Ontology	GO:0046328	2	16	0.00392922	0.051878	TGFBR3|MAPK8IP2	http://amigo.geneontology.org/amigo/term/GO:0046328
biological_process	axon regeneration	Gene Ontology	GO:0031103	2	16	0.00392922	0.051878	CTNNA1|BCL2	http://amigo.geneontology.org/amigo/term/GO:0031103
biological_process	endothelial cell proliferation	Gene Ontology	GO:0001935	2	16	0.00392922	0.051878	MMP14|HMOX1	http://amigo.geneontology.org/amigo/term/GO:0001935
biological_process	positive regulation of smooth muscle cell proliferation	Gene Ontology	GO:0048661	3	58	0.00404196	0.0529528	HMOX1|EREG|IL6R	http://amigo.geneontology.org/amigo/term/GO:0048661
biological_process	sterol biosynthetic process	Gene Ontology	GO:0016126	2	17	0.00437645	0.0568938	PRKAG2|LBR	http://amigo.geneontology.org/amigo/term/GO:0016126
biological_process	cell differentiation	Gene Ontology	GO:0030154	9	596	0.00476789	0.0606656	VDR|SMAD9|ELK4|POU2F2|FSTL1|NKX3-1|CAV2|APOLD1|CADM1	http://amigo.geneontology.org/amigo/term/GO:0030154
biological_process	negative regulation of cell growth	Gene Ontology	GO:0030308	4	125	0.00478311	0.0606656	PSRC1|VDR|SERTAD2|BCL2	http://amigo.geneontology.org/amigo/term/GO:0030308
biological_process	response to iron ion	Gene Ontology	GO:0010039	2	18	0.00484607	0.0606656	CPOX|BCL2	http://amigo.geneontology.org/amigo/term/GO:0010039
biological_process	nucleosome disassembly	Gene Ontology	GO:0006337	2	18	0.00484607	0.0606656	ARID1A|SET	http://amigo.geneontology.org/amigo/term/GO:0006337
biological_process	regulation of translation	Gene Ontology	GO:0006417	3	63	0.00504223	0.0620946	MTPN|QKI|CNOT6	http://amigo.geneontology.org/amigo/term/GO:0006417
biological_process	positive regulation of gene expression	Gene Ontology	GO:0010628	7	391	0.00513967	0.0620946	QKI|VDR|EGR1|GJC2|MSN|NKX3-1|ATF2	http://amigo.geneontology.org/amigo/term/GO:0010628
biological_process	androgen receptor signaling pathway	Gene Ontology	GO:0030521	2	19	0.00533786	0.0620946	ARID1A|NKX3-1	http://amigo.geneontology.org/amigo/term/GO:0030521
biological_process	histone H3 deacetylation	Gene Ontology	GO:0070932	2	19	0.00533786	0.0620946	HDAC9|ELK4	http://amigo.geneontology.org/amigo/term/GO:0070932
biological_process	positive regulation of smooth muscle cell migration	Gene Ontology	GO:0014911	2	19	0.00533786	0.0620946	CRK|BCL2	http://amigo.geneontology.org/amigo/term/GO:0014911
biological_process	lipoprotein metabolic process	Gene Ontology	GO:0042157	2	19	0.00533786	0.0620946	APOLD1|APOL1	http://amigo.geneontology.org/amigo/term/GO:0042157
biological_process	long-chain fatty-acyl-CoA biosynthetic process	Gene Ontology	GO:0035338	2	19	0.00533786	0.0620946	ELOVL7|ELOVL4	http://amigo.geneontology.org/amigo/term/GO:0035338
biological_process	peptidyl-threonine phosphorylation	Gene Ontology	GO:0018107	3	65	0.00548033	0.0630052	HIPK2|SBK1|BCL2	http://amigo.geneontology.org/amigo/term/GO:0018107
biological_process	positive regulation of cell migration involved in sprouting angiogenesis	Gene Ontology	GO:0090050	2	20	0.00585156	0.0664798	HDAC9|HMOX1	http://amigo.geneontology.org/amigo/term/GO:0090050
biological_process	heme biosynthetic process	Gene Ontology	GO:0006783	2	22	0.00694376	0.0752241	CPOX|COX15	http://amigo.geneontology.org/amigo/term/GO:0006783
biological_process	release of cytochrome c from mitochondria	Gene Ontology	GO:0001836	2	22	0.00694376	0.0752241	PMAIP1|BCL2	http://amigo.geneontology.org/amigo/term/GO:0001836
biological_process	branching morphogenesis of an epithelial tube	Gene Ontology	GO:0048754	2	22	0.00694376	0.0752241	MMP14|NKX3-1	http://amigo.geneontology.org/amigo/term/GO:0048754
biological_process	regulation of transcription by RNA polymerase II	Gene Ontology	GO:0006357	10	751	0.00702124	0.075579	ZNF627|ARID1A|NUCKS1|JDP2|MAMLD1|ZNF572|ELK4|GLO1|CRK|ATF2	http://amigo.geneontology.org/amigo/term/GO:0006357
biological_process	pyruvate metabolic process	Gene Ontology	GO:0006090	2	23	0.00752178	0.0789554	PDHX|GLO1	http://amigo.geneontology.org/amigo/term/GO:0006090
biological_process	regulation of protein binding	Gene Ontology	GO:0043393	2	23	0.00752178	0.0789554	TGFBR3|CRK	http://amigo.geneontology.org/amigo/term/GO:0043393
biological_process	cholesterol metabolic process	Gene Ontology	GO:0008203	3	75	0.00800888	0.0819024	PIP4P1|MBTPS2|APOL1	http://amigo.geneontology.org/amigo/term/GO:0008203
biological_process	skeletal muscle fiber development	Gene Ontology	GO:0048741	2	24	0.00812078	0.0819024	XK|CAV2	http://amigo.geneontology.org/amigo/term/GO:0048741
biological_process	negative regulation of NIK/NF-kappaB signaling	Gene Ontology	GO:1901223	2	24	0.00812078	0.0819024	HDAC9|TSPAN6	http://amigo.geneontology.org/amigo/term/GO:1901223
biological_process	negative regulation of transcription, DNA-templated	Gene Ontology	GO:0045892	8	536	0.00814177	0.0819024	SET|HDAC9|VDR|EREG|NKX3-1|DEPDC1|KAT6B|C11orf95	http://amigo.geneontology.org/amigo/term/GO:0045892
biological_process	ossification	Gene Ontology	GO:0001503	3	77	0.00858398	0.0846983	STC1|SLC26A2|BCL2	http://amigo.geneontology.org/amigo/term/GO:0001503
biological_process	intrinsic apoptotic signaling pathway	Gene Ontology	GO:0097193	2	25	0.0087405	0.0853841	HIPK2|PMAIP1	http://amigo.geneontology.org/amigo/term/GO:0097193
biological_process	regulation of cell shape	Gene Ontology	GO:0008360	4	150	0.00885503	0.0857591	MSN|CRK|SEMA4D|WASF3	http://amigo.geneontology.org/amigo/term/GO:0008360
biological_process	angiogenesis	Gene Ontology	GO:0001525	5	238	0.00921977	0.0880306	TGFBR3|MMP14|HMOX1|EREG|APOLD1	http://amigo.geneontology.org/amigo/term/GO:0001525
biological_process	positive regulation of protein insertion into mitochondrial membrane involved in apoptotic signaling pathway	Gene Ontology	GO:1900740	2	26	0.00938074	0.0885667	PMAIP1|BCL2	http://amigo.geneontology.org/amigo/term/GO:1900740
biological_process	positive regulation of microtubule polymerization	Gene Ontology	GO:0031116	2	26	0.00938074	0.0885667	MAP1B|PSRC1	http://amigo.geneontology.org/amigo/term/GO:0031116
biological_process	positive regulation of protein localization to nucleus	Gene Ontology	GO:1900182	2	27	0.0100412	0.0927306	LIF|CARD10	http://amigo.geneontology.org/amigo/term/GO:1900182
biological_process	response to toxic substance	Gene Ontology	GO:0009636	3	82	0.0101256	0.0930014	GJC2|BLMH|BCL2	http://amigo.geneontology.org/amigo/term/GO:0009636
biological_process	nucleosome assembly	Gene Ontology	GO:0006334	3	83	0.0104519	0.0934013	KAT6B|SET|NAP1L5	http://amigo.geneontology.org/amigo/term/GO:0006334
biological_process	endodermal cell differentiation	Gene Ontology	GO:0035987	2	28	0.0107218	0.0934013	MMP14|MMP15	http://amigo.geneontology.org/amigo/term/GO:0035987
biological_process	negative regulation of apoptotic signaling pathway	Gene Ontology	GO:2001234	2	28	0.0107218	0.0934013	MAPK8IP2|BCL2	http://amigo.geneontology.org/amigo/term/GO:2001234
biological_process	positive regulation of release of cytochrome c from mitochondria	Gene Ontology	GO:0090200	2	28	0.0107218	0.0934013	PMAIP1|HRK	http://amigo.geneontology.org/amigo/term/GO:0090200
biological_process	regulation of calcium ion transport	Gene Ontology	GO:0051924	2	28	0.0107218	0.0934013	CACNA2D1|BCL2	http://amigo.geneontology.org/amigo/term/GO:0051924
biological_process	lysosome localization	Gene Ontology	GO:0032418	2	28	0.0107218	0.0934013	VPS33A|PIP4P1	http://amigo.geneontology.org/amigo/term/GO:0032418
biological_process	T cell homeostasis	Gene Ontology	GO:0043029	2	28	0.0107218	0.0934013	PMAIP1|BCL2	http://amigo.geneontology.org/amigo/term/GO:0043029
biological_process	response to hypoxia	Gene Ontology	GO:0001666	4	160	0.0109686	0.094998	TGFBR3|MMP14|EGR1|APOLD1	http://amigo.geneontology.org/amigo/term/GO:0001666
biological_process	positive regulation of transforming growth factor beta receptor signaling pathway	Gene Ontology	GO:0030511	2	29	0.0114222	0.094998	TGFBR3|HIPK2	http://amigo.geneontology.org/amigo/term/GO:0030511
biological_process	metanephros development	Gene Ontology	GO:0001656	2	29	0.0114222	0.094998	NKX3-1|BCL2	http://amigo.geneontology.org/amigo/term/GO:0001656
biological_process	phosphatidylinositol dephosphorylation	Gene Ontology	GO:0046856	2	29	0.0114222	0.094998	PIP4P1|MTMR2	http://amigo.geneontology.org/amigo/term/GO:0046856
biological_process	positive regulation of peptidyl-tyrosine phosphorylation	Gene Ontology	GO:0050731	3	86	0.0114672	0.094998	LIF|SEMA4D|IL6R	http://amigo.geneontology.org/amigo/term/GO:0050731
biological_process	brown fat cell differentiation	Gene Ontology	GO:0050873	2	30	0.0121422	0.0972525	CEBPB|ADRB2	http://amigo.geneontology.org/amigo/term/GO:0050873
biological_process	reactive oxygen species metabolic process	Gene Ontology	GO:0072593	2	30	0.0121422	0.0972525	PMAIP1|BCL2	http://amigo.geneontology.org/amigo/term/GO:0072593
biological_process	response to nicotine	Gene Ontology	GO:0035094	2	30	0.0121422	0.0972525	HMOX1|BCL2	http://amigo.geneontology.org/amigo/term/GO:0035094
biological_process	actin cytoskeleton organization	Gene Ontology	GO:0030036	4	166	0.0123803	0.0986921	ITPKA|CRK|CAPZA1|WASF3	http://amigo.geneontology.org/amigo/term/GO:0030036
biological_process	positive regulation of mitotic cell cycle	Gene Ontology	GO:0045931	2	31	0.0128815	0.100055	DYNLT3|NKX3-1	http://amigo.geneontology.org/amigo/term/GO:0045931
biological_process	Golgi to plasma membrane protein transport	Gene Ontology	GO:0043001	2	31	0.0128815	0.100055	GGA2|NSF	http://amigo.geneontology.org/amigo/term/GO:0043001
biological_process	positive regulation of interleukin-6 production	Gene Ontology	GO:0032755	3	90	0.0129065	0.100055	POU2F2|EREG|IL6R	http://amigo.geneontology.org/amigo/term/GO:0032755
biological_process	positive regulation of peptidyl-serine phosphorylation	Gene Ontology	GO:0033138	3	90	0.0129065	0.100055	LIF|TERF2IP|BCL2	http://amigo.geneontology.org/amigo/term/GO:0033138
biological_process	behavioral fear response	Gene Ontology	GO:0001662	2	32	0.0136401	0.10172	MAPK8IP2|BCL2	http://amigo.geneontology.org/amigo/term/GO:0001662
biological_process	ceramide biosynthetic process	Gene Ontology	GO:0046513	2	32	0.0136401	0.10172	AGK|SPTLC3	http://amigo.geneontology.org/amigo/term/GO:0046513
biological_process	liver regeneration	Gene Ontology	GO:0097421	2	32	0.0136401	0.10172	CEBPB|HMOX1	http://amigo.geneontology.org/amigo/term/GO:0097421
biological_process	microtubule bundle formation	Gene Ontology	GO:0001578	2	32	0.0136401	0.10172	MAP1B|PSRC1	http://amigo.geneontology.org/amigo/term/GO:0001578
biological_process	exonucleolytic catabolism of deadenylated mRNA	Gene Ontology	GO:0043928	2	33	0.0144175	0.104127	LSM6|CNOT6	http://amigo.geneontology.org/amigo/term/GO:0043928
biological_process	response to amphetamine	Gene Ontology	GO:0001975	2	33	0.0144175	0.104127	HDAC9|RGS17	http://amigo.geneontology.org/amigo/term/GO:0001975
biological_process	positive regulation of multicellular organism growth	Gene Ontology	GO:0040018	2	33	0.0144175	0.104127	PLS1|BCL2	http://amigo.geneontology.org/amigo/term/GO:0040018
biological_process	positive regulation of cell death	Gene Ontology	GO:0010942	2	34	0.0152137	0.107838	SLFN11|NKX3-1	http://amigo.geneontology.org/amigo/term/GO:0010942
biological_process	intrinsic apoptotic signaling pathway in response to endoplasmic reticulum stress	Gene Ontology	GO:0070059	2	34	0.0152137	0.107838	CEBPB|BCL2	http://amigo.geneontology.org/amigo/term/GO:0070059
biological_process	positive regulation of axon extension	Gene Ontology	GO:0045773	2	34	0.0152137	0.107838	MAP1B|CDH4	http://amigo.geneontology.org/amigo/term/GO:0045773
biological_process	transforming growth factor beta receptor signaling pathway	Gene Ontology	GO:0007179	3	96	0.0152505	0.107838	TGFBR3|HIPK2|SMAD9	http://amigo.geneontology.org/amigo/term/GO:0007179
biological_process	establishment of cell polarity	Gene Ontology	GO:0030010	2	35	0.0160284	0.110479	CRK|WWC1	http://amigo.geneontology.org/amigo/term/GO:0030010
biological_process	response to cold	Gene Ontology	GO:0009409	2	35	0.0160284	0.110479	VGF|ADRB2	http://amigo.geneontology.org/amigo/term/GO:0009409
biological_process	negative regulation of extrinsic apoptotic signaling pathway in absence of ligand	Gene Ontology	GO:2001240	2	35	0.0160284	0.110479	CTNNA1|BCL2	http://amigo.geneontology.org/amigo/term/GO:2001240
biological_process	cell motility	Gene Ontology	GO:0048870	2	36	0.0168614	0.113529	MMP14|CFL2	http://amigo.geneontology.org/amigo/term/GO:0048870
biological_process	negative regulation of epidermal growth factor receptor signaling pathway	Gene Ontology	GO:0042059	2	36	0.0168614	0.113529	STAM2|EREG	http://amigo.geneontology.org/amigo/term/GO:0042059
biological_process	acute-phase response	Gene Ontology	GO:0006953	2	36	0.0168614	0.113529	CEBPB|IL6R	http://amigo.geneontology.org/amigo/term/GO:0006953
biological_process	response to oxidative stress	Gene Ontology	GO:0006979	3	101	0.0173752	0.116524	MMP14|STC2|HMOX1	http://amigo.geneontology.org/amigo/term/GO:0006979
biological_process	histone H4 acetylation	Gene Ontology	GO:0043967	2	37	0.0177125	0.117389	KAT6B|SMAP2	http://amigo.geneontology.org/amigo/term/GO:0043967
biological_process	Wnt signaling pathway, calcium modulating pathway	Gene Ontology	GO:0007223	2	37	0.0177125	0.117389	GNB1|FZD4	http://amigo.geneontology.org/amigo/term/GO:0007223
biological_process	negative regulation of MAP kinase activity	Gene Ontology	GO:0043407	2	39	0.0194681	0.127031	STK38|SPRY4	http://amigo.geneontology.org/amigo/term/GO:0043407
biological_process	cholesterol biosynthetic process	Gene Ontology	GO:0006695	2	40	0.0203721	0.132419	ACLY|LBR	http://amigo.geneontology.org/amigo/term/GO:0006695
biological_process	amino acid transport	Gene Ontology	GO:0006865	2	41	0.0212935	0.134276	XK|SLC6A6	http://amigo.geneontology.org/amigo/term/GO:0006865
biological_process	regulation of cytosolic calcium ion concentration	Gene Ontology	GO:0051480	2	41	0.0212935	0.134276	TMEM64|CAV2	http://amigo.geneontology.org/amigo/term/GO:0051480
biological_process	cellular response to amyloid-beta	Gene Ontology	GO:1904646	2	41	0.0212935	0.134276	ADRB2|CACNA2D1	http://amigo.geneontology.org/amigo/term/GO:1904646
biological_process	regulation of apoptotic process	Gene Ontology	GO:0042981	4	197	0.0215036	0.135097	CARD10|EGR1|PMAIP1|SGK1	http://amigo.geneontology.org/amigo/term/GO:0042981
biological_process	dendrite development	Gene Ontology	GO:0016358	2	42	0.0222319	0.136625	CRK|MAP1B	http://amigo.geneontology.org/amigo/term/GO:0016358
biological_process	collagen catabolic process	Gene Ontology	GO:0030574	2	42	0.0222319	0.136625	MMP14|MMP15	http://amigo.geneontology.org/amigo/term/GO:0030574
biological_process	regulation of transcription, DNA-templated	Gene Ontology	GO:0006355	9	773	0.0223801	0.137037	CEBPB|EGR1|NTN4|TERF2IP|NKX3-1|KAT6B|SSBP2|RNF20|ATF2	http://amigo.geneontology.org/amigo/term/GO:0006355
biological_process	intrinsic apoptotic signaling pathway in response to DNA damage	Gene Ontology	GO:0008630	2	43	0.0231871	0.137501	HMOX1|BCL2	http://amigo.geneontology.org/amigo/term/GO:0008630
biological_process	protein targeting	Gene Ontology	GO:0006605	2	43	0.0231871	0.137501	SRPRA|AP1S3	http://amigo.geneontology.org/amigo/term/GO:0006605
biological_process	response to cytokine	Gene Ontology	GO:0034097	2	44	0.024159	0.137501	IL6R|BCL2	http://amigo.geneontology.org/amigo/term/GO:0034097
biological_process	outflow tract morphogenesis	Gene Ontology	GO:0003151	2	46	0.026152	0.137501	TGFBR3|ATF2	http://amigo.geneontology.org/amigo/term/GO:0003151
biological_process	regulation of mitotic cell cycle	Gene Ontology	GO:0007346	2	46	0.026152	0.137501	RNF20|DYNLT3	http://amigo.geneontology.org/amigo/term/GO:0007346
biological_process	heterophilic cell-cell adhesion via plasma membrane cell adhesion molecules	Gene Ontology	GO:0007157	2	47	0.0271727	0.137501	CDH4|CADM1	http://amigo.geneontology.org/amigo/term/GO:0007157
biological_process	positive regulation of cell division	Gene Ontology	GO:0051781	2	47	0.0271727	0.137501	EREG|NKX3-1	http://amigo.geneontology.org/amigo/term/GO:0051781
biological_process	cardiac conduction	Gene Ontology	GO:0061337	2	47	0.0271727	0.137501	CACNA2D3|CACNA2D1	http://amigo.geneontology.org/amigo/term/GO:0061337
biological_process	response to peptide hormone	Gene Ontology	GO:0043434	2	48	0.0282092	0.137501	STC2|EREG	http://amigo.geneontology.org/amigo/term/GO:0043434
biological_process	myelination	Gene Ontology	GO:0042552	2	48	0.0282092	0.137501	XK|QKI	http://amigo.geneontology.org/amigo/term/GO:0042552
biological_process	regulation of synaptic plasticity	Gene Ontology	GO:0048167	2	50	0.0303291	0.137501	ITPKA|VGF	http://amigo.geneontology.org/amigo/term/GO:0048167
biological_process	neuron development	Gene Ontology	GO:0048666	2	50	0.0303291	0.137501	LIF|MTMR2	http://amigo.geneontology.org/amigo/term/GO:0048666
biological_process	B cell lineage commitment	Gene Ontology	GO:0002326	1	5	0.0309266	0.137501	BCL2	http://amigo.geneontology.org/amigo/term/GO:0002326
biological_process	L-serine metabolic process	Gene Ontology	GO:0006563	1	5	0.0309266	0.137501	SRR	http://amigo.geneontology.org/amigo/term/GO:0006563
biological_process	acetyl-CoA biosynthetic process	Gene Ontology	GO:0006085	1	5	0.0309266	0.137501	ACLY	http://amigo.geneontology.org/amigo/term/GO:0006085
biological_process	positive regulation of neuron maturation	Gene Ontology	GO:0014042	1	5	0.0309266	0.137501	BCL2	http://amigo.geneontology.org/amigo/term/GO:0014042
biological_process	regulation of lysosomal lumen pH	Gene Ontology	GO:0035751	1	5	0.0309266	0.137501	VPS33A	http://amigo.geneontology.org/amigo/term/GO:0035751
biological_process	negative regulation of myeloid cell apoptotic process	Gene Ontology	GO:0033033	1	5	0.0309266	0.137501	BCL2	http://amigo.geneontology.org/amigo/term/GO:0033033
biological_process	negative regulation of muscle cell apoptotic process	Gene Ontology	GO:0010656	1	5	0.0309266	0.137501	HMOX1	http://amigo.geneontology.org/amigo/term/GO:0010656
biological_process	cellular response to heparin	Gene Ontology	GO:0071504	1	5	0.0309266	0.137501	EGR1	http://amigo.geneontology.org/amigo/term/GO:0071504
biological_process	regulation of anion transport	Gene Ontology	GO:0044070	1	5	0.0309266	0.137501	STC1	http://amigo.geneontology.org/amigo/term/GO:0044070
biological_process	citrate metabolic process	Gene Ontology	GO:0006101	1	5	0.0309266	0.137501	ACLY	http://amigo.geneontology.org/amigo/term/GO:0006101
biological_process	positive regulation of nitric oxide mediated signal transduction	Gene Ontology	GO:0010750	1	5	0.0309266	0.137501	GUCY1A1	http://amigo.geneontology.org/amigo/term/GO:0010750
biological_process	melanosome localization	Gene Ontology	GO:0032400	1	5	0.0309266	0.137501	VPS33A	http://amigo.geneontology.org/amigo/term/GO:0032400
biological_process	mesenchymal cell development	Gene Ontology	GO:0014031	1	5	0.0309266	0.137501	BCL2	http://amigo.geneontology.org/amigo/term/GO:0014031
biological_process	epithelial cell proliferation involved in salivary gland morphogenesis	Gene Ontology	GO:0060664	1	5	0.0309266	0.137501	NKX3-1	http://amigo.geneontology.org/amigo/term/GO:0060664
biological_process	respiratory chain complex IV assembly	Gene Ontology	GO:0008535	1	5	0.0309266	0.137501	COX15	http://amigo.geneontology.org/amigo/term/GO:0008535
biological_process	membrane to membrane docking	Gene Ontology	GO:0022614	1	5	0.0309266	0.137501	MSN	http://amigo.geneontology.org/amigo/term/GO:0022614
biological_process	positive regulation of high voltage-gated calcium channel activity	Gene Ontology	GO:1901843	1	5	0.0309266	0.137501	CACNA2D1	http://amigo.geneontology.org/amigo/term/GO:1901843
biological_process	bradykinin catabolic process	Gene Ontology	GO:0010815	1	5	0.0309266	0.137501	XPNPEP1	http://amigo.geneontology.org/amigo/term/GO:0010815
biological_process	glucocorticoid receptor signaling pathway	Gene Ontology	GO:0042921	1	5	0.0309266	0.137501	ARID1A	http://amigo.geneontology.org/amigo/term/GO:0042921
biological_process	cellular magnesium ion homeostasis	Gene Ontology	GO:0010961	1	5	0.0309266	0.137501	XK	http://amigo.geneontology.org/amigo/term/GO:0010961
biological_process	acylglycerol catabolic process	Gene Ontology	GO:0046464	1	5	0.0309266	0.137501	LYPLA2	http://amigo.geneontology.org/amigo/term/GO:0046464
biological_process	L-histidine transmembrane transport	Gene Ontology	GO:0089709	1	5	0.0309266	0.137501	SLC38A7	http://amigo.geneontology.org/amigo/term/GO:0089709
biological_process	ciliary neurotrophic factor-mediated signaling pathway	Gene Ontology	GO:0070120	1	5	0.0309266	0.137501	IL6R	http://amigo.geneontology.org/amigo/term/GO:0070120
biological_process	regulation of axon diameter	Gene Ontology	GO:0031133	1	5	0.0309266	0.137501	XK	http://amigo.geneontology.org/amigo/term/GO:0031133
biological_process	caveola assembly	Gene Ontology	GO:0070836	1	5	0.0309266	0.137501	CAV2	http://amigo.geneontology.org/amigo/term/GO:0070836
biological_process	cellular response to indole-3-methanol	Gene Ontology	GO:0071681	1	5	0.0309266	0.137501	CTNNA1	http://amigo.geneontology.org/amigo/term/GO:0071681
biological_process	positive regulation of telomere maintenance via telomere lengthening	Gene Ontology	GO:1904358	1	5	0.0309266	0.137501	HNRNPA2B1	http://amigo.geneontology.org/amigo/term/GO:1904358
biological_process	positive regulation of biomineral tissue development	Gene Ontology	GO:0070169	1	5	0.0309266	0.137501	CEBPB	http://amigo.geneontology.org/amigo/term/GO:0070169
biological_process	coenzyme A metabolic process	Gene Ontology	GO:0015936	1	5	0.0309266	0.137501	ACLY	http://amigo.geneontology.org/amigo/term/GO:0015936
biological_process	alanine transport	Gene Ontology	GO:0032328	1	5	0.0309266	0.137501	SLC6A6	http://amigo.geneontology.org/amigo/term/GO:0032328
biological_process	positive regulation of glomerular mesangial cell proliferation	Gene Ontology	GO:0072126	1	5	0.0309266	0.137501	IL6R	http://amigo.geneontology.org/amigo/term/GO:0072126
biological_process	positive regulation of lipophagy	Gene Ontology	GO:1904504	1	5	0.0309266	0.137501	ADRB2	http://amigo.geneontology.org/amigo/term/GO:1904504
biological_process	regulation of sequestering of zinc ion	Gene Ontology	GO:0061088	1	5	0.0309266	0.137501	AP3D1	http://amigo.geneontology.org/amigo/term/GO:0061088
biological_process	tetrahydrofolate biosynthetic process	Gene Ontology	GO:0046654	1	5	0.0309266	0.137501	GCH1	http://amigo.geneontology.org/amigo/term/GO:0046654
biological_process	response to follicle-stimulating hormone	Gene Ontology	GO:0032354	1	5	0.0309266	0.137501	TGFBR3	http://amigo.geneontology.org/amigo/term/GO:0032354
biological_process	positive regulation of melanocyte differentiation	Gene Ontology	GO:0045636	1	5	0.0309266	0.137501	BCL2	http://amigo.geneontology.org/amigo/term/GO:0045636
biological_process	regulation of striated muscle tissue development	Gene Ontology	GO:0016202	1	5	0.0309266	0.137501	MTPN	http://amigo.geneontology.org/amigo/term/GO:0016202
biological_process	positive regulation of cellular metabolic process	Gene Ontology	GO:0031325	1	5	0.0309266	0.137501	ACLY	http://amigo.geneontology.org/amigo/term/GO:0031325
biological_process	axon guidance	Gene Ontology	GO:0007411	4	222	0.0312329	0.137501	SEMA4D|LYPLA2|NTN4|CDH4	http://amigo.geneontology.org/amigo/term/GO:0007411
biological_process	stem cell population maintenance	Gene Ontology	GO:0019827	2	51	0.0314121	0.137501	ARID1A|LIF	http://amigo.geneontology.org/amigo/term/GO:0019827
biological_process	positive regulation of fat cell differentiation	Gene Ontology	GO:0045600	2	52	0.0325102	0.137501	CEBPB|TMEM64	http://amigo.geneontology.org/amigo/term/GO:0045600
biological_process	regulation of signal transduction by p53 class mediator	Gene Ontology	GO:1901796	3	131	0.0334255	0.137501	RFC5|HIPK2|PRKAG2	http://amigo.geneontology.org/amigo/term/GO:1901796
biological_process	anatomical structure morphogenesis	Gene Ontology	GO:0009653	3	131	0.0334255	0.137501	IGF2BP2|EREG|SMAD9	http://amigo.geneontology.org/amigo/term/GO:0009653
biological_process	positive regulation of protein kinase activity	Gene Ontology	GO:0045860	2	53	0.0336233	0.137501	PRKAG2|EREG	http://amigo.geneontology.org/amigo/term/GO:0045860
biological_process	positive regulation of cysteine-type endopeptidase activity involved in apoptotic process	Gene Ontology	GO:0043280	2	54	0.0347511	0.137501	PMAIP1|NKX3-1	http://amigo.geneontology.org/amigo/term/GO:0043280
biological_process	response to mechanical stimulus	Gene Ontology	GO:0009612	2	54	0.0347511	0.137501	MMP14|MAP1B	http://amigo.geneontology.org/amigo/term/GO:0009612
biological_process	response to ischemia	Gene Ontology	GO:0002931	2	54	0.0347511	0.137501	EGR1|BCL2	http://amigo.geneontology.org/amigo/term/GO:0002931
biological_process	IRE1-mediated unfolded protein response	Gene Ontology	GO:0036498	2	55	0.0358934	0.137501	SCP2|SRPRA	http://amigo.geneontology.org/amigo/term/GO:0036498
biological_process	retina vasculature morphogenesis in camera-type eye	Gene Ontology	GO:0061299	1	6	0.0359876	0.137501	FZD4	http://amigo.geneontology.org/amigo/term/GO:0061299
biological_process	mRNA transcription	Gene Ontology	GO:0009299	1	6	0.0359876	0.137501	EREG	http://amigo.geneontology.org/amigo/term/GO:0009299
biological_process	negative regulation of leukocyte migration	Gene Ontology	GO:0002686	1	6	0.0359876	0.137501	HMOX1	http://amigo.geneontology.org/amigo/term/GO:0002686
biological_process	positive regulation of transporter activity	Gene Ontology	GO:0032411	1	6	0.0359876	0.137501	SGK1	http://amigo.geneontology.org/amigo/term/GO:0032411
biological_process	positive regulation of cytoplasmic mRNA processing body assembly	Gene Ontology	GO:0010606	1	6	0.0359876	0.137501	CNOT6	http://amigo.geneontology.org/amigo/term/GO:0010606
biological_process	protein insertion into mitochondrial membrane involved in apoptotic signaling pathway	Gene Ontology	GO:0001844	1	6	0.0359876	0.137501	PMAIP1	http://amigo.geneontology.org/amigo/term/GO:0001844
biological_process	cell communication by electrical coupling	Gene Ontology	GO:0010644	1	6	0.0359876	0.137501	GJC2	http://amigo.geneontology.org/amigo/term/GO:0010644
biological_process	pyruvate biosynthetic process	Gene Ontology	GO:0042866	1	6	0.0359876	0.137501	SRR	http://amigo.geneontology.org/amigo/term/GO:0042866
biological_process	cellular response to catecholamine stimulus	Gene Ontology	GO:0071870	1	6	0.0359876	0.137501	GNB1	http://amigo.geneontology.org/amigo/term/GO:0071870
biological_process	hepatocyte proliferation	Gene Ontology	GO:0072574	1	6	0.0359876	0.137501	CEBPB	http://amigo.geneontology.org/amigo/term/GO:0072574
biological_process	negative regulation of lipoprotein lipase activity	Gene Ontology	GO:0051005	1	6	0.0359876	0.137501	HDAC9	http://amigo.geneontology.org/amigo/term/GO:0051005
biological_process	positive regulation of mRNA binding	Gene Ontology	GO:1902416	1	6	0.0359876	0.137501	EIF3CL	http://amigo.geneontology.org/amigo/term/GO:1902416
biological_process	cellular response to nutrient	Gene Ontology	GO:0031670	1	6	0.0359876	0.137501	HMOX1	http://amigo.geneontology.org/amigo/term/GO:0031670
biological_process	cardiac ventricle development	Gene Ontology	GO:0003231	1	6	0.0359876	0.137501	TMEM65	http://amigo.geneontology.org/amigo/term/GO:0003231
biological_process	lung vasculature development	Gene Ontology	GO:0060426	1	6	0.0359876	0.137501	LIF	http://amigo.geneontology.org/amigo/term/GO:0060426
biological_process	activated T cell proliferation	Gene Ontology	GO:0050798	1	6	0.0359876	0.137501	CADM1	http://amigo.geneontology.org/amigo/term/GO:0050798
biological_process	mitochondrial acetyl-CoA biosynthetic process from pyruvate	Gene Ontology	GO:0061732	1	6	0.0359876	0.137501	PDHX	http://amigo.geneontology.org/amigo/term/GO:0061732
biological_process	retinal blood vessel morphogenesis	Gene Ontology	GO:0061304	1	6	0.0359876	0.137501	FZD4	http://amigo.geneontology.org/amigo/term/GO:0061304
biological_process	ISG15-protein conjugation	Gene Ontology	GO:0032020	1	6	0.0359876	0.137501	UBE2E1	http://amigo.geneontology.org/amigo/term/GO:0032020
biological_process	muscular septum morphogenesis	Gene Ontology	GO:0003150	1	6	0.0359876	0.137501	TGFBR3	http://amigo.geneontology.org/amigo/term/GO:0003150
biological_process	astrocyte cell migration	Gene Ontology	GO:0043615	1	6	0.0359876	0.137501	MMP14	http://amigo.geneontology.org/amigo/term/GO:0043615
biological_process	positive regulation of tau-protein kinase activity	Gene Ontology	GO:1902949	1	6	0.0359876	0.137501	EGR1	http://amigo.geneontology.org/amigo/term/GO:1902949
biological_process	receptor-mediated endocytosis of virus by host cell	Gene Ontology	GO:0019065	1	6	0.0359876	0.137501	CAV2	http://amigo.geneontology.org/amigo/term/GO:0019065
biological_process	regulation of phosphatidylinositol dephosphorylation	Gene Ontology	GO:0060304	1	6	0.0359876	0.137501	MTMR2	http://amigo.geneontology.org/amigo/term/GO:0060304
biological_process	positive regulation of histone methylation	Gene Ontology	GO:0031062	1	6	0.0359876	0.137501	RNF20	http://amigo.geneontology.org/amigo/term/GO:0031062
biological_process	taurine transport	Gene Ontology	GO:0015734	1	6	0.0359876	0.137501	SLC6A6	http://amigo.geneontology.org/amigo/term/GO:0015734
biological_process	translational termination	Gene Ontology	GO:0006415	1	6	0.0359876	0.137501	N6AMT1	http://amigo.geneontology.org/amigo/term/GO:0006415
biological_process	negative regulation of epithelial cell proliferation involved in prostate gland development	Gene Ontology	GO:0060770	1	6	0.0359876	0.137501	NKX3-1	http://amigo.geneontology.org/amigo/term/GO:0060770
biological_process	response to water deprivation	Gene Ontology	GO:0009414	1	6	0.0359876	0.137501	ATF2	http://amigo.geneontology.org/amigo/term/GO:0009414
biological_process	peripheral nervous system axon regeneration	Gene Ontology	GO:0014012	1	6	0.0359876	0.137501	MAP1B	http://amigo.geneontology.org/amigo/term/GO:0014012
biological_process	regulation of T cell migration	Gene Ontology	GO:2000404	1	6	0.0359876	0.137501	CRK	http://amigo.geneontology.org/amigo/term/GO:2000404
biological_process	regulation of transcription from RNA polymerase II promoter in response to oxidative stress	Gene Ontology	GO:0043619	1	6	0.0359876	0.137501	HMOX1	http://amigo.geneontology.org/amigo/term/GO:0043619
biological_process	positive regulation of cAMP-dependent protein kinase activity	Gene Ontology	GO:2000481	1	6	0.0359876	0.137501	ADRB2	http://amigo.geneontology.org/amigo/term/GO:2000481
biological_process	entrainment of circadian clock	Gene Ontology	GO:0009649	1	6	0.0359876	0.137501	GNAQ	http://amigo.geneontology.org/amigo/term/GO:0009649
biological_process	positive regulation of protein polyubiquitination	Gene Ontology	GO:1902916	1	6	0.0359876	0.137501	FBXO4	http://amigo.geneontology.org/amigo/term/GO:1902916
biological_process	regulation of removal of superoxide radicals	Gene Ontology	GO:2000121	1	6	0.0359876	0.137501	GCH1	http://amigo.geneontology.org/amigo/term/GO:2000121
biological_process	regulation of metanephric nephron tubule epithelial cell differentiation	Gene Ontology	GO:0072307	1	6	0.0359876	0.137501	LIF	http://amigo.geneontology.org/amigo/term/GO:0072307
biological_process	regulation of transcription involved in cell fate commitment	Gene Ontology	GO:0060850	1	6	0.0359876	0.137501	CEBPB	http://amigo.geneontology.org/amigo/term/GO:0060850
biological_process	negative regulation of neuroblast proliferation	Gene Ontology	GO:0007406	1	6	0.0359876	0.137501	CTNNA1	http://amigo.geneontology.org/amigo/term/GO:0007406
biological_process	cellular response to cisplatin	Gene Ontology	GO:0072719	1	6	0.0359876	0.137501	HMOX1	http://amigo.geneontology.org/amigo/term/GO:0072719
biological_process	vitamin metabolic process	Gene Ontology	GO:0006766	1	6	0.0359876	0.137501	VDR	http://amigo.geneontology.org/amigo/term/GO:0006766
biological_process	G1 to G0 transition	Gene Ontology	GO:0070314	1	6	0.0359876	0.137501	VDR	http://amigo.geneontology.org/amigo/term/GO:0070314
biological_process	negative regulation of mast cell degranulation	Gene Ontology	GO:0043305	1	6	0.0359876	0.137501	HMOX1	http://amigo.geneontology.org/amigo/term/GO:0043305
biological_process	3'-phosphoadenosine 5'-phosphosulfate biosynthetic process	Gene Ontology	GO:0050428	1	6	0.0359876	0.137501	SLC26A2	http://amigo.geneontology.org/amigo/term/GO:0050428
biological_process	regulation of circadian sleep/wake cycle, sleep	Gene Ontology	GO:0045187	1	6	0.0359876	0.137501	PER3	http://amigo.geneontology.org/amigo/term/GO:0045187
biological_process	neutrophil differentiation	Gene Ontology	GO:0030223	1	6	0.0359876	0.137501	LBR	http://amigo.geneontology.org/amigo/term/GO:0030223
biological_process	modification of postsynaptic actin cytoskeleton	Gene Ontology	GO:0098885	1	6	0.0359876	0.137501	WASF3	http://amigo.geneontology.org/amigo/term/GO:0098885
biological_process	negative regulation of insulin-like growth factor receptor signaling pathway	Gene Ontology	GO:0043569	1	6	0.0359876	0.137501	NKX3-1	http://amigo.geneontology.org/amigo/term/GO:0043569
biological_process	enzyme-directed rRNA pseudouridine synthesis	Gene Ontology	GO:0000455	1	6	0.0359876	0.137501	RPUSD3	http://amigo.geneontology.org/amigo/term/GO:0000455
biological_process	negative regulation of meiotic nuclear division	Gene Ontology	GO:0045835	1	6	0.0359876	0.137501	LIF	http://amigo.geneontology.org/amigo/term/GO:0045835
biological_process	substrate adhesion-dependent cell spreading	Gene Ontology	GO:0034446	2	56	0.0370501	0.137501	NTN4|FZD4	http://amigo.geneontology.org/amigo/term/GO:0034446
biological_process	response to lipopolysaccharide	Gene Ontology	GO:0032496	3	137	0.0373109	0.137501	SRR|VDR|GCH1	http://amigo.geneontology.org/amigo/term/GO:0032496
biological_process	humoral immune response	Gene Ontology	GO:0006959	2	58	0.039406	0.137501	POU2F2|BCL2	http://amigo.geneontology.org/amigo/term/GO:0006959
biological_process	O-glycan processing	Gene Ontology	GO:0016266	2	59	0.0406048	0.137501	POMGNT1|B3GNT5	http://amigo.geneontology.org/amigo/term/GO:0016266
biological_process	heart trabecula morphogenesis	Gene Ontology	GO:0061384	1	7	0.0410224	0.137501	TGFBR3	http://amigo.geneontology.org/amigo/term/GO:0061384
biological_process	voluntary musculoskeletal movement	Gene Ontology	GO:0050882	1	7	0.0410224	0.137501	HIPK2	http://amigo.geneontology.org/amigo/term/GO:0050882
biological_process	relaxation of vascular associated smooth muscle	Gene Ontology	GO:0060087	1	7	0.0410224	0.137501	GUCY1A1	http://amigo.geneontology.org/amigo/term/GO:0060087
biological_process	L-serine transport	Gene Ontology	GO:0015825	1	7	0.0410224	0.137501	SLC38A7	http://amigo.geneontology.org/amigo/term/GO:0015825
biological_process	positive regulation by host of viral genome replication	Gene Ontology	GO:0044829	1	7	0.0410224	0.137501	NUCKS1	http://amigo.geneontology.org/amigo/term/GO:0044829
biological_process	locomotion involved in locomotory behavior	Gene Ontology	GO:0031987	1	7	0.0410224	0.137501	FZD4	http://amigo.geneontology.org/amigo/term/GO:0031987
biological_process	G-quadruplex DNA unwinding	Gene Ontology	GO:0044806	1	7	0.0410224	0.137501	HNRNPA2B1	http://amigo.geneontology.org/amigo/term/GO:0044806
biological_process	toxin metabolic process	Gene Ontology	GO:0009404	1	7	0.0410224	0.137501	N6AMT1	http://amigo.geneontology.org/amigo/term/GO:0009404
biological_process	catecholamine metabolic process	Gene Ontology	GO:0006584	1	7	0.0410224	0.137501	MTPN	http://amigo.geneontology.org/amigo/term/GO:0006584
biological_process	modulation by virus of host process	Gene Ontology	GO:0019048	1	7	0.0410224	0.137501	HIPK2	http://amigo.geneontology.org/amigo/term/GO:0019048
biological_process	PML body organization	Gene Ontology	GO:0030578	1	7	0.0410224	0.137501	HIPK2	http://amigo.geneontology.org/amigo/term/GO:0030578
biological_process	negative regulation of cellular component movement	Gene Ontology	GO:0051271	1	7	0.0410224	0.137501	TGFBR3	http://amigo.geneontology.org/amigo/term/GO:0051271
biological_process	self proteolysis	Gene Ontology	GO:0097264	1	7	0.0410224	0.137501	CAPN7	http://amigo.geneontology.org/amigo/term/GO:0097264
biological_process	heme catabolic process	Gene Ontology	GO:0042167	1	7	0.0410224	0.137501	HMOX1	http://amigo.geneontology.org/amigo/term/GO:0042167
biological_process	neurotransmitter receptor transport, postsynaptic endosome to lysosome	Gene Ontology	GO:0098943	1	7	0.0410224	0.137501	AP3D1	http://amigo.geneontology.org/amigo/term/GO:0098943
biological_process	regulation of microvillus length	Gene Ontology	GO:0032532	1	7	0.0410224	0.137501	PLS1	http://amigo.geneontology.org/amigo/term/GO:0032532
biological_process	cerebellar granule cell differentiation	Gene Ontology	GO:0021707	1	7	0.0410224	0.137501	MTPN	http://amigo.geneontology.org/amigo/term/GO:0021707
biological_process	tetrahydrobiopterin biosynthetic process	Gene Ontology	GO:0006729	1	7	0.0410224	0.137501	GCH1	http://amigo.geneontology.org/amigo/term/GO:0006729
biological_process	adrenergic receptor signaling pathway	Gene Ontology	GO:0071875	1	7	0.0410224	0.137501	ADRB2	http://amigo.geneontology.org/amigo/term/GO:0071875
biological_process	regulation of intracellular signal transduction	Gene Ontology	GO:1902531	1	7	0.0410224	0.137501	CRK	http://amigo.geneontology.org/amigo/term/GO:1902531
biological_process	negative regulation of smooth muscle cell differentiation	Gene Ontology	GO:0051151	1	7	0.0410224	0.137501	EREG	http://amigo.geneontology.org/amigo/term/GO:0051151
biological_process	common myeloid progenitor cell proliferation	Gene Ontology	GO:0035726	1	7	0.0410224	0.137501	FBXO4	http://amigo.geneontology.org/amigo/term/GO:0035726
biological_process	nitrogen compound metabolic process	Gene Ontology	GO:0006807	1	7	0.0410224	0.137501	CPS1	http://amigo.geneontology.org/amigo/term/GO:0006807
biological_process	antigen processing and presentation, exogenous lipid antigen via MHC class Ib	Gene Ontology	GO:0048007	1	7	0.0410224	0.137501	AP3D1	http://amigo.geneontology.org/amigo/term/GO:0048007
biological_process	L-alanine transport	Gene Ontology	GO:0015808	1	7	0.0410224	0.137501	SLC38A7	http://amigo.geneontology.org/amigo/term/GO:0015808
biological_process	protection from non-homologous end joining at telomere	Gene Ontology	GO:0031848	1	7	0.0410224	0.137501	TERF2IP	http://amigo.geneontology.org/amigo/term/GO:0031848
biological_process	lung lobe morphogenesis	Gene Ontology	GO:0060463	1	7	0.0410224	0.137501	LIF	http://amigo.geneontology.org/amigo/term/GO:0060463
biological_process	reelin-mediated signaling pathway	Gene Ontology	GO:0038026	1	7	0.0410224	0.137501	CRK	http://amigo.geneontology.org/amigo/term/GO:0038026
biological_process	negative regulation of mitochondrial depolarization	Gene Ontology	GO:0051902	1	7	0.0410224	0.137501	BCL2	http://amigo.geneontology.org/amigo/term/GO:0051902
biological_process	ventricular compact myocardium morphogenesis	Gene Ontology	GO:0003223	1	7	0.0410224	0.137501	TGFBR3	http://amigo.geneontology.org/amigo/term/GO:0003223
biological_process	modulation by virus of host cellular process	Gene Ontology	GO:0019054	1	7	0.0410224	0.137501	KPNA3	http://amigo.geneontology.org/amigo/term/GO:0019054
biological_process	lymphoid progenitor cell differentiation	Gene Ontology	GO:0002320	1	7	0.0410224	0.137501	BCL2	http://amigo.geneontology.org/amigo/term/GO:0002320
biological_process	vascular endothelial growth factor production	Gene Ontology	GO:0010573	1	7	0.0410224	0.137501	IL6R	http://amigo.geneontology.org/amigo/term/GO:0010573
biological_process	apical junction assembly	Gene Ontology	GO:0043297	1	7	0.0410224	0.137501	CTNNA1	http://amigo.geneontology.org/amigo/term/GO:0043297
biological_process	response to methylmercury	Gene Ontology	GO:0051597	1	7	0.0410224	0.137501	CPOX	http://amigo.geneontology.org/amigo/term/GO:0051597
biological_process	embryonic retina morphogenesis in camera-type eye	Gene Ontology	GO:0060059	1	7	0.0410224	0.137501	HIPK2	http://amigo.geneontology.org/amigo/term/GO:0060059
biological_process	positive regulation of activation of Janus kinase activity	Gene Ontology	GO:0010536	1	7	0.0410224	0.137501	IL6R	http://amigo.geneontology.org/amigo/term/GO:0010536
biological_process	mating behavior	Gene Ontology	GO:0007617	1	7	0.0410224	0.137501	MAPK8IP2	http://amigo.geneontology.org/amigo/term/GO:0007617
biological_process	positive regulation of osteoblast differentiation	Gene Ontology	GO:0045669	2	60	0.0418172	0.137501	CEBPB|IL6R	http://amigo.geneontology.org/amigo/term/GO:0045669
biological_process	lipid transport	Gene Ontology	GO:0006869	2	61	0.0430432	0.137501	APOLD1|APOL1	http://amigo.geneontology.org/amigo/term/GO:0006869
biological_process	adenylate cyclase-modulating G protein-coupled receptor signaling pathway	Gene Ontology	GO:0007188	2	61	0.0430432	0.137501	ADRB2|GNAQ	http://amigo.geneontology.org/amigo/term/GO:0007188
biological_process	SMAD protein signal transduction	Gene Ontology	GO:0060395	2	61	0.0430432	0.137501	HIPK2|SMAD9	http://amigo.geneontology.org/amigo/term/GO:0060395
biological_process	protein ubiquitination	Gene Ontology	GO:0016567	6	486	0.0452606	0.137501	UBE2E1|KLHL2|WSB2|FBXO4|RNF20|RNF121	http://amigo.geneontology.org/amigo/term/GO:0016567
biological_process	protein dephosphorylation	Gene Ontology	GO:0006470	3	149	0.0457413	0.137501	SCP2|MTMR2|BCL2	http://amigo.geneontology.org/amigo/term/GO:0006470
biological_process	L-aspartate transmembrane transport	Gene Ontology	GO:0070778	1	8	0.046031	0.137501	SLC38A7	http://amigo.geneontology.org/amigo/term/GO:0070778
biological_process	T cell migration	Gene Ontology	GO:0072678	1	8	0.046031	0.137501	MSN	http://amigo.geneontology.org/amigo/term/GO:0072678
biological_process	tissue remodeling	Gene Ontology	GO:0048771	1	8	0.046031	0.137501	MMP14	http://amigo.geneontology.org/amigo/term/GO:0048771
biological_process	positive regulation of AMPA receptor activity	Gene Ontology	GO:2000969	1	8	0.046031	0.137501	ADRB2	http://amigo.geneontology.org/amigo/term/GO:2000969
biological_process	myelin assembly	Gene Ontology	GO:0032288	1	8	0.046031	0.137501	MTMR2	http://amigo.geneontology.org/amigo/term/GO:0032288
biological_process	glutamine transport	Gene Ontology	GO:0006868	1	8	0.046031	0.137501	SLC38A7	http://amigo.geneontology.org/amigo/term/GO:0006868
biological_process	telomere maintenance via telomere lengthening	Gene Ontology	GO:0010833	1	8	0.046031	0.137501	TERF2IP	http://amigo.geneontology.org/amigo/term/GO:0010833
biological_process	protein insertion into mitochondrial inner membrane	Gene Ontology	GO:0045039	1	8	0.046031	0.137501	AGK	http://amigo.geneontology.org/amigo/term/GO:0045039
biological_process	organ growth	Gene Ontology	GO:0035265	1	8	0.046031	0.137501	BCL2	http://amigo.geneontology.org/amigo/term/GO:0035265
biological_process	regulation of transmembrane transporter activity	Gene Ontology	GO:0022898	1	8	0.046031	0.137501	BCL2	http://amigo.geneontology.org/amigo/term/GO:0022898
biological_process	regulation of protein export from nucleus	Gene Ontology	GO:0046825	1	8	0.046031	0.137501	UHMK1	http://amigo.geneontology.org/amigo/term/GO:0046825
biological_process	gap junction assembly	Gene Ontology	GO:0016264	1	8	0.046031	0.137501	CTNNA1	http://amigo.geneontology.org/amigo/term/GO:0016264
biological_process	mitochondrion transport along microtubule	Gene Ontology	GO:0047497	1	8	0.046031	0.137501	MAP1B	http://amigo.geneontology.org/amigo/term/GO:0047497
biological_process	positive regulation of neuron projection arborization	Gene Ontology	GO:0150012	1	8	0.046031	0.137501	FZD4	http://amigo.geneontology.org/amigo/term/GO:0150012
biological_process	L-serine biosynthetic process	Gene Ontology	GO:0006564	1	8	0.046031	0.137501	SRR	http://amigo.geneontology.org/amigo/term/GO:0006564
biological_process	positive regulation of transcription from RNA polymerase II promoter involved in cellular response to chemical stimulus	Gene Ontology	GO:1901522	1	8	0.046031	0.137501	SMAD9	http://amigo.geneontology.org/amigo/term/GO:1901522
biological_process	response to prostaglandin E	Gene Ontology	GO:0034695	1	8	0.046031	0.137501	TGFBR3	http://amigo.geneontology.org/amigo/term/GO:0034695
biological_process	neurotransmitter catabolic process	Gene Ontology	GO:0042135	1	8	0.046031	0.137501	MAOA	http://amigo.geneontology.org/amigo/term/GO:0042135
biological_process	ossification involved in bone maturation	Gene Ontology	GO:0043931	1	8	0.046031	0.137501	SEMA4D	http://amigo.geneontology.org/amigo/term/GO:0043931
biological_process	cellular response to insulin-like growth factor stimulus	Gene Ontology	GO:1990314	1	8	0.046031	0.137501	CRK	http://amigo.geneontology.org/amigo/term/GO:1990314
biological_process	oxaloacetate metabolic process	Gene Ontology	GO:0006107	1	8	0.046031	0.137501	ACLY	http://amigo.geneontology.org/amigo/term/GO:0006107
biological_process	mammary gland epithelial cell proliferation	Gene Ontology	GO:0033598	1	8	0.046031	0.137501	CEBPB	http://amigo.geneontology.org/amigo/term/GO:0033598
biological_process	positive regulation by host of viral process	Gene Ontology	GO:0044794	1	8	0.046031	0.137501	CAV2	http://amigo.geneontology.org/amigo/term/GO:0044794
biological_process	response to inorganic substance	Gene Ontology	GO:0010035	1	8	0.046031	0.137501	MAP1B	http://amigo.geneontology.org/amigo/term/GO:0010035
biological_process	regulation of calcium ion transmembrane transport via high voltage-gated calcium channel	Gene Ontology	GO:1902514	1	8	0.046031	0.137501	CACNA2D1	http://amigo.geneontology.org/amigo/term/GO:1902514
biological_process	positive regulation of protein localization to early endosome	Gene Ontology	GO:1902966	1	8	0.046031	0.137501	MSN	http://amigo.geneontology.org/amigo/term/GO:1902966
biological_process	muscle organ morphogenesis	Gene Ontology	GO:0048644	1	8	0.046031	0.137501	LIF	http://amigo.geneontology.org/amigo/term/GO:0048644
biological_process	cardiolipin acyl-chain remodeling	Gene Ontology	GO:0035965	1	8	0.046031	0.137501	LCLAT1	http://amigo.geneontology.org/amigo/term/GO:0035965
biological_process	signal complex assembly	Gene Ontology	GO:0007172	1	8	0.046031	0.137501	MAPK8IP2	http://amigo.geneontology.org/amigo/term/GO:0007172
biological_process	dopamine catabolic process	Gene Ontology	GO:0042420	1	8	0.046031	0.137501	MAOA	http://amigo.geneontology.org/amigo/term/GO:0042420
biological_process	positive regulation of necrotic cell death	Gene Ontology	GO:0010940	1	8	0.046031	0.137501	SLC6A6	http://amigo.geneontology.org/amigo/term/GO:0010940
biological_process	negative regulation of mRNA polyadenylation	Gene Ontology	GO:1900364	1	8	0.046031	0.137501	RNF20	http://amigo.geneontology.org/amigo/term/GO:1900364
biological_process	peptidyl-lysine deacetylation	Gene Ontology	GO:0034983	1	8	0.046031	0.137501	HDAC9	http://amigo.geneontology.org/amigo/term/GO:0034983
biological_process	regulation of fatty acid metabolic process	Gene Ontology	GO:0019217	1	8	0.046031	0.137501	PRKAG2	http://amigo.geneontology.org/amigo/term/GO:0019217
biological_process	positive regulation of skeletal muscle fiber development	Gene Ontology	GO:0048743	1	8	0.046031	0.137501	BCL2	http://amigo.geneontology.org/amigo/term/GO:0048743
biological_process	leukemia inhibitory factor signaling pathway	Gene Ontology	GO:0048861	1	8	0.046031	0.137501	LIF	http://amigo.geneontology.org/amigo/term/GO:0048861
biological_process	positive regulation of collateral sprouting	Gene Ontology	GO:0048672	1	8	0.046031	0.137501	SEMA4D	http://amigo.geneontology.org/amigo/term/GO:0048672
biological_process	vesicle-mediated transport	Gene Ontology	GO:0016192	3	150	0.0464829	0.137501	VPS33A|NSF|AP1S3	http://amigo.geneontology.org/amigo/term/GO:0016192
biological_process	response to insulin	Gene Ontology	GO:0032868	2	65	0.0480784	0.137501	VGF|EGR1	http://amigo.geneontology.org/amigo/term/GO:0032868
biological_process	circadian regulation of gene expression	Gene Ontology	GO:0032922	2	66	0.0493693	0.137501	PER3|EGR1	http://amigo.geneontology.org/amigo/term/GO:0032922
biological_process	activation of protein kinase activity	Gene Ontology	GO:0032147	2	66	0.0493693	0.137501	PRKAG2|GPRC5A	http://amigo.geneontology.org/amigo/term/GO:0032147
biological_process	extracellular matrix disassembly	Gene Ontology	GO:0022617	2	66	0.0493693	0.137501	MMP14|MMP15	http://amigo.geneontology.org/amigo/term/GO:0022617
biological_process	negative regulation of organ growth	Gene Ontology	GO:0046621	1	9	0.0510136	0.137501	WWC1	http://amigo.geneontology.org/amigo/term/GO:0046621
biological_process	cellular response to arsenic-containing substance	Gene Ontology	GO:0071243	1	9	0.0510136	0.137501	HMOX1	http://amigo.geneontology.org/amigo/term/GO:0071243
biological_process	glycolipid biosynthetic process	Gene Ontology	GO:0009247	1	9	0.0510136	0.137501	B3GNT5	http://amigo.geneontology.org/amigo/term/GO:0009247
biological_process	adaptive thermogenesis	Gene Ontology	GO:1990845	1	9	0.0510136	0.137501	CPS1	http://amigo.geneontology.org/amigo/term/GO:1990845
biological_process	protein exit from endoplasmic reticulum	Gene Ontology	GO:0032527	1	9	0.0510136	0.137501	SURF4	http://amigo.geneontology.org/amigo/term/GO:0032527
biological_process	positive regulation of myotube differentiation	Gene Ontology	GO:0010831	1	9	0.0510136	0.137501	MMP14	http://amigo.geneontology.org/amigo/term/GO:0010831
biological_process	female meiotic nuclear division	Gene Ontology	GO:0007143	1	9	0.0510136	0.137501	EREG	http://amigo.geneontology.org/amigo/term/GO:0007143
biological_process	phototransduction, visible light	Gene Ontology	GO:0007603	1	9	0.0510136	0.137501	GNAQ	http://amigo.geneontology.org/amigo/term/GO:0007603
biological_process	positive regulation of actin filament depolymerization	Gene Ontology	GO:0030836	1	9	0.0510136	0.137501	CFL2	http://amigo.geneontology.org/amigo/term/GO:0030836
biological_process	iris morphogenesis	Gene Ontology	GO:0061072	1	9	0.0510136	0.137501	HIPK2	http://amigo.geneontology.org/amigo/term/GO:0061072
biological_process	tyrosine phosphorylation of STAT protein	Gene Ontology	GO:0007260	1	9	0.0510136	0.137501	LIF	http://amigo.geneontology.org/amigo/term/GO:0007260
biological_process	cotranslational protein targeting to membrane	Gene Ontology	GO:0006613	1	9	0.0510136	0.137501	SRPRA	http://amigo.geneontology.org/amigo/term/GO:0006613
biological_process	endothelial cell activation	Gene Ontology	GO:0042118	1	9	0.0510136	0.137501	APOLD1	http://amigo.geneontology.org/amigo/term/GO:0042118
biological_process	erythrocyte homeostasis	Gene Ontology	GO:0034101	1	9	0.0510136	0.137501	HMOX1	http://amigo.geneontology.org/amigo/term/GO:0034101
biological_process	positive regulation of blood vessel endothelial cell proliferation involved in sprouting angiogenesis	Gene Ontology	GO:1903589	1	9	0.0510136	0.137501	HMOX1	http://amigo.geneontology.org/amigo/term/GO:1903589
biological_process	Golgi to vacuole transport	Gene Ontology	GO:0006896	1	9	0.0510136	0.137501	AP3D1	http://amigo.geneontology.org/amigo/term/GO:0006896
biological_process	protoporphyrinogen IX biosynthetic process	Gene Ontology	GO:0006782	1	9	0.0510136	0.137501	CPOX	http://amigo.geneontology.org/amigo/term/GO:0006782
biological_process	ATF6-mediated unfolded protein response	Gene Ontology	GO:0036500	1	9	0.0510136	0.137501	MBTPS2	http://amigo.geneontology.org/amigo/term/GO:0036500
biological_process	response to UV-B	Gene Ontology	GO:0010224	1	9	0.0510136	0.137501	BCL2	http://amigo.geneontology.org/amigo/term/GO:0010224
biological_process	regulation of ATPase activity	Gene Ontology	GO:0043462	1	9	0.0510136	0.137501	TMEM64	http://amigo.geneontology.org/amigo/term/GO:0043462
biological_process	cellular response to testosterone stimulus	Gene Ontology	GO:0071394	1	9	0.0510136	0.137501	MSN	http://amigo.geneontology.org/amigo/term/GO:0071394
biological_process	positive regulation of protein acetylation	Gene Ontology	GO:1901985	1	9	0.0510136	0.137501	TERF2IP	http://amigo.geneontology.org/amigo/term/GO:1901985
biological_process	protein depalmitoylation	Gene Ontology	GO:0002084	1	9	0.0510136	0.137501	LYPLA2	http://amigo.geneontology.org/amigo/term/GO:0002084
biological_process	amelogenesis	Gene Ontology	GO:0097186	1	9	0.0510136	0.137501	ATF2	http://amigo.geneontology.org/amigo/term/GO:0097186
biological_process	cytolysis by host of symbiont cells	Gene Ontology	GO:0051838	1	9	0.0510136	0.137501	APOL1	http://amigo.geneontology.org/amigo/term/GO:0051838
biological_process	negative regulation of osteoblast proliferation	Gene Ontology	GO:0033689	1	9	0.0510136	0.137501	BCL2	http://amigo.geneontology.org/amigo/term/GO:0033689
biological_process	positive regulation of DNA-directed DNA polymerase activity	Gene Ontology	GO:1900264	1	9	0.0510136	0.137501	RFC5	http://amigo.geneontology.org/amigo/term/GO:1900264
biological_process	renal system process	Gene Ontology	GO:0003014	1	9	0.0510136	0.137501	BCL2	http://amigo.geneontology.org/amigo/term/GO:0003014
biological_process	craniofacial suture morphogenesis	Gene Ontology	GO:0097094	1	9	0.0510136	0.137501	MMP14	http://amigo.geneontology.org/amigo/term/GO:0097094
biological_process	glomerulus development	Gene Ontology	GO:0032835	1	9	0.0510136	0.137501	BCL2	http://amigo.geneontology.org/amigo/term/GO:0032835
biological_process	negative regulation of myelination	Gene Ontology	GO:0031642	1	9	0.0510136	0.137501	MTMR2	http://amigo.geneontology.org/amigo/term/GO:0031642
biological_process	sexual reproduction	Gene Ontology	GO:0019953	1	9	0.0510136	0.137501	VGF	http://amigo.geneontology.org/amigo/term/GO:0019953
biological_process	cell recognition	Gene Ontology	GO:0008037	1	9	0.0510136	0.137501	CADM1	http://amigo.geneontology.org/amigo/term/GO:0008037
biological_process	ovulation	Gene Ontology	GO:0030728	1	9	0.0510136	0.137501	EREG	http://amigo.geneontology.org/amigo/term/GO:0030728
biological_process	nucleotide metabolic process	Gene Ontology	GO:0009117	1	9	0.0510136	0.137501	PUDP	http://amigo.geneontology.org/amigo/term/GO:0009117
biological_process	regulation of DNA damage checkpoint	Gene Ontology	GO:2000001	1	9	0.0510136	0.137501	FBXO4	http://amigo.geneontology.org/amigo/term/GO:2000001
biological_process	negative regulation of cAMP-dependent protein kinase activity	Gene Ontology	GO:2000480	1	9	0.0510136	0.137501	PRKAG2	http://amigo.geneontology.org/amigo/term/GO:2000480
biological_process	positive regulation of tyrosine phosphorylation of STAT protein	Gene Ontology	GO:0042531	2	68	0.0519883	0.139905	LIF|IL6R	http://amigo.geneontology.org/amigo/term/GO:0042531
biological_process	mRNA processing	Gene Ontology	GO:0006397	3	158	0.0526284	0.140434	QKI|HNRNPA2B1|RPUSD3	http://amigo.geneontology.org/amigo/term/GO:0006397
biological_process	negative regulation of ERK1 and ERK2 cascade	Gene Ontology	GO:0070373	2	70	0.0546559	0.140434	LIF|SPRY4	http://amigo.geneontology.org/amigo/term/GO:0070373
biological_process	snRNA transcription by RNA polymerase II	Gene Ontology	GO:0042795	2	70	0.0546559	0.140434	ELL2|POU2F2	http://amigo.geneontology.org/amigo/term/GO:0042795
biological_process	positive regulation of protein binding	Gene Ontology	GO:0032092	2	70	0.0546559	0.140434	HIPK2|AKTIP	http://amigo.geneontology.org/amigo/term/GO:0032092
biological_process	glycerophospholipid biosynthetic process	Gene Ontology	GO:0046474	1	10	0.0559703	0.140434	AGK	http://amigo.geneontology.org/amigo/term/GO:0046474
biological_process	spermatid nucleus differentiation	Gene Ontology	GO:0007289	1	10	0.0559703	0.140434	AGFG1	http://amigo.geneontology.org/amigo/term/GO:0007289
biological_process	positive regulation of Arp2/3 complex-mediated actin nucleation	Gene Ontology	GO:2000601	1	10	0.0559703	0.140434	WASF3	http://amigo.geneontology.org/amigo/term/GO:2000601
biological_process	negative regulation of histone acetylation	Gene Ontology	GO:0035067	1	10	0.0559703	0.140434	SET	http://amigo.geneontology.org/amigo/term/GO:0035067
biological_process	cellular response to X-ray	Gene Ontology	GO:0071481	1	10	0.0559703	0.140434	NUCKS1	http://amigo.geneontology.org/amigo/term/GO:0071481
biological_process	Rap protein signal transduction	Gene Ontology	GO:0032486	1	10	0.0559703	0.140434	RAP2C	http://amigo.geneontology.org/amigo/term/GO:0032486
biological_process	RNA transport	Gene Ontology	GO:0050658	1	10	0.0559703	0.140434	HNRNPA2B1	http://amigo.geneontology.org/amigo/term/GO:0050658
biological_process	endosome to melanosome transport	Gene Ontology	GO:0035646	1	10	0.0559703	0.140434	AP3D1	http://amigo.geneontology.org/amigo/term/GO:0035646
biological_process	negative regulation of natural killer cell mediated cytotoxicity	Gene Ontology	GO:0045953	1	10	0.0559703	0.140434	CRK	http://amigo.geneontology.org/amigo/term/GO:0045953
biological_process	positive regulation of signal transduction	Gene Ontology	GO:0009967	1	10	0.0559703	0.140434	MAOA	http://amigo.geneontology.org/amigo/term/GO:0009967
biological_process	ear development	Gene Ontology	GO:0043583	1	10	0.0559703	0.140434	BCL2	http://amigo.geneontology.org/amigo/term/GO:0043583
biological_process	dopamine biosynthetic process	Gene Ontology	GO:0042416	1	10	0.0559703	0.140434	GCH1	http://amigo.geneontology.org/amigo/term/GO:0042416
biological_process	mitochondrial respiratory chain complex III assembly	Gene Ontology	GO:0034551	1	10	0.0559703	0.140434	C12orf73	http://amigo.geneontology.org/amigo/term/GO:0034551
biological_process	primary miRNA processing	Gene Ontology	GO:0031053	1	10	0.0559703	0.140434	HNRNPA2B1	http://amigo.geneontology.org/amigo/term/GO:0031053
biological_process	positive regulation of protein metabolic process	Gene Ontology	GO:0051247	1	10	0.0559703	0.140434	MTPN	http://amigo.geneontology.org/amigo/term/GO:0051247
biological_process	basement membrane assembly	Gene Ontology	GO:0070831	1	10	0.0559703	0.140434	NTN4	http://amigo.geneontology.org/amigo/term/GO:0070831
biological_process	negative regulation of hormone secretion	Gene Ontology	GO:0046888	1	10	0.0559703	0.140434	LIF	http://amigo.geneontology.org/amigo/term/GO:0046888
biological_process	pyrimidine nucleoside salvage	Gene Ontology	GO:0043097	1	10	0.0559703	0.140434	PUDP	http://amigo.geneontology.org/amigo/term/GO:0043097
biological_process	regulation of fatty acid biosynthetic process	Gene Ontology	GO:0042304	1	10	0.0559703	0.140434	PRKAG2	http://amigo.geneontology.org/amigo/term/GO:0042304
biological_process	positive regulation of endoplasmic reticulum stress-induced intrinsic apoptotic signaling pathway	Gene Ontology	GO:1902237	1	10	0.0559703	0.140434	PMAIP1	http://amigo.geneontology.org/amigo/term/GO:1902237
biological_process	regulation of RNA metabolic process	Gene Ontology	GO:0051252	1	10	0.0559703	0.140434	IGF2BP2	http://amigo.geneontology.org/amigo/term/GO:0051252
biological_process	regulation of BMP signaling pathway	Gene Ontology	GO:0030510	1	10	0.0559703	0.140434	FSTL1	http://amigo.geneontology.org/amigo/term/GO:0030510
biological_process	oxalate transport	Gene Ontology	GO:0019532	1	10	0.0559703	0.140434	SLC26A2	http://amigo.geneontology.org/amigo/term/GO:0019532
biological_process	response to dietary excess	Gene Ontology	GO:0002021	1	10	0.0559703	0.140434	VGF	http://amigo.geneontology.org/amigo/term/GO:0002021
biological_process	regulation of Rac protein signal transduction	Gene Ontology	GO:0035020	1	10	0.0559703	0.140434	CRK	http://amigo.geneontology.org/amigo/term/GO:0035020
biological_process	positive regulation of glucose metabolic process	Gene Ontology	GO:0010907	1	10	0.0559703	0.140434	PMAIP1	http://amigo.geneontology.org/amigo/term/GO:0010907
biological_process	negative regulation of protein phosphorylation	Gene Ontology	GO:0001933	2	71	0.0560075	0.140434	SCP2|TERF2IP	http://amigo.geneontology.org/amigo/term/GO:0001933
biological_process	ubiquitin-dependent ERAD pathway	Gene Ontology	GO:0030433	2	71	0.0560075	0.140434	FBXO17|RNF121	http://amigo.geneontology.org/amigo/term/GO:0030433
biological_process	aging	Gene Ontology	GO:0007568	3	163	0.0566582	0.141855	SRR|FBXO4|CTNNA1	http://amigo.geneontology.org/amigo/term/GO:0007568
biological_process	positive regulation of protein ubiquitination	Gene Ontology	GO:0031398	2	72	0.0573708	0.143427	ADRB2|FBXO4	http://amigo.geneontology.org/amigo/term/GO:0031398
biological_process	Ras protein signal transduction	Gene Ontology	GO:0007265	2	73	0.0587456	0.145145	SHOC2|GNB1	http://amigo.geneontology.org/amigo/term/GO:0007265
biological_process	negative regulation of transforming growth factor beta receptor signaling pathway	Gene Ontology	GO:0030512	2	74	0.0601318	0.145145	TGFBR3|CAV2	http://amigo.geneontology.org/amigo/term/GO:0030512
biological_process	vitamin D metabolic process	Gene Ontology	GO:0042359	1	11	0.0609012	0.145145	VDR	http://amigo.geneontology.org/amigo/term/GO:0042359
biological_process	positive regulation of histone deacetylation	Gene Ontology	GO:0031065	1	11	0.0609012	0.145145	JDP2	http://amigo.geneontology.org/amigo/term/GO:0031065
biological_process	positive regulation of astrocyte differentiation	Gene Ontology	GO:0048711	1	11	0.0609012	0.145145	LIF	http://amigo.geneontology.org/amigo/term/GO:0048711
biological_process	negative regulation of excitatory postsynaptic potential	Gene Ontology	GO:0090394	1	11	0.0609012	0.145145	MTMR2	http://amigo.geneontology.org/amigo/term/GO:0090394
biological_process	rhodopsin mediated signaling pathway	Gene Ontology	GO:0016056	1	11	0.0609012	0.145145	GNB1	http://amigo.geneontology.org/amigo/term/GO:0016056
biological_process	intracellular cholesterol transport	Gene Ontology	GO:0032367	1	11	0.0609012	0.145145	OSBPL2	http://amigo.geneontology.org/amigo/term/GO:0032367
biological_process	keratinocyte proliferation	Gene Ontology	GO:0043616	1	11	0.0609012	0.145145	EREG	http://amigo.geneontology.org/amigo/term/GO:0043616
biological_process	positive regulation of extrinsic apoptotic signaling pathway in absence of ligand	Gene Ontology	GO:2001241	1	11	0.0609012	0.145145	CTNNA1	http://amigo.geneontology.org/amigo/term/GO:2001241
biological_process	T cell mediated cytotoxicity	Gene Ontology	GO:0001913	1	11	0.0609012	0.145145	CADM1	http://amigo.geneontology.org/amigo/term/GO:0001913
biological_process	epithelial cell-cell adhesion	Gene Ontology	GO:0090136	1	11	0.0609012	0.145145	CTNNA1	http://amigo.geneontology.org/amigo/term/GO:0090136
biological_process	protein localization to chromosome, telomeric region	Gene Ontology	GO:0070198	1	11	0.0609012	0.145145	TERF2IP	http://amigo.geneontology.org/amigo/term/GO:0070198
biological_process	carnitine shuttle	Gene Ontology	GO:0006853	1	11	0.0609012	0.145145	PRKAG2	http://amigo.geneontology.org/amigo/term/GO:0006853
biological_process	negative regulation of hippo signaling	Gene Ontology	GO:0035331	1	11	0.0609012	0.145145	WWC1	http://amigo.geneontology.org/amigo/term/GO:0035331
biological_process	histone H4 deacetylation	Gene Ontology	GO:0070933	1	11	0.0609012	0.145145	HDAC9	http://amigo.geneontology.org/amigo/term/GO:0070933
biological_process	positive regulation of protein kinase A signaling	Gene Ontology	GO:0010739	1	11	0.0609012	0.145145	ADRB2	http://amigo.geneontology.org/amigo/term/GO:0010739
biological_process	regulation of osteoclast differentiation	Gene Ontology	GO:0045670	1	11	0.0609012	0.145145	CEBPB	http://amigo.geneontology.org/amigo/term/GO:0045670
biological_process	actin filament depolymerization	Gene Ontology	GO:0030042	1	11	0.0609012	0.145145	CFL2	http://amigo.geneontology.org/amigo/term/GO:0030042
biological_process	adenylate cyclase-activating dopamine receptor signaling pathway	Gene Ontology	GO:0007191	1	11	0.0609012	0.145145	GNB1	http://amigo.geneontology.org/amigo/term/GO:0007191
biological_process	protein targeting to ER	Gene Ontology	GO:0045047	1	11	0.0609012	0.145145	SRPRA	http://amigo.geneontology.org/amigo/term/GO:0045047
biological_process	neuromuscular process controlling posture	Gene Ontology	GO:0050884	1	11	0.0609012	0.145145	GCH1	http://amigo.geneontology.org/amigo/term/GO:0050884
biological_process	oxidation-reduction process	Gene Ontology	GO:0055114	6	525	0.0609783	0.145145	LBR|GFOD1|CPOX|MAOA|VDR|COX15	http://amigo.geneontology.org/amigo/term/GO:0055114
biological_process	response to endoplasmic reticulum stress	Gene Ontology	GO:0034976	2	75	0.0615291	0.14584	CEBPB|MBTPS2	http://amigo.geneontology.org/amigo/term/GO:0034976
biological_process	negative regulation of protein kinase activity	Gene Ontology	GO:0006469	2	75	0.0615291	0.14584	PRKAG2|GNAQ	http://amigo.geneontology.org/amigo/term/GO:0006469
biological_process	calcium ion transport	Gene Ontology	GO:0006816	2	75	0.0615291	0.14584	CACNA2D1|VDR	http://amigo.geneontology.org/amigo/term/GO:0006816
biological_process	response to drug	Gene Ontology	GO:0042493	4	280	0.0623591	0.147107	SRR|MAP1B|BLMH|BCL2	http://amigo.geneontology.org/amigo/term/GO:0042493
biological_process	sodium ion transport	Gene Ontology	GO:0006814	2	77	0.0643569	0.147107	SLC38A7|SGK1	http://amigo.geneontology.org/amigo/term/GO:0006814
biological_process	blood coagulation	Gene Ontology	GO:0007596	3	173	0.065142	0.147107	CAPZA1|GNAQ|TFPI2	http://amigo.geneontology.org/amigo/term/GO:0007596
biological_process	axonogenesis	Gene Ontology	GO:0007409	2	78	0.065787	0.147107	MAP1B|BCL2	http://amigo.geneontology.org/amigo/term/GO:0007409
biological_process	early endosome to Golgi transport	Gene Ontology	GO:0034498	1	12	0.0658064	0.147107	SURF4	http://amigo.geneontology.org/amigo/term/GO:0034498
biological_process	locomotor rhythm	Gene Ontology	GO:0045475	1	12	0.0658064	0.147107	EGR1	http://amigo.geneontology.org/amigo/term/GO:0045475
biological_process	calcium ion transport into cytosol	Gene Ontology	GO:0060402	1	12	0.0658064	0.147107	CACNA2D1	http://amigo.geneontology.org/amigo/term/GO:0060402
biological_process	positive regulation of DNA damage response, signal transduction by p53 class mediator	Gene Ontology	GO:0043517	1	12	0.0658064	0.147107	PMAIP1	http://amigo.geneontology.org/amigo/term/GO:0043517
biological_process	fatty-acyl-CoA biosynthetic process	Gene Ontology	GO:0046949	1	12	0.0658064	0.147107	ACLY	http://amigo.geneontology.org/amigo/term/GO:0046949
biological_process	aminoacyl-tRNA metabolism involved in translational fidelity	Gene Ontology	GO:0106074	1	12	0.0658064	0.147107	DTD2	http://amigo.geneontology.org/amigo/term/GO:0106074
biological_process	placenta blood vessel development	Gene Ontology	GO:0060674	1	12	0.0658064	0.147107	ARID1A	http://amigo.geneontology.org/amigo/term/GO:0060674
biological_process	positive regulation of podosome assembly	Gene Ontology	GO:0071803	1	12	0.0658064	0.147107	MSN	http://amigo.geneontology.org/amigo/term/GO:0071803
biological_process	positive regulation of extrinsic apoptotic signaling pathway via death domain receptors	Gene Ontology	GO:1902043	1	12	0.0658064	0.147107	PMAIP1	http://amigo.geneontology.org/amigo/term/GO:1902043
biological_process	diet induced thermogenesis	Gene Ontology	GO:0002024	1	12	0.0658064	0.147107	ADRB2	http://amigo.geneontology.org/amigo/term/GO:0002024
biological_process	gene silencing by miRNA	Gene Ontology	GO:0035195	1	12	0.0658064	0.147107	CNOT6	http://amigo.geneontology.org/amigo/term/GO:0035195
biological_process	regulation of telomere maintenance	Gene Ontology	GO:0032204	1	12	0.0658064	0.147107	TERF2IP	http://amigo.geneontology.org/amigo/term/GO:0032204
biological_process	regulation of glycogen biosynthetic process	Gene Ontology	GO:0005979	1	12	0.0658064	0.147107	PPP1R3F	http://amigo.geneontology.org/amigo/term/GO:0005979
biological_process	muscle cell differentiation	Gene Ontology	GO:0042692	1	12	0.0658064	0.147107	QKI	http://amigo.geneontology.org/amigo/term/GO:0042692
biological_process	cGMP biosynthetic process	Gene Ontology	GO:0006182	1	12	0.0658064	0.147107	GUCY1A1	http://amigo.geneontology.org/amigo/term/GO:0006182
biological_process	actin filament network formation	Gene Ontology	GO:0051639	1	12	0.0658064	0.147107	PLS1	http://amigo.geneontology.org/amigo/term/GO:0051639
biological_process	regulation of cell-matrix adhesion	Gene Ontology	GO:0001952	1	12	0.0658064	0.147107	BCL2	http://amigo.geneontology.org/amigo/term/GO:0001952
biological_process	negative regulation of mitochondrial membrane potential	Gene Ontology	GO:0010917	1	12	0.0658064	0.147107	PMAIP1	http://amigo.geneontology.org/amigo/term/GO:0010917
biological_process	cellular response to fluid shear stress	Gene Ontology	GO:0071498	1	12	0.0658064	0.147107	TFPI2	http://amigo.geneontology.org/amigo/term/GO:0071498
biological_process	head development	Gene Ontology	GO:0060322	1	12	0.0658064	0.147107	MMP14	http://amigo.geneontology.org/amigo/term/GO:0060322
biological_process	immunological synapse formation	Gene Ontology	GO:0001771	1	12	0.0658064	0.147107	MSN	http://amigo.geneontology.org/amigo/term/GO:0001771
biological_process	glycoprotein catabolic process	Gene Ontology	GO:0006516	1	12	0.0658064	0.147107	FBXO17	http://amigo.geneontology.org/amigo/term/GO:0006516
biological_process	neuron remodeling	Gene Ontology	GO:0016322	1	12	0.0658064	0.147107	NTN4	http://amigo.geneontology.org/amigo/term/GO:0016322
biological_process	negative regulation of peptidyl-tyrosine phosphorylation	Gene Ontology	GO:0050732	1	12	0.0658064	0.147107	SEMA4D	http://amigo.geneontology.org/amigo/term/GO:0050732
biological_process	negative regulation of canonical Wnt signaling pathway	Gene Ontology	GO:0090090	3	176	0.067795	0.149887	TMEM64|FZD4|EGR1	http://amigo.geneontology.org/amigo/term/GO:0090090
biological_process	cellular response to interleukin-1	Gene Ontology	GO:0071347	2	80	0.0686788	0.149887	CEBPB|NKX3-1	http://amigo.geneontology.org/amigo/term/GO:0071347
biological_process	positive regulation of protein phosphorylation	Gene Ontology	GO:0001934	3	178	0.0695906	0.149887	AKTIP|SEMA4D|NKX3-1	http://amigo.geneontology.org/amigo/term/GO:0001934
biological_process	cellular protein modification process	Gene Ontology	GO:0006464	2	81	0.0701402	0.149887	STK38|MMP15	http://amigo.geneontology.org/amigo/term/GO:0006464
biological_process	apoptotic process	Gene Ontology	GO:0006915	6	546	0.0706324	0.149887	PMAIP1|SGK1|AKTIP|HRK|BCL2|CADM1	http://amigo.geneontology.org/amigo/term/GO:0006915
biological_process	positive regulation of B cell differentiation	Gene Ontology	GO:0045579	1	13	0.0706862	0.149887	MMP14	http://amigo.geneontology.org/amigo/term/GO:0045579
biological_process	amino acid import across plasma membrane	Gene Ontology	GO:0089718	1	13	0.0706862	0.149887	SLC6A6	http://amigo.geneontology.org/amigo/term/GO:0089718
biological_process	positive regulation of macrophage differentiation	Gene Ontology	GO:0045651	1	13	0.0706862	0.149887	LIF	http://amigo.geneontology.org/amigo/term/GO:0045651
biological_process	response to arsenic-containing substance	Gene Ontology	GO:0046685	1	13	0.0706862	0.149887	CPOX	http://amigo.geneontology.org/amigo/term/GO:0046685
biological_process	positive regulation of response to DNA damage stimulus	Gene Ontology	GO:2001022	1	13	0.0706862	0.149887	NKX3-1	http://amigo.geneontology.org/amigo/term/GO:2001022
biological_process	mammary gland epithelial cell differentiation	Gene Ontology	GO:0060644	1	13	0.0706862	0.149887	CEBPB	http://amigo.geneontology.org/amigo/term/GO:0060644
biological_process	actin filament severing	Gene Ontology	GO:0051014	1	13	0.0706862	0.149887	CFL2	http://amigo.geneontology.org/amigo/term/GO:0051014
biological_process	cellular response to steroid hormone stimulus	Gene Ontology	GO:0071383	1	13	0.0706862	0.149887	NKX3-1	http://amigo.geneontology.org/amigo/term/GO:0071383
biological_process	cardiac epithelial to mesenchymal transition	Gene Ontology	GO:0060317	1	13	0.0706862	0.149887	TGFBR3	http://amigo.geneontology.org/amigo/term/GO:0060317
biological_process	regulation of insulin receptor signaling pathway	Gene Ontology	GO:0046626	1	13	0.0706862	0.149887	NUCKS1	http://amigo.geneontology.org/amigo/term/GO:0046626
biological_process	peptide metabolic process	Gene Ontology	GO:0006518	1	13	0.0706862	0.149887	DAP	http://amigo.geneontology.org/amigo/term/GO:0006518
biological_process	CDP-diacylglycerol biosynthetic process	Gene Ontology	GO:0016024	1	13	0.0706862	0.149887	LCLAT1	http://amigo.geneontology.org/amigo/term/GO:0016024
biological_process	nitric oxide biosynthetic process	Gene Ontology	GO:0006809	1	13	0.0706862	0.149887	GCH1	http://amigo.geneontology.org/amigo/term/GO:0006809
biological_process	cellular homeostasis	Gene Ontology	GO:0019725	1	13	0.0706862	0.149887	FBXO4	http://amigo.geneontology.org/amigo/term/GO:0019725
biological_process	regulation of cell adhesion mediated by integrin	Gene Ontology	GO:0033628	1	13	0.0706862	0.149887	CRK	http://amigo.geneontology.org/amigo/term/GO:0033628
biological_process	vesicle organization	Gene Ontology	GO:0016050	1	13	0.0706862	0.149887	CAV2	http://amigo.geneontology.org/amigo/term/GO:0016050
biological_process	oocyte development	Gene Ontology	GO:0048599	1	13	0.0706862	0.149887	BCL2	http://amigo.geneontology.org/amigo/term/GO:0048599
biological_process	positive regulation of leukocyte chemotaxis	Gene Ontology	GO:0002690	1	13	0.0706862	0.149887	IL6R	http://amigo.geneontology.org/amigo/term/GO:0002690
biological_process	positive regulation of epidermal growth factor-activated receptor activity	Gene Ontology	GO:0045741	1	13	0.0706862	0.149887	EREG	http://amigo.geneontology.org/amigo/term/GO:0045741
biological_process	activation of transmembrane receptor protein tyrosine kinase activity	Gene Ontology	GO:0007171	1	13	0.0706862	0.149887	ADRB2	http://amigo.geneontology.org/amigo/term/GO:0007171
biological_process	basement membrane organization	Gene Ontology	GO:0071711	1	13	0.0706862	0.149887	CAV2	http://amigo.geneontology.org/amigo/term/GO:0071711
biological_process	histone lysine methylation	Gene Ontology	GO:0034968	1	13	0.0706862	0.149887	N6AMT1	http://amigo.geneontology.org/amigo/term/GO:0034968
biological_process	regulation of cardiac muscle cell contraction	Gene Ontology	GO:0086004	1	13	0.0706862	0.149887	STC1	http://amigo.geneontology.org/amigo/term/GO:0086004
biological_process	pathway-restricted SMAD protein phosphorylation	Gene Ontology	GO:0060389	1	13	0.0706862	0.149887	TGFBR3	http://amigo.geneontology.org/amigo/term/GO:0060389
biological_process	response to carbohydrate	Gene Ontology	GO:0009743	1	13	0.0706862	0.149887	MAP1B	http://amigo.geneontology.org/amigo/term/GO:0009743
biological_process	positive regulation of catalytic activity	Gene Ontology	GO:0043085	2	82	0.0716118	0.151659	MMP15|BCL2	http://amigo.geneontology.org/amigo/term/GO:0043085
biological_process	regulation of protein stability	Gene Ontology	GO:0031647	2	83	0.0730934	0.153442	FBXO4|BCL2	http://amigo.geneontology.org/amigo/term/GO:0031647
biological_process	retrograde vesicle-mediated transport, Golgi to endoplasmic reticulum	Gene Ontology	GO:0006890	2	84	0.0745848	0.153442	SURF4|NSF	http://amigo.geneontology.org/amigo/term/GO:0006890
biological_process	cholesterol homeostasis	Gene Ontology	GO:0042632	2	84	0.0745848	0.153442	HDAC9|VDR	http://amigo.geneontology.org/amigo/term/GO:0042632
biological_process	negative regulation of epidermal growth factor-activated receptor activity	Gene Ontology	GO:0007175	1	14	0.0755406	0.153442	GPRC5A	http://amigo.geneontology.org/amigo/term/GO:0007175
biological_process	protein deacetylation	Gene Ontology	GO:0006476	1	14	0.0755406	0.153442	HDAC9	http://amigo.geneontology.org/amigo/term/GO:0006476
biological_process	intrinsic apoptotic signaling pathway in response to oxidative stress	Gene Ontology	GO:0008631	1	14	0.0755406	0.153442	BCL2	http://amigo.geneontology.org/amigo/term/GO:0008631
biological_process	positive regulation of receptor recycling	Gene Ontology	GO:0001921	1	14	0.0755406	0.153442	NSF	http://amigo.geneontology.org/amigo/term/GO:0001921
biological_process	intestinal absorption	Gene Ontology	GO:0050892	1	14	0.0755406	0.153442	VDR	http://amigo.geneontology.org/amigo/term/GO:0050892
biological_process	detection of visible light	Gene Ontology	GO:0009584	1	14	0.0755406	0.153442	ELOVL4	http://amigo.geneontology.org/amigo/term/GO:0009584
biological_process	sensory perception of taste	Gene Ontology	GO:0050909	1	14	0.0755406	0.153442	GNB1	http://amigo.geneontology.org/amigo/term/GO:0050909
biological_process	positive regulation of cellular protein catabolic process	Gene Ontology	GO:1903364	1	14	0.0755406	0.153442	MSN	http://amigo.geneontology.org/amigo/term/GO:1903364
biological_process	lipid biosynthetic process	Gene Ontology	GO:0008610	1	14	0.0755406	0.153442	ACLY	http://amigo.geneontology.org/amigo/term/GO:0008610
biological_process	secondary palate development	Gene Ontology	GO:0062009	1	14	0.0755406	0.153442	TGFBR3	http://amigo.geneontology.org/amigo/term/GO:0062009
biological_process	cardiac muscle cell proliferation	Gene Ontology	GO:0060038	1	14	0.0755406	0.153442	TGFBR3	http://amigo.geneontology.org/amigo/term/GO:0060038
biological_process	negative regulation of calcium ion transport	Gene Ontology	GO:0051926	1	14	0.0755406	0.153442	STC1	http://amigo.geneontology.org/amigo/term/GO:0051926
biological_process	DNA damage response, signal transduction by p53 class mediator resulting in transcription of p21 class mediator	Gene Ontology	GO:0006978	1	14	0.0755406	0.153442	HIPK2	http://amigo.geneontology.org/amigo/term/GO:0006978
biological_process	digestive tract morphogenesis	Gene Ontology	GO:0048546	1	14	0.0755406	0.153442	BCL2	http://amigo.geneontology.org/amigo/term/GO:0048546
biological_process	trophoblast giant cell differentiation	Gene Ontology	GO:0060707	1	14	0.0755406	0.153442	LIF	http://amigo.geneontology.org/amigo/term/GO:0060707
biological_process	regulation of store-operated calcium entry	Gene Ontology	GO:2001256	1	14	0.0755406	0.153442	STC2	http://amigo.geneontology.org/amigo/term/GO:2001256
biological_process	striated muscle cell differentiation	Gene Ontology	GO:0051146	1	14	0.0755406	0.153442	MTPN	http://amigo.geneontology.org/amigo/term/GO:0051146
biological_process	endothelial cell morphogenesis	Gene Ontology	GO:0001886	1	14	0.0755406	0.153442	STC1	http://amigo.geneontology.org/amigo/term/GO:0001886
biological_process	negative regulation of keratinocyte proliferation	Gene Ontology	GO:0010839	1	14	0.0755406	0.153442	VDR	http://amigo.geneontology.org/amigo/term/GO:0010839
biological_process	positive regulation of phosphatidylinositol 3-kinase signaling	Gene Ontology	GO:0014068	2	86	0.0775968	0.155941	SEMA4D|NKX3-1	http://amigo.geneontology.org/amigo/term/GO:0014068
biological_process	activation of cysteine-type endopeptidase activity involved in apoptotic process	Gene Ontology	GO:0006919	2	86	0.0775968	0.155941	PMAIP1|NKX3-1	http://amigo.geneontology.org/amigo/term/GO:0006919
biological_process	endoplasmic reticulum to Golgi vesicle-mediated transport	Gene Ontology	GO:0006888	3	188	0.0788862	0.155941	CAPZA1|TMED4|NSF	http://amigo.geneontology.org/amigo/term/GO:0006888
biological_process	Wnt signaling pathway	Gene Ontology	GO:0016055	3	189	0.0798443	0.155941	TMEM198|GID8|FZD4	http://amigo.geneontology.org/amigo/term/GO:0016055
biological_process	negative regulation of cell migration involved in sprouting angiogenesis	Gene Ontology	GO:0090051	1	15	0.0803698	0.155941	CARD10	http://amigo.geneontology.org/amigo/term/GO:0090051
biological_process	intra-S DNA damage checkpoint	Gene Ontology	GO:0031573	1	15	0.0803698	0.155941	ATF2	http://amigo.geneontology.org/amigo/term/GO:0031573
biological_process	cellular response to thyroid hormone stimulus	Gene Ontology	GO:0097067	1	15	0.0803698	0.155941	SMAP2	http://amigo.geneontology.org/amigo/term/GO:0097067
biological_process	L-glutamate transmembrane transport	Gene Ontology	GO:0015813	1	15	0.0803698	0.155941	SLC38A7	http://amigo.geneontology.org/amigo/term/GO:0015813
biological_process	lipid phosphorylation	Gene Ontology	GO:0046834	1	15	0.0803698	0.155941	AGK	http://amigo.geneontology.org/amigo/term/GO:0046834
biological_process	adenylate cyclase-activating adrenergic receptor signaling pathway	Gene Ontology	GO:0071880	1	15	0.0803698	0.155941	ADRB2	http://amigo.geneontology.org/amigo/term/GO:0071880
biological_process	heart trabecula formation	Gene Ontology	GO:0060347	1	15	0.0803698	0.155941	TGFBR3	http://amigo.geneontology.org/amigo/term/GO:0060347
biological_process	positive regulation of protein processing	Gene Ontology	GO:0010954	1	15	0.0803698	0.155941	MMP14	http://amigo.geneontology.org/amigo/term/GO:0010954
biological_process	embryonic camera-type eye morphogenesis	Gene Ontology	GO:0048596	1	15	0.0803698	0.155941	HIPK2	http://amigo.geneontology.org/amigo/term/GO:0048596
biological_process	telomere capping	Gene Ontology	GO:0016233	1	15	0.0803698	0.155941	TERF2IP	http://amigo.geneontology.org/amigo/term/GO:0016233
biological_process	negative regulation of macroautophagy	Gene Ontology	GO:0016242	1	15	0.0803698	0.155941	HMOX1	http://amigo.geneontology.org/amigo/term/GO:0016242
biological_process	animal organ development	Gene Ontology	GO:0048513	1	15	0.0803698	0.155941	SPRY4	http://amigo.geneontology.org/amigo/term/GO:0048513
biological_process	positive regulation of cell adhesion mediated by integrin	Gene Ontology	GO:0033630	1	15	0.0803698	0.155941	LIF	http://amigo.geneontology.org/amigo/term/GO:0033630
biological_process	negative regulation of endocytosis	Gene Ontology	GO:0045806	1	15	0.0803698	0.155941	MTMR2	http://amigo.geneontology.org/amigo/term/GO:0045806
biological_process	formation of cytoplasmic translation initiation complex	Gene Ontology	GO:0001732	1	15	0.0803698	0.155941	EIF3CL	http://amigo.geneontology.org/amigo/term/GO:0001732
biological_process	cellular lipid metabolic process	Gene Ontology	GO:0044255	1	15	0.0803698	0.155941	CPS1	http://amigo.geneontology.org/amigo/term/GO:0044255
biological_process	establishment of endothelial intestinal barrier	Gene Ontology	GO:0090557	1	15	0.0803698	0.155941	RAP2C	http://amigo.geneontology.org/amigo/term/GO:0090557
biological_process	cellular response to nitric oxide	Gene Ontology	GO:0071732	1	16	0.0851739	0.159406	CRK	http://amigo.geneontology.org/amigo/term/GO:0071732
biological_process	calcium ion import across plasma membrane	Gene Ontology	GO:0098703	1	16	0.0851739	0.159406	CACNA2D1	http://amigo.geneontology.org/amigo/term/GO:0098703
biological_process	anterograde synaptic vesicle transport	Gene Ontology	GO:0048490	1	16	0.0851739	0.159406	AP3D1	http://amigo.geneontology.org/amigo/term/GO:0048490
biological_process	rRNA catabolic process	Gene Ontology	GO:0016075	1	16	0.0851739	0.159406	SLFN11	http://amigo.geneontology.org/amigo/term/GO:0016075
biological_process	inositol phosphate dephosphorylation	Gene Ontology	GO:0046855	1	16	0.0851739	0.159406	MTMR2	http://amigo.geneontology.org/amigo/term/GO:0046855
biological_process	definitive hemopoiesis	Gene Ontology	GO:0060216	1	16	0.0851739	0.159406	TGFBR3	http://amigo.geneontology.org/amigo/term/GO:0060216
biological_process	negative regulation of intrinsic apoptotic signaling pathway in response to DNA damage by p53 class mediator	Gene Ontology	GO:1902166	1	16	0.0851739	0.159406	BCL2	http://amigo.geneontology.org/amigo/term/GO:1902166
biological_process	histone H2A acetylation	Gene Ontology	GO:0043968	1	16	0.0851739	0.159406	SMAP2	http://amigo.geneontology.org/amigo/term/GO:0043968
biological_process	cardiac muscle cell action potential involved in contraction	Gene Ontology	GO:0086002	1	16	0.0851739	0.159406	CACNA2D1	http://amigo.geneontology.org/amigo/term/GO:0086002
biological_process	estrous cycle	Gene Ontology	GO:0044849	1	16	0.0851739	0.159406	EGR1	http://amigo.geneontology.org/amigo/term/GO:0044849
biological_process	negative regulation of wound healing	Gene Ontology	GO:0061045	1	16	0.0851739	0.159406	CRK	http://amigo.geneontology.org/amigo/term/GO:0061045
biological_process	maturation of SSU-rRNA	Gene Ontology	GO:0030490	1	16	0.0851739	0.159406	LSM6	http://amigo.geneontology.org/amigo/term/GO:0030490
biological_process	protein targeting to vacuole	Gene Ontology	GO:0006623	1	16	0.0851739	0.159406	AP3D1	http://amigo.geneontology.org/amigo/term/GO:0006623
biological_process	glutamate receptor signaling pathway	Gene Ontology	GO:0007215	1	16	0.0851739	0.159406	GNAQ	http://amigo.geneontology.org/amigo/term/GO:0007215
biological_process	regulation of signaling receptor activity	Gene Ontology	GO:0010469	1	16	0.0851739	0.159406	MAPK8IP2	http://amigo.geneontology.org/amigo/term/GO:0010469
biological_process	regulation of dendrite development	Gene Ontology	GO:0050773	1	16	0.0851739	0.159406	CRK	http://amigo.geneontology.org/amigo/term/GO:0050773
biological_process	negative regulation of fibroblast growth factor receptor signaling pathway	Gene Ontology	GO:0040037	1	16	0.0851739	0.159406	SPRY4	http://amigo.geneontology.org/amigo/term/GO:0040037
biological_process	cellular response to prostaglandin E stimulus	Gene Ontology	GO:0071380	1	16	0.0851739	0.159406	GNB1	http://amigo.geneontology.org/amigo/term/GO:0071380
biological_process	SCF-dependent proteasomal ubiquitin-dependent protein catabolic process	Gene Ontology	GO:0031146	2	92	0.086855	0.162242	FBXO4|FBXO17	http://amigo.geneontology.org/amigo/term/GO:0031146
biological_process	macroautophagy	Gene Ontology	GO:0016236	2	93	0.088429	0.162242	STAM2|PRKAG2	http://amigo.geneontology.org/amigo/term/GO:0016236
biological_process	positive regulation of TORC1 signaling	Gene Ontology	GO:1904263	1	17	0.089953	0.162242	PIP4P1	http://amigo.geneontology.org/amigo/term/GO:1904263
biological_process	negative regulation of cell-substrate adhesion	Gene Ontology	GO:0010812	1	17	0.089953	0.162242	FZD4	http://amigo.geneontology.org/amigo/term/GO:0010812
biological_process	regulation of mitotic spindle organization	Gene Ontology	GO:0060236	1	17	0.089953	0.162242	PSRC1	http://amigo.geneontology.org/amigo/term/GO:0060236
biological_process	activation of NF-kappaB-inducing kinase activity	Gene Ontology	GO:0007250	1	17	0.089953	0.162242	CARD10	http://amigo.geneontology.org/amigo/term/GO:0007250
biological_process	microvillus assembly	Gene Ontology	GO:0030033	1	17	0.089953	0.162242	RAP2C	http://amigo.geneontology.org/amigo/term/GO:0030033
biological_process	positive regulation of calcium ion import	Gene Ontology	GO:0090280	1	17	0.089953	0.162242	STC1	http://amigo.geneontology.org/amigo/term/GO:0090280
biological_process	cellular respiration	Gene Ontology	GO:0045333	1	17	0.089953	0.162242	COX15	http://amigo.geneontology.org/amigo/term/GO:0045333
biological_process	positive regulation by host of viral transcription	Gene Ontology	GO:0043923	1	17	0.089953	0.162242	NUCKS1	http://amigo.geneontology.org/amigo/term/GO:0043923
biological_process	positive regulation of keratinocyte differentiation	Gene Ontology	GO:0045618	1	17	0.089953	0.162242	VDR	http://amigo.geneontology.org/amigo/term/GO:0045618
biological_process	mitotic cell cycle arrest	Gene Ontology	GO:0071850	1	17	0.089953	0.162242	NKX3-1	http://amigo.geneontology.org/amigo/term/GO:0071850
biological_process	sulfate transmembrane transport	Gene Ontology	GO:1902358	1	17	0.089953	0.162242	SLC26A2	http://amigo.geneontology.org/amigo/term/GO:1902358
biological_process	mitochondrial fusion	Gene Ontology	GO:0008053	1	17	0.089953	0.162242	MIGA1	http://amigo.geneontology.org/amigo/term/GO:0008053
biological_process	negative regulation of protein localization to nucleus	Gene Ontology	GO:1900181	1	17	0.089953	0.162242	FBXO4	http://amigo.geneontology.org/amigo/term/GO:1900181
biological_process	positive regulation of mitochondrial translation	Gene Ontology	GO:0070131	1	17	0.089953	0.162242	RPUSD3	http://amigo.geneontology.org/amigo/term/GO:0070131
biological_process	establishment of epithelial cell apical/basal polarity	Gene Ontology	GO:0045198	1	17	0.089953	0.162242	MSN	http://amigo.geneontology.org/amigo/term/GO:0045198
biological_process	negative regulation of anoikis	Gene Ontology	GO:2000811	1	17	0.089953	0.162242	BCL2	http://amigo.geneontology.org/amigo/term/GO:2000811
biological_process	negative regulation of ubiquitin-dependent protein catabolic process	Gene Ontology	GO:2000059	1	17	0.089953	0.162242	HIPK2	http://amigo.geneontology.org/amigo/term/GO:2000059
biological_process	endoplasmic reticulum calcium ion homeostasis	Gene Ontology	GO:0032469	1	17	0.089953	0.162242	BCL2	http://amigo.geneontology.org/amigo/term/GO:0032469
biological_process	response to pain	Gene Ontology	GO:0048265	1	17	0.089953	0.162242	GCH1	http://amigo.geneontology.org/amigo/term/GO:0048265
biological_process	defense response to virus	Gene Ontology	GO:0051607	3	200	0.0907123	0.163437	PMAIP1|SLFN11|BCL2	http://amigo.geneontology.org/amigo/term/GO:0051607
biological_process	protein phosphorylation	Gene Ontology	GO:0006468	5	451	0.0918238	0.165263	ITPKA|STK38|PRKAG2|SGK1|HIPK2	http://amigo.geneontology.org/amigo/term/GO:0006468
biological_process	negative regulation of DNA replication	Gene Ontology	GO:0008156	1	18	0.0947072	0.166556	SLFN11	http://amigo.geneontology.org/amigo/term/GO:0008156
biological_process	positive regulation of stress-activated MAPK cascade	Gene Ontology	GO:0032874	1	18	0.0947072	0.166556	MAPK8IP2	http://amigo.geneontology.org/amigo/term/GO:0032874
biological_process	pharyngeal system development	Gene Ontology	GO:0060037	1	18	0.0947072	0.166556	NKX3-1	http://amigo.geneontology.org/amigo/term/GO:0060037
biological_process	tRNA processing	Gene Ontology	GO:0008033	1	18	0.0947072	0.166556	LSM6	http://amigo.geneontology.org/amigo/term/GO:0008033
biological_process	cell junction assembly	Gene Ontology	GO:0034329	1	18	0.0947072	0.166556	CAPZA1	http://amigo.geneontology.org/amigo/term/GO:0034329
biological_process	skeletal muscle tissue regeneration	Gene Ontology	GO:0043403	1	18	0.0947072	0.166556	MTPN	http://amigo.geneontology.org/amigo/term/GO:0043403
biological_process	negative regulation of focal adhesion assembly	Gene Ontology	GO:0051895	1	18	0.0947072	0.166556	MMP14	http://amigo.geneontology.org/amigo/term/GO:0051895
biological_process	action potential	Gene Ontology	GO:0001508	1	18	0.0947072	0.166556	GNAQ	http://amigo.geneontology.org/amigo/term/GO:0001508
biological_process	mitochondrial electron transport, cytochrome c to oxygen	Gene Ontology	GO:0006123	1	18	0.0947072	0.166556	COX15	http://amigo.geneontology.org/amigo/term/GO:0006123
biological_process	acrosome assembly	Gene Ontology	GO:0001675	1	18	0.0947072	0.166556	AGFG1	http://amigo.geneontology.org/amigo/term/GO:0001675
biological_process	regulation of sodium ion transport	Gene Ontology	GO:0002028	1	18	0.0947072	0.166556	ADRB2	http://amigo.geneontology.org/amigo/term/GO:0002028
biological_process	phosphatidylinositol acyl-chain remodeling	Gene Ontology	GO:0036149	1	18	0.0947072	0.166556	LCLAT1	http://amigo.geneontology.org/amigo/term/GO:0036149
biological_process	establishment of endothelial barrier	Gene Ontology	GO:0061028	1	18	0.0947072	0.166556	MSN	http://amigo.geneontology.org/amigo/term/GO:0061028
biological_process	positive regulation of transcription of Notch receptor target	Gene Ontology	GO:0007221	1	18	0.0947072	0.166556	WWC1	http://amigo.geneontology.org/amigo/term/GO:0007221
biological_process	interleukin-6-mediated signaling pathway	Gene Ontology	GO:0070102	1	18	0.0947072	0.166556	IL6R	http://amigo.geneontology.org/amigo/term/GO:0070102
biological_process	negative regulation of vascular associated smooth muscle cell proliferation	Gene Ontology	GO:1904706	1	18	0.0947072	0.166556	HMOX1	http://amigo.geneontology.org/amigo/term/GO:1904706
biological_process	NLS-bearing protein import into nucleus	Gene Ontology	GO:0006607	1	18	0.0947072	0.166556	KPNA3	http://amigo.geneontology.org/amigo/term/GO:0006607
biological_process	positive regulation of cold-induced thermogenesis	Gene Ontology	GO:0120162	2	97	0.0948088	0.166556	CEBPB|ADRB2	http://amigo.geneontology.org/amigo/term/GO:0120162
biological_process	cellular response to leukemia inhibitory factor	Gene Ontology	GO:1990830	2	97	0.0948088	0.166556	KAT6B|FZD4	http://amigo.geneontology.org/amigo/term/GO:1990830
biological_process	viral process	Gene Ontology	GO:0016032	5	456	0.0950698	0.166841	MSN|CALCOCO2|SET|HNRNPA2B1|CADM1	http://amigo.geneontology.org/amigo/term/GO:0016032
biological_process	biological_process	Gene Ontology	GO:0008150	6	594	0.0958149	0.167974	PRRG4|STRN4|SMAP2|ACTR3B|PUDP|MINDY2	http://amigo.geneontology.org/amigo/term/GO:0008150
biological_process	chloride transmembrane transport	Gene Ontology	GO:1902476	2	98	0.096424	0.168344	SLC26A2|APOL1	http://amigo.geneontology.org/amigo/term/GO:1902476
biological_process	antigen processing and presentation of exogenous peptide antigen via MHC class II	Gene Ontology	GO:0019886	2	98	0.096424	0.168344	CAPZA1|AP1S3	http://amigo.geneontology.org/amigo/term/GO:0019886
biological_process	peptidyl-tyrosine dephosphorylation	Gene Ontology	GO:0035335	2	99	0.0980471	0.169403	ACP1|MTMR2	http://amigo.geneontology.org/amigo/term/GO:0035335
biological_process	nitric oxide mediated signal transduction	Gene Ontology	GO:0007263	1	19	0.0994368	0.169403	GUCY1A1	http://amigo.geneontology.org/amigo/term/GO:0007263
biological_process	platelet formation	Gene Ontology	GO:0030220	1	19	0.0994368	0.169403	VPS33A	http://amigo.geneontology.org/amigo/term/GO:0030220
biological_process	protein import into mitochondrial matrix	Gene Ontology	GO:0030150	1	19	0.0994368	0.169403	GRPEL2	http://amigo.geneontology.org/amigo/term/GO:0030150
biological_process	positive regulation of bone resorption	Gene Ontology	GO:0045780	1	19	0.0994368	0.169403	TMEM64	http://amigo.geneontology.org/amigo/term/GO:0045780
biological_process	response to vitamin A	Gene Ontology	GO:0033189	1	19	0.0994368	0.169403	MAP1B	http://amigo.geneontology.org/amigo/term/GO:0033189
biological_process	regulation of double-strand break repair via homologous recombination	Gene Ontology	GO:0010569	1	19	0.0994368	0.169403	TERF2IP	http://amigo.geneontology.org/amigo/term/GO:0010569
biological_process	positive regulation of macrophage chemotaxis	Gene Ontology	GO:0010759	1	19	0.0994368	0.169403	AKIRIN1	http://amigo.geneontology.org/amigo/term/GO:0010759
biological_process	membrane protein intracellular domain proteolysis	Gene Ontology	GO:0031293	1	19	0.0994368	0.169403	MBTPS2	http://amigo.geneontology.org/amigo/term/GO:0031293
biological_process	response to lead ion	Gene Ontology	GO:0010288	1	19	0.0994368	0.169403	CPOX	http://amigo.geneontology.org/amigo/term/GO:0010288
biological_process	cellular amino acid metabolic process	Gene Ontology	GO:0006520	1	19	0.0994368	0.169403	CPS1	http://amigo.geneontology.org/amigo/term/GO:0006520
biological_process	regulation of protein localization to plasma membrane	Gene Ontology	GO:1903076	1	19	0.0994368	0.169403	MMP14	http://amigo.geneontology.org/amigo/term/GO:1903076
biological_process	cholesterol transport	Gene Ontology	GO:0030301	1	19	0.0994368	0.169403	OSBPL2	http://amigo.geneontology.org/amigo/term/GO:0030301
biological_process	negative regulation of ossification	Gene Ontology	GO:0030279	1	19	0.0994368	0.169403	BCL2	http://amigo.geneontology.org/amigo/term/GO:0030279
biological_process	positive regulation of myelination	Gene Ontology	GO:0031643	1	19	0.0994368	0.169403	WASF3	http://amigo.geneontology.org/amigo/term/GO:0031643
biological_process	cellular response to peptide hormone stimulus	Gene Ontology	GO:0071375	1	19	0.0994368	0.169403	MAP1B	http://amigo.geneontology.org/amigo/term/GO:0071375
biological_process	telomere maintenance via telomerase	Gene Ontology	GO:0007004	1	19	0.0994368	0.169403	TERF2IP	http://amigo.geneontology.org/amigo/term/GO:0007004
biological_process	positive regulation of peptidyl-serine phosphorylation of STAT protein	Gene Ontology	GO:0033141	1	19	0.0994368	0.169403	LIF	http://amigo.geneontology.org/amigo/term/GO:0033141
biological_process	response to osmotic stress	Gene Ontology	GO:0006970	1	19	0.0994368	0.169403	ATF2	http://amigo.geneontology.org/amigo/term/GO:0006970
biological_process	positive regulation of chemokine production	Gene Ontology	GO:0032722	1	19	0.0994368	0.169403	IL6R	http://amigo.geneontology.org/amigo/term/GO:0032722
biological_process	ion transport	Gene Ontology	GO:0006811	2	100	0.0996779	0.169472	SLC22A23|SLC26A2	http://amigo.geneontology.org/amigo/term/GO:0006811
biological_process	negative regulation of gene expression	Gene Ontology	GO:0010629	3	210	0.101096	0.171396	STC2|VDR|NKX3-1	http://amigo.geneontology.org/amigo/term/GO:0010629
biological_process	mRNA export from nucleus	Gene Ontology	GO:0006406	2	101	0.101316	0.171396	HNRNPA2B1|AGFG1	http://amigo.geneontology.org/amigo/term/GO:0006406
biological_process	phosphorylation	Gene Ontology	GO:0016310	2	101	0.101316	0.171396	PPIP5K2|AGK	http://amigo.geneontology.org/amigo/term/GO:0016310
biological_process	platelet activation	Gene Ontology	GO:0030168	2	102	0.102962	0.171539	GNB1|GNAQ	http://amigo.geneontology.org/amigo/term/GO:0030168
biological_process	embryonic placenta development	Gene Ontology	GO:0001892	1	20	0.104142	0.171539	CEBPB	http://amigo.geneontology.org/amigo/term/GO:0001892
biological_process	oocyte maturation	Gene Ontology	GO:0001556	1	20	0.104142	0.171539	EREG	http://amigo.geneontology.org/amigo/term/GO:0001556
biological_process	positive regulation of heart rate	Gene Ontology	GO:0010460	1	20	0.104142	0.171539	GCH1	http://amigo.geneontology.org/amigo/term/GO:0010460
biological_process	regulation of bone mineralization	Gene Ontology	GO:0030500	1	20	0.104142	0.171539	VDR	http://amigo.geneontology.org/amigo/term/GO:0030500
biological_process	cellular glucose homeostasis	Gene Ontology	GO:0001678	1	20	0.104142	0.171539	NUCKS1	http://amigo.geneontology.org/amigo/term/GO:0001678
biological_process	barbed-end actin filament capping	Gene Ontology	GO:0051016	1	20	0.104142	0.171539	CAPZA1	http://amigo.geneontology.org/amigo/term/GO:0051016
biological_process	vasodilation	Gene Ontology	GO:0042311	1	20	0.104142	0.171539	GCH1	http://amigo.geneontology.org/amigo/term/GO:0042311
biological_process	positive regulation of cardiac muscle hypertrophy	Gene Ontology	GO:0010613	1	20	0.104142	0.171539	MTPN	http://amigo.geneontology.org/amigo/term/GO:0010613
biological_process	intermediate filament organization	Gene Ontology	GO:0045109	1	20	0.104142	0.171539	AGFG1	http://amigo.geneontology.org/amigo/term/GO:0045109
biological_process	positive regulation of blood vessel diameter	Gene Ontology	GO:0097755	1	20	0.104142	0.171539	HMOX1	http://amigo.geneontology.org/amigo/term/GO:0097755
biological_process	protein localization to membrane	Gene Ontology	GO:0072657	1	20	0.104142	0.171539	AP3D1	http://amigo.geneontology.org/amigo/term/GO:0072657
biological_process	regulation of ventricular cardiac muscle cell membrane repolarization	Gene Ontology	GO:0060307	1	20	0.104142	0.171539	CACNA2D1	http://amigo.geneontology.org/amigo/term/GO:0060307
biological_process	error-prone translesion synthesis	Gene Ontology	GO:0042276	1	20	0.104142	0.171539	RFC5	http://amigo.geneontology.org/amigo/term/GO:0042276
biological_process	positive regulation of dendritic spine morphogenesis	Gene Ontology	GO:0061003	1	20	0.104142	0.171539	ITPKA	http://amigo.geneontology.org/amigo/term/GO:0061003
biological_process	intracellular estrogen receptor signaling pathway	Gene Ontology	GO:0030520	1	20	0.104142	0.171539	ARID1A	http://amigo.geneontology.org/amigo/term/GO:0030520
biological_process	response to estradiol	Gene Ontology	GO:0032355	2	105	0.107944	0.176159	MMP15|MAP1B	http://amigo.geneontology.org/amigo/term/GO:0032355
biological_process	positive regulation of nitric-oxide synthase activity	Gene Ontology	GO:0051000	1	21	0.108822	0.176159	GCH1	http://amigo.geneontology.org/amigo/term/GO:0051000
biological_process	B cell homeostasis	Gene Ontology	GO:0001782	1	21	0.108822	0.176159	BCL2	http://amigo.geneontology.org/amigo/term/GO:0001782
biological_process	melanocyte differentiation	Gene Ontology	GO:0030318	1	21	0.108822	0.176159	BCL2	http://amigo.geneontology.org/amigo/term/GO:0030318
biological_process	error-free translesion synthesis	Gene Ontology	GO:0070987	1	21	0.108822	0.176159	RFC5	http://amigo.geneontology.org/amigo/term/GO:0070987
biological_process	cardiac muscle cell differentiation	Gene Ontology	GO:0055007	1	21	0.108822	0.176159	ARID1A	http://amigo.geneontology.org/amigo/term/GO:0055007
biological_process	non-canonical Wnt signaling pathway	Gene Ontology	GO:0035567	1	21	0.108822	0.176159	FZD4	http://amigo.geneontology.org/amigo/term/GO:0035567
biological_process	positive regulation of natural killer cell mediated cytotoxicity	Gene Ontology	GO:0045954	1	21	0.108822	0.176159	CADM1	http://amigo.geneontology.org/amigo/term/GO:0045954
biological_process	regulation of AMPA receptor activity	Gene Ontology	GO:2000311	1	21	0.108822	0.176159	MAPK8IP2	http://amigo.geneontology.org/amigo/term/GO:2000311
biological_process	regulation of dendrite morphogenesis	Gene Ontology	GO:0048814	1	21	0.108822	0.176159	SEMA4D	http://amigo.geneontology.org/amigo/term/GO:0048814
biological_process	muscle cell cellular homeostasis	Gene Ontology	GO:0046716	1	21	0.108822	0.176159	CFL2	http://amigo.geneontology.org/amigo/term/GO:0046716
biological_process	histone H3-K4 methylation	Gene Ontology	GO:0051568	1	21	0.108822	0.176159	RBBP5	http://amigo.geneontology.org/amigo/term/GO:0051568
biological_process	vesicle docking	Gene Ontology	GO:0048278	1	21	0.108822	0.176159	CAV2	http://amigo.geneontology.org/amigo/term/GO:0048278
biological_process	Arp2/3 complex-mediated actin nucleation	Gene Ontology	GO:0034314	1	22	0.113478	0.179568	ACTR3B	http://amigo.geneontology.org/amigo/term/GO:0034314
biological_process	negative regulation of interleukin-2 production	Gene Ontology	GO:0032703	1	22	0.113478	0.179568	HDAC9	http://amigo.geneontology.org/amigo/term/GO:0032703
biological_process	early endosome to late endosome transport	Gene Ontology	GO:0045022	1	22	0.113478	0.179568	AKTIP	http://amigo.geneontology.org/amigo/term/GO:0045022
biological_process	negative regulation of mRNA splicing, via spliceosome	Gene Ontology	GO:0048025	1	22	0.113478	0.179568	HNRNPA2B1	http://amigo.geneontology.org/amigo/term/GO:0048025
biological_process	zymogen activation	Gene Ontology	GO:0031638	1	22	0.113478	0.179568	MMP14	http://amigo.geneontology.org/amigo/term/GO:0031638
biological_process	cellular response to glucocorticoid stimulus	Gene Ontology	GO:0071385	1	22	0.113478	0.179568	STC1	http://amigo.geneontology.org/amigo/term/GO:0071385
biological_process	negative regulation of reactive oxygen species metabolic process	Gene Ontology	GO:2000378	1	22	0.113478	0.179568	BCL2	http://amigo.geneontology.org/amigo/term/GO:2000378
biological_process	T cell proliferation	Gene Ontology	GO:0042098	1	22	0.113478	0.179568	MSN	http://amigo.geneontology.org/amigo/term/GO:0042098
biological_process	mitotic cell cycle phase transition	Gene Ontology	GO:0044772	1	22	0.113478	0.179568	CCNJ	http://amigo.geneontology.org/amigo/term/GO:0044772
biological_process	nuclear-transcribed mRNA poly(A) tail shortening	Gene Ontology	GO:0000289	1	22	0.113478	0.179568	CNOT6	http://amigo.geneontology.org/amigo/term/GO:0000289
biological_process	negative regulation of endothelial cell migration	Gene Ontology	GO:0010596	1	22	0.113478	0.179568	STC1	http://amigo.geneontology.org/amigo/term/GO:0010596
biological_process	DNA-dependent DNA replication	Gene Ontology	GO:0006261	1	22	0.113478	0.179568	RFC5	http://amigo.geneontology.org/amigo/term/GO:0006261
biological_process	regulation of DNA replication	Gene Ontology	GO:0006275	1	22	0.113478	0.179568	NUCKS1	http://amigo.geneontology.org/amigo/term/GO:0006275
biological_process	positive regulation of myoblast differentiation	Gene Ontology	GO:0045663	1	22	0.113478	0.179568	AKIRIN1	http://amigo.geneontology.org/amigo/term/GO:0045663
biological_process	calcium ion homeostasis	Gene Ontology	GO:0055074	1	22	0.113478	0.179568	VDR	http://amigo.geneontology.org/amigo/term/GO:0055074
biological_process	positive regulation of translational initiation	Gene Ontology	GO:0045948	1	22	0.113478	0.179568	UHMK1	http://amigo.geneontology.org/amigo/term/GO:0045948
biological_process	response to light stimulus	Gene Ontology	GO:0009416	1	22	0.113478	0.179568	PER3	http://amigo.geneontology.org/amigo/term/GO:0009416
biological_process	neuron migration	Gene Ontology	GO:0001764	2	110	0.116384	0.183631	CRK|MAP1B	http://amigo.geneontology.org/amigo/term/GO:0001764
biological_process	regulation of mRNA stability	Gene Ontology	GO:0043488	2	111	0.118092	0.183631	IGF2BP2|SET	http://amigo.geneontology.org/amigo/term/GO:0043488
biological_process	response to radiation	Gene Ontology	GO:0009314	1	23	0.11811	0.183631	BCL2	http://amigo.geneontology.org/amigo/term/GO:0009314
biological_process	regulation of mitotic nuclear division	Gene Ontology	GO:0007088	1	23	0.11811	0.183631	CAV2	http://amigo.geneontology.org/amigo/term/GO:0007088
biological_process	melanosome organization	Gene Ontology	GO:0032438	1	23	0.11811	0.183631	AP3D1	http://amigo.geneontology.org/amigo/term/GO:0032438
biological_process	plasma membrane organization	Gene Ontology	GO:0007009	1	23	0.11811	0.183631	OSBPL2	http://amigo.geneontology.org/amigo/term/GO:0007009
biological_process	negative regulation of intrinsic apoptotic signaling pathway	Gene Ontology	GO:2001243	1	23	0.11811	0.183631	BCL2	http://amigo.geneontology.org/amigo/term/GO:2001243
biological_process	nucleotide-excision repair, DNA gap filling	Gene Ontology	GO:0006297	1	23	0.11811	0.183631	RFC5	http://amigo.geneontology.org/amigo/term/GO:0006297
biological_process	regulation of transforming growth factor beta receptor signaling pathway	Gene Ontology	GO:0017015	1	23	0.11811	0.183631	TGFBR3	http://amigo.geneontology.org/amigo/term/GO:0017015
biological_process	positive regulation of apoptotic signaling pathway	Gene Ontology	GO:2001235	1	23	0.11811	0.183631	NKX3-1	http://amigo.geneontology.org/amigo/term/GO:2001235
biological_process	bone resorption	Gene Ontology	GO:0045453	1	23	0.11811	0.183631	ADRB2	http://amigo.geneontology.org/amigo/term/GO:0045453
biological_process	positive regulation of osteoclast differentiation	Gene Ontology	GO:0045672	1	23	0.11811	0.183631	TMEM64	http://amigo.geneontology.org/amigo/term/GO:0045672
biological_process	positive regulation of cell migration	Gene Ontology	GO:0030335	3	227	0.119766	0.186034	MMP14|SEMA4D|ARHGEF39	http://amigo.geneontology.org/amigo/term/GO:0030335
biological_process	low-density lipoprotein particle clearance	Gene Ontology	GO:0034383	1	24	0.122718	0.188711	HMOX1	http://amigo.geneontology.org/amigo/term/GO:0034383
biological_process	intrinsic apoptotic signaling pathway by p53 class mediator	Gene Ontology	GO:0072332	1	24	0.122718	0.188711	PMAIP1	http://amigo.geneontology.org/amigo/term/GO:0072332
biological_process	positive regulation of insulin receptor signaling pathway	Gene Ontology	GO:0046628	1	24	0.122718	0.188711	NUCKS1	http://amigo.geneontology.org/amigo/term/GO:0046628
biological_process	endocrine pancreas development	Gene Ontology	GO:0031018	1	24	0.122718	0.188711	IL6R	http://amigo.geneontology.org/amigo/term/GO:0031018
biological_process	positive regulation of interleukin-4 production	Gene Ontology	GO:0032753	1	24	0.122718	0.188711	CEBPB	http://amigo.geneontology.org/amigo/term/GO:0032753
biological_process	positive regulation of protein autophosphorylation	Gene Ontology	GO:0031954	1	24	0.122718	0.188711	RAP2C	http://amigo.geneontology.org/amigo/term/GO:0031954
biological_process	telomere maintenance via semi-conservative replication	Gene Ontology	GO:0032201	1	24	0.122718	0.188711	RFC5	http://amigo.geneontology.org/amigo/term/GO:0032201
biological_process	posttranscriptional regulation of gene expression	Gene Ontology	GO:0010608	1	24	0.122718	0.188711	FBXO4	http://amigo.geneontology.org/amigo/term/GO:0010608
biological_process	brain development	Gene Ontology	GO:0007420	3	231	0.124333	0.191021	SRR|B3GNT5|GJC2	http://amigo.geneontology.org/amigo/term/GO:0007420
biological_process	Golgi organization	Gene Ontology	GO:0007030	2	115	0.124986	0.19185	TMED4|SURF4	http://amigo.geneontology.org/amigo/term/GO:0007030
biological_process	cell migration	Gene Ontology	GO:0016477	3	232	0.125485	0.192441	TGFBR3|WWC1|NTN4	http://amigo.geneontology.org/amigo/term/GO:0016477
biological_process	ventricular cardiac muscle tissue morphogenesis	Gene Ontology	GO:0055010	1	25	0.127302	0.193472	TGFBR3	http://amigo.geneontology.org/amigo/term/GO:0055010
biological_process	positive regulation of innate immune response	Gene Ontology	GO:0045089	1	25	0.127302	0.193472	EREG	http://amigo.geneontology.org/amigo/term/GO:0045089
biological_process	retina layer formation	Gene Ontology	GO:0010842	1	25	0.127302	0.193472	HIPK2	http://amigo.geneontology.org/amigo/term/GO:0010842
biological_process	cell aging	Gene Ontology	GO:0007569	1	25	0.127302	0.193472	BCL2	http://amigo.geneontology.org/amigo/term/GO:0007569
biological_process	positive regulation of cardiac muscle cell proliferation	Gene Ontology	GO:0060045	1	25	0.127302	0.193472	TGFBR3	http://amigo.geneontology.org/amigo/term/GO:0060045
biological_process	positive regulation of lamellipodium assembly	Gene Ontology	GO:0010592	1	25	0.127302	0.193472	AKIRIN1	http://amigo.geneontology.org/amigo/term/GO:0010592
biological_process	sphingolipid metabolic process	Gene Ontology	GO:0006665	1	25	0.127302	0.193472	AGK	http://amigo.geneontology.org/amigo/term/GO:0006665
biological_process	ATP biosynthetic process	Gene Ontology	GO:0006754	1	26	0.131862	0.196861	PRKAG2	http://amigo.geneontology.org/amigo/term/GO:0006754
biological_process	long-chain fatty acid biosynthetic process	Gene Ontology	GO:0042759	1	26	0.131862	0.196861	QKI	http://amigo.geneontology.org/amigo/term/GO:0042759
biological_process	positive regulation of cytokine production	Gene Ontology	GO:0001819	1	26	0.131862	0.196861	EREG	http://amigo.geneontology.org/amigo/term/GO:0001819
biological_process	regulation of rhodopsin mediated signaling pathway	Gene Ontology	GO:0022400	1	26	0.131862	0.196861	FNTB	http://amigo.geneontology.org/amigo/term/GO:0022400
biological_process	negative regulation of axon extension involved in axon guidance	Gene Ontology	GO:0048843	1	26	0.131862	0.196861	SEMA4D	http://amigo.geneontology.org/amigo/term/GO:0048843
biological_process	phospholipid transport	Gene Ontology	GO:0015914	1	26	0.131862	0.196861	OSBPL2	http://amigo.geneontology.org/amigo/term/GO:0015914
biological_process	positive regulation of muscle cell differentiation	Gene Ontology	GO:0051149	1	26	0.131862	0.196861	CTNNA1	http://amigo.geneontology.org/amigo/term/GO:0051149
biological_process	regulation of canonical Wnt signaling pathway	Gene Ontology	GO:0060828	1	26	0.131862	0.196861	GNAQ	http://amigo.geneontology.org/amigo/term/GO:0060828
biological_process	positive regulation of phosphorylation	Gene Ontology	GO:0042327	1	26	0.131862	0.196861	EREG	http://amigo.geneontology.org/amigo/term/GO:0042327
biological_process	negative regulation of Ras protein signal transduction	Gene Ontology	GO:0046580	1	26	0.131862	0.196861	SPRY4	http://amigo.geneontology.org/amigo/term/GO:0046580
biological_process	regulation of neuron differentiation	Gene Ontology	GO:0045664	1	26	0.131862	0.196861	CASZ1	http://amigo.geneontology.org/amigo/term/GO:0045664
biological_process	response to morphine	Gene Ontology	GO:0043278	1	26	0.131862	0.196861	SRR	http://amigo.geneontology.org/amigo/term/GO:0043278
biological_process	axon extension	Gene Ontology	GO:0048675	1	27	0.136398	0.200446	MAP1B	http://amigo.geneontology.org/amigo/term/GO:0048675
biological_process	adult walking behavior	Gene Ontology	GO:0007628	1	27	0.136398	0.200446	HIPK2	http://amigo.geneontology.org/amigo/term/GO:0007628
biological_process	response to gamma radiation	Gene Ontology	GO:0010332	1	27	0.136398	0.200446	BCL2	http://amigo.geneontology.org/amigo/term/GO:0010332
biological_process	oligodendrocyte development	Gene Ontology	GO:0014003	1	27	0.136398	0.200446	WASF3	http://amigo.geneontology.org/amigo/term/GO:0014003
biological_process	negative regulation of blood pressure	Gene Ontology	GO:0045776	1	27	0.136398	0.200446	GCH1	http://amigo.geneontology.org/amigo/term/GO:0045776
biological_process	negative regulation of microtubule depolymerization	Gene Ontology	GO:0007026	1	27	0.136398	0.200446	MAP1B	http://amigo.geneontology.org/amigo/term/GO:0007026
biological_process	bile acid biosynthetic process	Gene Ontology	GO:0006699	1	27	0.136398	0.200446	OSBPL2	http://amigo.geneontology.org/amigo/term/GO:0006699
biological_process	regulation of defense response to virus by virus	Gene Ontology	GO:0050690	1	27	0.136398	0.200446	AP1S3	http://amigo.geneontology.org/amigo/term/GO:0050690
biological_process	focal adhesion assembly	Gene Ontology	GO:0048041	1	27	0.136398	0.200446	BCL2	http://amigo.geneontology.org/amigo/term/GO:0048041
biological_process	protein localization to cell surface	Gene Ontology	GO:0034394	1	27	0.136398	0.200446	GGA2	http://amigo.geneontology.org/amigo/term/GO:0034394
biological_process	hippo signaling	Gene Ontology	GO:0035329	1	27	0.136398	0.200446	WWC1	http://amigo.geneontology.org/amigo/term/GO:0035329
biological_process	regulation of mitochondrial membrane potential	Gene Ontology	GO:0051881	1	28	0.140911	0.205116	BCL2	http://amigo.geneontology.org/amigo/term/GO:0051881
biological_process	positive regulation of mitotic nuclear division	Gene Ontology	GO:0045840	1	28	0.140911	0.205116	EREG	http://amigo.geneontology.org/amigo/term/GO:0045840
biological_process	negative regulation of fibroblast proliferation	Gene Ontology	GO:0048147	1	28	0.140911	0.205116	FBXO4	http://amigo.geneontology.org/amigo/term/GO:0048147
biological_process	hair follicle morphogenesis	Gene Ontology	GO:0031069	1	28	0.140911	0.205116	BCL2	http://amigo.geneontology.org/amigo/term/GO:0031069
biological_process	glycogen metabolic process	Gene Ontology	GO:0005977	1	28	0.140911	0.205116	PRKAG2	http://amigo.geneontology.org/amigo/term/GO:0005977
biological_process	homeostasis of number of cells within a tissue	Gene Ontology	GO:0048873	1	28	0.140911	0.205116	BCL2	http://amigo.geneontology.org/amigo/term/GO:0048873
biological_process	neurotransmitter transport	Gene Ontology	GO:0006836	1	28	0.140911	0.205116	SLC6A6	http://amigo.geneontology.org/amigo/term/GO:0006836
biological_process	cellular response to virus	Gene Ontology	GO:0098586	1	28	0.140911	0.205116	POU2F2	http://amigo.geneontology.org/amigo/term/GO:0098586
biological_process	regulation of cell motility	Gene Ontology	GO:2000145	1	29	0.1454	0.208067	EREG	http://amigo.geneontology.org/amigo/term/GO:2000145
biological_process	endochondral ossification	Gene Ontology	GO:0001958	1	29	0.1454	0.208067	MMP14	http://amigo.geneontology.org/amigo/term/GO:0001958
biological_process	blastocyst hatching	Gene Ontology	GO:0001835	1	29	0.1454	0.208067	C6orf141	http://amigo.geneontology.org/amigo/term/GO:0001835
biological_process	replication fork processing	Gene Ontology	GO:0031297	1	29	0.1454	0.208067	NUCKS1	http://amigo.geneontology.org/amigo/term/GO:0031297
biological_process	positive regulation of DNA replication	Gene Ontology	GO:0045740	1	29	0.1454	0.208067	EREG	http://amigo.geneontology.org/amigo/term/GO:0045740
biological_process	regulation of ERK1 and ERK2 cascade	Gene Ontology	GO:0070372	1	29	0.1454	0.208067	TGFBR3	http://amigo.geneontology.org/amigo/term/GO:0070372
biological_process	beta-catenin-TCF complex assembly	Gene Ontology	GO:1904837	1	29	0.1454	0.208067	RBBP5	http://amigo.geneontology.org/amigo/term/GO:1904837
biological_process	iron ion homeostasis	Gene Ontology	GO:0055072	1	29	0.1454	0.208067	HMOX1	http://amigo.geneontology.org/amigo/term/GO:0055072
biological_process	regulation of signal transduction	Gene Ontology	GO:0009966	1	29	0.1454	0.208067	CRK	http://amigo.geneontology.org/amigo/term/GO:0009966
biological_process	entrainment of circadian clock by photoperiod	Gene Ontology	GO:0043153	1	29	0.1454	0.208067	PER3	http://amigo.geneontology.org/amigo/term/GO:0043153
biological_process	mRNA catabolic process	Gene Ontology	GO:0006402	1	29	0.1454	0.208067	LSM6	http://amigo.geneontology.org/amigo/term/GO:0006402
biological_process	regulation of NMDA receptor activity	Gene Ontology	GO:2000310	1	29	0.1454	0.208067	MAPK8IP2	http://amigo.geneontology.org/amigo/term/GO:2000310
biological_process	intrinsic apoptotic signaling pathway in response to DNA damage by p53 class mediator	Gene Ontology	GO:0042771	1	29	0.1454	0.208067	HIPK2	http://amigo.geneontology.org/amigo/term/GO:0042771
biological_process	negative regulation of mitotic cell cycle	Gene Ontology	GO:0045930	1	29	0.1454	0.208067	NKX3-1	http://amigo.geneontology.org/amigo/term/GO:0045930
biological_process	multivesicular body assembly	Gene Ontology	GO:0036258	1	29	0.1454	0.208067	STAM2	http://amigo.geneontology.org/amigo/term/GO:0036258
biological_process	leukocyte cell-cell adhesion	Gene Ontology	GO:0007159	1	29	0.1454	0.208067	MSN	http://amigo.geneontology.org/amigo/term/GO:0007159
biological_process	extracellular matrix organization	Gene Ontology	GO:0030198	3	252	0.149292	0.211414	MMP14|MMP15|PAPLN	http://amigo.geneontology.org/amigo/term/GO:0030198
biological_process	regulation of synaptic transmission, glutamatergic	Gene Ontology	GO:0051966	1	30	0.149866	0.211414	MAPK8IP2	http://amigo.geneontology.org/amigo/term/GO:0051966
biological_process	response to tumor necrosis factor	Gene Ontology	GO:0034612	1	30	0.149866	0.211414	GCH1	http://amigo.geneontology.org/amigo/term/GO:0034612
biological_process	respiratory gaseous exchange by respiratory system	Gene Ontology	GO:0007585	1	30	0.149866	0.211414	COX15	http://amigo.geneontology.org/amigo/term/GO:0007585
biological_process	positive regulation of DNA binding	Gene Ontology	GO:0043388	1	30	0.149866	0.211414	HIPK2	http://amigo.geneontology.org/amigo/term/GO:0043388
biological_process	negative regulation of smooth muscle cell proliferation	Gene Ontology	GO:0048662	1	30	0.149866	0.211414	HMOX1	http://amigo.geneontology.org/amigo/term/GO:0048662
biological_process	adipose tissue development	Gene Ontology	GO:0060612	1	30	0.149866	0.211414	ATF2	http://amigo.geneontology.org/amigo/term/GO:0060612
biological_process	negative regulation of DNA binding	Gene Ontology	GO:0043392	1	30	0.149866	0.211414	HMOX1	http://amigo.geneontology.org/amigo/term/GO:0043392
biological_process	cellular response to gamma radiation	Gene Ontology	GO:0071480	1	30	0.149866	0.211414	EGR1	http://amigo.geneontology.org/amigo/term/GO:0071480
biological_process	positive regulation of peptidyl-threonine phosphorylation	Gene Ontology	GO:0010800	1	30	0.149866	0.211414	PRKAG2	http://amigo.geneontology.org/amigo/term/GO:0010800
biological_process	cell cycle arrest	Gene Ontology	GO:0007050	2	130	0.15162	0.213709	PRKAG2|UHMK1	http://amigo.geneontology.org/amigo/term/GO:0007050
biological_process	DNA replication	Gene Ontology	GO:0006260	2	131	0.153434	0.21499	RFC5|SET	http://amigo.geneontology.org/amigo/term/GO:0006260
biological_process	positive regulation of angiogenesis	Gene Ontology	GO:0045766	2	131	0.153434	0.21499	HIPK2|HMOX1	http://amigo.geneontology.org/amigo/term/GO:0045766
biological_process	ERBB2 signaling pathway	Gene Ontology	GO:0038128	1	31	0.154309	0.21499	EREG	http://amigo.geneontology.org/amigo/term/GO:0038128
biological_process	anterograde axonal transport	Gene Ontology	GO:0008089	1	31	0.154309	0.21499	AP3D1	http://amigo.geneontology.org/amigo/term/GO:0008089
biological_process	negative regulation of endothelial cell proliferation	Gene Ontology	GO:0001937	1	31	0.154309	0.21499	CAV2	http://amigo.geneontology.org/amigo/term/GO:0001937
biological_process	osteoclast differentiation	Gene Ontology	GO:0030316	1	31	0.154309	0.21499	GLO1	http://amigo.geneontology.org/amigo/term/GO:0030316
biological_process	positive regulation of cyclin-dependent protein serine/threonine kinase activity	Gene Ontology	GO:0045737	1	31	0.154309	0.21499	PSRC1	http://amigo.geneontology.org/amigo/term/GO:0045737
biological_process	T cell differentiation in thymus	Gene Ontology	GO:0033077	1	31	0.154309	0.21499	BCL2	http://amigo.geneontology.org/amigo/term/GO:0033077
biological_process	regulation of exocytosis	Gene Ontology	GO:0017157	1	31	0.154309	0.21499	NSF	http://amigo.geneontology.org/amigo/term/GO:0017157
biological_process	response to testosterone	Gene Ontology	GO:0033574	1	31	0.154309	0.21499	NKX3-1	http://amigo.geneontology.org/amigo/term/GO:0033574
biological_process	stem cell differentiation	Gene Ontology	GO:0048863	1	31	0.154309	0.21499	LIF	http://amigo.geneontology.org/amigo/term/GO:0048863
biological_process	negative regulation of cell population proliferation	Gene Ontology	GO:0008285	4	394	0.155933	0.217074	LIF|VDR|EREG|NKX3-1	http://amigo.geneontology.org/amigo/term/GO:0008285
biological_process	excretion	Gene Ontology	GO:0007588	1	32	0.158729	0.218446	HMOX1	http://amigo.geneontology.org/amigo/term/GO:0007588
biological_process	blood vessel remodeling	Gene Ontology	GO:0001974	1	32	0.158729	0.218446	LIF	http://amigo.geneontology.org/amigo/term/GO:0001974
biological_process	tRNA modification	Gene Ontology	GO:0006400	1	32	0.158729	0.218446	THUMPD1	http://amigo.geneontology.org/amigo/term/GO:0006400
biological_process	embryonic cranial skeleton morphogenesis	Gene Ontology	GO:0048701	1	32	0.158729	0.218446	MMP14	http://amigo.geneontology.org/amigo/term/GO:0048701
biological_process	regulation of angiogenesis	Gene Ontology	GO:0045765	1	32	0.158729	0.218446	HMOX1	http://amigo.geneontology.org/amigo/term/GO:0045765
biological_process	cellular response to ionizing radiation	Gene Ontology	GO:0071479	1	32	0.158729	0.218446	FBXO4	http://amigo.geneontology.org/amigo/term/GO:0071479
biological_process	positive regulation of Ras protein signal transduction	Gene Ontology	GO:0046579	1	32	0.158729	0.218446	SHOC2	http://amigo.geneontology.org/amigo/term/GO:0046579
biological_process	B cell activation	Gene Ontology	GO:0042113	1	32	0.158729	0.218446	HDAC9	http://amigo.geneontology.org/amigo/term/GO:0042113
biological_process	intra-Golgi vesicle-mediated transport	Gene Ontology	GO:0006891	1	32	0.158729	0.218446	NSF	http://amigo.geneontology.org/amigo/term/GO:0006891
biological_process	animal organ morphogenesis	Gene Ontology	GO:0009887	2	134	0.158901	0.218505	NTN4|EREG	http://amigo.geneontology.org/amigo/term/GO:0009887
biological_process	actin filament polymerization	Gene Ontology	GO:0030041	1	33	0.163125	0.221431	WASF3	http://amigo.geneontology.org/amigo/term/GO:0030041
biological_process	positive regulation of macroautophagy	Gene Ontology	GO:0016239	1	33	0.163125	0.221431	HMOX1	http://amigo.geneontology.org/amigo/term/GO:0016239
biological_process	lamellipodium assembly	Gene Ontology	GO:0030032	1	33	0.163125	0.221431	WASF3	http://amigo.geneontology.org/amigo/term/GO:0030032
biological_process	vesicle docking involved in exocytosis	Gene Ontology	GO:0006904	1	33	0.163125	0.221431	VPS33A	http://amigo.geneontology.org/amigo/term/GO:0006904
biological_process	spleen development	Gene Ontology	GO:0048536	1	33	0.163125	0.221431	BCL2	http://amigo.geneontology.org/amigo/term/GO:0048536
biological_process	autophagosome maturation	Gene Ontology	GO:0097352	1	33	0.163125	0.221431	VPS33A	http://amigo.geneontology.org/amigo/term/GO:0097352
biological_process	insulin secretion	Gene Ontology	GO:0030073	1	33	0.163125	0.221431	VGF	http://amigo.geneontology.org/amigo/term/GO:0030073
biological_process	extrinsic apoptotic signaling pathway via death domain receptors	Gene Ontology	GO:0008625	1	33	0.163125	0.221431	BCL2	http://amigo.geneontology.org/amigo/term/GO:0008625
biological_process	cellular response to BMP stimulus	Gene Ontology	GO:0071773	1	33	0.163125	0.221431	SMAD9	http://amigo.geneontology.org/amigo/term/GO:0071773
biological_process	extrinsic apoptotic signaling pathway in absence of ligand	Gene Ontology	GO:0097192	1	33	0.163125	0.221431	BCL2	http://amigo.geneontology.org/amigo/term/GO:0097192
biological_process	regulation of cytokine production	Gene Ontology	GO:0001817	1	33	0.163125	0.221431	ERMAP	http://amigo.geneontology.org/amigo/term/GO:0001817
biological_process	skeletal system development	Gene Ontology	GO:0001501	2	137	0.164404	0.222367	MMP14|VDR	http://amigo.geneontology.org/amigo/term/GO:0001501
biological_process	cytoskeleton organization	Gene Ontology	GO:0007010	2	138	0.166246	0.222367	MSN|WASF3	http://amigo.geneontology.org/amigo/term/GO:0007010
biological_process	signal transduction	Gene Ontology	GO:0007165	8	1013	0.167089	0.222367	STAM2|GNB1|ITPKA|SHOC2|EREG|STC1|GPRC5A|VGF	http://amigo.geneontology.org/amigo/term/GO:0007165
biological_process	dendrite morphogenesis	Gene Ontology	GO:0048813	1	34	0.167499	0.222367	MAPK8IP2	http://amigo.geneontology.org/amigo/term/GO:0048813
biological_process	ATP-dependent chromatin remodeling	Gene Ontology	GO:0043044	1	34	0.167499	0.222367	ARID1A	http://amigo.geneontology.org/amigo/term/GO:0043044
biological_process	ventricular septum morphogenesis	Gene Ontology	GO:0060412	1	34	0.167499	0.222367	TGFBR3	http://amigo.geneontology.org/amigo/term/GO:0060412
biological_process	proteasomal protein catabolic process	Gene Ontology	GO:0010498	1	34	0.167499	0.222367	PMAIP1	http://amigo.geneontology.org/amigo/term/GO:0010498
biological_process	positive regulation of JUN kinase activity	Gene Ontology	GO:0043507	1	34	0.167499	0.222367	FZD4	http://amigo.geneontology.org/amigo/term/GO:0043507
biological_process	tissue development	Gene Ontology	GO:0009888	1	34	0.167499	0.222367	NTN4	http://amigo.geneontology.org/amigo/term/GO:0009888
biological_process	protein K48-linked deubiquitination	Gene Ontology	GO:0071108	1	34	0.167499	0.222367	MINDY2	http://amigo.geneontology.org/amigo/term/GO:0071108
biological_process	positive regulation of telomere maintenance via telomerase	Gene Ontology	GO:0032212	1	34	0.167499	0.222367	FBXO4	http://amigo.geneontology.org/amigo/term/GO:0032212
biological_process	lung alveolus development	Gene Ontology	GO:0048286	1	34	0.167499	0.222367	LIF	http://amigo.geneontology.org/amigo/term/GO:0048286
biological_process	amino acid transmembrane transport	Gene Ontology	GO:0003333	1	34	0.167499	0.222367	SLC38A7	http://amigo.geneontology.org/amigo/term/GO:0003333
biological_process	glutathione metabolic process	Gene Ontology	GO:0006749	1	34	0.167499	0.222367	GLO1	http://amigo.geneontology.org/amigo/term/GO:0006749
biological_process	blood circulation	Gene Ontology	GO:0008015	1	34	0.167499	0.222367	GUCY1A1	http://amigo.geneontology.org/amigo/term/GO:0008015
biological_process	regulation of cell differentiation	Gene Ontology	GO:0045595	1	34	0.167499	0.222367	LIF	http://amigo.geneontology.org/amigo/term/GO:0045595
biological_process	activation of phospholipase C activity	Gene Ontology	GO:0007202	1	34	0.167499	0.222367	GNAQ	http://amigo.geneontology.org/amigo/term/GO:0007202
biological_process	B cell proliferation	Gene Ontology	GO:0042100	1	34	0.167499	0.222367	BCL2	http://amigo.geneontology.org/amigo/term/GO:0042100
biological_process	positive regulation of cell differentiation	Gene Ontology	GO:0045597	1	34	0.167499	0.222367	SLC6A6	http://amigo.geneontology.org/amigo/term/GO:0045597
biological_process	long-term memory	Gene Ontology	GO:0007616	1	34	0.167499	0.222367	SGK1	http://amigo.geneontology.org/amigo/term/GO:0007616
biological_process	translesion synthesis	Gene Ontology	GO:0019985	1	34	0.167499	0.222367	RFC5	http://amigo.geneontology.org/amigo/term/GO:0019985
biological_process	semaphorin-plexin signaling pathway	Gene Ontology	GO:0071526	1	34	0.167499	0.222367	SEMA4D	http://amigo.geneontology.org/amigo/term/GO:0071526
biological_process	lipid metabolic process	Gene Ontology	GO:0006629	2	140	0.169941	0.225255	CRK|VDR	http://amigo.geneontology.org/amigo/term/GO:0006629
biological_process	cell-cell junction assembly	Gene Ontology	GO:0007043	1	35	0.17185	0.225837	HDAC9	http://amigo.geneontology.org/amigo/term/GO:0007043
biological_process	RNA phosphodiester bond hydrolysis, exonucleolytic	Gene Ontology	GO:0090503	1	35	0.17185	0.225837	CNOT6	http://amigo.geneontology.org/amigo/term/GO:0090503
biological_process	positive regulation of epithelial cell migration	Gene Ontology	GO:0010634	1	35	0.17185	0.225837	CAPN7	http://amigo.geneontology.org/amigo/term/GO:0010634
biological_process	regulation of cholesterol biosynthetic process	Gene Ontology	GO:0045540	1	35	0.17185	0.225837	MBTPS2	http://amigo.geneontology.org/amigo/term/GO:0045540
biological_process	actin filament bundle assembly	Gene Ontology	GO:0051017	1	35	0.17185	0.225837	PLS1	http://amigo.geneontology.org/amigo/term/GO:0051017
biological_process	cellular response to nerve growth factor stimulus	Gene Ontology	GO:1990090	1	35	0.17185	0.225837	CRK	http://amigo.geneontology.org/amigo/term/GO:1990090
biological_process	transport	Gene Ontology	GO:0006810	1	35	0.17185	0.225837	SLC6A6	http://amigo.geneontology.org/amigo/term/GO:0006810
biological_process	energy homeostasis	Gene Ontology	GO:0097009	1	35	0.17185	0.225837	CPS1	http://amigo.geneontology.org/amigo/term/GO:0097009
biological_process	cell-cell adhesion via plasma-membrane adhesion molecules	Gene Ontology	GO:0098742	1	36	0.176179	0.230272	CDH4	http://amigo.geneontology.org/amigo/term/GO:0098742
biological_process	cell death	Gene Ontology	GO:0008219	1	36	0.176179	0.230272	HMOX1	http://amigo.geneontology.org/amigo/term/GO:0008219
biological_process	nucleotide-excision repair, DNA incision, 5'-to lesion	Gene Ontology	GO:0006296	1	36	0.176179	0.230272	RFC5	http://amigo.geneontology.org/amigo/term/GO:0006296
biological_process	T cell differentiation	Gene Ontology	GO:0030217	1	36	0.176179	0.230272	EGR1	http://amigo.geneontology.org/amigo/term/GO:0030217
biological_process	DNA damage response, detection of DNA damage	Gene Ontology	GO:0042769	1	36	0.176179	0.230272	RFC5	http://amigo.geneontology.org/amigo/term/GO:0042769
biological_process	endoplasmic reticulum organization	Gene Ontology	GO:0007029	1	36	0.176179	0.230272	CAV2	http://amigo.geneontology.org/amigo/term/GO:0007029
biological_process	sensory perception of sound	Gene Ontology	GO:0007605	2	144	0.177371	0.231472	PPIP5K2|FZD4	http://amigo.geneontology.org/amigo/term/GO:0007605
biological_process	positive regulation of canonical Wnt signaling pathway	Gene Ontology	GO:0090263	2	145	0.179236	0.233546	TMEM198|GID8	http://amigo.geneontology.org/amigo/term/GO:0090263
biological_process	negative chemotaxis	Gene Ontology	GO:0050919	1	37	0.180484	0.234269	SEMA4D	http://amigo.geneontology.org/amigo/term/GO:0050919
biological_process	vesicle fusion	Gene Ontology	GO:0006906	1	37	0.180484	0.234269	CAV2	http://amigo.geneontology.org/amigo/term/GO:0006906
biological_process	cell maturation	Gene Ontology	GO:0048469	1	37	0.180484	0.234269	POU2F2	http://amigo.geneontology.org/amigo/term/GO:0048469
biological_process	positive regulation of smoothened signaling pathway	Gene Ontology	GO:0045880	1	37	0.180484	0.234269	CTNNA1	http://amigo.geneontology.org/amigo/term/GO:0045880
biological_process	nucleotide-excision repair, DNA incision	Gene Ontology	GO:0033683	1	37	0.180484	0.234269	RFC5	http://amigo.geneontology.org/amigo/term/GO:0033683
biological_process	negative regulation of extrinsic apoptotic signaling pathway via death domain receptors	Gene Ontology	GO:1902042	1	38	0.184768	0.238001	HMOX1	http://amigo.geneontology.org/amigo/term/GO:1902042
biological_process	sarcomere organization	Gene Ontology	GO:0045214	1	38	0.184768	0.238001	CFL2	http://amigo.geneontology.org/amigo/term/GO:0045214
biological_process	positive regulation of neuron death	Gene Ontology	GO:1901216	1	38	0.184768	0.238001	EGR1	http://amigo.geneontology.org/amigo/term/GO:1901216
biological_process	endosome organization	Gene Ontology	GO:0007032	1	38	0.184768	0.238001	AKTIP	http://amigo.geneontology.org/amigo/term/GO:0007032
biological_process	positive regulation of substrate adhesion-dependent cell spreading	Gene Ontology	GO:1900026	1	38	0.184768	0.238001	CRK	http://amigo.geneontology.org/amigo/term/GO:1900026
biological_process	protein kinase B signaling	Gene Ontology	GO:0043491	1	38	0.184768	0.238001	NKX3-1	http://amigo.geneontology.org/amigo/term/GO:0043491
biological_process	negative regulation of Notch signaling pathway	Gene Ontology	GO:0045746	1	38	0.184768	0.238001	MMP14	http://amigo.geneontology.org/amigo/term/GO:0045746
biological_process	protein O-linked glycosylation	Gene Ontology	GO:0006493	1	38	0.184768	0.238001	POMGNT1	http://amigo.geneontology.org/amigo/term/GO:0006493
biological_process	negative regulation of endopeptidase activity	Gene Ontology	GO:0010951	2	149	0.186728	0.240342	PAPLN|TFPI2	http://amigo.geneontology.org/amigo/term/GO:0010951
biological_process	regulation of heart rate by cardiac conduction	Gene Ontology	GO:0086091	1	39	0.189029	0.241101	CACNA2D1	http://amigo.geneontology.org/amigo/term/GO:0086091
biological_process	histone deacetylation	Gene Ontology	GO:0016575	1	39	0.189029	0.241101	HDAC9	http://amigo.geneontology.org/amigo/term/GO:0016575
biological_process	negative regulation of signal transduction	Gene Ontology	GO:0009968	1	39	0.189029	0.241101	RGS17	http://amigo.geneontology.org/amigo/term/GO:0009968
biological_process	positive regulation of bone mineralization	Gene Ontology	GO:0030501	1	39	0.189029	0.241101	ADRB2	http://amigo.geneontology.org/amigo/term/GO:0030501
biological_process	mitotic metaphase plate congression	Gene Ontology	GO:0007080	1	39	0.189029	0.241101	PSRC1	http://amigo.geneontology.org/amigo/term/GO:0007080
biological_process	cellular response to cadmium ion	Gene Ontology	GO:0071276	1	39	0.189029	0.241101	HMOX1	http://amigo.geneontology.org/amigo/term/GO:0071276
biological_process	heart morphogenesis	Gene Ontology	GO:0003007	1	39	0.189029	0.241101	TGFBR3	http://amigo.geneontology.org/amigo/term/GO:0003007
biological_process	immune response	Gene Ontology	GO:0006955	4	427	0.189457	0.241465	TGFBR3|CEBPB|LIF|SEMA4D	http://amigo.geneontology.org/amigo/term/GO:0006955
biological_process	neuron apoptotic process	Gene Ontology	GO:0051402	1	40	0.193268	0.245029	BCL2	http://amigo.geneontology.org/amigo/term/GO:0051402
biological_process	glycosphingolipid metabolic process	Gene Ontology	GO:0006687	1	40	0.193268	0.245029	SUMF1	http://amigo.geneontology.org/amigo/term/GO:0006687
biological_process	positive regulation of pri-miRNA transcription by RNA polymerase II	Gene Ontology	GO:1902895	1	40	0.193268	0.245029	EGR1	http://amigo.geneontology.org/amigo/term/GO:1902895
biological_process	centrosome cycle	Gene Ontology	GO:0007098	1	40	0.193268	0.245029	CETN3	http://amigo.geneontology.org/amigo/term/GO:0007098
biological_process	activation of adenylate cyclase activity	Gene Ontology	GO:0007190	1	40	0.193268	0.245029	ADRB2	http://amigo.geneontology.org/amigo/term/GO:0007190
biological_process	bicarbonate transport	Gene Ontology	GO:0015701	1	41	0.197485	0.248511	SLC26A2	http://amigo.geneontology.org/amigo/term/GO:0015701
biological_process	positive regulation of B cell proliferation	Gene Ontology	GO:0030890	1	41	0.197485	0.248511	BCL2	http://amigo.geneontology.org/amigo/term/GO:0030890
biological_process	response to starvation	Gene Ontology	GO:0042594	1	41	0.197485	0.248511	FSTL1	http://amigo.geneontology.org/amigo/term/GO:0042594
biological_process	toxin transport	Gene Ontology	GO:1901998	1	41	0.197485	0.248511	ARID1A	http://amigo.geneontology.org/amigo/term/GO:1901998
biological_process	histone H3 acetylation	Gene Ontology	GO:0043966	1	41	0.197485	0.248511	KAT6B	http://amigo.geneontology.org/amigo/term/GO:0043966
biological_process	negative regulation of T cell proliferation	Gene Ontology	GO:0042130	1	41	0.197485	0.248511	CEBPB	http://amigo.geneontology.org/amigo/term/GO:0042130
biological_process	response to cAMP	Gene Ontology	GO:0051591	1	41	0.197485	0.248511	VGF	http://amigo.geneontology.org/amigo/term/GO:0051591
biological_process	ubiquitin-dependent protein catabolic process	Gene Ontology	GO:0006511	3	292	0.200615	0.251887	UBE2E1|RNF20|RNF11	http://amigo.geneontology.org/amigo/term/GO:0006511
biological_process	activation of MAPKK activity	Gene Ontology	GO:0000186	1	42	0.20168	0.251914	CRK	http://amigo.geneontology.org/amigo/term/GO:0000186
biological_process	lysosome organization	Gene Ontology	GO:0007040	1	42	0.20168	0.251914	AKTIP	http://amigo.geneontology.org/amigo/term/GO:0007040
biological_process	branching involved in ureteric bud morphogenesis	Gene Ontology	GO:0001658	1	42	0.20168	0.251914	BCL2	http://amigo.geneontology.org/amigo/term/GO:0001658
biological_process	regulation of glycolytic process	Gene Ontology	GO:0006110	1	42	0.20168	0.251914	PRKAG2	http://amigo.geneontology.org/amigo/term/GO:0006110
biological_process	animal organ regeneration	Gene Ontology	GO:0031100	1	42	0.20168	0.251914	TGFBR3	http://amigo.geneontology.org/amigo/term/GO:0031100
biological_process	positive regulation of NF-kappaB transcription factor activity	Gene Ontology	GO:0051092	2	159	0.205635	0.255754	MTPN|TERF2IP	http://amigo.geneontology.org/amigo/term/GO:0051092
biological_process	lipid homeostasis	Gene Ontology	GO:0055088	1	43	0.205853	0.255754	VDR	http://amigo.geneontology.org/amigo/term/GO:0055088
biological_process	monocyte chemotaxis	Gene Ontology	GO:0002548	1	43	0.205853	0.255754	IL6R	http://amigo.geneontology.org/amigo/term/GO:0002548
biological_process	epithelial to mesenchymal transition	Gene Ontology	GO:0001837	1	43	0.205853	0.255754	TGFBR3	http://amigo.geneontology.org/amigo/term/GO:0001837
biological_process	intermembrane lipid transfer	Gene Ontology	GO:0120009	1	43	0.205853	0.255754	OSBPL2	http://amigo.geneontology.org/amigo/term/GO:0120009
biological_process	eye development	Gene Ontology	GO:0001654	1	43	0.205853	0.255754	HIPK2	http://amigo.geneontology.org/amigo/term/GO:0001654
biological_process	transmembrane transport	Gene Ontology	GO:0055085	3	296	0.205965	0.255754	SLC22A23|GJC2|BCL2	http://amigo.geneontology.org/amigo/term/GO:0055085
biological_process	RNA splicing	Gene Ontology	GO:0008380	2	160	0.207537	0.257328	LSM6|QKI	http://amigo.geneontology.org/amigo/term/GO:0008380
biological_process	regulation of protein phosphorylation	Gene Ontology	GO:0001932	1	44	0.210005	0.258679	GJC2	http://amigo.geneontology.org/amigo/term/GO:0001932
biological_process	extrinsic apoptotic signaling pathway	Gene Ontology	GO:0097191	1	44	0.210005	0.258679	IL6R	http://amigo.geneontology.org/amigo/term/GO:0097191
biological_process	regulation of phosphoprotein phosphatase activity	Gene Ontology	GO:0043666	1	44	0.210005	0.258679	SHOC2	http://amigo.geneontology.org/amigo/term/GO:0043666
biological_process	telomere maintenance	Gene Ontology	GO:0000723	1	44	0.210005	0.258679	TERF2IP	http://amigo.geneontology.org/amigo/term/GO:0000723
biological_process	negative regulation of cell adhesion	Gene Ontology	GO:0007162	1	44	0.210005	0.258679	SEMA4D	http://amigo.geneontology.org/amigo/term/GO:0007162
biological_process	thymus development	Gene Ontology	GO:0048538	1	44	0.210005	0.258679	BCL2	http://amigo.geneontology.org/amigo/term/GO:0048538
biological_process	somitogenesis	Gene Ontology	GO:0001756	1	44	0.210005	0.258679	NKX3-1	http://amigo.geneontology.org/amigo/term/GO:0001756
biological_process	homophilic cell adhesion via plasma membrane adhesion molecules	Gene Ontology	GO:0007156	2	162	0.211348	0.260144	CDH4|CADM1	http://amigo.geneontology.org/amigo/term/GO:0007156
biological_process	receptor-mediated endocytosis	Gene Ontology	GO:0006898	2	163	0.213256	0.261858	ADRB2|APOL1	http://amigo.geneontology.org/amigo/term/GO:0006898
biological_process	skeletal muscle cell differentiation	Gene Ontology	GO:0035914	1	45	0.214135	0.261858	EGR1	http://amigo.geneontology.org/amigo/term/GO:0035914
biological_process	bone mineralization	Gene Ontology	GO:0030282	1	45	0.214135	0.261858	VDR	http://amigo.geneontology.org/amigo/term/GO:0030282
biological_process	response to organic cyclic compound	Gene Ontology	GO:0014070	1	45	0.214135	0.261858	MMP14	http://amigo.geneontology.org/amigo/term/GO:0014070
biological_process	cellular response to organic cyclic compound	Gene Ontology	GO:0071407	1	45	0.214135	0.261858	CEBPB	http://amigo.geneontology.org/amigo/term/GO:0071407
biological_process	regulation of megakaryocyte differentiation	Gene Ontology	GO:0045652	1	45	0.214135	0.261858	RBBP5	http://amigo.geneontology.org/amigo/term/GO:0045652
biological_process	negative regulation of fat cell differentiation	Gene Ontology	GO:0045599	1	46	0.218243	0.26592	JDP2	http://amigo.geneontology.org/amigo/term/GO:0045599
biological_process	forebrain development	Gene Ontology	GO:0030900	1	46	0.218243	0.26592	ARID1A	http://amigo.geneontology.org/amigo/term/GO:0030900
biological_process	neural crest cell migration	Gene Ontology	GO:0001755	1	46	0.218243	0.26592	SEMA4D	http://amigo.geneontology.org/amigo/term/GO:0001755
biological_process	RNA metabolic process	Gene Ontology	GO:0016070	1	46	0.218243	0.26592	HNRNPA2B1	http://amigo.geneontology.org/amigo/term/GO:0016070
biological_process	lactation	Gene Ontology	GO:0007595	1	46	0.218243	0.26592	VDR	http://amigo.geneontology.org/amigo/term/GO:0007595
biological_process	protein folding	Gene Ontology	GO:0006457	2	166	0.21899	0.266638	GRPEL2|GNB1	http://amigo.geneontology.org/amigo/term/GO:0006457
biological_process	JNK cascade	Gene Ontology	GO:0007254	1	47	0.22233	0.269927	MAPK8IP2	http://amigo.geneontology.org/amigo/term/GO:0007254
biological_process	negative regulation of BMP signaling pathway	Gene Ontology	GO:0030514	1	47	0.22233	0.269927	HIPK2	http://amigo.geneontology.org/amigo/term/GO:0030514
biological_process	bone development	Gene Ontology	GO:0060348	1	47	0.22233	0.269927	STC1	http://amigo.geneontology.org/amigo/term/GO:0060348
biological_process	positive regulation of fibroblast proliferation	Gene Ontology	GO:0048146	1	48	0.226396	0.273683	EREG	http://amigo.geneontology.org/amigo/term/GO:0048146
biological_process	generation of precursor metabolites and energy	Gene Ontology	GO:0006091	1	48	0.226396	0.273683	VGF	http://amigo.geneontology.org/amigo/term/GO:0006091
biological_process	phosphatidic acid biosynthetic process	Gene Ontology	GO:0006654	1	48	0.226396	0.273683	LCLAT1	http://amigo.geneontology.org/amigo/term/GO:0006654
biological_process	erythrocyte differentiation	Gene Ontology	GO:0030218	1	48	0.226396	0.273683	HIPK2	http://amigo.geneontology.org/amigo/term/GO:0030218
biological_process	establishment or maintenance of cell polarity	Gene Ontology	GO:0007163	1	49	0.230441	0.27758	CTNNA1	http://amigo.geneontology.org/amigo/term/GO:0007163
biological_process	protein destabilization	Gene Ontology	GO:0031648	1	49	0.230441	0.27758	FBXO4	http://amigo.geneontology.org/amigo/term/GO:0031648
biological_process	negative regulation of neuron death	Gene Ontology	GO:1901215	1	50	0.234464	0.280825	CPS1	http://amigo.geneontology.org/amigo/term/GO:1901215
biological_process	epidermal growth factor receptor signaling pathway	Gene Ontology	GO:0007173	1	50	0.234464	0.280825	EREG	http://amigo.geneontology.org/amigo/term/GO:0007173
biological_process	positive regulation of protein serine/threonine kinase activity	Gene Ontology	GO:0071902	1	50	0.234464	0.280825	ADRB2	http://amigo.geneontology.org/amigo/term/GO:0071902
biological_process	negative regulation of autophagy	Gene Ontology	GO:0010507	1	50	0.234464	0.280825	BCL2	http://amigo.geneontology.org/amigo/term/GO:0010507
biological_process	interstrand cross-link repair	Gene Ontology	GO:0036297	1	50	0.234464	0.280825	NUCKS1	http://amigo.geneontology.org/amigo/term/GO:0036297
biological_process	skeletal muscle tissue development	Gene Ontology	GO:0007519	1	50	0.234464	0.280825	CFL2	http://amigo.geneontology.org/amigo/term/GO:0007519
biological_process	negative regulation of phosphoprotein phosphatase activity	Gene Ontology	GO:0032515	1	51	0.238467	0.285013	SET	http://amigo.geneontology.org/amigo/term/GO:0032515
biological_process	social behavior	Gene Ontology	GO:0035176	1	51	0.238467	0.285013	MAPK8IP2	http://amigo.geneontology.org/amigo/term/GO:0035176
biological_process	cellular response to amino acid stimulus	Gene Ontology	GO:0071230	1	51	0.238467	0.285013	CEBPB	http://amigo.geneontology.org/amigo/term/GO:0071230
biological_process	positive regulation of neuron apoptotic process	Gene Ontology	GO:0043525	1	52	0.242449	0.288751	ATF2	http://amigo.geneontology.org/amigo/term/GO:0043525
biological_process	cellular response to cAMP	Gene Ontology	GO:0071320	1	53	0.24641	0.292439	STC1	http://amigo.geneontology.org/amigo/term/GO:0071320
biological_process	regulation of cardiac conduction	Gene Ontology	GO:1903779	1	53	0.24641	0.292439	TMEM65	http://amigo.geneontology.org/amigo/term/GO:1903779
biological_process	keratinocyte differentiation	Gene Ontology	GO:0030216	1	53	0.24641	0.292439	EREG	http://amigo.geneontology.org/amigo/term/GO:0030216
biological_process	neutrophil degranulation	Gene Ontology	GO:0043312	4	482	0.249641	0.295455	ACLY|SURF4|CKAP4|RAP2C	http://amigo.geneontology.org/amigo/term/GO:0043312
biological_process	protein K48-linked ubiquitination	Gene Ontology	GO:0070936	1	54	0.25035	0.295455	UBE2E1	http://amigo.geneontology.org/amigo/term/GO:0070936
biological_process	positive regulation of protein-containing complex assembly	Gene Ontology	GO:0031334	1	54	0.25035	0.295455	HRK	http://amigo.geneontology.org/amigo/term/GO:0031334
biological_process	protein stabilization	Gene Ontology	GO:0050821	2	183	0.251679	0.296817	PER3|GNAQ	http://amigo.geneontology.org/amigo/term/GO:0050821
biological_process	cellular response to heat	Gene Ontology	GO:0034605	1	55	0.25427	0.298207	HMOX1	http://amigo.geneontology.org/amigo/term/GO:0034605
biological_process	glucose metabolic process	Gene Ontology	GO:0006006	1	55	0.25427	0.298207	H6PD	http://amigo.geneontology.org/amigo/term/GO:0006006
biological_process	phosphatidylinositol-mediated signaling	Gene Ontology	GO:0048015	1	55	0.25427	0.298207	PLCB4	http://amigo.geneontology.org/amigo/term/GO:0048015
biological_process	positive regulation of protein localization to plasma membrane	Gene Ontology	GO:1903078	1	55	0.25427	0.298207	PLS1	http://amigo.geneontology.org/amigo/term/GO:1903078
biological_process	response to calcium ion	Gene Ontology	GO:0051592	1	55	0.25427	0.298207	S100A16	http://amigo.geneontology.org/amigo/term/GO:0051592
biological_process	regulation of cyclin-dependent protein serine/threonine kinase activity	Gene Ontology	GO:0000079	1	55	0.25427	0.298207	CCNJ	http://amigo.geneontology.org/amigo/term/GO:0000079
biological_process	protein processing	Gene Ontology	GO:0016485	1	56	0.25817	0.301525	MMP14	http://amigo.geneontology.org/amigo/term/GO:0016485
biological_process	cellular response to transforming growth factor beta stimulus	Gene Ontology	GO:0071560	1	56	0.25817	0.301525	CRK	http://amigo.geneontology.org/amigo/term/GO:0071560
biological_process	DNA damage response, signal transduction by p53 class mediator resulting in cell cycle arrest	Gene Ontology	GO:0006977	1	56	0.25817	0.301525	CNOT6	http://amigo.geneontology.org/amigo/term/GO:0006977
biological_process	retina development in camera-type eye	Gene Ontology	GO:0060041	1	56	0.25817	0.301525	GNB1	http://amigo.geneontology.org/amigo/term/GO:0060041
biological_process	phosphatidylinositol phosphorylation	Gene Ontology	GO:0046854	1	56	0.25817	0.301525	ITPKA	http://amigo.geneontology.org/amigo/term/GO:0046854
biological_process	positive regulation of apoptotic process	Gene Ontology	GO:0043065	3	335	0.259574	0.302956	PMAIP1|HMOX1|HRK	http://amigo.geneontology.org/amigo/term/GO:0043065
biological_process	odontogenesis of dentin-containing tooth	Gene Ontology	GO:0042475	1	57	0.262049	0.304792	CTNNA1	http://amigo.geneontology.org/amigo/term/GO:0042475
biological_process	phospholipid metabolic process	Gene Ontology	GO:0006644	1	57	0.262049	0.304792	PIP4P1	http://amigo.geneontology.org/amigo/term/GO:0006644
biological_process	positive regulation of interleukin-1 beta production	Gene Ontology	GO:0032731	1	57	0.262049	0.304792	EGR1	http://amigo.geneontology.org/amigo/term/GO:0032731
biological_process	heart development	Gene Ontology	GO:0007507	2	189	0.26326	0.30599	HDAC9|NKX3-1	http://amigo.geneontology.org/amigo/term/GO:0007507
biological_process	cellular response to growth factor stimulus	Gene Ontology	GO:0071363	1	59	0.269747	0.311176	MAP1B	http://amigo.geneontology.org/amigo/term/GO:0071363
biological_process	regulation of protein localization	Gene Ontology	GO:0032880	1	59	0.269747	0.311176	NKX3-1	http://amigo.geneontology.org/amigo/term/GO:0032880
biological_process	protein homotetramerization	Gene Ontology	GO:0051289	1	59	0.269747	0.311176	OSBPL2	http://amigo.geneontology.org/amigo/term/GO:0051289
biological_process	modulation of chemical synaptic transmission	Gene Ontology	GO:0050804	1	60	0.273566	0.314081	PLCB4	http://amigo.geneontology.org/amigo/term/GO:0050804
biological_process	phospholipase C-activating G protein-coupled receptor signaling pathway	Gene Ontology	GO:0007200	1	60	0.273566	0.314081	GNB1	http://amigo.geneontology.org/amigo/term/GO:0007200
biological_process	response to glucocorticoid	Gene Ontology	GO:0051384	1	60	0.273566	0.314081	BCL2	http://amigo.geneontology.org/amigo/term/GO:0051384
biological_process	methylation	Gene Ontology	GO:0032259	1	60	0.273566	0.314081	N6AMT1	http://amigo.geneontology.org/amigo/term/GO:0032259
biological_process	cellular iron ion homeostasis	Gene Ontology	GO:0006879	1	60	0.273566	0.314081	HMOX1	http://amigo.geneontology.org/amigo/term/GO:0006879
biological_process	cellular protein localization	Gene Ontology	GO:0034613	1	60	0.273566	0.314081	CTNNA1	http://amigo.geneontology.org/amigo/term/GO:0034613
biological_process	cell division	Gene Ontology	GO:0051301	3	346	0.27504	0.315559	PSRC1|CETN3|DYNLT3	http://amigo.geneontology.org/amigo/term/GO:0051301
biological_process	regulation of growth	Gene Ontology	GO:0040008	1	61	0.277365	0.31715	SMAP2	http://amigo.geneontology.org/amigo/term/GO:0040008
biological_process	neuron projection morphogenesis	Gene Ontology	GO:0048812	1	62	0.281145	0.32082	SGK1	http://amigo.geneontology.org/amigo/term/GO:0048812
biological_process	excitatory postsynaptic potential	Gene Ontology	GO:0060079	1	62	0.281145	0.32082	MAPK8IP2	http://amigo.geneontology.org/amigo/term/GO:0060079
biological_process	COPII vesicle coating	Gene Ontology	GO:0048208	1	63	0.284905	0.324017	NSF	http://amigo.geneontology.org/amigo/term/GO:0048208
biological_process	synapse assembly	Gene Ontology	GO:0007416	1	63	0.284905	0.324017	MAP1B	http://amigo.geneontology.org/amigo/term/GO:0007416
biological_process	smoothened signaling pathway	Gene Ontology	GO:0007224	1	64	0.288645	0.327169	HIPK2	http://amigo.geneontology.org/amigo/term/GO:0007224
biological_process	hippocampus development	Gene Ontology	GO:0021766	1	64	0.288645	0.327169	CRK	http://amigo.geneontology.org/amigo/term/GO:0021766
biological_process	vascular endothelial growth factor receptor signaling pathway	Gene Ontology	GO:0048010	1	64	0.288645	0.327169	CRK	http://amigo.geneontology.org/amigo/term/GO:0048010
biological_process	positive regulation of NIK/NF-kappaB signaling	Gene Ontology	GO:1901224	1	66	0.296067	0.334684	TERF2IP	http://amigo.geneontology.org/amigo/term/GO:1901224
biological_process	type I interferon signaling pathway	Gene Ontology	GO:0060337	1	66	0.296067	0.334684	EGR1	http://amigo.geneontology.org/amigo/term/GO:0060337
biological_process	cellular response to retinoic acid	Gene Ontology	GO:0071300	1	67	0.299749	0.337492	FZD4	http://amigo.geneontology.org/amigo/term/GO:0071300
biological_process	cellular response to drug	Gene Ontology	GO:0035690	1	67	0.299749	0.337492	NKX3-1	http://amigo.geneontology.org/amigo/term/GO:0035690
biological_process	post-embryonic development	Gene Ontology	GO:0009791	1	67	0.299749	0.337492	BCL2	http://amigo.geneontology.org/amigo/term/GO:0009791
biological_process	response to glucose	Gene Ontology	GO:0009749	1	67	0.299749	0.337492	EGR1	http://amigo.geneontology.org/amigo/term/GO:0009749
biological_process	cell chemotaxis	Gene Ontology	GO:0060326	1	67	0.299749	0.337492	CRK	http://amigo.geneontology.org/amigo/term/GO:0060326
biological_process	defense response to bacterium	Gene Ontology	GO:0042742	2	209	0.301821	0.339599	CEBPB|VGF	http://amigo.geneontology.org/amigo/term/GO:0042742
biological_process	regulation of cell growth	Gene Ontology	GO:0001558	1	68	0.303412	0.340935	SGK1	http://amigo.geneontology.org/amigo/term/GO:0001558
biological_process	potassium ion transport	Gene Ontology	GO:0006813	1	68	0.303412	0.340935	NSF	http://amigo.geneontology.org/amigo/term/GO:0006813
biological_process	protein autoubiquitination	Gene Ontology	GO:0051865	1	69	0.307056	0.3448	RNF11	http://amigo.geneontology.org/amigo/term/GO:0051865
biological_process	regulation of transcription from RNA polymerase II promoter in response to hypoxia	Gene Ontology	GO:0061418	1	70	0.31068	0.347255	EGR1	http://amigo.geneontology.org/amigo/term/GO:0061418
biological_process	cerebral cortex development	Gene Ontology	GO:0021987	1	70	0.31068	0.347255	CRK	http://amigo.geneontology.org/amigo/term/GO:0021987
biological_process	canonical Wnt signaling pathway	Gene Ontology	GO:0060070	1	70	0.31068	0.347255	FZD4	http://amigo.geneontology.org/amigo/term/GO:0060070
biological_process	regulation of macroautophagy	Gene Ontology	GO:0016241	1	70	0.31068	0.347255	PRKAG2	http://amigo.geneontology.org/amigo/term/GO:0016241
biological_process	fat cell differentiation	Gene Ontology	GO:0045444	1	70	0.31068	0.347255	ATF2	http://amigo.geneontology.org/amigo/term/GO:0045444
biological_process	negative regulation of DNA-binding transcription factor activity	Gene Ontology	GO:0043433	1	71	0.314286	0.35059	HMOX1	http://amigo.geneontology.org/amigo/term/GO:0043433
biological_process	regulation of GTPase activity	Gene Ontology	GO:0043087	1	71	0.314286	0.35059	CRK	http://amigo.geneontology.org/amigo/term/GO:0043087
biological_process	RNA phosphodiester bond hydrolysis, endonucleolytic	Gene Ontology	GO:0090502	1	72	0.317874	0.353658	SLFN11	http://amigo.geneontology.org/amigo/term/GO:0090502
biological_process	transcription-coupled nucleotide-excision repair	Gene Ontology	GO:0006283	1	72	0.317874	0.353658	RFC5	http://amigo.geneontology.org/amigo/term/GO:0006283
biological_process	B cell differentiation	Gene Ontology	GO:0030183	1	73	0.321442	0.355988	HDAC9	http://amigo.geneontology.org/amigo/term/GO:0030183
biological_process	positive regulation of translation	Gene Ontology	GO:0045727	1	73	0.321442	0.355988	EIF3CL	http://amigo.geneontology.org/amigo/term/GO:0045727
biological_process	positive regulation of protein catabolic process	Gene Ontology	GO:0045732	1	73	0.321442	0.355988	NSF	http://amigo.geneontology.org/amigo/term/GO:0045732
biological_process	DNA duplex unwinding	Gene Ontology	GO:0032508	1	73	0.321442	0.355988	RFC5	http://amigo.geneontology.org/amigo/term/GO:0032508
biological_process	positive regulation of endothelial cell proliferation	Gene Ontology	GO:0001938	1	73	0.321442	0.355988	CAV2	http://amigo.geneontology.org/amigo/term/GO:0001938
biological_process	transcription elongation from RNA polymerase II promoter	Gene Ontology	GO:0006368	1	74	0.324992	0.359448	ELL2	http://amigo.geneontology.org/amigo/term/GO:0006368
biological_process	regulation of alternative mRNA splicing, via spliceosome	Gene Ontology	GO:0000381	1	75	0.328524	0.362879	QKI	http://amigo.geneontology.org/amigo/term/GO:0000381
biological_process	regulation of actin cytoskeleton organization	Gene Ontology	GO:0032956	1	75	0.328524	0.362879	CRK	http://amigo.geneontology.org/amigo/term/GO:0032956
biological_process	cell-cell signaling	Gene Ontology	GO:0007267	2	224	0.330531	0.364858	GJC2|EREG	http://amigo.geneontology.org/amigo/term/GO:0007267
biological_process	liver development	Gene Ontology	GO:0001889	1	76	0.332037	0.365565	TGFBR3	http://amigo.geneontology.org/amigo/term/GO:0001889
biological_process	phosphatidylinositol biosynthetic process	Gene Ontology	GO:0006661	1	76	0.332037	0.365565	MTMR2	http://amigo.geneontology.org/amigo/term/GO:0006661
biological_process	neural tube closure	Gene Ontology	GO:0001843	1	78	0.339008	0.37227	ARID1A	http://amigo.geneontology.org/amigo/term/GO:0001843
biological_process	negative regulation of translation	Gene Ontology	GO:0017148	1	79	0.342466	0.37485	IGF2BP2	http://amigo.geneontology.org/amigo/term/GO:0017148
biological_process	cellular response to mechanical stimulus	Gene Ontology	GO:0071260	1	79	0.342466	0.37485	MTPN	http://amigo.geneontology.org/amigo/term/GO:0071260
biological_process	lipid catabolic process	Gene Ontology	GO:0016042	1	79	0.342466	0.37485	PLCB4	http://amigo.geneontology.org/amigo/term/GO:0016042
biological_process	positive regulation of JNK cascade	Gene Ontology	GO:0046330	1	80	0.345907	0.377882	HIPK2	http://amigo.geneontology.org/amigo/term/GO:0046330
biological_process	regulation of mitotic cell cycle phase transition	Gene Ontology	GO:1901990	1	80	0.345907	0.377882	UBE2E1	http://amigo.geneontology.org/amigo/term/GO:1901990
biological_process	fibroblast growth factor receptor signaling pathway	Gene Ontology	GO:0008543	1	80	0.345907	0.377882	SHOC2	http://amigo.geneontology.org/amigo/term/GO:0008543
biological_process	defense response to Gram-negative bacterium	Gene Ontology	GO:0050829	1	81	0.34933	0.380882	IL6R	http://amigo.geneontology.org/amigo/term/GO:0050829
biological_process	positive regulation of inflammatory response	Gene Ontology	GO:0050729	1	81	0.34933	0.380882	CEBPB	http://amigo.geneontology.org/amigo/term/GO:0050729
biological_process	cell morphogenesis	Gene Ontology	GO:0000902	1	81	0.34933	0.380882	VDR	http://amigo.geneontology.org/amigo/term/GO:0000902
biological_process	regulation of gene expression	Gene Ontology	GO:0010468	2	235	0.35138	0.382871	IGF2BP2|BCL2	http://amigo.geneontology.org/amigo/term/GO:0010468
biological_process	double-strand break repair via homologous recombination	Gene Ontology	GO:0000724	1	82	0.352734	0.383604	NUCKS1	http://amigo.geneontology.org/amigo/term/GO:0000724
biological_process	anaphase-promoting complex-dependent catabolic process	Gene Ontology	GO:0031145	1	82	0.352734	0.383604	UBE2E1	http://amigo.geneontology.org/amigo/term/GO:0031145
biological_process	memory	Gene Ontology	GO:0007613	1	82	0.352734	0.383604	CEBPB	http://amigo.geneontology.org/amigo/term/GO:0007613
biological_process	lung development	Gene Ontology	GO:0030324	1	83	0.356121	0.386541	MMP14	http://amigo.geneontology.org/amigo/term/GO:0030324
biological_process	spermatid development	Gene Ontology	GO:0007286	1	84	0.359491	0.389199	QKI	http://amigo.geneontology.org/amigo/term/GO:0007286
biological_process	transport across blood-brain barrier	Gene Ontology	GO:0150104	1	84	0.359491	0.389199	SLC6A6	http://amigo.geneontology.org/amigo/term/GO:0150104
biological_process	positive regulation of nucleic acid-templated transcription	Gene Ontology	GO:1903508	1	84	0.359491	0.389199	RAP2C	http://amigo.geneontology.org/amigo/term/GO:1903508
biological_process	female pregnancy	Gene Ontology	GO:0007565	1	84	0.359491	0.389199	BCL2	http://amigo.geneontology.org/amigo/term/GO:0007565
biological_process	insulin receptor signaling pathway	Gene Ontology	GO:0008286	1	86	0.366177	0.39492	CAV2	http://amigo.geneontology.org/amigo/term/GO:0008286
biological_process	ephrin receptor signaling pathway	Gene Ontology	GO:0048013	1	86	0.366177	0.39492	CRK	http://amigo.geneontology.org/amigo/term/GO:0048013
biological_process	cell cycle	Gene Ontology	GO:0007049	2	245	0.37014	0.398178	AVPI1|DYNLT3	http://amigo.geneontology.org/amigo/term/GO:0007049
biological_process	mRNA splicing, via spliceosome	Gene Ontology	GO:0000398	2	246	0.372005	0.399929	LSM6|HNRNPA2B1	http://amigo.geneontology.org/amigo/term/GO:0000398
biological_process	SRP-dependent cotranslational protein targeting to membrane	Gene Ontology	GO:0006614	1	88	0.372794	0.400013	SRPRA	http://amigo.geneontology.org/amigo/term/GO:0006614
biological_process	Wnt signaling pathway, planar cell polarity pathway	Gene Ontology	GO:0060071	1	89	0.376076	0.402004	FZD4	http://amigo.geneontology.org/amigo/term/GO:0060071
biological_process	viral entry into host cell	Gene Ontology	GO:0046718	1	89	0.376076	0.402004	KPNA3	http://amigo.geneontology.org/amigo/term/GO:0046718
biological_process	wound healing	Gene Ontology	GO:0042060	1	89	0.376076	0.402004	EREG	http://amigo.geneontology.org/amigo/term/GO:0042060
biological_process	endosomal transport	Gene Ontology	GO:0016197	1	91	0.38259	0.407165	STAM2	http://amigo.geneontology.org/amigo/term/GO:0016197
biological_process	mitochondrion organization	Gene Ontology	GO:0007005	1	91	0.38259	0.407165	CAV2	http://amigo.geneontology.org/amigo/term/GO:0007005
biological_process	negative regulation of angiogenesis	Gene Ontology	GO:0016525	1	91	0.38259	0.407165	ATF2	http://amigo.geneontology.org/amigo/term/GO:0016525
biological_process	protein glycosylation	Gene Ontology	GO:0006486	1	91	0.38259	0.407165	B3GNT5	http://amigo.geneontology.org/amigo/term/GO:0006486
biological_process	dephosphorylation	Gene Ontology	GO:0016311	1	91	0.38259	0.407165	PUDP	http://amigo.geneontology.org/amigo/term/GO:0016311
biological_process	G protein-coupled receptor signaling pathway	Gene Ontology	GO:0007186	7	1132	0.385115	0.409175	RGS17|FZD4|GNAQ|GNB1|ADRB2|PLCB4|GPRC5A	http://amigo.geneontology.org/amigo/term/GO:0007186
biological_process	exocytosis	Gene Ontology	GO:0006887	1	93	0.389036	0.412208	NSF	http://amigo.geneontology.org/amigo/term/GO:0006887
biological_process	small GTPase mediated signal transduction	Gene Ontology	GO:0007264	1	94	0.392234	0.415076	HMOX1	http://amigo.geneontology.org/amigo/term/GO:0007264
biological_process	interleukin-1-mediated signaling pathway	Gene Ontology	GO:0070498	1	94	0.392234	0.415076	EGR1	http://amigo.geneontology.org/amigo/term/GO:0070498
biological_process	anterior/posterior pattern specification	Gene Ontology	GO:0009952	1	96	0.39858	0.421264	HIPK2	http://amigo.geneontology.org/amigo/term/GO:0009952
biological_process	protein deubiquitination	Gene Ontology	GO:0016579	2	262	0.401522	0.42274	STAM2|ADRB2	http://amigo.geneontology.org/amigo/term/GO:0016579
biological_process	regulation of cell migration	Gene Ontology	GO:0030334	1	97	0.401729	0.42274	SGK1	http://amigo.geneontology.org/amigo/term/GO:0030334
biological_process	cellular response to insulin stimulus	Gene Ontology	GO:0032869	1	97	0.401729	0.42274	HDAC9	http://amigo.geneontology.org/amigo/term/GO:0032869
biological_process	sodium ion transmembrane transport	Gene Ontology	GO:0035725	1	97	0.401729	0.42274	SLC6A6	http://amigo.geneontology.org/amigo/term/GO:0035725
biological_process	chromatin remodeling	Gene Ontology	GO:0006338	1	102	0.417225	0.437957	ARID1A	http://amigo.geneontology.org/amigo/term/GO:0006338
biological_process	activation of GTPase activity	Gene Ontology	GO:0090630	1	104	0.423312	0.443794	CRK	http://amigo.geneontology.org/amigo/term/GO:0090630
biological_process	proton transmembrane transport	Gene Ontology	GO:1902600	1	109	0.438252	0.458321	COX15	http://amigo.geneontology.org/amigo/term/GO:1902600
biological_process	cell surface receptor signaling pathway	Gene Ontology	GO:0007166	2	286	0.444525	0.464019	SMAP2|ADRB2	http://amigo.geneontology.org/amigo/term/GO:0007166
biological_process	adenylate cyclase-activating G protein-coupled receptor signaling pathway	Gene Ontology	GO:0007189	1	113	0.449927	0.469078	GNAQ	http://amigo.geneontology.org/amigo/term/GO:0007189
biological_process	regulation of ion transmembrane transport	Gene Ontology	GO:0034765	1	113	0.449927	0.469078	CACNA2D3	http://amigo.geneontology.org/amigo/term/GO:0034765
biological_process	glucose homeostasis	Gene Ontology	GO:0042593	1	115	0.455673	0.474192	VGF	http://amigo.geneontology.org/amigo/term/GO:0042593
biological_process	calcium ion transmembrane transport	Gene Ontology	GO:0070588	1	115	0.455673	0.474192	CACNA2D3	http://amigo.geneontology.org/amigo/term/GO:0070588
biological_process	neuron projection development	Gene Ontology	GO:0031175	1	116	0.458524	0.476865	UHMK1	http://amigo.geneontology.org/amigo/term/GO:0031175
biological_process	cell adhesion	Gene Ontology	GO:0007155	3	478	0.46032	0.478439	SEMA4D|CDH4|CTNNA1	http://amigo.geneontology.org/amigo/term/GO:0007155
biological_process	actin filament organization	Gene Ontology	GO:0007015	1	118	0.464181	0.482155	BCL2	http://amigo.geneontology.org/amigo/term/GO:0007015
biological_process	negative regulation of apoptotic process	Gene Ontology	GO:0043066	3	487	0.472398	0.489951	GLO1|SEMA4D|BCL2	http://amigo.geneontology.org/amigo/term/GO:0043066
biological_process	regulation of cell cycle	Gene Ontology	GO:0051726	1	121	0.472556	0.489951	HIPK2	http://amigo.geneontology.org/amigo/term/GO:0051726
biological_process	B cell receptor signaling pathway	Gene Ontology	GO:0050853	1	122	0.475319	0.49191	BCL2	http://amigo.geneontology.org/amigo/term/GO:0050853
biological_process	carbohydrate metabolic process	Gene Ontology	GO:0005975	1	123	0.478067	0.493244	GLO1	http://amigo.geneontology.org/amigo/term/GO:0005975
biological_process	activation of MAPK activity	Gene Ontology	GO:0000187	1	123	0.478067	0.493244	AVPI1	http://amigo.geneontology.org/amigo/term/GO:0000187
biological_process	peptidyl-tyrosine phosphorylation	Gene Ontology	GO:0018108	1	124	0.480801	0.49546	HIPK2	http://amigo.geneontology.org/amigo/term/GO:0018108
biological_process	cellular response to tumor necrosis factor	Gene Ontology	GO:0071356	1	125	0.483521	0.497656	NKX3-1	http://amigo.geneontology.org/amigo/term/GO:0071356
biological_process	translational initiation	Gene Ontology	GO:0006413	1	126	0.486227	0.500136	EIF3CL	http://amigo.geneontology.org/amigo/term/GO:0006413
biological_process	protein transport	Gene Ontology	GO:0015031	2	320	0.50239	0.515506	AKTIP|CETN3	http://amigo.geneontology.org/amigo/term/GO:0015031
biological_process	microtubule cytoskeleton organization	Gene Ontology	GO:0000226	1	133	0.504775	0.517325	MAP1B	http://amigo.geneontology.org/amigo/term/GO:0000226
biological_process	Fc-gamma receptor signaling pathway involved in phagocytosis	Gene Ontology	GO:0038096	1	135	0.509951	0.522313	CRK	http://amigo.geneontology.org/amigo/term/GO:0038096
biological_process	chromatin organization	Gene Ontology	GO:0006325	1	137	0.515073	0.526921	NUCKS1	http://amigo.geneontology.org/amigo/term/GO:0006325
biological_process	central nervous system development	Gene Ontology	GO:0007417	1	139	0.520142	0.531785	B3GNT5	http://amigo.geneontology.org/amigo/term/GO:0007417
biological_process	cell population proliferation	Gene Ontology	GO:0008283	1	142	0.527647	0.538155	GNB1	http://amigo.geneontology.org/amigo/term/GO:0008283
biological_process	cell-cell adhesion	Gene Ontology	GO:0098609	1	142	0.527647	0.538155	BCL2	http://amigo.geneontology.org/amigo/term/GO:0098609
biological_process	positive regulation of cytosolic calcium ion concentration	Gene Ontology	GO:0007204	1	146	0.537472	0.546855	GNB1	http://amigo.geneontology.org/amigo/term/GO:0007204
biological_process	cellular response to lipopolysaccharide	Gene Ontology	GO:0071222	1	158	0.565742	0.574582	CEBPB	http://amigo.geneontology.org/amigo/term/GO:0071222
biological_process	transcription initiation from RNA polymerase II promoter	Gene Ontology	GO:0006367	1	160	0.570284	0.578847	VDR	http://amigo.geneontology.org/amigo/term/GO:0006367
biological_process	positive regulation of protein kinase B signaling	Gene Ontology	GO:0051897	1	166	0.583627	0.59168	EREG	http://amigo.geneontology.org/amigo/term/GO:0051897
biological_process	regulation of cell population proliferation	Gene Ontology	GO:0042127	1	169	0.590144	0.597927	SGK1	http://amigo.geneontology.org/amigo/term/GO:0042127
biological_process	protein autophosphorylation	Gene Ontology	GO:0046777	1	170	0.592293	0.599746	UHMK1	http://amigo.geneontology.org/amigo/term/GO:0046777
biological_process	inflammatory response	Gene Ontology	GO:0006954	2	381	0.596006	0.603144	HDAC9|CEBPB	http://amigo.geneontology.org/amigo/term/GO:0006954
biological_process	T cell receptor signaling pathway	Gene Ontology	GO:0050852	1	174	0.600779	0.607247	ERMAP	http://amigo.geneontology.org/amigo/term/GO:0050852
biological_process	proteasome-mediated ubiquitin-dependent protein catabolic process	Gene Ontology	GO:0043161	1	181	0.615209	0.621461	GID8	http://amigo.geneontology.org/amigo/term/GO:0043161
biological_process	leukocyte migration	Gene Ontology	GO:0050900	1	192	0.636843	0.64178	MSN	http://amigo.geneontology.org/amigo/term/GO:0050900
biological_process	ion transmembrane transport	Gene Ontology	GO:0034220	1	209	0.667921	0.672297	SGK1	http://amigo.geneontology.org/amigo/term/GO:0034220
biological_process	regulation of immune response	Gene Ontology	GO:0050776	1	221	0.68825	0.691935	ERMAP	http://amigo.geneontology.org/amigo/term/GO:0050776
biological_process	DNA repair	Gene Ontology	GO:0006281	1	224	0.693136	0.696432	RFC5	http://amigo.geneontology.org/amigo/term/GO:0006281
biological_process	MAPK cascade	Gene Ontology	GO:0000165	1	261	0.74748	0.749698	EREG	http://amigo.geneontology.org/amigo/term/GO:0000165
biological_process	innate immune response	Gene Ontology	GO:0045087	2	558	0.792184	0.793593	CAPZA1|APOL1	http://amigo.geneontology.org/amigo/term/GO:0045087
biological_process	nervous system development	Gene Ontology	GO:0007399	1	305	0.799772	0.80072	IGF2BP2	http://amigo.geneontology.org/amigo/term/GO:0007399
biological_process	spermatogenesis	Gene Ontology	GO:0007283	1	404	0.881321	0.881321	CADM1	http://amigo.geneontology.org/amigo/term/GO:0007283
